# Supplementary material for: Organotypic Brain Slice Culture Microglia Exhibit Molecular Similarity to Acutely-Isolated Adult Microglia and Provide a Platform to Study Neuroinflammation
Source: Front Cell Neurosci. 2020 Dec 21;14:592005. doi: 10.3389/fncel.2020.592005 (PMC7812919; doi:10.3389/fncel.2020.592005)
Supplement: Supplementary file 1 [file Table_1.XLSX]

## Sheet: Table Legend
	Brain slice microglia gene expression enrichment analysis by Louvain cluster and Ingenuity Canonical Pathway Analysis. Genes enriched by cluster relative to the pooled cells of all other clusters were determined and then subjected to IPA Canonical Pathway Analysis.

## Sheet: Enriched Genes by Cluster
	Homeostatic			Reactive2			Reactive1			Proliferative			Inflammatory1			Inflammatory2
	0_genesymbol	0_lfc	0_padj	1_genesymbol	1_lfc	1_padj	2_genesymbol	2_lfc	2_padj	3_genesymbol	3_lfc	3_padj	4_genesymbol	4_lfc	4_padj	5_genesymbol	5_lfc	5_padj
0	Selplg	7.04969	0	Mif	7.64446	1.42e-69	Malat1	242.969	3.7e-265	Stmn1	10.4762	9.17e-186	Pla2g7	11.2585	1.25e-159	S100a8	853.511	3.1e-122
1	P2ry12	8.0332	0	Rps26	5.6988	2.77e-51	Lpl	35.4291	1.43e-162	Hmgb2	9.36627	1.44e-173	Ms4a7	10.242	5.04e-90	S100a11	31.4383	4.6e-119
2	Hexb	59.982	0	Lgals3	7.11146	4.33e-50	C3ar1	7.75872	1.04e-161	H2afz	19.8347	1.66e-168	Ms4a6c	5.7997	3.9e-89	Hp	19.0242	2.83e-113
3	Sparc	16.3093	0	Mt1	14.337	2.88e-49	Cdkn1a	8.42575	1.78e-153	Tuba1b	22.6952	2.59e-162	Apoe	#NAME?	9.72e-81	Msrb1	12.2573	2.83e-113
4	Olfml3	10.2168	0	Ftl1	#NAME?	8.28e-39	Neat1	5.07147	8.98e-151	Tubb5	17.6806	3.7e-156	Clec4n	7.05602	2.78e-76	S100a9	477.979	3.8e-111
5	Cst3	58.8036	0	Fam162a	2.0891	2.55e-31	Rbm39	3.55963	2.33e-139	2810417H13Rik	8.10578	6.8e-148	Lyz2	93.3147	1.02e-69	Gsr	9.98764	1.95e-99
6	Cd81	19.4159	2.77e-272	Gapdh	11.502	2.52e-30	Hspa5	14.7571	6.03e-133	Cdk1	6.32469	1.13e-138	Cybb	3.87724	1.33e-69	Gm5483	173.773	6.98e-99
7	C1qc	45.097	4.42e-264	Rps26-ps1	1.45026	1.23e-28	Basp1	6.16836	1.39e-130	Cks1b	5.67564	2.4e-134	Cd38	6.10729	6.06e-66	Alox5ap	12.7454	1.94e-97
8	Cfh	3.7656	1.64e-262	Pgam1	3.01736	9.66e-28	Lilrb4a	7.30512	6.84e-124	Top2a	9.37128	5.22e-126	Trf	10.841	2.81e-65	Stfa1	208.977	1.64e-95
9	Cx3cr1	5.92916	8.94e-259	Ndufv3	1.27682	2.35e-27	Slc3a2	4.3958	9.29e-115	Birc5	7.03829	6.86e-125	Msrb1	4.55497	5.4e-62	Mmp9	11.288	4.73e-95
10	Tmem119	4.37925	2.89e-258	Mt2	5.27856	9.86e-27	Nisch	2.31487	8.11e-108	Hmgb1	9.36084	4.73e-121	H2-D1	7.57512	2.87e-61	Stfa2l1	41.5304	8e-94
11	C1qa	49.8158	1.75e-256	Myeov2	1.23971	2.84e-26	Ubc	6.72713	1.4e-98	Ube2s	5.85802	6.1e-117	Spp1	21.2869	2.75e-59	2010005H15Rik	41.5687	7.34e-89
12	Gpr34	4.3558	5.73e-251	Bnip3	1.98207	8.61e-25	Asph	2.51604	4.52e-97	Smc2	5.69713	4.15e-113	Ctsh	4.93251	4.27e-53	BC100530	234.326	7.09e-84
13	Xist	5.89595	2.55e-249	Tmsb10	3.06808	2.58e-24	Plin2	12.3233	3.87e-96	Ptma	19.5188	4.89e-113	Lcp1	2.8807	3.7e-51	Cxcr2	8.88988	7.46e-83
14	Plxdc2	4.15297	1.34e-239	Fabp5	3.97759	6.48e-24	P4hb	3.05936	1.22e-95	Ran	10.2782	4.68e-109	Cyp4f18	5.65863	2e-48	Cdk2ap2	7.56971	5.95e-78
15	Ltc4s	4.65413	1.19e-235	Uqcr11	1.3204	1e-21	Hmox1	9.27297	3.75e-93	Tubb4b	5.82472	2.61e-107	Apobec1	2.62035	3.82e-46	Rac2	10.4145	1.21e-76
16	Sepp1	10.9099	7.23e-235	Lgals1	2.881	1.03e-20	Zeb2	2.40059	3.35e-90	Pbk	7.6769	2.27e-106	AB124611	2.87379	2.52e-41	Cd24a	7.92588	9.52e-75
17	Arhgap5	2.75295	3.59e-222	Rpl31	3.54296	1.25e-20	Lgals3	16.4343	3.47e-89	2700094K13Rik	4.4679	1.08e-104	Ctsc	6.24379	9.6e-41	Pglyrp1	22.5136	1.25e-74
18	Serinc3	4.97102	1.01e-211	Anxa2	1.82996	2.19e-20	Eif4a1	10.3059	4.1e-89	Hmgn2	6.27032	1.59e-103	Cyba	8.95895	1.04e-40	Mcemp1	7.62852	7.49e-74
19	Ctss	27.2955	8.71e-211	Rpl23a-ps3	2.01024	4.51e-20	Rtn4	3.32656	1.3e-86	Ranbp1	8.86795	6.2e-102	Gpx3	3.76843	3.71e-40	S100a6	16.9307	5.58e-73
20	Itm2b	20.8592	6.41e-208	Higd1a	1.53691	9.8e-20	Eno1	9.57873	6.96e-86	Cdca8	6.02282	8.76e-98	Prdx5	6.06618	5.54e-40	Stfa2	41.1937	2.02e-68
21	Csf1r	5.68095	7.67e-208	Gng5	1.94904	2.36e-19	Tmed2	3.48302	9.27e-85	Cdca3	5.85872	2.7e-94	Fcer1g	19.8229	1.69e-39	Gm5416	12.089	2.38e-68
22	Ctsd	94.4478	1.11e-207	Uqcrb	1.31205	2.58e-19	Hspa9	2.96985	3.42e-84	Tmpo	4.05778	4.36e-90	Ifitm2	4.91951	2.19e-39	Wfdc21	21.2951	1.25e-67
23	Ptgs1	2.95453	1.55e-201	Rpl38	4.17248	3.99e-19	Junb	4.13768	1.1e-83	Ube2c	8.10844	6.13e-90	Cfp	4.99504	1.12e-38	F630028O10Rik	8.22217	7.73e-64
24	Vsir	2.9099	1.47e-200	Hmox1	9.25173	1.23e-18	Ldha	10.6004	1.41e-83	Rrm1	4.43387	2.45e-89	Prdx1	7.00969	7.47e-38	Vasp	5.65351	1.5e-62
25	Rsrp1	2.97076	8.62e-198	Tpi1	2.5856	1.32e-18	Rrbp1	3.64005	1.45e-83	Ccnb1	7.2404	9.07e-89	Lst1	5.8403	8.55e-38	Lcn2	45.8011	7.69e-62
26	P2ry13	2.75089	2.39e-197	Cox7b	1.16362	1.34e-17	Son	2.1348	2.11e-81	Cks2	4.86676	1.96e-88	Ifitm3	5.37171	3.01e-36	Anxa1	24.8691	4.89e-58
27	Itgb5	3.21825	3.62e-183	Usmg5	1.12641	2.14e-17	H3f3b	9.65869	2.38e-81	Rrm2	7.14101	1.13e-86	Iqgap1	2.38093	6.27e-36	Lst1	4.83003	6.41e-58
28	Lag3	3.56202	2.16e-181	Gm10116	1.34066	3.37e-17	Pkm	16.1907	7.89e-81	Anp32b	4.75981	1.93e-86	Cd48	2.56712	2.4e-35	Ostf1	6.02235	3.83e-55
29	Ldhb	2.91698	4.04e-177	Tbca	0.836796	5.08e-17	Klf6	3.59211	2.96e-79	Tagln2	4.63811	4.09e-86	H3f3a	5.23025	2.63e-34	Slpi	9.39045	5.07e-55
30	Unc93b1	4.34772	2.01e-173	Sec61g	1.70485	3.47e-16	Ogt	2.05081	1.06e-77	Cenpa	6.48643	9.45e-85	Smpdl3a	3.50003	2.95e-34	Ncf4	4.78963	2.16e-54
31	Camk1	2.77996	3.38e-165	Vdac1	1.14896	4.78e-16	Capg	3.79483	5.96e-77	Ccna2	6.71898	1.49e-84	Ms4a6d	3.44875	3.62e-34	Il1r2	9.33511	3.6e-54
32	Serpine2	8.0412	3.39e-165	2010107E04Rik	1.08426	7.19e-16	Rassf1	2.8045	3.12e-76	Smc4	4.75302	8.95e-84	Slc11a1	2.19566	4.92e-34	Gsn	5.22009	8.81e-54
33	Marcks	2.89633	8.02e-164	Ndufa2	1.03612	7.85e-16	Lilr4b	4.6101	3.34e-75	Lsm2	3.72681	5.66e-81	Ccr1	3.69118	7.59e-34	Pygl	5.24822	1.18e-53
34	Lpcat2	2.86527	6.06e-161	Fth1	16.6845	2.39e-15	Morf4l2	2.55892	3.25e-74	Racgap1	5.58113	6.73e-81	Clec4a3	4.65961	1.3e-33	Lcp1	5.29204	3.76e-53
35	Pld4	2.7966	1.22e-159	Tomm7	0.844271	3.26e-15	Srrm2	2.24756	4.32e-73	Dek	3.65957	9.23e-81	Malat1	#NAME?	1.62e-33	Lrg1	9.71362	4.6e-51
36	C1qb	30.0778	1.89e-154	Rpl41	8.20626	3.67e-15	Tra2b	1.94113	4.32e-73	H2afx	5.08023	2.51e-79	Pid1	2.83856	3.87e-32	Cnn2	5.98098	4.33e-50
37	Anxa3	3.58021	2.8e-153	Gm10076	1.2521	5.37e-15	Eif1	7.68295	4.33e-73	Tyms	4.42563	2.52e-79	Ncf4	2.28737	7.37e-32	Coro1a	8.09267	1.4e-49
38	Man2b1	2.84299	7.07e-151	Rpl39	3.63471	2.72e-13	Slc2a1	3.00044	4.33e-73	Nusap1	7.56394	2.88e-79	Arhgdib	3.50883	2.48e-31	Prdx5	11.9271	1.1e-48
39	Mef2a	2.10083	1.89e-150	Hsbp1	0.817734	4.64e-13	Sf3b1	1.89292	1.12e-72	Erh	5.42055	1.05e-78	Atp2b1	2.13828	4.08e-31	H3f3a	8.53441	5.23e-45
40	Grn	8.72756	2.41e-149	Rpl23a	3.5425	5.77e-13	Tmed9	2.70266	1.41e-72	Hmgn1	4.85268	3.13e-76	Fyb	2.15618	4.19e-31	Trem3	6.84604	2.69e-44
41	Tcn2	2.43959	6.61e-148	Cox6b1	1.24404	7.33e-13	Cnbp	2.68559	1.75e-72	Nudc	3.72657	6.22e-75	Cebpb	4.97329	6e-31	Pilra	3.58653	3.42e-44
42	Slco2b1	2.11968	9.5e-144	Psmb6	1.27163	7.48e-13	Pdia6	3.60182	2.1e-72	Srsf3	4.49326	3.44e-74	AF251705	2.35976	2.04e-30	Hmgb2	13.3704	3.79e-44
43	Hexa	5.38728	8.68e-142	Rpl27	1.80184	9.39e-13	Tmem189	2.41861	2.25e-72	Spc24	5.10267	1.11e-73	Lgals1	5.22989	1.15e-29	Asprv1	9.30292	8.48e-44
44	PISD	2.24124	2e-141	Cox8a	1.5737	1.29e-12	Zfand5	3.09347	9.05e-72	Hnrnpa2b1	4.81748	4.31e-73	Fth1	45.3803	8.07e-29	Chil1	7.29949	8.72e-44
45	Trem2	14.5584	1.63e-139	Minos1	0.84013	1.53e-12	Rbm25	1.80745	1.07e-71	Hnrnpa1	4.88453	3.69e-72	Mgst1	2.75786	1.41e-28	Ltb4r1	8.12834	7.46e-43
46	Cd37	2.12374	1.05e-136	Aldoa	2.09811	1.7e-12	Vcp	2.43383	1.09e-68	Tacc3	4.85981	8.08e-72	Arpc1b	6.14815	1.64e-28	Pfn1	11.6616	8.26e-43
47	Mertk	2.27598	1.39e-132	Rpl36a	1.97791	1.91e-12	Atf4	2.62691	1.87e-68	Ppia	18.6145	2.81e-71	Calm1	4.77568	4.11e-28	Fpr2	6.76796	1.95e-42
48	Cst7	6.90374	6.07e-132	Prelid2	1.13165	2.33e-12	Hsp90ab1	5.47055	1.89e-68	Snrpd1	3.79804	4.28e-71	Blvrb	2.14499	5.1e-28	Emb	5.00758	7.12e-42
49	Siglech	2.51882	4.45e-131	Atp5e	0.971686	2.36e-12	Cebpb	2.84182	3.59e-68	Mki67	7.67285	1.62e-70	Slfn2	2.05102	1.14e-27	Retnlg	64.901	9.49e-42
50	Psap	9.19767	9.21e-131	Ndufc1	0.780091	3.24e-12	Hilpda	3.95214	1.43e-65	Hn1	3.9141	2.88e-70	Itga4	5.23559	1.64e-27	Slfn1	7.08125	1.13e-41
51	Laptm5	5.64894	6.06e-128	Cstb	1.41865	3.88e-12	Eif5a	6.62647	2.58e-65	Lmnb1	4.07976	1.49e-68	Taldo1	2.98254	1.84e-27	Cd300lf	4.82643	4e-41
52	Ssh2	2.06308	1.09e-126	Dynlrb1	0.666882	2.79e-11	Eif6	2.32723	3.04e-65	Tuba1c	4.11942	2.71e-66	Srgn	3.40627	3.04e-27	Cebpe	9.17681	2.14e-40
53	Golm1	1.90982	2.55e-124	Selenbp1	1.51705	3.42e-11	Eif3a	1.91315	3.62e-65	Spc25	5.73675	5.05e-66	Fcgr4	3.59696	5.92e-27	Ccr1	3.30257	2.55e-40
54	Ly6e	2.83192	8.23e-123	Hilpda	0.691256	4.48e-11	Vim	4.05788	3.62e-65	Bub3	3.17138	5.88e-66	Tgfbi	3.54201	6.99e-27	Ifitm2	10.3124	4.67e-40
55	Itm2c	3.8184	3.56e-121	Pgk1	0.859376	4.7e-11	Slc16a3	3.84547	4.51e-65	Sae1	3.30852	6.09e-65	Clec4a1	5.09845	7.14e-27	Stfa3	36.5578	7.8e-40
56	Cyfip1	2.09585	3.16e-120	Uqcr10	0.791791	6.36e-11	Fus	1.99116	5.16e-65	Hsp90aa1	4.26292	1.22e-64	Samhd1	2.20452	9.14e-27	Slfn2	4.39938	1.09e-39
57	Ctsf	2.01652	1.69e-116	Cox6a1	0.956452	7.17e-11	Atf3	3.19883	6.09e-65	Ybx1	9.58322	8.48e-64	Pf4	10.183	3.9e-26	Ifitm3	6.12416	4.44e-39
58	Frmd4a	2.38289	1.83e-116	Psmd8	0.785112	7.84e-11	Eif5	2.27364	8.76e-65	Rbm3	11.0826	9.62e-64	Klf13	2.07059	1.54e-25	Gmfg	4.78057	9.3e-39
59	Lamp2	2.6163	6.25e-116	Uqcrq	0.733544	1.55e-10	Arhgdia	4.06733	1.08e-64	Incenp	4.31693	1.02e-63	Gpx1	4.16695	3.98e-25	Plp2	3.82496	7.05e-38
60	Abi3	1.8317	1.34e-114	Rps2	2.87103	1.78e-10	Cers2	2.00355	1.41e-64	Tpx2	5.84983	1.23e-63	Clec12a	3.71367	5.51e-25	Txn1	5.48791	1.13e-37
61	Rgs10	3.67089	5.45e-109	Tmem258	0.699219	2.02e-10	Hsp90aa1	2.87659	8.69e-64	Srsf7	3.06567	3.36e-63	Sh3bgrl	2.00993	6.03e-25	Gpsm3	3.03594	5.5e-37
62	Arglu1	1.64913	3.8e-108	Rpl22	1.14302	2.04e-10	Pgam1	5.07489	1.75e-63	Cdk4	3.41711	7.18e-63	Mpeg1	1.96765	8.06e-25	Prr13	5.04674	1.66e-35
63	Susd3	1.79078	6.1e-108	Rpl27-ps3	0.749197	2.36e-10	Xbp1	1.94676	2.2e-63	Cenpe	6.38899	1.4e-62	Sat1	4.17737	8.55e-25	G0s2	6.34855	2.67e-34
64	Ppt1	2.08654	1.26e-106	Rps15a	3.18848	2.39e-10	Ccnl1	2.00768	6.98e-63	Calm2	6.44824	1.81e-62	Pld4	2.20375	2.41e-24	Glipr2	5.82604	8.82e-34
65	Ifngr1	2.03288	9.52e-105	Rpl12	1.15639	2.68e-10	Hnrnpf	2.9451	1.88e-62	Pa2g4	4.15583	4.42e-62	Lyl1	1.78134	4.75e-24	Ifitm6	23.5777	6.02e-33
66	Srrm2	1.69984	9.33e-104	Cox7c	0.980386	2.92e-10	Btg1	3.66881	2.11e-62	Srsf2	4.16803	4.77e-62	Actr3	2.61847	5.02e-24	BC117090	14.34	1.43e-32
67	Lair1	1.84566	3.31e-102	Rps25	2.49007	4.37e-10	Psmd8	2.95083	2.23e-62	Nap1l1	3.4943	1.94e-61	Pfn1	8.83458	7.93e-24	Mgst1	6.82789	2.44e-32
68	Tbxas1	1.62756	2.1e-100	Uba52	0.929152	6.16e-10	Hsp90b1	5.20201	5.5e-62	Dnajc9	3.88132	3.75e-61	Ptpn6	1.97324	8.73e-24	Pim1	4.04856	5.6e-32
69	Ctsh	3.04282	2.56e-98	Txndc17	0.546278	1.04e-09	Gm26917	3.98243	7.34e-62	Pcna	4.06855	1.59e-60	Sh3bgrl3	4.96056	1.14e-23	Mmp8	11.5416	8.2e-32
70	Os9	1.72425	9.07e-98	Atp5k	0.756406	1.07e-09	Ftl1	#NAME?	8.59e-62	Lsm5	3.31218	1.65e-60	Ms4a6b	3.62287	1.55e-23	Gda	6.31847	1.93e-31
71	Rrbp1	2.32729	3.45e-97	Atp6v1f	0.819963	1.16e-09	Bax	2.90839	8.6e-62	Nucks1	3.05822	8.58e-60	Sirpb1c	6.12563	1.69e-23	Grina	2.90188	4.22e-29
72	Tmcc3	2.04681	3.62e-97	Rps21	1.4814	1.74e-09	Gapdh	15.2999	1.49e-61	Hnrnpab	3.33973	2.55e-59	Clec4a2	3.99605	3.76e-23	Cebpb	3.78621	4.69e-29
73	Luc7l2	1.4846	1.04e-95	Rpl27a	3.06764	1.79e-09	Ube2m	2.08529	2.51e-61	Impdh2	3.27794	2.6e-59	Ifngr1	2.93891	4.57e-23	Mapk13	7.3311	8.55e-29
74	Timp2	3.38118	1.61e-94	Impdh1	0.906491	2.29e-09	Tomm20	2.42863	3.28e-61	Dtymk	3.30252	3.79e-59	Hck	1.94751	7.73e-23	Clec4d	3.52471	9.79e-29
75	Itgam	1.90876	6.15e-94	Tpd52	0.727805	3.35e-09	Psmb6	3.66879	9.2e-61	Rbbp7	3.04518	4.44e-59	Sdcbp	3.00828	7.99e-23	Taldo1	4.36697	3.03e-28
76	Saraf	2.01024	6.52e-94	Rpl24	2.49771	3.71e-09	Aldoa	10.388	9.22e-61	Hint1	6.63775	1.21e-58	Metrnl	2.80512	1.22e-22	Fam101b	8.06004	3.08e-28
77	Rasgrp3	1.99762	3.06e-93	Ubl5	0.65327	4.48e-09	Atp6v1b2	2.38184	1.14e-60	Gmnn	3.62798	5.61e-57	P2rx4	1.85403	1.43e-22	Ngp	142.347	3.4e-28
78	Cd34	1.98168	5.84e-92	Ndufa7	0.606049	4.79e-09	Rhoc	2.87867	4.45e-60	Anp32e	3.03972	6.12e-57	Pitpna	1.71331	2.95e-22	Ltb	6.25584	4.34e-28
79	Pnisr	1.42973	9.81e-90	Rpl19	2.5915	9.92e-09	Ybx1	5.34825	5.08e-60	Asf1b	4.6794	1.22e-56	Hpgd	2.86915	1.13e-21	Anxa11	4.13854	9.83e-28
80	Tgfbr1	1.67775	2.57e-89	Pkm	2.9706	1.07e-08	Nktr	1.89394	6.63e-60	2700029M09Rik	2.93123	1.32e-56	Prr13	1.90825	6.13e-21	Fgr	3.62486	1.03e-27
81	Cd9	9.42385	6.09e-89	Sepw1	0.546607	1.12e-08	Ncl	3.08338	2.36e-59	Ccdc34	3.21484	4.88e-56	Msr1	1.45253	1.22e-20	Mxd1	5.28128	3.21e-27
82	Nav3	2.32703	5.04e-88	Gm9843	1.1021	1.14e-08	Dab2	4.01278	4.6e-59	Fen1	3.85117	5.37e-56	Coro1a	4.85058	2.44e-20	AB124611	2.84236	5.68e-27
83	Chst1	2.32032	4.36e-87	Pfdn1	0.631861	1.73e-08	Gm10116	4.47186	1.07e-58	Hnrnpa3	4.49327	7.41e-56	Coro1b	1.58334	3.37e-20	Myl12b	2.6052	9.68e-27
84	Srgap2	1.61862	3.44e-86	Tma7	0.657794	1.91e-08	Gtpbp2	2.24585	1.13e-58	G3bp1	2.88025	7.95e-56	Atp1a1	1.54656	3.44e-20	Ypel3	2.57215	2.4e-26
85	Plpp1	1.69531	3.61e-86	Gpi1	1.24023	2.89e-08	Jund	3.32856	1.2e-58	Aurkb	5.78302	7.95e-56	Alox5ap	3.67022	3.61e-20	AA467197	4.1749	2.44e-26
86	Sgk1	2.6821	9.33e-86	Gm9493	0.66968	3.66e-08	Cd14	11.6159	1.87e-58	Slc25a5	9.98797	1.48e-55	Aif1	3.47356	3.97e-20	Padi4	8.47895	2.98e-26
87	Ctsz	14.6586	1.33e-84	Wdr89	0.901728	4.11e-08	Arl8a	2.061	3.74e-58	Cdc20	5.97189	1.97e-55	Cd300a	1.89093	4.36e-20	Actn1	2.92272	3.03e-26
88	Qk	1.57889	9.84e-83	Tmem256	0.659655	4.87e-08	Tubb6	2.07393	3.77e-58	Set	4.11918	7.21e-55	Gsr	3.49903	5.29e-20	Anxa2	4.37046	3.35e-26
89	Lgals3bp	1.99523	1.17e-82	Rpl30	1.26984	5.3e-08	Ddx5	3.01372	7.79e-58	Phgdh	3.35428	8.78e-55	Capzb	2.00466	5.6e-20	Sema4a	3.50953	5.44e-26
90	F11r	1.43086	8.74e-82	Ldha	2.1554	5.69e-08	Fkbp1a	1.92023	1.1e-57	Snrpe	3.78357	9.91e-55	Apoc1	8.46725	6.32e-20	Dok3	3.39104	9.12e-26
91	Fscn1	1.66321	9.28e-81	2410015M20Rik	0.557553	6.08e-08	Ppp2ca	1.70821	1.55e-57	Hspa8	13.7235	1.08e-54	Gm10116	2.68375	8.04e-20	Arhgdib	11.6485	9.54e-26
92	Adap2	1.64444	1.06e-78	Egln3	0.800672	6.19e-08	Vmp1	1.87907	2.21e-57	Sumo2	4.12533	2.06e-54	Myl12a	2.33999	1.32e-19	Cdkn2d	3.51471	1.31e-25
93	Mtdh	1.54025	1.68e-78	Rpl36-ps3	0.529445	8.41e-08	Id2	4.03034	2.63e-57	Cdkn2c	4.67866	3.41e-54	Stab1	1.94467	1.43e-19	Siglece	3.84957	1.68e-25
94	Gnas	6.5964	2.61e-78	Rpl36al	0.88105	8.99e-08	Gpi1	4.12985	4.87e-57	Tipin	3.47791	3.76e-54	S100a11	2.96645	1.51e-19	Il1f9	8.66204	3.42e-25
95	Sft2d1	1.77224	8.75e-78	Rpl17	3.02196	9e-08	Mmp12	13.0233	5.6e-57	Prc1	7.50753	1.62e-53	Gsn	1.69583	1.72e-19	Pirb	3.86498	5.11e-25
96	Trf	2.02191	4.03e-77	Atp5g2	0.588652	1.11e-07	Ero1l	3.44161	1.08e-56	Snrpb	3.48232	4e-53	Mpp1	2.00659	2.36e-19	2310001H17Rik	4.27823	9.14e-25
97	Kctd12	1.58015	1.36e-76	Rpl6l	0.592915	1.3e-07	Atp5b	4.57591	2.18e-56	Ncl	6.21371	5.44e-53	Ucp2	2.14375	3.24e-19	Samhd1	2.42399	2.03e-23
98	Gm42418	2.50867	9.16e-76	Cmc1	0.57379	1.32e-07	Luc7l2	1.56663	2.49e-56	Npm1	10.3556	7.07e-53	Fn1	2.35145	3.81e-19	Ccnd3	3.78423	2.18e-22
99	P2ry6	1.26587	4.61e-75	Gm11808	0.585674	1.57e-07	Set	2.43992	2.54e-56	Ccnb2	4.85813	1.11e-52	Ftl1	#NAME?	4.72e-19	Pram1	5.21364	2.97e-22
100	Creg1	3.63176	2.32e-73	Rps27rt	0.700686	2.01e-07	Sqstm1	4.01486	2.68e-56	Atp5b	6.17862	1.28e-52	Txn1	2.22756	4.92e-19	Bst1	3.60359	3.58e-22
101	Lgmn	10.9682	1.3e-72	Rplp1	2.37544	2.82e-07	Adam8	3.90583	7.72e-56	Serbp1	4.70974	2.21e-52	Gpsm3	1.5949	6.32e-19	Glrx	2.62844	4.06e-22
102	Man1a2	1.55656	4.58e-72	Timm8b	0.522153	2.91e-07	Lrrc59	2.219	9.72e-56	Snrpg	3.57305	5.94e-52	Shfm1	2.22295	6.45e-19	Csf3r	2.43879	5.86e-22
103	Entpd1	1.92378	7.58e-70	Cox7a2	0.578556	3.44e-07	Fubp1	1.62596	2.18e-55	Fam111a	2.67831	1.94e-51	Psap	6.72034	1.88e-18	Ncf1	3.12988	1.67e-21
104	Fus	1.2598	1.02e-69	Rpl23	2.42174	3.54e-07	Eif5b	1.82766	5.65e-55	Mrpl18	3.06033	6.94e-51	Actg1	4.60435	2.16e-18	Iqgap1	1.81706	5.1e-21
105	Hpgds	1.2319	3.09e-69	Rps24	2.32199	3.64e-07	Msn	1.90284	4.07e-54	Mcm3	3.48531	1.13e-50	Rgs2	1.51356	2.38e-18	Camp	72.9235	9.34e-21
106	Tmem176b	1.64098	3.45e-69	Cox6c	0.757416	6.09e-07	Cct8	2.34376	5.11e-54	Arl6ip1	7.16847	1.82e-49	Cnn2	2.76766	2.48e-18	Tspo	5.68151	1.05e-20
107	H2-DMb1	1.59291	5.42e-69	Gm2000	0.620129	6.81e-07	Actr3	2.95119	6.87e-54	Hat1	3.09586	2.44e-49	Dok3	2.59758	2.67e-18	Pla2g7	2.21387	2.19e-20
108	Hvcn1	1.47901	7.71e-69	Rpl13-ps3	0.3378	7.6e-07	Eif3g	1.96753	1.08e-53	Kpna2	4.022	3.79e-48	Cd44	2.13931	2.69e-18	Map1lc3b	2.03114	3.43e-20
109	Inpp5d	1.44414	9.58e-69	H2-Ab1	0.740721	8.6e-07	Tpi1	4.78426	1.23e-53	Slbp	2.81019	4.09e-48	Cotl1	3.02276	3.79e-18	Klf2	2.42494	3.77e-20
110	Tmem176a	1.47882	2.18e-68	Ndufa5	0.482905	1.5e-06	Grpel1	2.02854	3.06e-53	Hnrnpf	4.63431	4.09e-48	Gnb2	1.77189	4.04e-18	Shfm1	4.86525	3.77e-20
111	Hk2	1.23306	2.79e-68	Tomm6	0.63373	1.78e-06	Pcbp1	1.81032	4.27e-53	Ezh2	4.05069	4.17e-48	AI607873	2.14702	5.71e-18	Zyx	2.63196	5.11e-20
112	Mafb	1.52226	5.68e-67	Romo1	0.521104	2.22e-06	Stt3a	1.87917	5.66e-53	Cycs	4.03368	4.99e-48	Fam105a	1.7122	6.47e-18	Sell	7.05907	7.11e-20
113	AF251705	1.50188	1.46e-66	Rhoc	0.154888	2.81e-06	Mafg	1.69218	6.72e-53	Rps8	21.1242	9.55e-48	Prkcd	1.51536	7.07e-18	Neat1	1.13883	1.28e-19
114	Cd84	1.75175	1.96e-66	Dad1	0.664048	2.92e-06	Anxa2	3.21713	7.19e-53	Tmsb4x	#NAME?	1.23e-47	Aldh2	1.4056	7.19e-18	Ifitm1	10.6978	4.1e-19
115	Mpc1	2.28462	2.53e-66	Gm10073	0.667058	3.25e-06	Grb2	1.57944	7.79e-53	Lsm3	2.64369	1.6e-47	Gnai2	2.22454	8.2e-18	Fpr1	5.26441	4.15e-19
116	Apbb1ip	1.40633	2.8e-66	Ndufa3	0.499957	4e-06	Cndp2	2.55628	7.79e-53	Dctpp1	2.70657	4.17e-47	Wfdc17	5.48864	8.61e-18	Arg2	7.09253	5.09e-19
117	Smap2	1.46444	1.65e-65	Rpl9-ps6	0.486718	4.16e-06	Camk2d	2.0418	1.16e-52	Gins2	3.93366	5.89e-47	Lrrc25	1.48593	1.15e-17	Unc119	3.06631	5.24e-19
118	Macf1	1.42856	1.59e-63	Rps27l	0.730546	5.02e-06	Srsf2	2.16496	1.16e-52	Nme1	4.18853	7.54e-47	Aldh3b1	2.18468	1.18e-17	Gadd45a	3.6763	1.15e-18
119	Ly86	5.63146	1.8e-63	Rps17	1.38669	6.41e-06	Calr	5.48194	1.25e-52	Kif22	5.419	1.78e-46	Emb	4.13274	1.47e-17	Lbr	4.48889	1.87e-18
120	Sirpa	1.82694	2.86e-62	Rps29	5.2506	6.74e-06	Cstb	5.1645	2.32e-52	Rps27l	5.06848	2.32e-46	Crip1	2.57195	1.48e-17	Srgn	4.51458	1.89e-18
121	Ecscr	1.52574	5.22e-62	Gm10036	0.394498	7.08e-06	Slc39a7	1.75805	2.62e-52	Eif5a	9.84845	2.32e-46	Ctss	10.7939	1.56e-17	Tcp11l2	3.53714	2.62e-18
122	Gas6	1.76881	8.34e-62	Capg	0.332783	9.46e-06	Hnrnpk	2.9286	4.26e-52	Snrpf	3.3769	2.99e-46	Mmp14	2.46932	1.6e-17	Cyp4f18	3.10404	3.79e-18
123	Hmha1	1.16552	1.37e-61	Ost4	0.482289	1.3e-05	Rbpj	1.76697	5.25e-52	Atpif1	4.49935	7.3e-46	Vamp8	1.54584	1.7e-17	Cd52	6.93973	5.49e-18
124	Ppfia4	1.57137	2.62e-61	Ndufa6	0.485577	1.59e-05	Psma3	2.14177	7.17e-52	Mcm6	3.84122	1.35e-45	Unc119	2.7033	1.9e-17	Slc2a3	3.72986	6.41e-18
125	Gns	1.42928	4.64e-60	Bola2	0.597666	1.67e-05	Srrm1	1.47503	1.19e-51	Anapc5	2.41369	3.22e-45	Rac2	1.99855	3.12e-17	Igfbp6	4.18049	7.1e-18
126	H2-DMa	1.56586	5.28e-60	Tceb2	0.610764	2.33e-05	Arf6	1.81072	1.57e-51	Aurka	6.02162	3.33e-45	Rbms1	1.48795	4.06e-17	Stk17b	2.80791	9.12e-18
127	Ddx26b	1.65928	1.19e-59	Rpl14	2.11369	2.53e-05	Calm1	5.32475	1.58e-51	Gatm	5.24415	3.5e-45	Arpc2	3.83343	5.91e-17	Ly6c2	8.45513	1.27e-17
128	Fcgr2b	1.22753	1.29e-58	Gm1673	0.42319	2.73e-05	Arf1	2.86872	1.6e-51	Tubb6	2.95682	3.99e-45	Abracl	1.57927	6.85e-17	Pilrb2	4.45806	1.43e-17
129	Ctsl	8.26565	3.99e-58	Bola3	0.519202	4.25e-05	Csnk1a1	1.37718	9.81e-51	Npl	2.64455	1.21e-44	Ostf1	1.80831	6.99e-17	Plac8	4.92131	1.48e-17
130	Syngr1	3.32989	3.7e-57	Ppia	1.0627	4.43e-05	Ube2d3	2.48669	2.29e-50	Ssb	2.53891	2.56e-44	Scand1	1.26235	8.23e-17	H2afj	1.88273	2.43e-17
131	Pou2f2	0.953988	4.19e-57	Gm6133	0.330246	4.67e-05	Ssr2	1.93418	2.95e-50	Lockd	5.3722	7.84e-44	Cd36	2.83961	8.91e-17	Fbxl5	2.78487	4.56e-17
132	Havcr2	1.42776	7.11e-57	Fau	2.79204	5.79e-05	Serbp1	2.26782	3.2e-50	Rfc4	3.73787	9.08e-44	Igsf6	1.58474	8.91e-17	Sephs2	2.19912	5.29e-17
133	Npc2	6.29201	1.69e-56	Dynlt3	0.380334	5.92e-05	Atp6v0b	2.85173	3.76e-50	Hist1h2ap	6.31116	1.26e-43	Gmfg	1.69986	9.79e-17	Mrgpra2b	9.43049	5.53e-17
134	Tpp1	1.3389	2.72e-56	Guca1a	0.680703	6.58e-05	Atp5a1	2.34609	7.74e-50	Cenpf	7.03238	2.55e-43	Sephs2	1.98658	1.06e-16	Btg1	2.08333	5.62e-17
135	Crlf2	1.51722	1.02e-55	Rps28	1.99391	7.42e-05	Arf4	2.17155	1.85e-49	H2afv	3.36733	2.6e-43	Myl12b	2.00531	1.96e-16	Cd44	2.64035	7.09e-17
136	Pros1	1.14515	1.15e-55	Chchd10	1.11892	7.61e-05	Ifrd1	2.86816	2.1e-49	Cox7c	5.20789	4.23e-43	Lpar6	1.66782	3.12e-16	Chil3	17.3923	9.68e-17
137	Mef2c	1.26293	1.49e-55	Vim	-0.0918883	7.72e-05	Manf	2.87619	2.38e-49	Knstrn	5.15282	6.61e-43	Atox1	2.45017	3.14e-16	Nfe2	6.22443	9.87e-17
138	Gngt2	1.45012	1.95e-55	Atp5j2	0.633459	8.01e-05	Golgb1	1.90854	3.6e-49	Cenpw	4.29113	6.73e-43	Ecm1	2.46126	3.58e-16	Napsa	3.82772	1.48e-16
139	Adap2os	1.10936	3.01e-55	Park7	0.440516	8.69e-05	Ran	3.02604	4.05e-49	Hnrnpu	2.75755	9.61e-43	Il10rb	1.49749	3.58e-16	R3hdm4	3.37877	3.04e-16
140	Fcgrt	1.19091	2.33e-54	Dap	0.319287	8.86e-05	Esd	3.05125	9.13e-49	Pmf1	3.12615	1.46e-42	Mrc1	4.04217	3.67e-16	1600010M07Rik	3.78574	3.35e-16
141	Nrp1	1.44939	2.62e-54	Cdkn1a	-0.374067	9.8e-05	Jun	2.29728	9.32e-49	Nuf2	5.51205	3.31e-42	Cd47	1.19303	4.7e-16	Prok2	9.75447	3.47e-16
142	Pld3	2.11076	3.21e-54	Rps23	2.5924	0.000114367	Tpm4	1.98893	9.45e-49	Mcm5	3.9541	6e-42	Hcls1	1.44769	4.85e-16	Nudt4	2.44306	6.67e-16
143	Mbnl1	1.03956	5.21e-54	Gatm	1.11879	0.000118354	Lrrc58	3.37808	1.26e-48	Rps17	9.29115	7.07e-42	Blvra	1.53387	7.5e-16	Hsd11b1	5.65048	1.14e-15
144	Csnk1e	1.37114	4.03e-53	Pebp1	0.362676	0.000126223	Tuba1c	1.88077	1.84e-48	Plk1	6.49842	1.66e-41	Ccdc12	1.20204	8.87e-16	Clec4a2	2.93173	1.33e-15
145	Asap1	1.28156	9.02e-53	Rpl11	1.44934	0.000153182	Mt1	5.76495	2.89e-48	Ppp1cc	2.76904	8.31e-41	Taf10	1.30618	9.3e-16	Il1b	4.72431	1.88e-15
146	Irf8	1.48272	3.5e-52	Mgarp	1.11237	0.000159921	Tpm3	3.21516	7.76e-48	Mcm7	3.85562	9.32e-41	Fcgr2b	1.96914	1e-15	Tmcc1	3.0935	2.26e-15
147	Naglu	1.36479	3.87e-52	Ywhae	0.572161	0.000166894	Psmd11	1.66354	8.23e-48	Cox5a	3.53657	9.81e-41	Tifab	1.81463	1.09e-15	Ubb	8.89985	2.85e-15
148	Fam105a	1.02744	6.4e-52	Rps6	2.31671	0.000174223	Vimp	1.91016	1.72e-47	Lig1	3.70787	2.2e-40	Ifi30	2.4156	1.17e-15	Ltf	28.1476	3.9e-15
149	Git2	1.25021	8.73e-52	Xlr	0.395581	0.000185173	Psmd7	1.70122	1.84e-47	Ccl12	18.7144	3.18e-40	H2-K1	1.61967	1.3e-15	Pstpip1	2.87677	7.08e-15
150	Crybb1	2.04778	1.74e-51	Bcl2a1b	0.207227	0.000185628	Rbms1	1.73526	2.1e-47	Dbi	2.47646	4.2e-40	C5ar1	2.69208	1.33e-15	Pgd	2.14195	1.19e-14
151	Tmem59	1.54427	5.25e-51	Rps15	1.27732	0.000192538	Prdx1	11.9845	2.81e-47	Tcp1	2.81785	5.38e-40	H3f3b	2.92216	1.5e-15	Serpinb1a	9.92337	1.68e-14
152	Pon2	1.24242	6.08e-51	S100a1	0.532746	0.000200523	Tcp1	1.73627	3.47e-47	Mad2l1	3.9383	5.43e-40	Ptma	2.08263	1.94e-15	Cd33	1.87867	1.8e-14
153	Herc2	1.64853	1.15e-50	Igf1	0.0532774	0.000247512	Ubb	8.03263	8.24e-47	Nop58	2.704	6.16e-40	Pirb	2.64278	2.07e-15	Dhrs7	2.44791	2.34e-14
154	Slc2a5	2.84331	1.67e-50	Esd	0.280407	0.000262309	Tgfbi	5.24136	1.57e-46	Arpp19	2.9821	1.02e-39	Rap1b	1.9633	3.04e-15	Nfkbia	2.05672	2.74e-14
155	Fcgr3	2.85729	2.75e-50	Rpl26	1.70023	0.000309476	Srsf11	1.37614	1.9e-46	Timm13	2.9013	1.14e-39	Psmb8	1.27812	5.69e-15	Lsp1	2.02475	3.31e-14
156	Zfhx3	1.61743	3.78e-50	Gabarap	0.481772	0.00031373	Ncor1	1.32617	2.34e-46	Cyc1	2.36037	1.3e-39	Ypel3	1.39284	7.38e-15	Il17ra	2.00321	1.34e-13
157	Pag1	1.73652	5.09e-50	Atp5g1	0.590012	0.000340084	Ehd4	2.0371	2.51e-46	Txn1	3.56127	1.51e-39	Anp32a	1.50055	7.7e-15	Il16	2.30013	1.48e-13
158	Cd33	1.29752	7.8e-50	Rps27a	2.14218	0.000347153	Pdia3	3.49614	4.97e-46	Rpl22l1	4.63883	1.56e-39	Ifi204	1.57686	7.77e-15	Msra	3.01951	1.92e-13
159	Rnase4	1.3161	8.26e-50	Galk1	0.452801	0.000455955	Ccnl2	1.50642	6.6e-46	Psmc3	2.36904	2.21e-39	Ubb	4.09346	8.91e-15	Triobp	2.72968	2.22e-13
160	P4ha1	1.16883	9.09e-50	Ndufs5	0.406703	0.000474216	Card19	2.46926	9.34e-46	Ddx39	2.90019	2.4e-39	Napsa	5.00628	9.31e-15	Gm8797	2.29961	2.6e-13
161	Sall1	1.95128	3.56e-49	Nop10	0.398328	0.000499709	Hnrnpd	1.71177	9.56e-46	Exosc8	2.55339	2.81e-39	Tgfb1	1.74644	9.42e-15	Fam107b	3.06692	3.02e-13
162	Maf	1.28228	7.79e-49	Rbx1	0.396227	0.00050569	Rap1b	2.84904	1.2e-45	Mrpl51	2.3803	2.84e-39	Ptpn1	1.5463	9.54e-15	Osgin1	2.81277	3.58e-13
163	Ogt	0.803459	1.16e-47	Card19	0.552044	0.00052053	Mef2c	2.34755	1.71e-45	Banf1	2.41753	3.4e-39	Spi1	1.75119	1.13e-14	Tuba4a	3.8997	4.61e-13
164	Jmjd1c	1.09841	1.37e-47	Cisd3	0.666489	0.000572842	Erp29	2.79623	2.09e-45	Atp5o	3.11915	3.59e-39	Vasp	1.65172	2.39e-14	Gm26740	2.16891	7.24e-13
165	Adam10	1.31737	2.03e-47	Rpl32	2.47174	0.000577443	Pafah1b1	1.4759	2.77e-45	U2af1	2.66816	4.11e-39	Lrrc58	1.34533	2.5e-14	Mrpl33	1.63668	8.92e-13
166	Slc29a3	1.56796	2.07e-47	Gm9844	1.18854	0.000704896	Tcf25	1.53813	3.08e-45	Ndufa4	3.52677	4.13e-39	Clec4d	2.43414	2.88e-14	Igsf6	2.11887	1.75e-12
167	Mlxipl	1.95231	2.5e-47	Myl6	0.331959	0.000728532	Arpc2	6.42113	6.63e-45	Cfl1	14.1967	4.64e-39	Gm2a	1.82249	3.54e-14	Sorl1	3.0343	2.09e-12
168	Malat1	#NAME?	5.08e-47	Atp5o	0.436972	0.000756374	Snx1	1.72739	7.4e-45	Nde1	2.88528	5.91e-39	Acp5	5.22369	4.15e-14	Adgre5	4.36872	2.4e-12
169	Atraid	1.09891	6.96e-47	Rpl15	0.386384	0.000816275	Psma7	2.31418	8.15e-45	Rfc2	2.52474	6.5e-39	Fam49b	1.54905	5.5e-14	Flot1	1.83636	2.42e-12
170	Itgb2	1.23645	1.12e-46	Atp5l	0.58223	0.000832618	Eif2s1	1.71212	1.14e-44	Cox5b	3.67897	1.17e-38	Plin2	-0.532964	6.02e-14	C5ar1	1.07608	2.97e-12
171	Gpcpd1	1.38878	1.74e-46	Rplp2	1.47255	0.000845664	Cln8	1.69153	1.85e-44	Hdgf	2.20744	1.31e-38	Zeb2	1.177	6.53e-14	Alox5	2.61109	3.31e-12
172	Rhoh	1.2971	1.84e-46	Atp5j	0.514833	0.000859797	Rsrp1	1.81104	2.04e-44	Eif4a1	13.3441	1.93e-38	Csf2ra	1.45273	6.82e-14	Id1	3.69884	6.64e-12
173	Tmem86a	1.07162	3.51e-46	Skp1a	0.430715	0.000985677	Ostc	1.66333	2.83e-44	Tceb1	2.70475	2.64e-38	Pgd	1.20375	1.01e-13	Prdx6	1.66248	1.57e-11
174	Apoe	#NAME?	4e-46	Arg1	3.27757	0.000996678	Eprs	1.58187	3.96e-44	Atp5f1	3.41647	3.04e-38	Ninj1	1.75103	1.31e-13	Il1rn	4.42266	1.7e-11
175	Rbm39	0.848863	3.29e-45	Prdx1	0.542154	0.00107836	Rps27l	3.14724	4.02e-44	Nop56	2.5374	5e-38	Btg1	1.71615	1.35e-13	Stx11	4.82585	4.77e-11
176	Tmem30a	1.16748	4.71e-45	Snrpd2	0.348011	0.00121157	Psmd12	1.59075	4.99e-44	Nhp2	2.95896	5.14e-38	Fxyd5	1.71601	1.49e-13	Sirpb1b	4.55457	4.79e-11
177	Ctsa	3.93035	7.06e-45	Nme2	0.525806	0.00139284	Eif1a	1.7275	6.19e-44	Uqcr10	3.36156	5.28e-38	Cmtm7	1.63702	1.75e-13	Cd177	7.89335	6e-11
178	Tmem55b	0.908982	8.6e-45	Cst7	1.90982	0.00149472	Fbl	1.65897	6.56e-44	Dynlt1f	2.61143	6.16e-38	Neat1	0.454061	3.74e-13	Ier2	1.65143	6.52e-11
179	Frmd4b	1.53913	3.45e-43	1700003F12Rik	0.282979	0.00178979	Tuba1b	3.50631	6.88e-44	Rps26	11.1112	7.58e-38	Cdk2ap2	2.18067	4.89e-13	Spp1	-35.9947	7.06e-11
180	Scarb2	1.1194	7.07e-43	Ier3ip1	0.415231	0.0019078	Cope	2.02556	9.76e-44	Ddx39b	2.25895	8.1e-38	Tnfaip8	1.29898	7.15e-13	Ehd1	1.36287	1.01e-10
181	Ttc14	0.918785	7.48e-43	1500011K16Rik	0.346889	0.00228624	Irf5	1.8628	1.26e-43	Usp1	3.27025	9.37e-38	Lfng	1.63003	8.45e-13	Emilin2	2.69115	1.24e-10
182	Hif1a	1.69092	1.02e-42	Rpl34	1.17024	0.00235572	Actg1	13.7637	1.49e-43	Rfc5	3.68962	9.37e-38	Tnfrsf1b	1.67673	9.38e-13	Spi1	1.99283	1.46e-10
183	Tubgcp5	1.57616	2.14e-42	Wbp5	0.222262	0.00244989	Sec61a1	1.72746	2.06e-43	Nhp2l1	3.12593	1e-37	Chmp4b	1.12223	9.63e-13	Pxn	1.81332	2.06e-10
184	Cd180	0.862579	3.67e-42	Mmp12	0.100958	0.00247828	Irf2bpl	1.82456	2.43e-43	Fam96a	2.50136	1.06e-37	Dynll1	1.30914	1.54e-12	Hcst	1.54041	2.19e-10
185	Pon3	1.21704	5.78e-42	Rpl35	1.75233	0.00258649	Iqgap1	2.4928	4.09e-43	Ndufb8	3.16359	1.09e-37	Lipa	2.21897	1.58e-12	Rin3	2.87248	2.37e-10
186	Vgll4	1.38769	8.87e-42	Rps20	0.553206	0.00290668	Arl1	1.76585	5.28e-43	Hmmr	6.99148	1.15e-37	Pla2g15	1.36814	1.6e-12	Cyb5r4	2.42927	2.82e-10
187	Oxct1	1.10613	1.52e-41	Ninj1	0.283877	0.0030346	Prelid1	1.73483	6.11e-43	Prmt1	2.93015	1.16e-37	Plac8	5.51015	2.55e-12	Rbm38	3.34568	2.9e-10
188	Dpy19l4	1.57777	1.74e-41	Rpl7	0.645082	0.00305413	Slc15a3	1.80054	7.47e-43	Ndc80	6.36472	1.5e-37	Tm6sf1	1.11107	3.31e-12	Itgb2l	8.17541	3.35e-10
189	Asah1	1.30102	1.83e-41	Plin2	0.822474	0.00329046	Yipf5	1.57265	7.65e-43	Rpl28	6.9846	1.67e-37	Snrpb	1.30127	3.63e-12	Cfp	2.2373	3.6e-10
190	Lrp1	1.09289	2.84e-41	Rpl36	1.15602	0.00358165	Srpr	1.76649	8.3e-43	H2afy	2.23665	2.49e-37	Gpr65	1.60299	3.71e-12	Trem1	5.87715	3.76e-10
191	Comt	1.00236	3.82e-41	Sdhc	0.278735	0.00361499	Ppp1r15a	3.19824	1e-42	Tk1	5.6495	4.93e-37	Pbxip1	1.54794	3.71e-12	Ceacam10	8.3454	3.87e-10
192	Pde3b	1.40703	1.24e-40	Rps7	1.52535	0.00381129	Eef1g	4.34543	1.16e-42	Hspd1	3.03506	5.89e-37	Zfp36l2	1.55298	3.9e-12	B230208H11Rik	5.97709	4.53e-10
193	Daglb	0.988025	7.37e-40	Rpl10-ps3	0.32813	0.00423084	Pgd	2.05627	1.2e-42	Mrpl42	2.59823	7.12e-37	Rnase6	5.55669	3.98e-12	Ebi3	1.73278	4.76e-10
194	Ppcdc	1.3388	1.59e-39	Clybl	0.696348	0.00445988	Ppp1r14b	2.06274	1.33e-42	Raly	2.05386	7.19e-37	Pou2f2	1.30533	4.26e-12	S1pr4	6.44146	5.81e-10
195	Ergic3	1.09334	2.85e-39	Slirp	0.359987	0.00453501	Eif4ebp1	1.7507	1.69e-42	Ndufab1	2.62155	9.13e-37	Ppp1ca	1.24801	4.56e-12	Fxyd5	1.41647	5.94e-10
196	Edem2	1.31322	5.83e-39	Rps12-ps3	0.468589	0.00500905	Cct3	2.02148	1.72e-42	Apobec3	2.27219	1.04e-36	Oaz1	2.40366	5.9e-12	Pilrb1	4.43161	6.99e-10
197	Cmtm6	1.00536	7.13e-39	Neurl2	0.612131	0.0056447	Psma1	2.02143	2.51e-42	Hprt	2.85121	1.18e-36	Ehd1	1.83411	7.47e-12	Tacstd2	7.02142	8.03e-10
198	Tgfbr2	1.33092	7.7e-39	Eif2s2	0.464923	0.00571921	Jmjd6	1.94018	3.46e-42	Atp5j	3.36273	1.73e-36	Lilrb4a	0.385416	8.26e-12	Trim30b	5.73149	8.93e-10
199	Rhob	0.892966	1.38e-38	Rnf7	0.304587	0.00571921	Clic1	3.72865	6.18e-42	Mat2a	2.28961	1.8e-36	Cd302	1.34923	1.15e-11	Mir142hg	2.49241	1.02e-09
200	Glul	1.14144	1.52e-38	Ccl6	1.96073	0.00598002	Peak1	2.0185	6.8e-42	Shmt2	2.46403	1.83e-36	Dbi	1.12641	1.15e-11	Dgat1	3.58131	1.32e-09
201	Rnf13	0.981327	1.89e-38	Ndrg1	0.882937	0.00601492	M6pr	1.97293	7.86e-42	Rad51	5.15851	1.97e-36	Emp3	1.4868	1.16e-11	Thbs1	4.7586	2.13e-09
202	Abhd12	2.58297	9.05e-38	Tceal8	0.420947	0.00683545	Eif3c	1.64191	1.06e-41	Cdkn3	4.35923	1.99e-36	Myl6	1.95398	1.25e-11	Clec5a	2.14978	2.17e-09
203	Scamp2	0.95395	2.7e-37	Rpl9	1.01358	0.00729464	Gpr183	1.63949	1.71e-41	Ptges3	2.5336	2.04e-36	Rps27rt	2.85959	1.39e-11	Ezr	2.34621	2.23e-09
204	Ankrd11	0.845081	4.01e-37	Nedd8	0.393943	0.00769604	Hnrnpa3	2.03188	1.71e-41	Rbm8a	2.44448	2.64e-36	Tgm2	3.54053	1.54e-11	Clec4e	2.96618	2.58e-09
205	Rnaset2a	1.07871	1.14e-36	Adssl1	0.539372	0.00796748	Higd1a	1.62661	1.87e-41	Kif20a	6.01718	2.77e-36	Nrros	1.18726	1.57e-11	Dgat2	5.21816	2.86e-09
206	Stx16	1.12683	1.19e-36	Cox4i2	1.95022	0.00798795	Srsf5	1.51531	2.72e-41	Ndufa12	2.6215	2.79e-36	Fcgrt	1.58691	1.65e-11	Rasgrp4	4.76313	3.92e-09
207	Glmp	1.19159	1.38e-36	Cox6a2	0.769102	0.00842694	Elovl1	1.78408	3.02e-41	Dynll2	2.44982	2.92e-36	Emilin2	2.33901	2e-11	Clec4n	2.77875	4.02e-09
208	Cxxc5	1.16101	1.64e-36	Mrps21	0.358608	0.00925206	Hnrnpab	1.62889	4.12e-41	Hnrnpk	4.04953	2.95e-36	P2ry6	1.40809	2e-11	Arpc1b	2.69636	4.37e-09
209	Skil	1.09153	1.88e-36	Cfl1	1.01374	0.0108001	Klf10	2.01314	4.46e-41	Psat1	2.23471	3.26e-36	Hfe	1.86581	2.59e-11	Plbd1	3.81581	5.31e-09
210	Cebpg	1.00368	6.09e-36	Ndufa1	0.197967	0.012043	Hnrnpa1	1.84814	4.81e-41	Rplp1	13.6859	3.75e-36	Shisa5	1.15437	2.65e-11	Rassf5	2.05925	5.71e-09
211	Ramp1	1.43712	1.52e-35	Acot13	0.349076	0.012222	Gnai2	2.72719	5.26e-41	Nasp	2.95773	4.02e-36	Ptpn18	1.38938	3.65e-11	Txnip	1.08318	7.43e-09
212	Ptpra	0.935689	3.62e-35	Rps13	1.04886	0.0123432	Derl1	1.45163	7.63e-41	Tpm3	3.59789	4.11e-36	Clic1	1.87152	3.77e-11	Pnkp	2.49171	7.75e-09
213	Sgce	1.23224	4.78e-35	Snhg6	0.440695	0.0124209	Glipr1	2.21916	8.89e-41	Tmem97	2.50209	5.41e-36	Rab32	1.38759	5.16e-11	Pdlim7	3.06869	1.03e-08
214	Man2b2	1.19502	6.25e-35	Swi5	0.286142	0.0126227	Kdelr2	1.7883	9.04e-41	Calm3	2.37976	5.82e-36	Xbp1	1.13012	5.63e-11	Adpgk	3.50448	1.14e-08
215	Cd68	5.62301	6.86e-35	Eno1	2.17285	0.0127389	Eif4e	1.50045	9.36e-41	Ubb	10.4714	6.12e-36	Gdi2	1.76804	7.19e-11	Ogfrl1	1.4584	1.71e-08
216	Glb1	1.06653	9.49e-35	Phlda3	0.426866	0.0143935	Ccnt2	1.5391	1.08e-40	Prdx1	5.47406	6.63e-36	Limd2	1.38101	7.19e-11	Prtn3	7.37874	2.07e-08
217	Fgd2	1.10696	1.15e-34	Smco4	0.644784	0.0149255	Pgk1	2.23366	1.37e-40	Hsp90ab1	6.69363	8.85e-36	Efhd2	1.04959	7.35e-11	Sirpb1c	3.23773	2.17e-08
218	Son	0.694593	1.43e-34	Gpx3	0.0812315	0.0157396	Ttc14	1.24554	1.38e-40	Casc5	5.84158	8.85e-36	Arl4c	1.25566	7.65e-11	Flna	1.94888	3.48e-08
219	Bin1	0.798502	1.44e-34	Stra13	0.285419	0.0158729	Msr1	3.07908	1.51e-40	Tomm20	3.57596	8.91e-36	Arpc5	1.43445	8.45e-11	Arpc5	1.6708	4.28e-08
220	Evi2a	1.07802	3.6e-34	Tmem242	0.308451	0.0160202	Rab7b	2.0709	2.51e-40	Rps2	16.0144	9.85e-36	Ahsa1	1.08543	8.57e-11	Cks2	2.58278	4.35e-08
221	Epb41l2	0.998904	1.1e-33	Grhpr	0.43076	0.0164642	Psmd2	1.55382	2.87e-40	Akr1b3	2.13619	1.12e-35	Tpt1	3.64807	9.61e-11	Mrgpra2a	9.15987	4.44e-08
222	Tnfrsf21	1.03796	2.37e-33	Rpl29	0.675875	0.0181349	Tmed10	1.89361	3.31e-40	Snrpd2	2.39383	1.47e-35	B3gnt8	2.82769	9.67e-11	Gpx1	2.80429	5.34e-08
223	Mycbp2	1.05689	8.62e-33	Timm13	0.246178	0.0207325	Ywhag	1.76045	4.94e-40	Oaz1	5.5247	2.23e-35	S100a8	-25.7488	9.89e-11	Ppp1r18	0.989606	5.87e-08
224	Iffo1	1.42033	9.15e-33	Mrpl30	0.278441	0.0226063	Cd72	3.11754	5.18e-40	Ckap2l	6.09453	3.09e-35	Mbnl1	1.02316	1.06e-10	Cxcl2	2.52245	6.24e-08
225	Slc12a9	0.928034	4.71e-32	Ccl3	-0.280049	0.0239539	Cd47	1.80903	6.26e-40	Eif2s2	4.37114	3.13e-35	Sirpb1b	4.23226	1.1e-10	Fam49b	1.24318	6.53e-08
226	Nrip1	1.16016	9.47e-32	P4ha2	0.445066	0.0248924	Psmd4	1.4873	6.83e-40	Rad51ap1	5.57273	6.12e-35	Rnf149	1.14639	1.1e-10	Sri	2.40405	8.5e-08
227	Nktr	0.651728	1.08e-31	Atpif1	0.392857	0.0254059	Copb1	1.50669	9.42e-40	Cct8	2.77809	6.84e-35	Plbd1	4.46565	1.1e-10	Slc22a15	5.74613	9.48e-08
228	Gna15	0.979137	2.11e-31	Gm10263	0.324226	0.0278039	Serp1	2.25512	9.89e-40	Sumo3	2.19782	8.83e-35	Neurl3	2.09341	1.25e-10	Abtb1	2.20275	1.1e-07
229	Tra2a	0.855347	3.28e-31	Eif4ebp1	0.426611	0.0285923	Bzw1	1.58526	1.26e-39	Ap2s1	2.60448	9.02e-35	Rnf130	1.09692	1.25e-10	Smim4	1.38832	1.2e-07
230	Plbd2	0.951171	7.34e-31	Mrps36	0.32179	0.0289387	Tra2a	1.289	1.31e-39	Actg1	11.9476	1.07e-34	Fam174a	1.11933	1.26e-10	Stk24	1.57635	1.4e-07
231	Mpeg1	1.52387	9.49e-31	Slc48a1	0.272823	0.0301758	Gnl3	1.71054	1.47e-39	Phb2	2.79052	1.19e-34	Marcksl1	1.77501	1.32e-10	Rgs18	6.22856	1.61e-07
232	Phgdh	0.651072	1.47e-30	Rps18-ps3	0.185459	0.0322381	Psmb5	1.99267	1.5e-39	Rnaseh2c	2.02919	1.2e-34	Atp6v0b	1.31981	1.42e-10	Ube2b	1.12924	1.79e-07
233	Camk2n1	1.10458	1.73e-30	Rpl13a	1.14933	0.0332607	Rnf149	1.87567	1.65e-39	Cbx3	2.43978	1.39e-34	Cxcl16	1.67491	1.61e-10	Tctex1d2	1.52777	2.3e-07
234	Ophn1	1.07014	2e-30	Prelid1	0.310544	0.0334854	R3hdm1	1.70241	2.22e-39	Mapre1	2.04473	2.01e-34	Gnb1	1.02314	1.64e-10	Tinagl1	6.92544	2.54e-07
235	Gusb	1.1329	2.03e-30	Cox5b	0.375727	0.0337257	Btf3	3.3277	2.72e-39	Clic1	4.19424	2.86e-34	Sash1	1.32137	1.65e-10	Tmem154	4.77058	2.6e-07
236	Hgsnat	2.26804	5.42e-30	Gbe1	0.514253	0.0340806	Nmt1	1.44	2.75e-39	Calm1	5.17918	3.17e-34	S100a9	-16.0478	1.68e-10	Ptpn6	1.31945	2.75e-07
237	Ank2	2.15242	8.8e-30	Sec61b	0.512875	0.0358943	Gm6483	1.56103	3.46e-39	H3f3b	11.1309	4.03e-34	Hnrnpf	1.26239	1.76e-10	Fmnl1	1.48454	2.88e-07
238	Nucb1	0.856657	1.01e-29	Rps16	0.773063	0.0389513	Rhoa	2.60967	3.99e-39	Minos1	2.36923	5.54e-34	Csk	1.1814	1.82e-10	Arrb2	1.37318	2.92e-07
239	Pik3r1	1.1075	1.32e-29	Atox1	0.290429	0.0403115	Rab14	1.59703	4.26e-39	Uqcrq	3.37408	8.02e-34	Epn1	1.21291	1.91e-10	Ctnnbip1	1.5665	3.15e-07
240	Tmbim6	1.59629	8.09e-29	Rpl35a	1.17637	0.0409792	Txnl1	1.47935	4.78e-39	Atp5k	2.73495	8.2e-34	Lamp1	3.3673	2.06e-10	G6pdx	2.28928	3.26e-07
241	Rcsd1	1.23663	8.45e-29	Rpl21	0.801358	0.0420676	Timm17a	1.46546	5.62e-39	Vdac3	2.06436	8.8e-34	Flna	1.61092	2.25e-10	Grk6	2.64611	3.59e-07
242	Clk1	0.928214	1.11e-28	Edf1	0.169695	0.0437327	Por	2.49696	6.1e-39	Cbfb	2.17444	9.73e-34	Dusp6	1.29018	2.59e-10	Pi16	4.73956	5.43e-07
243	Specc1	1.10219	1.19e-28	Ndufb6	0.255082	0.0439622	H2afj	1.67456	7.58e-39	Rps20	7.01608	1.04e-33	Dab2	1.33091	2.67e-10	2810474O19Rik	1.55089	6.68e-07
244	Pnn	0.686147	1.21e-28	Rps8	0.987522	0.044821	Wsb1	1.63349	8.81e-39	Atp5g3	3.145	1.09e-33	Ccnd2	5.26112	2.7e-10	Marcksl1	1.5162	7.8e-07
245	Ypel3	1.02629	1.4e-28	1110008P14Rik	0.349007	0.0478607	Mif	5.53508	9.7e-39	Cct3	2.39131	1.27e-33	Arpc3	1.69237	2.7e-10	Slc6a13	5.99107	1.03e-06
246	Bhlhe41	0.93784	1.72e-28	Pla2g12a	0.390138	0.051744	Snrpb	1.7523	1.06e-38	Cct5	2.69806	1.62e-33	Hacd4	1.84123	2.95e-10	Hpcal1	1.17471	1.07e-06
247	Sox4	0.89858	9.25e-28	1810058I24Rik	0.24461	0.0530991	Dnaja1	1.48	1.15e-38	Cenpm	4.96759	1.67e-33	Hpcal1	1.30522	4.24e-10	Plscr1	3.55991	1.11e-06
248	Cttnbp2nl	0.960477	1.05e-27	D8Ertd738e	0.155741	0.054637	1110004F10Rik	1.46198	1.17e-38	Nrm	2.81355	1.67e-33	Man2b1	1.32518	5.73e-10	Slc9a3r1	1.7251	1.14e-06
249	Tyrobp	14.4377	2.75e-27	Eef1g	0.13881	0.055677	Gna13	1.60903	1.23e-38	Cbx5	3.10116	2.03e-33	B4galnt1	1.44426	5.82e-10	Myh9	1.44357	1.17e-06
250	Arsb	1.00848	3.52e-27	Gsn	0.0418166	0.0654209	Mcl1	1.74204	1.34e-38	Psma1	2.95956	2.98e-33	Adap2os	1.23624	6.15e-10	Lmo4	2.02172	1.39e-06
251	Ivns1abp	0.899246	4.99e-27	Scp2	0.212667	0.0660668	Hdgf	1.68366	1.68e-38	Rangap1	2.97761	3.04e-33	Hn1	0.896714	6.8e-10	Bin3	1.52645	1.55e-06
252	Cox7a2l	1.34929	6.3e-27	Anxa4	0.261471	0.0689747	Llph	1.4192	2.67e-38	Actb	43.5782	3.15e-33	Tmem176a	2.70705	8.16e-10	Wfdc17	5.62699	1.65e-06
253	Man1c1	1.26429	6.71e-27	Rpl10	0.97258	0.0711629	Picalm	1.40743	2.68e-38	Uchl5	2.46168	3.56e-33	Asah1	1.4336	1.06e-09	Rhog	0.997559	2.13e-06
254	Dst	1.58278	7.59e-27	Chchd6	0.837433	0.0713484	Psmc4	1.78501	3.03e-38	Rbbp4	2.01546	3.79e-33	H2afz	0.444797	1.16e-09	Fcgr4	1.03193	2.39e-06
255	Klf3	0.96104	2.2e-26	Hspe1	0.291658	0.0721767	G3bp1	1.37446	3.59e-38	Cox7a2	2.93966	4.85e-33	Tmem51	5.48099	1.24e-09	Nfam1	1.48504	2.79e-06
256	Ppp1r9a	1.7127	2.52e-26	Atp5d	0.162936	0.0722985	Pla2g4a	1.80314	3.88e-38	Gm8186	2.20331	6.36e-33	Id2	1.42898	1.28e-09	H2-Q10	6.00322	2.99e-06
257	Adgre1	0.657916	3.23e-26	Fundc2	0.190428	0.0739885	Ier3	2.44858	4.18e-38	Eef1g	5.9189	7.52e-33	Tmem176b	3.18433	1.38e-09	Slc40a1	1.59816	3.9e-06
258	Csf3r	1.05364	4.78e-26	Ndufb4	0.266028	0.0747155	Ube2i	1.42717	4.72e-38	Rps12-ps3	3.98367	7.71e-33	H2afy	1.0083	1.66e-09	Itgal	2.98494	4.15e-06
259	Axl	1.07842	5.81e-26	Rpl37	1.2839	0.0792807	Bnip3	3.11794	5.15e-38	Snx2	2.62932	8.43e-33	Rap2b	1.18466	1.68e-09	Rara	3.72758	4.51e-06
260	Pura	0.873813	6.99e-26	Fabp3	0.594786	0.0821571	Mrps18b	1.74857	5.49e-38	Psmb2	2.9497	8.44e-33	Srsf9	0.906598	1.68e-09	Crispld2	6.67038	5.26e-06
261	Colgalt1	0.840109	8.24e-26	Cox17	0.219765	0.0839852	Hspd1	1.72175	6.51e-38	Thoc7	2.00819	9.31e-33	Trps1	2.34311	1.78e-09	Rdh12	5.9972	6.75e-06
262	Ccr5	0.84758	1.02e-25	Gm7293	0.857922	0.084124	Hnrnpl	1.33307	1.2e-37	Atp5g2	3.27662	9.69e-33	Wwp1	2.00105	1.94e-09	Slc7a11	2.65964	7.08e-06
263	Acox3	1.10214	1.47e-25	Uqcrh	0.194845	0.0850538	Selk	2.00432	1.55e-37	Rad21	2.75612	1.17e-32	Smagp	1.45336	2.24e-09	Myadm	1.96615	7.23e-06
264	Slamf9	0.841686	5.62e-25	Eif4e	0.159071	0.0855105	Emp3	2.48586	2.28e-37	Lsm6	2.23469	2.11e-32	Nt5dc2	1.50771	2.55e-09	Fam32a	1.12596	8.06e-06
265	Zeb2	0.453804	1.55e-24	Ndrg2	0.456507	0.0895567	Phb2	1.80954	3.88e-37	Eif1ad	2.51322	2.18e-32	Ube2d3	1.1012	2.57e-09	Aldh3b1	1.83852	8.51e-06
266	Il6st	0.994258	1.65e-24	Dazap2	0.135106	0.0950507	Ddit3	2.99038	4.49e-37	Rpsa	8.90722	2.22e-32	Rhog	1.21269	2.93e-09	F10	3.43996	8.65e-06
267	Tpst2	0.747564	1.83e-24	Psma7	0.210079	0.0974492	Txnrd1	1.90221	4.68e-37	Cnbp	3.60175	2.41e-32	Irf5	0.96913	3.23e-09	Rgcc	3.27086	9.1e-06
268	Vkorc1	0.861339	1.95e-24	Morf4l1	0.355864	0.0981081	Stab1	1.72365	5.13e-37	Syce2	2.91574	2.81e-32	Serpinb6a	1.59353	3.72e-09	Eif4ebp1	1.34083	9.8e-06
269	Mylip	0.817601	2.09e-24	Ap3s1	0.166284	0.0989327	Cycs	1.90178	5.31e-37	Metap2	2.4225	3.6e-32	Ier2	1.00178	4.83e-09	Agpat2	2.53286	9.8e-06
270	Lyz2	-5.3852	2.3e-24	Litaf	0.288368	0.0989327	Nras	1.45668	5.47e-37	Atp5g1	3.87019	4.35e-32	Adgre1	1.29275	5.19e-09	Cdc42ep3	2.34266	1.04e-05
271	Itgb1	0.767748	3.69e-24	Sdcbp	0.363106	0.0993106	Ppia	8.1679	8.01e-37	Aars	1.95586	5.23e-32	Sh2d1b1	4.99206	5.31e-09	Gm9733	4.28905	1.12e-05
272	Usp8	0.918324	5.2e-24	Rpl13	1.31178	0.100524	Psmc2	1.57404	1.04e-36	Atp5j2	3.42936	5.73e-32	Prkcb	1.85717	5.42e-09	Cdc42se1	1.1886	1.24e-05
273	Fkbp7	1.29388	6.94e-24	Rpl6	0.569819	0.101468	Rbm3	5.48722	1.24e-36	Cct7	2.39197	5.92e-32	Rcbtb2	1.14447	5.79e-09	Pbx1	2.97274	1.45e-05
274	Ctsb	20.6419	8.22e-24	Adm	0.140505	0.102719	U2af1	1.47824	1.35e-36	Cotl1	5.7252	6.54e-32	Psma2	0.86941	5.85e-09	Clec12a	3.31375	1.52e-05
275	Smad7	1.05319	9.79e-24	Hcfc1r1	0.244463	0.10553	Hn1	1.5415	1.42e-36	Bola2	3.2676	6.88e-32	Hp	1.96093	6.36e-09	1110008F13Rik	1.11206	1.55e-05
276	Lamp1	2.29074	1.11e-23	Gm10320	0.551423	0.10601	Ccl4	12.7754	1.43e-36	Cox6c	3.49613	7.06e-32	Il17ra	1.67644	7.91e-09	Acap1	6.93778	1.58e-05
277	Gaa	0.896398	1.15e-23	Sp3os	0.379988	0.106651	Surf4	1.45176	1.48e-36	Fkbp3	2.57785	9.75e-32	Dnase2a	1.0813	7.91e-09	Sfxn5	2.95825	1.81e-05
278	Usp2	0.969284	1.24e-23	Ube2l3	0.229279	0.112232	Cdv3	1.51923	1.75e-36	Dbf4	3.32174	1.12e-31	Nt5c	1.15818	9.03e-09	Rab6a	1.36688	1.96e-05
279	Lpcat3	0.753468	1.57e-23	Serpinb6b	0.648111	0.116507	Tubb2a	2.0756	1.94e-36	Nudcd2	2.07993	1.16e-31	Rnpep	0.935963	9.19e-09	Supt4a	1.08012	1.99e-05
280	Hebp1	0.797461	1.68e-23	Sra1	0.175736	0.124172	Psmb2	1.97083	2.99e-36	Mrpl12	2.50273	1.39e-31	Rbm3	1.15745	9.4e-09	Dedd2	2.53192	2.35e-05
281	Psat1	0.794511	1.84e-23	Ndufs6	0.198174	0.125208	Gm8730	4.0882	3.3e-36	Lsm4	2.20958	1.4e-31	C130050O18Rik	1.73164	9.6e-09	Rab32	1.02253	2.35e-05
282	Pwwp2a	1.37745	1.87e-23	Id2	0.12713	0.125663	Cops5	1.40207	3.61e-36	Tma7	3.16007	1.5e-31	Gm10036	1.24245	9.86e-09	Ccpg1	1.7846	2.37e-05
283	9930111J21Rik2	1.57908	1.98e-23	Hprt	0.238238	0.129079	Gnb1	1.51118	4.48e-36	Nt5dc2	2.41347	1.84e-31	Fcgr1	1.04928	1e-08	Vamp8	0.950996	3.2e-05
284	Wnk1	0.693427	1.98e-23	Ndufb2	0.316008	0.130246	Stx4a	1.36998	6.46e-36	Rpl27	8.13227	2.44e-31	Txnip	0.939145	1.05e-08	Hdc	6.63989	3.31e-05
285	Rnf130	0.738929	3.76e-23	Atp6v1g1	0.200983	0.132252	Ptbp3	1.34637	7.24e-36	Pycard	4.33067	2.68e-31	Lilr4b	-0.0175703	1.1e-08	Carhsp1	1.77085	3.33e-05
286	Plod1	0.734303	5.36e-23	Mea1	0.222981	0.136651	Nsun2	1.54668	9.35e-36	Psma3	2.70194	3.43e-31	Siglece	2.68816	1.14e-08	Limd2	1.53249	3.35e-05
287	Ggh	0.920909	5.58e-23	Mcts1	0.249544	0.138662	Srp54b	1.6421	9.87e-36	Uqcrb	3.80016	3.62e-31	Tmem14c	0.934466	1.31e-08	Cd47	2.38888	3.47e-05
288	Adgrg1	2.04111	5.65e-23	Mrpl42	0.278545	0.138874	Anxa5	2.42451	1.03e-35	Bub1	5.63782	4.11e-31	Ppdpf	1.21658	1.37e-08	Tnfaip2	1.4952	3.88e-05
289	Adora3	1.05297	6.91e-23	Guk1	0.263428	0.140571	Creb3	1.77479	1.24e-35	Eif4a3	1.90118	4.15e-31	Gm8730	2.32111	1.47e-08	Myd88	1.3435	4.42e-05
290	Rtn4rl1	1.73866	7.02e-23	Nme1	0.542118	0.142672	Psmc6	1.49754	1.24e-35	Snrpd3	2.48745	5.02e-31	Rpl10-ps3	1.52944	1.53e-08	Arhgap9	1.19544	4.82e-05
291	Bmp2k	0.86876	7.06e-23	Bsg	1.25723	0.145007	Tcirg1	1.66198	1.53e-35	Gnb2l1	4.72733	5.42e-31	Unc93b1	1.66943	1.7e-08	Ppp2r5a	1.55235	6e-05
292	Fam134b	0.796316	9.1e-23	Gpt2	0.673464	0.150755	Spcs2	2.24436	1.68e-35	Rpl8	8.9916	5.49e-31	Atp6v1e1	0.870452	1.84e-08	Myl12a	1.43186	6.17e-05
293	Ank	1.51464	1.01e-22	Idh1	0.27063	0.152292	Pitpna	1.56867	2.04e-35	Ssrp1	2.27155	6.2e-31	Snx2	1.39358	1.97e-08	Lilr4b	-0.280774	8.04e-05
294	Nisch	0.39175	1.04e-22	Pdcd5	0.262349	0.155121	Sec11a	1.34551	2.42e-35	Cenpq	4.27802	7.54e-31	Slc6a6	0.957936	2.11e-08	Tmem40	5.20416	8.79e-05
295	Prex1	1.19592	1.32e-22	Prdx3	0.194971	0.160964	Prmt1	1.84861	2.91e-35	Rpl14	12.7561	8.26e-31	Pilra	2.39505	2.12e-08	Bcl3	2.24563	9.1e-05
296	Ncf1	0.607223	1.42e-22	Pafah1b3	0.283826	0.16244	Eif3d	1.36749	3.37e-35	Hnrnpm	2.07172	8.4e-31	Ifnar2	0.963862	2.82e-08	Rasgrp2	3.50537	9.38e-05
297	Ubn2	1.08797	1.58e-22	Rps3	0.57009	0.167208	Adrm1	1.59262	4.18e-35	Tmem14c	2.04197	1.36e-30	S100a6	2.89154	2.82e-08	Osbpl9	1.03089	9.74e-05
298	Rpn2	0.809249	1.81e-22	Anxa5	-0.098138	0.172979	Tmed5	1.2721	4.54e-35	Dut	3.7619	1.36e-30	Skap2	0.962333	2.9e-08	Zfp36	0.886084	0.000114993
299	Cd83	0.704628	2.06e-22	Arl2	0.191273	0.174854	Ubxn4	1.40982	5.78e-35	Ywhae	3.50484	1.38e-30	Actb	13.4086	2.93e-08	Lrrfip1	0.995059	0.000132909
300	Plxdc1	1.60481	2.13e-22	Ndufa12	0.274615	0.177422	Fyb	2.17451	5.96e-35	Fignl1	4.35787	1.49e-30	Bloc1s1	1.63764	3e-08	Gnb2	1.20823	0.00014259
301	Cd63	4.74441	2.93e-22	Rnf181	0.299754	0.180894	Rnh1	1.98767	6.24e-35	Hjurp	3.30898	2.08e-30	Abr	2.01627	3.83e-08	4930523C07Rik	3.83687	0.000160378
302	Plod3	0.983732	3.41e-22	Gm10094	0.334293	0.182416	Sar1a	1.51666	6.26e-35	Ywhaq	2.23911	2.1e-30	Arhgap9	1.10496	4.57e-08	Cmtm7	0.816236	0.000164127
303	Tmem50a	0.961475	3.74e-22	Chmp5	0.153895	0.184113	Sdc4	2.17937	6.68e-35	Eif2s1	2.45229	2.28e-30	Ltb4r1	1.91131	5.08e-08	Syne1	3.9578	0.000165278
304	Pmepa1	1.12491	4.1e-22	Pin4	0.316669	0.185273	Erp44	1.30993	6.79e-35	Slc25a4	2.5472	2.32e-30	Grb2	0.883318	5.1e-08	Tbc1d10c	5.36741	0.000186747
305	Sdf4	0.936506	5.35e-22	Gpx4	0.000978511	0.186943	Nes	2.48117	7.19e-35	Psip1	3.04505	2.79e-30	Gm26917	0.714824	5.14e-08	6430548M08Rik	2.83449	0.000210915
306	Rbm25	0.480446	6.58e-22	Tnfrsf9	1.12605	0.188816	Mvp	1.67769	7.22e-35	Tra2b	2.26738	3.34e-30	Tmem106a	1.35849	5.28e-08	Abracl	0.83231	0.000211786
307	Sipa1	0.714847	8.07e-22	Mrps33	0.244438	0.196839	Akr1a1	2.73378	1e-34	Psma4	2.40747	3.62e-30	Rtcb	0.974026	5.45e-08	Btg2	0.842533	0.00021706
308	Dhrs3	0.754119	1.02e-21	Cycs	0.203126	0.197445	Adam15	1.45648	1.12e-34	Ssna1	2.184	3.67e-30	Mcl1	0.980992	5.5e-08	Tarm1	3.36948	0.000226578
309	Zmiz1	0.950335	1.08e-21	Acp1	0.158481	0.198159	Ubap2l	1.29652	1.36e-34	Rpa2	3.43894	3.79e-30	Idh1	1.24554	5.83e-08	Smpdl3a	1.19683	0.000229781
310	Rbm5	0.742795	1.18e-21	Trappc6a	0.138156	0.203065	Psma2	1.72711	1.41e-34	Psmb7	2.10845	4.26e-30	Gpx4	1.36327	6.05e-08	Lmnb1	1.59426	0.000235185
311	Gm21092	0.798609	1.54e-21	Ero1l	0.462648	0.203271	Eif4g2	1.76283	1.67e-34	Krtcap2	2.18775	5.17e-30	Atp6v0e	1.04147	6.23e-08	Capn1	2.25217	0.000240553
312	Pnpla7	1.48636	2.07e-21	Cetn3	0.212303	0.206294	Fam162a	1.42493	1.85e-34	Pin1	2.26926	8.08e-30	Ogfrl1	1.11053	6.95e-08	Cyfip2	3.82946	0.000286881
313	Snx29	1.5034	2.77e-21	Msr1	-0.182506	0.207073	Spi1	2.583	2.28e-34	Rpl41	25.633	9.41e-30	Fgr	2.5463	7.01e-08	Snap23	0.834549	0.000288695
314	Rin2	0.835296	3.36e-21	Tm2d1	0.233485	0.20794	Sec61g	3.48159	2.43e-34	Psmc5	2.12473	1.3e-29	Ppp4c	0.881446	7.17e-08	Rab27a	2.03414	0.000291414
315	Aif1	0.666775	3.7e-21	Plk2	-0.5226	0.209741	Hax1	1.63985	2.75e-34	Usp14	1.97557	1.3e-29	Bin2	0.951344	7.43e-08	1600014C10Rik	1.52461	0.000300277
316	Ifnar2	0.765028	4.33e-21	Npm1	0.245874	0.212142	Nme1	2.31283	2.76e-34	Rpl15	6.92813	1.34e-29	Tnfaip8l2	0.969384	7.77e-08	Ckap4	1.8391	0.000308581
317	Hps4	1.30684	6.18e-21	Gm10269	0.212277	0.21476	Efhd2	3.39645	2.82e-34	Ctsc	6.59932	1.5e-29	Ifnar1	1.14796	7.8e-08	Myl6	3.23621	0.000329511
318	Slc25a36	1.07472	8.2e-21	Rab18	0.167277	0.218908	Actr2	1.31751	2.94e-34	Ppm1g	2.06689	1.52e-29	Psmb10	0.949894	7.81e-08	Samd9l	3.67611	0.000329781
319	Rasa4	1.03972	1.53e-20	Pno1	0.152184	0.221088	Nrros	1.40814	3.12e-34	Dynll1	2.71621	1.6e-29	Mrpl23	0.877539	7.99e-08	Csf2ra	0.416105	0.000367034
320	Fam102b	1.33343	1.68e-20	Mien1	0.218163	0.222337	Rad23b	1.35227	3.4e-34	Denr	2.15765	2.09e-29	Mcemp1	1.94074	8.55e-08	B430306N03Rik	1.72723	0.000370365
321	Ccni	0.80555	1.75e-20	Etfa	0.207102	0.226194	Vat1	1.6932	3.58e-34	Rac1	2.46913	2.5e-29	Tmsb4x	#NAME?	8.93e-08	Slfn4	6.60771	0.000395226
322	Chd4	0.575294	2.83e-20	Dpy30	0.224419	0.233118	Psmb3	1.87125	4.2e-34	Rps10	6.88525	3.31e-29	Ap1s2	1.47211	9.36e-08	Relt	3.02902	0.000397735
323	Htra3	1.18402	3.06e-20	Smdt1	0.218815	0.237993	Rpl10-ps3	2.54542	4.33e-34	Rheb	1.96496	3.55e-29	Csf2rb	1.44248	9.58e-08	Tgfbi	-1.03911	0.000404011
324	Reep3	0.774153	6.35e-20	Anapc13	0.21687	0.244499	Cct5	1.93249	4.39e-34	Gm10073	3.76879	4.22e-29	Pxdc1	2.00825	9.63e-08	Pira2	4.23956	0.000420763
325	Krit1	0.730319	8.18e-20	Gm10250	0.150042	0.255068	Abca1	1.45122	4.72e-34	Psmc4	1.9483	4.83e-29	Nfkbia	1.40053	9.63e-08	Qsox1	1.99798	0.00042194
326	Fam212a	0.739393	1.06e-19	Sap18	0.163249	0.257473	Tm9sf3	1.28481	5.01e-34	Rps26-ps1	3.03528	5.06e-29	Cd82	1.05104	1.13e-07	Tsc22d3	1.26998	0.000476451
327	Fchsd2	1.47538	1.2e-19	Ndufb5	0.162382	0.261372	Gm21092	1.18508	5.71e-34	Rpl12	5.24998	5.06e-29	Mdfic	1.58582	1.13e-07	Nfil3	1.35052	0.000480904
328	Il6ra	0.955953	1.76e-19	Rps11	0.52086	0.262385	Ehbp1l1	1.65716	6.03e-34	Etfb	1.96614	5.43e-29	Cyp4f16	2.89142	1.15e-07	Bhlhe40	1.52243	0.000481105
329	Rnaset2b	0.73313	2.18e-19	Rpl5	0.0140135	0.263706	Ankrd11	1.20068	6.08e-34	Shcbp1	5.35387	5.43e-29	Camk2d	0.967274	1.18e-07	Mkrn1	0.792102	0.000481166
330	Tgs1	0.865186	4.23e-19	Arpc3	0.209633	0.267302	Psma5	1.41671	6.53e-34	Rer1	1.84214	5.52e-29	Zfp36l1	0.93959	1.19e-07	Arhgap15	3.7123	0.000482222
331	Lmo2	0.650671	4.23e-19	Fkbp1a	0.286284	0.278941	Srp9	1.51617	8.57e-34	Kif20b	5.58866	5.53e-29	Nfe2l2	1.05427	1.19e-07	Gdpd3	2.16604	0.000486318
332	0610030E20Rik	0.928543	4.93e-19	Snrpf	0.133875	0.278971	Cct4	1.61816	1.08e-33	Mrpl57	2.02364	5.74e-29	Dock8	1.43653	1.19e-07	A530064D06Rik	4.20308	0.000509257
333	Nptn	0.760481	5.34e-19	Arl3	0.227244	0.284799	Npm1	3.17588	1.12e-33	Ube2n	2.29455	5.77e-29	Itgal	3.40243	1.19e-07	C3	3.58886	0.000525375
334	Slc1a3	2.33592	5.67e-19	Tmsb4x	#NAME?	0.291797	Cct7	1.60734	1.12e-33	Sgol1	5.95153	6.22e-29	Serp1	1.02096	1.23e-07	Scand1	0.584119	0.000552708
335	Arl10	1.49527	5.77e-19	Psmb7	0.154318	0.296341	Gsk3b	1.49525	1.26e-33	Vdac2	2.49348	6.48e-29	Syngr2	0.799885	1.26e-07	Fes	1.06774	0.000600513
336	Zfp644	0.929451	7.13e-19	Serpinb6a	0.133664	0.296366	Emg1	1.38648	1.29e-33	Tpm4	1.92008	6.77e-29	Psmb3	0.636034	1.4e-07	Mirt1	4.64734	0.000636185
337	Fuca1	0.84742	1.1e-18	Prdx2	0.187029	0.305624	Hnrnpdl	1.53356	1.3e-33	Gnb2	2.50651	6.93e-29	F13a1	4.28948	1.49e-07	Hmgn2	7.44457	0.000680104
338	Hsd17b11	1.06865	1.44e-18	Ndufa13	0.129905	0.313966	Rps19bp1	1.3628	1.39e-33	Naca	4.94022	7.54e-29	AI662270	2.71035	1.58e-07	Skap2	0.834706	0.000707914
339	Gm26699	0.752579	1.59e-18	Rps10	0.159271	0.316205	Krit1	1.25203	1.54e-33	Scoc	2.02907	9.05e-29	Stk17b	1.72955	1.61e-07	Ncf2	1.28553	0.00070861
340	Scn1b	1.12975	1.67e-18	Vat1	-0.0237366	0.319589	Mdh2	1.82884	1.56e-33	Pfn1	12.2976	9.34e-29	Axl	1.57313	1.68e-07	Ccdc12	0.818118	0.00071338
341	Snx18	0.688262	1.89e-18	Cox7a1	1.35123	0.32087	Rsl1d1	1.40374	1.56e-33	Rps12	6.36384	9.6e-29	Msn	1.11635	1.7e-07	Actg1	4.29278	0.000730034
342	Slc16a6	0.909058	2.08e-18	Eno1b	0.434011	0.325189	Snx3	1.53836	1.96e-33	Atp5a1	3.12319	9.7e-29	Tnfrsf13b	1.22958	1.86e-07	Dfna5	1.86694	0.000785521
343	Fuca2	0.722298	2.32e-18	B2m	1.7573	0.331914	Sfr1	1.39464	2.11e-33	Tomm40	2.10922	9.91e-29	Nadk	1.23558	2.23e-07	Atg3	0.979185	0.000860725
344	Fam63b	0.882388	3.67e-18	Atp6v0d2	0.526977	0.337227	Ctsc	6.2727	2.11e-33	Stra13	1.81755	1.01e-28	Tpd52	0.928492	2.53e-07	Eno1	2.04024	0.000878895
345	Wls	0.74941	4.27e-18	Atp5h	0.165234	0.337852	Chmp4b	1.41547	2.41e-33	Dpy30	2.01661	1.06e-28	Arpc4	1.2184	2.59e-07	4930438A08Rik	7.18413	0.000963743
346	Grina	0.598184	7.07e-18	Pea15a	0.0664793	0.341388	Srsf3	1.5713	3.4e-33	Psmb6	2.99126	1.26e-28	Pstpip1	2.04699	2.72e-07	Il18rap	4.0112	0.000978687
347	Arhgef1	0.550742	8.08e-18	Ccdc58	0.322898	0.350612	Ptp4a2	1.30439	3.61e-33	Mcm2	3.28936	1.31e-28	Psmb5	0.782853	2.81e-07	Vim	1.37659	0.000994313
348	Asph	0.380309	1.16e-17	Mgmt	0.34898	0.351	Naa20	1.30263	3.92e-33	Ubl4a	1.92709	1.38e-28	Dpep2	3.75278	3.01e-07	Pet100	0.636312	0.00100648
349	Chd7	0.691038	1.19e-17	Pgm2	0.212911	0.356477	Pa2g4	1.80754	5.13e-33	Clta	4.75755	1.4e-28	Capns1	1.02861	3.02e-07	Klhdc4	1.81425	0.00104391
350	Ptprc	0.643574	1.21e-17	Phpt1	0.158905	0.367407	Timm13	1.69684	5.14e-33	Eef1d	3.07048	1.76e-28	Arpp19	0.622882	3.07e-07	Ikbkap	2.09928	0.0010853
351	Pmp22	-0.120875	1.95e-17	Morf4l2	-0.00776921	0.370587	Nagk	1.4979	5.19e-33	Stip1	2.09789	2.58e-28	Il4ra	1.26805	3.3e-07	Pbxip1	0.958992	0.00110283
352	Dusp6	0.527056	2.11e-17	2700060E02Rik	0.0982625	0.371664	Pid1	1.84187	5.48e-33	Uqcr11	3.00123	2.85e-28	Slc43a2	1.21458	3.3e-07	Ube2d3	0.901144	0.00111278
353	Eml4	0.876111	2.46e-17	Rpl7a-ps5	0.122006	0.37281	Rala	1.70764	6.07e-33	Vrk1	2.58219	3.19e-28	Dazap2	0.951434	3.31e-07	1110008P14Rik	1.29756	0.00120897
354	Rbm4b	0.902991	3e-17	Snrpg	0.11272	0.374494	Ywhaz	1.46802	7.63e-33	Ak2	1.88694	3.54e-28	Rsrp1	1.1603	3.46e-07	Ier5	0.584116	0.00126112
355	Zfp36l2	0.848735	3.45e-17	Eif5a	0.151755	0.377092	Snx2	1.40199	8.46e-33	C1qbp	2.37419	3.87e-28	Hmha1	0.722377	4.19e-07	Rpl3l	4.95091	0.00133194
356	Dip2b	1.00414	4e-17	Lilr4b	-0.416618	0.381929	Ywhae	2.11476	9.71e-33	Arpc4	2.86719	3.93e-28	Idh2	1.13037	4.32e-07	Vamp5	1.98564	0.00139329
357	Dock2	0.872332	4.45e-17	Mphosph6	0.210546	0.39711	Alkbh1	1.47183	9.88e-33	Cnih4	1.90677	5.34e-28	F630028O10Rik	1.39203	4.51e-07	Mgst2	4.42505	0.00139329
358	Phf14	0.9512	6.27e-17	AA467197	0.371839	0.417324	Rab1a	1.47538	1.05e-32	Lrrc59	2.20552	5.36e-28	Treml4	5.76375	4.53e-07	Mdh2	0.737286	0.00141304
359	Tia1	0.761929	6.84e-17	Ptp4a1	0.125581	0.419813	Psma6	1.55641	1.12e-32	Hn1l	2.60764	5.61e-28	Bcl2a1d	1.22677	4.56e-07	Bmx	6.60905	0.00150439
360	Celf2	0.497731	7.25e-17	Igf2bp2	0.110494	0.426843	Mtdh	1.51774	1.16e-32	Nono	1.99019	6.15e-28	Grcc10	1.08563	4.63e-07	Chmp2a	0.689486	0.00156592
361	Tspan3	0.647803	1.4e-16	Npc2	0.600562	0.437004	Itga5	2.54851	1.57e-32	Btf3	4.67867	6.59e-28	Fpr1	3.28686	4.67e-07	Sp100	1.43318	0.00157252
362	Itpr2	1.12986	1.9e-16	Polr2k	0.207368	0.441181	Psmc5	1.60352	1.64e-32	Nudt21	2.13355	8.03e-28	Atp6v1f	0.81773	4.76e-07	Atf1	1.07867	0.00161192
363	Myo1e	0.999989	2.61e-16	Cetn2	0.163626	0.441264	Galk1	1.495	1.79e-32	Wbp5	2.08091	8.49e-28	Gsdmd	1.22457	4.87e-07	Spint2	6.13639	0.00164645
364	Dock10	1.05822	4.85e-16	Hddc2	0.305038	0.441264	Eif3b	1.56394	2.31e-32	Ndufc1	1.99606	9.02e-28	Adrbk1	1.39545	5.26e-07	Pde2a	2.41074	0.001824
365	Gm2a	0.594857	6.08e-16	Psmb1	0.117324	0.443348	Spp1	48.1968	2.81e-32	Swi5	2.01613	9.65e-28	Cox5a	0.656089	5.76e-07	Mocos	3.92705	0.0018371
366	Rgs2	0.114602	7e-16	Glrx	0.117364	0.444428	Stub1	1.37145	2.9e-32	Pdap1	2.13475	1.04e-27	H2afj	0.703361	6.66e-07	Mettl9	2.04392	0.00186355
367	Herpud1	0.444511	7.72e-16	Cox5a	0.177092	0.449508	Kif5b	1.26095	3.66e-32	Apex1	2.25782	1.07e-27	Akap13	0.924208	6.67e-07	Treml2	2.26315	0.00197116
368	Dnmt3a	0.783582	1.01e-15	Ndufa4	0.290986	0.451035	Hnrnpa2b1	2.01621	3.95e-32	Manf	2.0047	1.27e-27	Lsp1	2.02891	6.75e-07	1810037I17Rik	1.43293	0.00207758
369	Cux1	0.6398	1.02e-15	Tmem167	0.138044	0.463796	Gm16286	1.51988	4.23e-32	1110008F13Rik	1.94889	1.27e-27	Ptpre	1.09074	6.92e-07	Phyh	1.26828	0.00210675
370	Tanc2	1.32757	1.12e-15	Ddt	0.299566	0.465715	Gm42418	1.14521	4.55e-32	Arhgdia	3.40534	1.53e-27	Ccnd3	1.52437	7.07e-07	Fas	2.89836	0.00214186
371	Chd9	1.19828	1.14e-15	Lamtor2	0.102627	0.465853	Bsg	5.79818	4.9e-32	Rps5	10.9167	1.59e-27	Gngt2	1.72164	7.26e-07	Dusp5	2.98368	0.0021823
372	Diaph2	0.993897	1.48e-15	Serf2	0.230571	0.469554	Impdh1	1.82444	5.34e-32	Mrfap1	2.39708	1.87e-27	Myo1f	0.996723	8.29e-07	AI467606	1.26155	0.00221116
373	Hivep3	1.04525	1.61e-15	Rpl13a-ps1	0.209834	0.470201	Vdac3	1.27869	5.53e-32	Fam64a	6.12234	2.02e-27	Atp13a2	0.991307	8.3e-07	Cd300lb	1.49041	0.00222657
374	Ddx17	1.07533	2.13e-15	Btf3	0.149884	0.475332	Vdac1	1.40138	8.52e-32	Eif4e	2.16845	2.39e-27	Dok2	1.83495	8.39e-07	Cd101	3.05531	0.00227559
375	Chd2	0.970911	3.91e-15	Banf1	0.160188	0.476331	Tmem214	1.55631	1.05e-31	Nxt1	2.25577	2.72e-27	Aes	0.618241	9.93e-07	Klra2	3.03124	0.00246302
376	Leprot	0.551853	4.39e-15	Llph	0.193883	0.493466	Tex261	1.28418	1.12e-31	Gtf2a2	1.96992	3.2e-27	Klra2	4.90486	1e-06	Max	0.91425	0.00247469
377	Acap2	0.801638	4.94e-15	Adamtsl5	1.18698	0.494229	Wdr26	1.39313	1.23e-31	Lsm8	2.13643	3.23e-27	Lpxn	1.15492	1.03e-06	Lasp1	0.878746	0.00259701
378	Jam2	1.19714	5.4e-15	Trmt112	0.144347	0.495521	Immt	1.41279	1.41e-31	Psmc1	1.89817	4.11e-27	Mafb	1.61282	1.04e-06	Gm10282	3.4362	0.00262818
379	Lyl1	0.609076	5.57e-15	Cndp2	0.0456158	0.519051	Tkt	1.30795	1.54e-31	Mrpl33	2.015	4.42e-27	F10	4.55398	1.08e-06	Cry1	1.95281	0.00296884
380	Prdx4	0.651003	8.33e-15	Hacd1	0.332202	0.521502	Nop56	1.61978	1.62e-31	Pabpc1	3.98183	4.43e-27	Cfl1	2.1647	1.11e-06	Ppp1r2	1.02742	0.00320459
381	Lrpap1	1.02048	9.13e-15	Gtf2h5	0.180464	0.538977	Denr	1.4429	1.7e-31	Psmb4	2.05286	4.58e-27	Ptprc	0.718485	1.16e-06	Timm10b	0.643195	0.00336251
382	Tacc1	0.750734	9.17e-15	Deb1	0.260977	0.554169	Alyref	2.03462	2.1e-31	Fbxo5	5.28898	4.65e-27	Sptlc2	0.975456	1.27e-06	Pde4d	2.1686	0.00343307
383	Rpl3	3.8012	9.72e-15	Ndufa11	0.191054	0.558845	Ap2m1	2.16151	2.49e-31	Eef1b2	2.67025	5.02e-27	Itch	1.1891	1.31e-06	Rab3d	1.73715	0.00347059
384	Zfp950	1.23911	1.2e-14	Ndufv2	0.0516022	0.562729	Cct2	1.34586	2.53e-31	Mdh2	2.38167	5.06e-27	Igf1	1.57645	1.42e-06	Palm	4.6053	0.0034755
385	Wasf2	0.517602	1.33e-14	Gm3839	0.622221	0.57263	Psmb4	1.55816	2.84e-31	Pcbp2	1.81216	5.34e-27	C3ar1	0.930663	1.42e-06	Nadk	0.853247	0.00365279
386	Zdhhc20	0.663747	1.33e-14	Ufm1	0.278574	0.582994	Mat2a	1.44486	2.98e-31	Ppp1ca	2.51946	6.33e-27	Filip1l	2.89769	1.48e-06	Lilra6	6.15186	0.00371865
387	Cd27	1.03252	1.36e-14	Apoc1	0.117899	0.59083	Agpat5	1.48064	3.09e-31	Tceb2	2.91363	6.4e-27	Tspan13	2.07277	1.48e-06	Stk38	1.03963	0.00372007
388	Rsbn1l	0.828639	1.38e-14	Arf4	-0.0512064	0.595627	Arf5	1.54025	3.12e-31	2007-09-01	1.84183	7.52e-27	Gabarap	1.41351	1.6e-06	Ppp4c	0.638582	0.00372007
389	Ifitm10	1.52774	1.4e-14	Eef1e1	0.146098	0.597634	Tln1	1.45915	3.2e-31	Rpl29	6.64983	7.92e-27	Ddx5	1.06371	1.68e-06	Rbms1	0.762118	0.00394826
390	Slc3a2	0.121189	1.46e-14	Brk1	0.0987005	0.602156	Magt1	1.38527	3.76e-31	Rpl19	10.8022	8.02e-27	Ccr2	7.13321	1.76e-06	Gm14548	5.8126	0.00396729
391	Blnk	0.740934	1.59e-14	Eif1b	0.175106	0.605395	Rpsa	5.3448	3.93e-31	Rpl11	9.14732	8.04e-27	Tgfbr1	0.764471	1.86e-06	Rcsd1	1.08858	0.00428922
392	Nceh1	0.83858	2.15e-14	Snrpd3	0.222258	0.607252	Glrx	2.87632	3.93e-31	Reep4	2.68682	8.35e-27	Itgav	1.34167	1.97e-06	1810058I24Rik	0.57658	0.00430942
393	Celf1	0.743868	2.98e-14	Atp5g3	0.0435927	0.615808	Ms4a6d	2.29821	4.14e-31	1810037I17Rik	1.79806	1.11e-26	Gm8797	1.44169	1.99e-06	Gm6169	3.84036	0.00443748
394	Txndc15	0.582121	3.16e-14	Znhit1	0.105505	0.634784	Tmem167	1.43387	4.25e-31	Psmd12	1.86914	1.78e-26	Bst2	1.79525	2.15e-06	Cldn15	7.47009	0.00484908
395	Tapbp	0.668992	4.07e-14	Hadh	0.193118	0.646242	Tfg	1.29515	5.04e-31	Psma2	2.3327	1.86e-26	Hnrnpa3	0.634466	2.22e-06	Gm5150	3.82812	0.00489795
396	Rbm26	0.887855	4.45e-14	Hint1	0.00454278	0.663829	Srsf7	1.55551	5.95e-31	Rpl32	15.2034	1.89e-26	Ncf2	0.91137	2.25e-06	Rgs14	2.95593	0.00497589
397	Lman2l	0.813189	4.52e-14	Mgst3	0.153881	0.669626	Cdc34	1.72893	6.31e-31	Usmg5	2.76946	2.18e-26	Tkt	0.843892	2.27e-06	Lfng	0.803046	0.00504698
398	Golgb1	0.350013	5.07e-14	Hypk	0.106445	0.672828	Sra1	1.36474	6.34e-31	Rps3a1	8.8571	2.37e-26	Spint1	1.89113	2.48e-06	Rgs19	0.960488	0.00522677
399	H2-Ke6	0.845981	5.22e-14	Rpl7a	-0.101466	0.676083	Tomm40	1.53127	6.51e-31	Uba2	1.89801	3.34e-26	Fmnl1	0.984553	2.62e-06	Gca	3.21853	0.00532645
400	Itch	0.795712	6.32e-14	Eif1	-0.067261	0.67831	Naa50	1.41073	6.8e-31	Rps13	7.85495	3.35e-26	Flot1	0.994436	2.62e-06	Kdm7a	1.26207	0.00563685
401	Picalm	0.549743	6.66e-14	Selm	0.186749	0.682642	Ube2k	1.1715	7.94e-31	Ncapg	5.8589	3.76e-26	Epsti1	1.7465	2.79e-06	Lrch4	1.22075	0.0057613
402	Gtf2h2	0.502661	7.09e-14	Gstm1	0.263859	0.689626	Ewsr1	1.35593	9.28e-31	Tmem167	1.68656	3.97e-26	Gm9843	2.23792	3.03e-06	Ubald2	0.792925	0.00588224
403	Pigk	0.777516	9.33e-14	Gm14305	0.339755	0.700004	Ddx39	1.55783	9.47e-31	Tsn	1.67775	4.3e-26	Mndal	5.6537	3.49e-06	Rchy1	0.931317	0.00614242
404	Cox6a2	0.563295	1.41e-13	Bnip3l	0.259819	0.709144	Napa	1.48134	1e-30	Cacybp	2.13008	4.72e-26	St8sia4	2.78366	3.68e-06	Gm21975	1.17106	0.00634342
405	Gtpbp2	0.191515	1.45e-13	Gm17541	0.260718	0.712414	Arcn1	1.41496	1.03e-30	Cox6a1	3.08912	4.87e-26	Psmb9	1.14898	3.74e-06	Cib1	0.884513	0.00735949
406	Nufip2	0.885514	1.84e-13	Mpzl1	0.598421	0.730083	Usp14	1.26519	1.09e-30	Fcrls	6.09912	5.38e-26	Stk24	1.09533	3.74e-06	Actr3	1.78097	0.00741025
407	Alkbh1	0.661487	1.91e-13	Isca1	0.26933	0.737991	Sap30	1.50078	1.16e-30	Arf6	1.72788	6.37e-26	Cib1	1.28334	3.8e-06	Stap1	3.06792	0.00760878
408	Pianp	1.86017	1.98e-13	Ghitm	0.154419	0.739701	Ggnbp2	1.40492	1.21e-30	Slirp	1.87833	6.37e-26	Sod2	1.02903	3.8e-06	Ap3s1	1.69097	0.00801809
409	Mafg	0.355562	2.11e-13	Chchd2	0.0826841	0.752265	Ndufab1	1.3952	1.21e-30	Gspt1	1.86769	8.21e-26	Colec12	1.2106	3.83e-06	4833407H14Rik	5.57352	0.00839804
410	Plcl2	1.34507	2.15e-13	Syce2	0.149474	0.763105	Copb2	1.59042	1.26e-30	Ndufa5	1.91438	8.53e-26	Sf3b6	0.71204	4.23e-06	Apobr	1.20293	0.00852749
411	Peli1	0.572749	2.2e-13	Pfdn5	-0.06043	0.770886	Plekhj1	1.35488	1.38e-30	Srsf6	2.02779	8.71e-26	Ebi3	1.23798	4.24e-06	Eno1b	0.890949	0.00852992
412	Ccnt2	0.479125	2.22e-13	Gm10709	0.199024	0.778662	Soat1	1.38433	1.52e-30	Cct4	2.21061	9.01e-26	Jak1	0.779719	4.4e-06	Arid3a	1.50515	0.00853477
413	Gltscr2	0.735173	2.47e-13	Trappc2l	0.165322	0.792683	Ell2	2.18715	1.66e-30	Cep55	6.01435	9.34e-26	Wdr1	0.661417	4.82e-06	Csf2rb	0.967901	0.00855512
414	Elmo1	0.762334	2.47e-13	Pbdc1	0.0949385	0.793336	Atp5g1	2.35643	1.66e-30	Rpl10a	6.90038	9.51e-26	Sumo1	0.844056	4.99e-06	Ier3	0.0131829	0.00983374
415	Sirt2	0.655336	2.53e-13	Rgcc	0.531375	0.794647	Ssr1	1.32472	1.74e-30	Mis18bp1	4.96192	9.54e-26	Paox	1.71534	4.99e-06	Ccdc180	4.7683	0.0100659
416	Xiap	0.773369	2.75e-13	Car9	0.755566	0.794888	Ier5	1.79043	2.07e-30	Mrpl28	1.88983	9.8e-26	Hmgcl	0.851847	5.1e-06	Aldh2	3.44981	0.0108129
417	Lacc1	0.794731	2.79e-13	Gm5093	0.232947	0.806926	Dynll1	2.0356	2.08e-30	Nedd8	2.43224	9.8e-26	Akt1	0.930631	5.18e-06	Stxbp2	1.09592	0.0113072
418	Ssbp4	0.596014	2.91e-13	Gm10260	0.223723	0.830893	Cmtm3	1.45981	2.2e-30	Eif4g2	2.09515	1.09e-25	Hnrnpd	0.7358	5.23e-06	Mfsd6	5.86661	0.0114462
419	Cd151	0.583865	3.85e-13	Fbxo36	0.51324	0.831731	Dnajb11	1.38409	2.42e-30	Nop10	2.30425	1.13e-25	Atp5l	0.96101	5.41e-06	Klf5	6.37366	0.0115197
420	Ubash3b	0.727066	3.96e-13	Mrps28	0.184456	0.836222	Taf1d	1.38989	2.51e-30	Eny2	1.99817	1.19e-25	BC005537	1.04519	5.43e-06	Fosl2	2.55399	0.0118667
421	Ccnl1	0.237003	4.54e-13	Psmb4	0.0746216	0.846911	Cd74	3.18911	2.51e-30	Slc25a3	3.21235	1.22e-25	Arrb2	0.748255	5.73e-06	Hipk1	1.42434	0.0123215
422	Shisa5	0.615435	5.66e-13	Fkbp1b	0.354886	0.851159	Ndel1	1.65835	2.51e-30	Vcp	1.81292	1.45e-25	Lyz1	2.49648	5.73e-06	Lbp	3.19014	0.012789
423	Fam46c	1.29024	7.04e-13	Cxx1a	0.320292	0.851521	Tpd52	1.67835	2.67e-30	Tmed2	2.47289	1.54e-25	Cirbp	0.929708	5.82e-06	Siglecf	2.64339	0.0128056
424	Ctc1	0.900764	7.82e-13	Aprt	-0.0242345	0.882508	Mgat2	1.32651	2.8e-30	Rpl5	4.74565	1.66e-25	Pnp	0.909148	5.96e-06	D1Ertd622e	0.925958	0.0132129
425	Fcrls	0.435612	8.29e-13	Gm14295	0.479743	0.882885	Mtpn	1.32653	3.47e-30	Gm9493	4.36958	1.71e-25	Adgre5	3.65214	6.13e-06	Ctdsp1	0.881417	0.0132793
426	Sec63	0.840181	8.41e-13	Gm8973	0.576364	0.907968	Eif4h	1.279	3.76e-30	Actr3	2.62262	1.83e-25	Sptssa	0.831107	6.21e-06	Fam103a1	0.76102	0.0138088
427	Gramd1a	0.80968	8.54e-13	Rpl28	0.0106842	0.908195	Ssr3	1.27624	3.79e-30	Chchd2	3.15341	1.93e-25	Mrpl33	0.752886	6.34e-06	Cpne2	2.45815	0.0142833
428	Erlec1	0.736568	8.96e-13	Hint3	0.182692	0.908195	Anxa7	1.51937	3.85e-30	Cdkn2d	2.38503	2.18e-25	Arhgef1	0.740367	6.96e-06	Ankrd37	0.971213	0.0148683
429	Tecr	0.492157	9.12e-13	Psmg4	0.134835	0.918973	Park7	1.52489	3.85e-30	Cdca2	6.47683	2.31e-25	Ubl3	0.744927	7.48e-06	Amica1	7.88151	0.0149923
430	Nipbl	0.726675	9.54e-13	Gm10020	0.0959959	0.9264	Uqcrc1	1.57197	4.09e-30	Snrpa1	2.14192	2.32e-25	Hspa8	1.51692	7.99e-06	Ly6g	8.02993	0.0155449
431	Rasal3	0.922496	9.81e-13	Mrps18a	0.147822	0.940544	Psmd1	1.33885	4.58e-30	Rps27a	14.6194	2.43e-25	Ppp2ca	0.665085	8.59e-06	Rnf11	0.870751	0.0159308
432	Abcd2	0.701939	1.13e-12	Sec23a	0.209943	0.94086	Rab7	1.44462	5.13e-30	Lrrc58	3.59539	2.5e-25	Ndufb7	0.767382	8.59e-06	Mcl1	0.522633	0.0161882
433	Khk	0.716084	1.16e-12	Espn	1.32813	0.944244	Lgals1	4.93298	5.35e-30	Elof1	1.91383	2.88e-25	Gm10250	1.02808	8.75e-06	Dynll1	0.733129	0.0169694
434	B4gat1	0.957069	1.2e-12	Vps29	0.207759	0.962461	Cyc1	1.47929	5.72e-30	Npm3	2.07031	2.92e-25	Ptp4a2	0.571357	9.14e-06	Adrbk1	0.952757	0.0177307
435	Mapk3	0.662316	1.51e-12	Spp1	12.3025	0.962461	Samm50	1.48314	5.81e-30	Ndufa3	2.14902	3.03e-25	Diaph1	1.15513	9.34e-06	Fcnb	7.21507	0.0181763
436	Akr1b10	0.667029	1.53e-12	Gm6710	0.397135	0.966651	Smox	1.93578	6.15e-30	Bag1	1.87687	3.2e-25	Ifitm6	-0.418036	9.63e-06	Zfand2b	1.04083	0.0192723
437	Ankle2	1.01957	1.64e-12	Wdr83os	0.0974441	0.968115	Utp11l	1.29996	6.19e-30	Gm10076	3.50882	4.67e-25	Myo1g	1.89416	9.98e-06	Pten	0.863335	0.0196132
438	Plekho1	0.403134	2.35e-12	Epb41l4aos	0.24685	0.969065	Rpl36al	2.43752	6.21e-30	Marcksl1	1.59844	5.14e-25	Tmem160	0.695787	1.08e-05	Adipor1	0.523079	0.0201464
439	Rpl18a	6.37542	2.46e-12	Pgk1-rs7	0.645923	0.973009	Psmb7	1.33467	7.11e-30	Uqcrc1	1.84644	5.16e-25	Smdt1	0.553859	1.08e-05	Fam129a	1.89838	0.0201551
440	Tecpr1	0.821541	2.62e-12	Txn1	-0.187112	0.983478	Hnrnpc	1.3174	9.23e-30	Hnrnpdl	1.70685	5.48e-25	Trafd1	1.19806	1.13e-05	Gclm	0.497219	0.0202283
441	Taz	0.581951	2.87e-12	Ybx1	-0.465004	0.993574	Ndufa12	1.61551	1.03e-29	Ube2i	1.86259	6.27e-25	Tpr	0.704498	1.3e-05	Cybb	2.85199	0.0210455
442	Nr3c1	0.812494	3.14e-12	Tpm4	-0.084614	1	Txnip	2.04497	1.08e-29	Cox6b1	3.83726	6.29e-25	Dgkz	0.714374	1.31e-05	Hic1	4.11234	0.0210652
443	Map4	0.849997	3.18e-12	Mrfap1	-0.0479152	1	Ppp2r1a	1.42126	1.18e-29	Ndufb11	1.72064	6.97e-25	Il10ra	1.13258	1.32e-05	Fmo5	2.91701	0.0211195
444	Snhg20	0.764332	3.26e-12	Gnpnat1	0.170675	1	Atxn7l3b	1.1444	1.19e-29	Cox7b	2.24783	8.55e-25	Bnip2	0.734107	1.33e-05	Neurl3	1.07965	0.0211691
445	Lpar6	0.599435	3.31e-12	Chchd5	0.215194	1	Sap18	1.26868	1.41e-29	Smdt1	2.43295	8.81e-25	2002-03-01	0.929437	1.35e-05	Cep19	2.22092	0.0224919
446	Apbb2	0.704567	3.47e-12	Rps3a1	0.0922901	1	Ube2j2	1.36063	1.68e-29	Psma6	2.34588	9.47e-25	Itgb5	0.871432	1.46e-05	Id2	0.374289	0.0228266
447	Atp2c1	0.685685	3.47e-12	Gm11110	0.85648	1	Mt2	2.33958	2.1e-29	Paics	2.09867	9.61e-25	Ly96	1.09769	1.52e-05	Ccl5	-2.2865	0.0235438
448	Pvrl2	0.93447	3.47e-12	Gm18025	0.650878	1	Lrp1	1.02647	2.2e-29	Psmd7	1.99175	9.81e-25	Rftn1	1.17158	1.53e-05	Cd300ld	2.00651	0.0236039
449	Canx	0.468348	3.68e-12	Gm14419	0.627548	1	Snrpa1	1.32803	2.38e-29	Ifi30	1.8888	1.05e-24	Tmem243	0.861601	1.64e-05	Gm26917	0.537926	0.0255755
450	Prpf4b	0.53515	4.17e-12	Gpr137b	0.0378347	1	Slc25a4	1.67686	2.38e-29	Hsd17b12	1.63704	1.14e-24	Mif4gd	1.01652	1.65e-05	Hacd4	1.19816	0.0264492
451	Samsn1	0.502266	4.29e-12	Mrpl34	0.113871	1	Atp1a1	1.49165	2.69e-29	Pbdc1	1.93816	1.19e-24	Fes	1.00231	1.69e-05	Eif1	0.260203	0.0270709
452	Ssr4	0.98772	6.3e-12	Gm10053	0.16616	1	1110008F13Rik	1.52118	2.73e-29	2010107E04Rik	2.86151	1.22e-24	Lamtor2	0.774514	1.69e-05	Notch1	1.85157	0.0278897
453	Dpp7	0.968413	8.39e-12	Gpnmb	-0.0735839	1	Tpr	1.20671	2.77e-29	Snrpc	1.79723	1.28e-24	Rpl9-ps6	0.830077	1.69e-05	Fis1	0.708523	0.0280153
454	Thap3	0.928521	1.02e-11	Ndufaf2	0.25778	1	Psmc1	1.38865	2.81e-29	Atad2	3.61824	1.3e-24	Gm26740	1.35853	1.69e-05	Ptafr	1.03747	0.0285674
455	Dguok	0.739859	1.02e-11	Map1lc3a	0.0376215	1	Tagln2	1.38834	3.15e-29	Atp5h	2.43566	1.37e-24	Arhgap30	0.764588	1.74e-05	Asnsd1	1.08674	0.0295877
456	Ash1l	0.688971	1.02e-11	Gbas	0.144251	1	2010111I01Rik	2.18737	3.54e-29	Snrnp70	1.61828	1.72e-24	Pltp	2.43598	1.93e-05	Kdm6b	2.28809	0.0324303
457	Orai1	0.409228	1.16e-11	S100a10	-0.0445914	1	Rps2	9.44312	3.68e-29	Rps24	9.01221	1.86e-24	Rgs1	0.640127	2.02e-05	Ikbke	1.5002	0.0334538
458	Scarb1	0.804416	1.22e-11	Smim4	0.0791169	1	Fth1	56.5674	3.9e-29	Rpl7a	4.84256	1.96e-24	Atp6v1a	0.729091	2.09e-05	Rab44	6.16846	0.0337912
459	Map1lc3a	0.629516	1.23e-11	Cisd1	0.109117	1	Syncrip	1.23743	3.98e-29	Rpl35	12.218	1.96e-24	Il18bp	2.45265	2.25e-05	Hist2h2aa1	2.67535	0.0338311
460	Abca9	2.13591	1.35e-11	Smim1	0.217601	1	Hk2	1.46823	4.06e-29	Zfp706	1.80985	2.21e-24	Gm5483	-5.34576	2.3e-05	Dusp1	0.282611	0.0341305
461	Pck2	0.682409	1.41e-11	Ndufs4	0.110125	1	Zbtb7a	1.51898	4.1e-29	Rpl4	7.34196	2.24e-24	Ywhaz	0.829672	2.32e-05	Klf10	0.607559	0.03469
462	Adam15	0.406128	1.48e-11	Gm10369	0.521483	1	Ube2n	1.37524	4.56e-29	Capza2	3.26992	2.92e-24	Rbfa	0.879348	2.41e-05	Fam63a	1.29649	0.0360468
463	H2-T23	0.965679	1.48e-11	Csrp1	0.235241	1	Cxcl16	1.85353	4.64e-29	Cmc2	2.72466	3.38e-24	Stfa1	-7.92656	2.44e-05	Adam8	-0.499216	0.0373846
464	Lipa	0.708222	1.54e-11	Mrpl27	0.113423	1	Safb2	1.32982	4.66e-29	Gpx1	3.1747	3.58e-24	Sumo2	0.665115	2.56e-05	Cited2	1.13784	0.0373968
465	Scpep1	0.46512	1.64e-11	Dbi	0.0509124	1	Rheb	1.18113	4.88e-29	Sf3b2	1.63998	3.77e-24	Snrpe	0.452629	2.59e-05	Xdh	1.23887	0.038274
466	Cyth4	0.208527	1.72e-11	Map1b	2.59454	1	Calm2	2.40644	5.04e-29	Ywhah	2.09539	4.41e-24	Crlf3	0.901273	2.96e-05	Pfkp	1.29666	0.0389433
467	Arhgef7	1.14818	1.8e-11	Hspa9	-0.206111	1	Polr2c	1.31831	5.04e-29	Psmd14	1.84895	4.41e-24	BC100530	-9.11063	2.98e-05	Flot2	1.71174	0.0392565
468	Cltc	0.579615	1.88e-11	Tpm2	0.48211	1	Vdac2	1.7065	5.62e-29	Tex30	2.9079	4.41e-24	Ube2b	0.715545	3.28e-05	Klf13	0.731557	0.0393507
469	Hltf	1.10115	2.12e-11	Dusp23	0.37534	1	Cdk6	2.10029	6.31e-29	Atp5l	3.52962	4.59e-24	Fcgr3	1.69761	3.4e-05	Amer2	4.86483	0.0400758
470	Cd48	0.505062	2.19e-11	Polr2l	0.0696945	1	Dgkz	1.35917	7.79e-29	Dab2	2.89022	5.09e-24	Wipf1	1.15964	3.48e-05	Slc31a2	0.870208	0.0407228
471	Dhx9	0.805034	2.41e-11	Calm3	0.0229243	1	Srp72	1.37143	8.99e-29	Park7	2.18909	5.45e-24	Smim4	0.940797	3.53e-05	Cxcl3	5.5638	0.0410869
472	Tmco1	0.392311	2.45e-11	Lxn	0.215485	1	Prpf40a	1.18169	9.61e-29	Gdi2	2.31964	5.99e-24	Cytip	2.61123	3.53e-05	Hck	0.769922	0.0413983
473	Dgkd	0.830334	2.63e-11	Il18bp	0.575522	1	Rnf128	1.73663	1.19e-28	Hsp90b1	2.90864	6.15e-24	Cd52	4.28281	3.6e-05	Def6	1.09061	0.0418791
474	Scoc	0.428318	2.63e-11	Gm15417	0.267233	1	Zfos1	1.42881	1.23e-28	Srm	2.28132	6.76e-24	Aprt	1.05641	3.62e-05	Hcls1	0.414057	0.042274
475	Zcchc7	0.832064	2.76e-11	Commd6	0.0868715	1	Dnaja2	1.30054	1.3e-28	Uba52	3.88776	7.29e-24	Pglyrp1	-0.0884972	3.76e-05	RP23-6I17.1	3.11923	0.0447132
476	Tcf4	0.535007	2.94e-11	Rps27	0.238695	1	Hmga1	2.14375	1.42e-28	Eif3g	1.84129	7.86e-24	Bambi	3.01605	3.77e-05	Chic2	0.455446	0.045221
477	Sort1	1.05396	3.33e-11	Trappc2	0.190808	1	Taf10	1.49303	1.59e-28	Ncaph2	1.83537	9.38e-24	Ifngr2	0.695147	4.04e-05	Ugp2	0.730161	0.0455467
478	Ankrd12	0.620314	3.57e-11	Ngfrap1	0.08866	1	Trappc4	1.42684	1.61e-28	Psmb5	2.02705	1.15e-23	Ndufa11	0.665849	4.1e-05	Atp11b	1.22368	0.0455467
479	Cryba4	0.77646	3.64e-11	Cryz	0.271918	1	Ube3a	1.23502	1.66e-28	Prpf19	1.90135	1.23e-23	Apoc4	4.39774	4.11e-05	Baz2b	0.979573	0.0457643
480	Arl4c	0.278525	3.7e-11	Pfkp	0.148168	1	Tubb4b	1.18019	1.85e-28	Bcas2	1.78575	1.31e-23	Anxa1	-1.02123	4.22e-05	Gm20406	5.98264	0.0458829
481	Clip1	0.747612	3.85e-11	Smim14	0.168535	1	Txndc17	1.39626	1.99e-28	Neil3	6.57487	1.32e-23	Fis1	0.804966	4.36e-05	Dapk2	6.07388	0.0468846
482	Tspan14	0.599724	4.81e-11	Lsm7	0.063696	1	Cnppd1	1.55655	2.06e-28	Pdcd5	1.96669	1.44e-23	Ngp	-5.12078	4.41e-05	Syk	0.927255	0.0470563
483	Serinc1	0.455108	5.11e-11	Rps14	-0.256367	1	Tigd2	1.535	2.23e-28	Mrps26	2.00989	1.55e-23	Sema4d	1.10681	4.63e-05	Sqrdl	1.2516	0.0473074
484	Atp6ap1	0.478366	5.35e-11	Gm561	0.1193	1	H13	1.40559	2.43e-28	H3f3a	2.2999	1.88e-23	Gstm1	2.50007	4.63e-05	Hiatl1	1.00357	0.0484271
485	Aig1	0.71625	5.36e-11	Fam96a	0.0036254	1	Aars	1.42582	2.65e-28	Rps18	13.8898	2.05e-23	Cd244	1.48798	4.68e-05	Rhof	3.37998	0.048479
486	Akap13	0.518453	5.48e-11	Stmn4	1.70623	1	Arpp19	1.34776	2.8e-28	Tmx1	1.56669	2.11e-23	Pcbp2	0.724906	4.76e-05	Blcap	1.092	0.048574
487	Pdk1	0.461838	5.97e-11	Rps19	-0.117322	1	Brd2	1.75334	3.15e-28	Tmem256	1.64195	2.13e-23	Cstb	1.54858	4.8e-05	Tnfsf14	5.42344	0.0488122
488	Icam1	0.45322	6.19e-11	Mt3	1.45792	1	0610012G03Rik	1.27965	3.15e-28	Hspa14	2.06568	2.14e-23	Clec4e	3.37027	5.09e-05	Tmem71	2.56306	0.0498639
489	Ilvbl	0.747846	6.72e-11	Sptssa	-0.0122196	1	Csnk1d	1.2923	3.59e-28	Sf3b5	1.72363	2.17e-23	Acp2	1.00042	5.36e-05	Atp8b4	4.867	0.0533025
490	Ankrd44	0.991038	6.82e-11	Zfp931	0.338244	1	Ufm1	1.32486	4.03e-28	Ppih	2.79915	2.48e-23	Nisch	0.694411	5.37e-05	Csk	0.664514	0.0545805
491	BC037034	0.676831	7.85e-11	Naa38	0.137104	1	Anp32b	1.19984	4.09e-28	Ak6	1.96546	2.74e-23	Nfam1	1.18296	5.54e-05	Fam65b	2.76457	0.0552351
492	Clcn4	0.792077	9.69e-11	Uqcc2	0.0898668	1	Edem1	1.3736	4.14e-28	Kif23	5.94377	3.79e-23	Myh9	0.969373	5.7e-05	Inhba	9.72659	0.055663
493	Cyp4f13	0.997842	1.02e-10	Hspb11	0.159537	1	Hnrnpm	1.23128	4.25e-28	Nans	1.6839	3.83e-23	Dse	1.79005	5.95e-05	Pnrc1	0.588859	0.0562573
494	Hps3	0.903513	1.27e-10	Srp19	0.110293	1	Gnb2l1	2.98825	4.55e-28	Alyref	2.39471	4.1e-23	Svbp	0.611032	6.05e-05	Entpd3	8.51295	0.0563734
495	Tmed3	0.533608	1.33e-10	Gria2	4.1151	1	Rpl5	2.99317	4.73e-28	Mtch2	1.58312	4.4e-23	Gm4799	1.70324	6.37e-05	Cfap43	2.82698	0.0572337
496	Ctso	0.75832	1.34e-10	Impa2	0.281269	1	Trim28	1.39064	5.13e-28	Trim28	1.85839	4.54e-23	Vps26a	0.660386	6.65e-05	Gcnt2	0.74292	0.0580279
497	H2-K1	0.429953	1.43e-10	Got1	0.0520996	1	Ube2d2a	1.44714	5.35e-28	Chchd1	1.72592	5.02e-23	Mvp	0.727219	6.9e-05	Agpat9	2.7749	0.0580786
498	Ncor1	0.387206	1.49e-10	Kdelr3	0.419573	1	Lman2	1.0888	5.41e-28	Eif3l	1.78006	5.12e-23	Adam33	3.12366	6.99e-05	Map4k2	1.83561	0.0581085
499	Itfg1	0.641556	1.49e-10	Mthfd1l	0.227406	1	Glrx3	1.36377	5.85e-28	Rpl21	9.01463	5.58e-23	Rps27	2.96634	7.27e-05	Ipcef1	3.72855	0.058328
500	Slc38a10	0.660518	1.57e-10	Epm2a	0.566068	1	Golga4	1.66109	7.22e-28	Rpl31	7.65219	5.87e-23	Ear2	6.52278	7.68e-05	Rasa2	1.28298	0.0590986
501	Lsp1	0.419153	1.71e-10	Me2	0.219009	1	Wnk1	1.09953	7.25e-28	Dnaja1	1.77276	5.98e-23	Plekho1	0.781737	7.71e-05	Rnf144a	6.74691	0.0591041
502	Chst2	2.37285	1.74e-10	Vamp7	0.0684697	1	Elavl1	1.39483	7.49e-28	Timm50	1.9194	6.11e-23	Ptafr	1.35181	7.71e-05	Trim12a	1.06633	0.0592347
503	Map4k4	0.703131	1.83e-10	Chchd1	0.0708466	1	Cited2	1.78799	7.51e-28	Mrpl20	2.0207	6.11e-23	Klf6	0.192978	7.76e-05	Gm19705	3.885	0.0606182
504	Sf3b1	0.247942	2.12e-10	Cmpk1	-0.0132873	1	Hnrnpu	1.41701	7.72e-28	Tubg1	2.26359	6.11e-23	Klf10	0.898244	7.98e-05	Abhd5	1.60795	0.0612
505	Tm9sf3	0.375046	2.18e-10	Ccdc90b	0.107853	1	Gdi2	1.98942	7.92e-28	Phf5a	1.91158	6.54e-23	Sorl1	2.14904	8.1e-05	Pip5k1b	5.87175	0.061215
506	Itga6	0.486399	2.55e-10	Cited1	1.08869	1	Lmna	2.19211	8.41e-28	Psmb3	2.16629	6.81e-23	Lrch4	1.31079	8.34e-05	Twf2	0.670509	0.0627252
507	St3gal5	0.608694	2.62e-10	Ndufc2	-0.00471497	1	Npepps	1.38239	8.46e-28	Ckb	3.42678	7.22e-23	Sp100	1.55612	8.51e-05	Taf12	0.708955	0.067961
508	Nagpa	0.538154	3.49e-10	Shfm1	0.0101171	1	Rab2a	1.30235	8.54e-28	Dnajc19	1.68927	7.41e-23	Atp5a1	0.510123	8.65e-05	Diaph1	0.806972	0.0688006
509	Rock2	0.736157	3.78e-10	Rsl24d1	0.0429622	1	Plekho1	1.25911	9.28e-28	Rpl38	8.95993	7.47e-23	Map3k1	1.30353	8.69e-05	Mbd2	1.72519	0.0688308
510	Acer3	0.445387	3.82e-10	Atp9a	0.862484	1	Slc35f6	1.50379	1.06e-27	Rps15	6.6027	7.55e-23	Rpl6l	1.14602	8.84e-05	C130050O18Rik	0.891172	0.0729546
511	Plxnb2	0.619631	3.92e-10	Akr1e1	0.163187	1	S100a9	-17.5865	1.16e-27	Rps15a	9.30961	7.66e-23	Ybx1	0.870033	8.93e-05	Gpr141	3.86099	0.0731624
512	Fez2	0.487727	4.06e-10	Glrx2	0.0411076	1	Bclaf1	1.32764	1.28e-27	Sap18	1.81418	7.74e-23	Arf5	0.578317	9.21e-05	Svil	1.58751	0.0754602
513	Gm26520	1.4384	4.07e-10	Snhg12	0.522823	1	Nap1l4	1.21769	1.28e-27	Calr	3.93298	7.76e-23	Irf1	2.06221	9.65e-05	Steap4	8.91578	0.0764915
514	Bod1l	0.736295	4.24e-10	Dnajc12	0.135656	1	Cfl1	10.6418	1.3e-27	Bzw1	1.86146	7.86e-23	Scp2	0.662352	9.86e-05	Gm17619	7.92786	0.0773869
515	Lrrk1	1.25124	4.32e-10	Rpl37a	0.040453	1	Myl12a	1.93673	1.32e-27	Uqcrfs1	1.68362	7.88e-23	Srsf5	0.625951	0.000100839	Ankrd22	7.39457	0.0783669
516	Dnajb14	0.694852	4.52e-10	Angptl6	0.128435	1	Strap	1.3419	1.42e-27	Rpl9	7.96725	8.52e-23	Myo5a	1.21794	0.000100981	Irf1	1.30582	0.0802882
517	Zmynd8	0.657003	4.61e-10	Gtf2h3	0.43938	1	Ccdc115	1.38991	1.73e-27	Trappc1	1.65238	8.64e-23	Ssh2	0.536315	0.00010255	Ppp1r42	6.72564	0.081965
518	Scaf11	0.466762	4.71e-10	Nudt14	0.127339	1	Dcun1d5	1.19772	1.8e-27	Rab5c	1.79405	8.64e-23	Uap1l1	0.754599	0.000103458	Sgms2	6.34208	0.0830131
519	Slc38a6	1.02658	5.7e-10	Gm26881	0.332634	1	Psma4	1.45104	1.9e-27	Rbmxl1	2.00349	8.67e-23	Ugp2	0.70046	0.000103458	Camkk1	3.52732	0.0851196
520	Tbc1d16	1.27681	6.07e-10	Morn2	0.367719	1	Acbd3	1.71109	2.08e-27	Ube2k	1.80959	9.22e-23	Morc3	0.887426	0.000104411	Nabp1	1.68441	0.0880618
521	Spint1	0.506476	6.42e-10	Hddc3	0.648266	1	Aprt	1.999	2.12e-27	Ndufa2	2.52056	9.66e-23	Tab2	0.953682	0.000105337	Prkcb	1.06648	0.0884964
522	Gatad2b	0.694602	6.76e-10	Hmga1-rs1	0.209783	1	Egln3	2.15333	2.71e-27	Rcn2	1.54119	1.01e-22	Ttyh3	1.41839	0.000108467	Ggt5	2.09402	0.0886129
523	Tspan4	0.322915	6.92e-10	Cinp	0.142108	1	BC005537	1.64457	2.77e-27	Ndufb10	1.63072	1.05e-22	Kpna4	0.909466	0.000110938	Adgrg3	5.7739	0.0900321
524	Pald1	0.937356	7.34e-10	Nnat	2.50853	1	Kcmf1	1.58917	2.89e-27	Gps1	1.6734	1.29e-22	Rgs19	0.708461	0.000115227	Nt5e	5.45305	0.0902748
525	Cadm1	0.633626	7.79e-10	Meg3	5.9165	1	Ccl9	5.23013	3e-27	Hspe1	3.16912	1.33e-22	Gnpda1	0.976623	0.000115227	Tle3	2.18399	0.0909492
526	Tpcn1	1.05125	7.86e-10	Polr3g	0.343876	1	Gm26699	1.3388	3.01e-27	Kif2c	4.40739	1.33e-22	Nmt1	0.56871	0.000116401	S100a13	0.61865	0.0928735
527	Hhex	0.52074	7.86e-10	Bex2	2.5153	1	Derl2	1.07284	3.17e-27	Rps7	8.34275	1.67e-22	Camp	-3.13641	0.000117864	Gapt	5.13058	0.0944953
528	Atrx	0.518201	8.32e-10	Gm5239	0.486656	1	S100a8	-33.8464	3.18e-27	Coa3	1.56389	1.79e-22	Rab8a	0.786938	0.000119294	Lgals3	-2.21627	0.0955617
529	Eif4a2	0.348297	8.32e-10	Chmp2b	0.0756015	1	Hmha1	1.02153	3.19e-27	U2af2	1.82985	1.89e-22	Tpm3	0.46623	0.00012073	Dstn	3.05474	0.10371
530	Zeb1	1.47608	9.16e-10	Ndufab1	0.081795	1	Dram2	1.20251	3.21e-27	Idh3a	2.01046	2.15e-22	Lcp2	0.78147	0.000125814	Nlrp12	7.19955	0.104551
531	Npnt	1.17051	9.16e-10	Adk	0.246277	1	Eif2s2	1.93083	3.35e-27	Cdc42	3.67577	2.22e-22	Dynlt1c	1.15098	0.000129309	Stk4	1.29401	0.104699
532	Tmem205	0.732626	9.16e-10	Asna1	0.0564624	1	Pfn1	9.41607	3.46e-27	Smc6	1.77379	2.58e-22	Tifa	0.907532	0.000129385	9830107B12Rik	6.80684	0.106882
533	Elk3	0.530945	1.09e-09	Hist1h2bc	-0.0697992	1	Bola2	1.5852	3.54e-27	Rpl27-ps3	2.94761	2.83e-22	Fermt3	0.702287	0.000131092	2001-09-01	2.92643	0.107366
534	Vps13c	0.953843	1.12e-09	Ngp	-8.13006	1	Pcmt1	1.0948	3.57e-27	Ldha	5.94111	3.3e-22	Ehbp1l1	0.811872	0.000139674	I830077J02Rik	1.01272	0.10775
535	Higd2a	0.522312	1.21e-09	Tmem123	0.102607	1	Mdm2	2.20522	3.69e-27	Nsmce4a	1.91248	3.56e-22	Tm2d2	0.810616	0.000140502	Mcu	2.88969	0.108036
536	Slc46a3	1.41277	1.26e-09	Pole4	0.00289454	1	2002-09-01	1.2066	3.71e-27	Gm8730	4.1396	4.3e-22	Atp6ap1	0.654488	0.000143334	Gm4950	0.339756	0.108724
537	Pycard	-0.175559	1.58e-09	1810022K09Rik	0.0541455	1	Hk3	1.62882	4.83e-27	Sec61b	2.35857	4.34e-22	Psme2b	0.717182	0.000155567	AI839979	4.11817	0.111005
538	Lyn	0.344817	1.63e-09	Eif3e	0.0634762	1	Rbx1	1.6272	5.36e-27	Ckap2	5.3155	4.62e-22	Psmd4	0.546115	0.000155645	Vill	1.53881	0.11123
539	Prrc2c	0.466867	1.66e-09	Mkks	0.118276	1	Tnfaip1	1.68921	5.74e-27	Emg1	2.00048	4.69e-22	Mkrn1	0.674553	0.000167921	Ddit4	1.19895	0.111993
540	Zfp652	0.914113	1.69e-09	Ap2s1	0.154517	1	Apbb2	1.24004	6.22e-27	Aif1	3.00454	4.73e-22	Ggta1	1.46043	0.000168101	E230001N04Rik	2.40003	0.112044
541	Tnks2	0.739011	1.87e-09	Ccng1	0.112292	1	Psmd14	1.42317	6.34e-27	Tmem109	1.64293	4.79e-22	Il16	1.24183	0.00017277	Raf1	0.770717	0.112591
542	Tnrc6b	0.933787	1.87e-09	Sdhaf4	0.123803	1	Tubb5	2.56784	6.56e-27	Zwint	1.6384	4.97e-22	Pomp	0.722757	0.000180703	Slc25a24	3.01734	0.113871
543	Tlr7	0.721636	2e-09	Rps12	-0.00806764	1	Ube2l3	1.30814	6.8e-27	Eif4h	1.66651	5.08e-22	Pmepa1	1.51036	0.000182407	Fgd4	1.14909	0.114473
544	Man1a	0.631264	2.15e-09	Sord	0.123935	1	Rnf7	1.18767	7.09e-27	Prim1	3.54238	5.1e-22	Cd300ld	2.1495	0.000187917	Scrg1	4.97188	0.115869
545	4931406C07Rik	0.819738	2.41e-09	Pcsk1n	2.77834	1	Mrpl12	1.32777	7.18e-27	Naa20	1.93011	5.2e-22	Cdc42	1.05419	0.000192303	Arid4a	0.728692	0.118127
546	Tlr2	0.430851	3.04e-09	Gm11273	0.152546	1	Atp6v0d1	1.24105	7.29e-27	Cops6	1.74001	5.26e-22	BC017643	0.927227	0.00019682	Cast	1.05407	0.123403
547	Naga	0.609468	3.76e-09	Ccl2	-0.274421	1	Hint1	2.48964	7.97e-27	Ddx5	3.33187	5.4e-22	Batf	1.92535	0.000200911	Myo1f	0.358208	0.124686
548	Pla2g15	0.571198	3.81e-09	Dnajc15	0.151685	1	Litaf	1.41518	8.52e-27	Sdhb	1.88179	5.5e-22	Ppm1h	1.13359	0.000202664	Msl1	0.69824	0.126044
549	Clcn3	0.591509	4.01e-09	Apool	0.111762	1	Tmem11	1.42942	9.3e-27	Idh2	1.86855	5.77e-22	Dock10	1.11686	0.000204348	Bbip1	0.583123	0.130952
550	Lpcat1	0.896095	4.35e-09	Gas7	0.0817522	1	Hypk	1.47211	9.55e-27	Ndufb6	1.81408	5.8e-22	Vav1	0.580891	0.00020905	Rtp4	1.08273	0.131962
551	Slc35b2	0.535099	5.02e-09	Cd74	-0.154123	1	Ncln	1.56605	1.01e-26	Eif5	1.94102	6.49e-22	Hmox1	-0.648339	0.000214484	Gm43672	2.7571	0.133996
552	Nrbf2	0.599469	5.26e-09	Smtnl2	1.17361	1	Erh	1.8397	1.02e-26	Psmc2	1.87851	6.58e-22	Rab11b	0.705915	0.000228739	Nhsl2	4.91555	0.135516
553	Rptor	1.29784	5.27e-09	Desi1	0.134114	1	Gorasp2	1.40252	1.14e-26	Dynlt1a	2.88108	6.65e-22	Uba52	1.19223	0.00023223	Rnd1	3.51615	0.136302
554	Asxl2	0.677627	6.15e-09	Ccdc124	0.0528237	1	Psmb1	1.64506	1.15e-26	Pkmyt1	4.58438	6.74e-22	Lrrfip1	0.837236	0.000233597	Serp1	-0.029795	0.138997
555	Alox5ap	-0.564953	6.32e-09	Tmem202	0.28266	1	Txndc9	1.26727	1.35e-26	Cox8a	3.99589	6.83e-22	Gm16286	0.560397	0.000241299	Nod1	3.25525	0.140235
556	Fkbp15	0.700547	7.21e-09	Plod2	1.60545	1	Tmbim1	1.43578	1.41e-26	Rsl1d1	2.03354	7.95e-22	Tmem86a	1.06979	0.00024502	Cytip	1.13325	0.143315
557	Nfic	0.491585	7.35e-09	Ly6h	2.71454	1	Ppp2r2a	1.43997	1.53e-26	Rps16	10.3155	8.41e-22	Psme2	0.54936	0.000247868	Ffar2	7.0705	0.14475
558	Zfp329	1.29462	7.9e-09	Toporsos	0.0833284	1	Psmc3	1.31725	1.55e-26	Nsmce1	1.95201	8.77e-22	D8Ertd738e	0.536526	0.000254572	Upp1	6.7449	0.14492
559	Ikzf1	0.718223	8.14e-09	Maged1	0.0728347	1	Rnpep	1.48985	1.82e-26	Ptbp1	1.88909	9.86e-22	Pdlim4	0.690957	0.000255942	Cap1	0.29571	0.145901
560	Rap1gds1	0.711205	9.3e-09	Eef1b2	-0.0159937	1	Tgif1	1.78901	2.24e-26	Hmbs	1.74434	9.95e-22	Psma3	0.471663	0.000258745	Fcor	3.94863	0.146385
561	Mettl7a1	1.13397	1.06e-08	Plekha8	0.323736	1	Slc39a14	2.49573	2.35e-26	Smc3	2.06758	1.02e-21	Dnajb14	0.706849	0.000259087	Capza1	0.431279	0.146487
562	Tmf1	0.563252	1.07e-08	Cript	0.0434882	1	Riok3	1.5491	2.41e-26	Erp29	2.43084	1.14e-21	Arf6	0.577757	0.000273019	Ampd3	2.87486	0.147507
563	Stk10	1.13374	1.11e-08	Fkbp3	0.0870643	1	Mrpl17	1.32941	2.58e-26	Rpl6l	4.35234	1.27e-21	2009-09-01	0.873528	0.000275595	St3gal4	1.73031	0.149856
564	Dusp7	1.37584	1.12e-08	Ttc33	0.151158	1	Hspa4	1.21244	2.6e-26	Ube2l3	1.87513	1.37e-21	Sirt7	0.750522	0.000276093	Lta4h	2.59904	0.151752
565	Fcho2	0.753494	1.19e-08	Mrps15	0.0555504	1	Csnk2a1	1.12352	2.62e-26	Tmco1	1.64482	1.49e-21	Lman2	0.604673	0.000279697	Arrdc4	0.651132	0.156475
566	Arl5c	0.540695	1.22e-08	Cxx1b	0.215527	1	Prpf38b	1.25022	2.99e-26	Mis18a	2.95014	1.52e-21	Dnase1l1	1.34848	0.000280475	1700020L24Rik	5.65166	0.160358
567	Tsc22d4	0.27784	1.28e-08	Gm17430	0.839523	1	Ranbp1	1.71598	3e-26	Melk	5.49034	1.55e-21	Fam103a1	0.628399	0.000283439	Sf3b6	0.372028	0.160449
568	Sppl2a	0.590767	1.45e-08	Stmn2	3.39544	1	Naa15	1.43542	3.13e-26	Mdh1	1.67688	1.58e-21	Cox14	0.494498	0.000296994	Ccdc125	2.85567	0.160583
569	Stx2	1.06315	1.55e-08	Gm6576	0.254994	1	Apbb1ip	1.99865	3.17e-26	Rplp0	10.952	1.62e-21	Sap30	0.633703	0.000298826	Gucd1	1.31769	0.163164
570	Gm26740	0.70291	1.6e-08	Pfn2	0.875252	1	Phb	1.54616	3.32e-26	Rpl22	3.89149	1.85e-21	Zdhhc14	1.66957	0.000307505	Lyz1	1.60196	0.163547
571	Snn	1.36603	1.68e-08	Snrpn	1.24719	1	Emc6	1.18196	3.51e-26	Rpl23a-ps3	5.37918	1.94e-21	App	0.85352	0.000310766	Abca7	1.98856	0.166283
572	Arhgap39	0.997097	1.83e-08	Bend5	1.5383	1	Rars	1.34293	3.55e-26	Ilf2	1.71878	2.1e-21	Ang	1.06584	0.000312066	Slc27a4	1.43345	0.167497
573	Eif4g3	0.832883	1.89e-08	Npdc1	3.26679	1	Bcl2a1b	2.53682	3.82e-26	Ndufb9	1.65934	2.17e-21	Pilrb2	3.21828	0.000312066	Spata13	1.08178	0.169572
574	Ppp3ca	0.462967	1.94e-08	Dctn3	0.0316124	1	Rpl9-ps6	2.47201	4.44e-26	Rpl36al	4.20152	2.22e-21	Vmp1	0.719202	0.000313133	Pgk1	1.19241	0.17244
575	Taf15	0.533667	2.21e-08	Celf4	3.2624	1	Aph1a	1.21655	4.71e-26	Uhrf1	4.43569	2.3e-21	Adipor1	0.623307	0.000322145	Fbxl14	1.38624	0.174764
576	Akap9	0.568051	2.25e-08	Apln	1.72432	1	Dars	1.16017	4.71e-26	Prdx4	1.60505	2.3e-21	Raly	0.505831	0.000333478	Sh2d3c	1.41527	0.178123
577	Lhfpl2	1.01808	2.45e-08	Kif21a	2.74222	1	Arpc5	2.06514	5.06e-26	Rfc3	2.52535	2.37e-21	P2rx7	1.25128	0.000338407	Arhgef3	2.03524	0.17863
578	Hadha	0.506755	2.59e-08	1700001C19Rik	1.10342	1	Psmd6	1.41225	5.17e-26	Gipc1	1.66302	2.61e-21	Maf1	0.758864	0.000344064	Adrb2	1.24924	0.187656
579	Gm6483	0.459646	2.66e-08	Gm8186	0.0312337	1	Rnf126	1.5542	5.17e-26	Kif11	6.82435	3.28e-21	Fam96a	0.598401	0.000346894	Sh3bgrl3	1.33077	0.187803
580	Ep300	0.847625	2.81e-08	Mad2l2	0.0744978	1	Mtch2	1.1251	5.25e-26	Ppa1	2.22083	3.34e-21	Gpcpd1	0.849585	0.000352517	Plin2	-3.03583	0.188074
581	Abhd6	0.690039	2.82e-08	Gm4950	0.0625045	1	Gipc1	1.25556	5.27e-26	Mfsd1	1.60704	3.8e-21	Pnkp	0.637533	0.000356804	Kctd20	0.809862	0.191655
582	Npc1	0.666528	3.29e-08	Gyg	-0.00703801	1	Chd4	1.13877	5.48e-26	Cox4i1	4.87838	4.65e-21	Ptbp3	0.609044	0.000360758	Lrrk2	5.8768	0.192268
583	Ptpn18	0.418089	3.5e-08	Sh3bgrl3	-0.439929	1	Swi5	1.24523	5.69e-26	Strap	1.80002	4.77e-21	Hint1	0.451057	0.000379849	Acpp	5.54285	0.196286
584	Arhgap24	0.945446	3.54e-08	Hk3	0.076224	1	Ube2s	0.928834	6e-26	Mrps17	1.62578	4.78e-21	Plk3	1.45133	0.00038592	Dazap2	0.389952	0.202272
585	Gpr108	0.483348	4.63e-08	Ak4	0.997324	1	Uqcrc2	1.20431	6.92e-26	Pcbp1	1.64528	4.78e-21	Chchd2	0.642621	0.000387692	Pqlc1	1.01027	0.204249
586	Cables1	1.68889	4.67e-08	Zbtb8os	0.143311	1	Fam96b	1.25656	7.05e-26	Eif1ax	1.95184	4.9e-21	Nubp1	0.675028	0.000391206	Pkm	-0.344522	0.204416
587	Slc46a1	0.812366	4.82e-08	Lsamp	3.6553	1	Milr1	1.48599	7.05e-26	Srrm1	1.64422	5.14e-21	Ap2s1	0.556249	0.00039337	Add3	1.4265	0.208995
588	Ppp1r10	0.651864	4.92e-08	Ankrd37	-0.0625531	1	Cd180	1.38517	7.24e-26	Eif3b	1.71841	6.22e-21	Mier1	0.739235	0.00039618	Arid5a	1.03323	0.211305
589	Lpin2	0.882159	5e-08	Ptges3l	0.278513	1	Rrp1	1.20519	8.31e-26	Pomp	2.55798	6.49e-21	Ctdsp1	1.13776	0.000399357	Vav3	2.05743	0.220718
590	Basp1	-0.515889	5.11e-08	Hpse	-0.00532953	1	Rer1	1.2165	9.12e-26	Ndufv2	1.68921	6.57e-21	Adap2	0.572871	0.000426129	Ms4a3	5.65974	0.224916
591	Ang	0.730784	5.13e-08	Immp1l	0.134269	1	G3bp2	1.04665	9.44e-26	Utp3	1.54092	7.38e-21	S100a4	3.30738	0.00043496	Tob1	2.24337	0.225549
592	Rab11fip2	1.10056	5.94e-08	Eif4a1	-0.363167	1	Krtcap2	1.56622	9.62e-26	Ube2a	1.62243	8.33e-21	Abca1	0.760165	0.000436051	Gm1604a	8.19982	0.228536
593	Tmem87b	0.721672	6.06e-08	Auts2	2.30558	1	Chmp2a	1.17956	9.93e-26	Ewsr1	1.55905	8.8e-21	Gstp1	1.96742	0.000444093	Hist1h4i	1.34999	0.229408
594	Prkcd	0.224652	7.13e-08	Nipsnap3b	0.0041606	1	Tbcb	1.3536	1.02e-25	Cisd1	1.7264	9.08e-21	Dbnl	0.657953	0.000463664	Cdc25b	2.05432	0.229592
595	Tmx4	0.771303	7.59e-08	Cpe	1.83641	1	Cdk4	1.1918	1.13e-25	Mrps33	1.56389	9.22e-21	Hnrnpu	0.419073	0.000464357	Klra17	7.92786	0.230327
596	Fmnl3	0.901953	7.6e-08	Nfib	2.81489	1	Txn2	1.42151	1.15e-25	Shfm1	2.7927	1.03e-20	Was	1.05706	0.000471454	Mogat2	6.82295	0.241563
597	St3gal6	0.386095	7.82e-08	Nfasc	3.88951	1	Spg21	1.32287	1.19e-25	Atp5c1	1.98263	1.05e-20	Dok1	0.683246	0.000484627	Impa2	1.15233	0.242944
598	Tfe3	0.51731	9.34e-08	Afp	0.524524	1	Nudc	1.1591	1.24e-25	Smc1a	1.97086	1.21e-20	Camk1d	1.46342	0.000493992	Vrk3	0.806007	0.243495
599	Fam53b	0.882576	1.03e-07	Pcna	-0.272637	1	Commd3	1.25067	1.28e-25	Gars	1.49142	1.3e-20	Psmb2	0.508923	0.000500618	Zbtb7b	0.955097	0.254424
600	Creb3l2	1.07216	1.05e-07	Hbegf	0.530004	1	Rpl13-ps3	1.53575	1.4e-25	Romo1	1.74673	1.44e-20	Tspo	1.01767	0.000501053	Calm1	-0.151344	0.257772
601	Tmed5	0.322528	1.07e-07	Gstm5	0.192816	1	Hsd17b12	1.42352	1.44e-25	Cbx1	1.64811	1.56e-20	Man2a1	1.48306	0.000511763	Cmip	0.682689	0.258194
602	Fam3a	0.649656	1.19e-07	Nrn1	1.23863	1	Dync1i2	1.11526	1.45e-25	Gusb	1.97978	1.64e-20	2210016F16Rik	0.8172	0.000518252	Sgk3	0.578449	0.262947
603	Spg20	0.763795	1.19e-07	Nrxn2	3.60258	1	Capza1	1.14556	1.5e-25	Ndufs8	1.71011	1.79e-20	Stard5	1.36828	0.000518744	Midn	0.691292	0.271676
604	Sash1	0.635094	1.23e-07	Nutf2	0.124604	1	Acin1	1.30377	1.7e-25	Lyar	2.41105	2.08e-20	Ube2r2	0.732932	0.000529783	Arap3	1.7192	0.27398
605	Slc22a17	1.08205	1.28e-07	Ascl2	0.843693	1	Serinc1	1.1126	1.7e-25	Anapc11	1.45089	2.1e-20	Hip1	2.55912	0.000530124	C1rl	1.34178	0.276705
606	Erbb2ip	0.853495	1.31e-07	Meis2	2.95399	1	Vps29	1.12485	1.87e-25	Dazap1	1.72383	2.12e-20	Maf	1.15949	0.000538776	Pmf1	0.862361	0.27876
607	Pdia3	0.0103423	1.42e-07	Ccl7	0.547663	1	Prkcsh	1.20885	1.97e-25	Rpl7	5.7814	2.2e-20	Khdrbs1	0.591039	0.000579112	Gpank1	0.940758	0.27959
608	Ext2	0.663646	1.43e-07	Gm4723	0.622457	1	Sec61b	1.53079	2.26e-25	Haus1	2.5974	2.27e-20	Akr1b3	0.476575	0.000604858	Cxcr4	3.55442	0.282124
609	Mpst	0.871291	1.44e-07	Gm42835	0.884071	1	Stx5a	1.45997	2.45e-25	Nutf2	2.2477	2.31e-20	Lgals3	-1.57557	0.000605197	Aifm2	1.45611	0.283873
610	Pfdn5	1.14077	1.46e-07	Ccdc136	1.46405	1	Pnisr	0.89525	2.55e-25	Hspa4	1.63322	2.59e-20	Tnfaip2	1.10373	0.000620527	Rgs3	0.604312	0.284473
611	Eif3f	0.821212	1.53e-07	Ndn	2.97402	1	Gadd45gip1	1.28109	2.63e-25	Ap2m1	1.82273	2.83e-20	Rbm8a	0.416178	0.00063453	Cklf	0.647578	0.290507
612	Nfkb1	0.700495	1.54e-07	Ufc1	0.0576681	1	Pdcd6	1.16513	2.87e-25	2015-09-01	2.11123	3.04e-20	H2-DMa	0.90293	0.000641284	Akna	1.60062	0.293055
613	Cant1	0.617448	1.74e-07	Tmem167b	0.0490963	1	Trib3	3.03241	3.13e-25	Hspa9	1.72109	3.12e-20	Polr2j	0.599439	0.000641284	Rinl	0.794726	0.293714
614	Gpr155	1.62834	1.76e-07	Eif1ax	0.0379928	1	Rassf4	1.38219	3.14e-25	Ndufb7	1.92347	3.31e-20	Tmsb10	1.73595	0.000645297	Gpd2	1.39829	0.293865
615	Rilpl1	0.793832	1.77e-07	Gm14326	0.560355	1	Rbm8a	1.21793	3.15e-25	Cuedc2	1.42201	3.49e-20	Vav3	2.99971	0.000650572	Notch2	0.966796	0.299063
616	Chn2	1.33365	1.91e-07	Tubb3	3.0851	1	Psmd3	1.37334	3.16e-25	Rpa1	2.50135	3.53e-20	Adcy7	1.47772	0.000670029	Abr	1.10197	0.305478
617	Atp6v0a2	0.699788	1.93e-07	Ptn	0.917262	1	Ostf1	1.40501	3.31e-25	Rpl37	9.87344	3.65e-20	Chmp2a	0.662605	0.000680378	Cdc42ep2	2.618	0.311642
618	Cdk12	0.522018	2.03e-07	Nsg1	3.04033	1	Dazap1	1.39237	3.43e-25	Ndufs5	1.81776	4.24e-20	Sh3bp1	0.779364	0.000682291	Aqp9	5.46893	0.313301
619	Kcnk6	1.40603	2.18e-07	Ccdc167	0.242471	1	Zwint	1.47648	3.55e-25	Cenph	4.86764	4.3e-20	Rnase4	0.938121	0.000698984	Aldoa	2.16869	0.316537
620	N4bp2l2	0.481247	2.27e-07	Nhp2	0.0568661	1	Shfm1	1.62501	3.67e-25	Ahsa1	1.61095	4.83e-20	Ppp1r18	0.609443	0.000727629	Arpp19	0.37415	0.319957
621	Avl9	0.877501	2.38e-07	Pdk3	0.0346333	1	C1qbp	1.26797	3.67e-25	Atp6ap2	1.66241	5.35e-20	Cdc42se2	0.833691	0.000755995	Nin	1.25121	0.321039
622	Copa	0.442365	2.41e-07	Cldn11	3.67565	1	Cops6	1.25984	3.69e-25	Rhoa	2.35214	5.46e-20	Gsap	1.06137	0.00076038	Baz1a	1.04421	0.323043
623	Slc12a2	1.3635	2.43e-07	Enpp2	2.7617	1	Pnn	1.00744	3.69e-25	Mrpl52	2.5686	5.48e-20	Tor1aip1	0.549343	0.000775463	Ppp1r12a	0.802199	0.324141
624	Gcnt1	0.861647	2.44e-07	Negr1	4.34184	1	Ppig	1.22927	4.23e-25	Morf4l1	2.73063	6e-20	Cd93	3.93918	0.000820963	Rbfa	0.412449	0.324171
625	Acp2	0.648132	2.71e-07	Snx12	0.108258	1	Lsm4	1.20512	4.32e-25	Tomm7	1.8154	6.29e-20	Ssu72	0.598262	0.000829397	Xpc	1.4841	0.328022
626	Arhgef40	1.22834	2.85e-07	Tfb1m	0.522563	1	Plekho2	2.22708	4.32e-25	Polr2f	1.8144	6.5e-20	Cd300lf	1.64276	0.000832979	E2f2	2.63962	0.328696
627	Nav2	1.74674	2.92e-07	Pfdn2	-0.0140749	1	Chchd2	2.19737	4.4e-25	Rab3il1	1.70141	6.64e-20	Rilpl2	0.691407	0.000856837	Gm42726	0.707007	0.330828
628	Arhgap17	0.654001	3.02e-07	Gm8730	-0.301195	1	Rpl15	4.31418	4.6e-25	Prdx2	1.6072	7.64e-20	Casp8	0.655331	0.000856837	Tmod3	0.534344	0.335993
629	B230219D22Rik	0.481679	3.18e-07	Smim8	0.139776	1	Nhp2	1.279	4.64e-25	Gm2000	2.833	8.06e-20	Stk38	0.738562	0.000873863	Pfkfb4	0.961023	0.337955
630	Vegfb	0.810657	3.25e-07	Polr2f	-0.0109943	1	Mbd3	1.28169	4.78e-25	Hells	4.11363	8.15e-20	Cbl	0.94187	0.00089753	Rbm43	1.554	0.339011
631	Fam173a	0.377078	3.43e-07	Fxyd5	0.056207	1	Srsf10	1.18659	5.03e-25	Pole4	1.72521	8.27e-20	Eif4g3	0.984795	0.000897909	Mtus1	0.713139	0.348665
632	Aff4	0.718772	3.63e-07	Copz2	0.0272362	1	Aimp1	1.17498	5.03e-25	Rpl6	9.33321	8.29e-20	Sh3bp5	1.20252	0.000907131	9330160F10Rik	1.48162	0.355988
633	Ubr2	0.722567	3.74e-07	Bcan	1.09318	1	Ptprc	0.970195	5.03e-25	Stoml2	1.65535	8.81e-20	Rbx1	0.468528	0.000927323	Pdlim2	0.989335	0.363395
634	Dcaf8	0.555307	4.03e-07	Cdc42	0.0823304	1	Rab5a	1.17635	5.24e-25	Orc6	2.80732	9.09e-20	Psma7	0.370819	0.000932601	Nedd9	2.10477	0.371987
635	Dnajc13	0.735862	4.41e-07	Gck	0.555802	1	Cd36	2.6243	5.42e-25	Rps3	8.32918	9.5e-20	Wdr89	0.853592	0.000952855	Irg1	0.900303	0.374783
636	Asb10	1.48003	4.75e-07	Nudt19	0.079087	1	Slc35b1	1.29823	5.68e-25	Nol7	1.60733	9.77e-20	Xrn2	0.661398	0.00096145	Spn	3.36385	0.376804
637	Uqcrh	0.795538	4.87e-07	Myo1d	0.88966	1	Eif4e2	1.24927	6.25e-25	Rpl18	6.59887	9.96e-20	Nedd8	0.444018	0.000971515	Ppp1r3d	1.90863	0.382345
638	Gna12	0.72916	4.93e-07	Ugp2	-0.0193246	1	Rwdd1	1.16069	6.31e-25	Cct2	1.71411	1.02e-19	Fam107b	1.52562	0.000983313	C5ar2	1.1262	0.387335
639	Kmt2e	0.407712	5.02e-07	Rundc3a	2.25609	1	Nsf	1.46261	6.63e-25	Dlgap5	5.20674	1.11e-19	Lamtor5	0.557688	0.0010174	Prkar2b	3.32392	0.388779
640	Sall3	1.52836	5.62e-07	Ank3	3.36261	1	Nfe2l2	1.17356	8.9e-25	Txnl1	1.76365	1.18e-19	Rpp21	0.902624	0.0010174	Klhl2	1.63035	0.393894
641	Mia3	0.549514	5.96e-07	Pcdh17	2.45059	1	Ccdc86	1.45091	9.33e-25	Bckdk	1.68277	1.2e-19	Tuba4a	0.972917	0.00101922	Dhrs9	5.30989	0.394198
642	Rassf4	0.268642	6e-07	Podxl2	1.36446	1	Il10rb	1.20745	1.05e-24	Prpf31	1.94098	1.27e-19	Zfand5	0.171495	0.00105402	Inpp1	1.48189	0.398957
643	Srsf5	0.0815068	6.28e-07	Pfn1	0.170079	1	Otulin	1.38783	1.08e-24	Eef1e1	1.91115	1.39e-19	Bcl2a1a	1.24879	0.00105402	Slc35a5	0.7708	0.400236
644	Pbxip1	0.7018	6.51e-07	Ociad2	1.29228	1	Tsn	1.20003	1.24e-24	Polr1d	1.77458	1.47e-19	Abcc3	1.42417	0.00108155	Map2k3	0.541277	0.418571
645	Usp12	1.08502	7e-07	Nrxn1	3.18825	1	Cdk9	1.39136	1.25e-24	Limd2	2.03574	1.59e-19	Pitpnm1	1.86427	0.00108155	Ppm1m	0.927644	0.420863
646	Pcm1	0.55682	7.03e-07	Ift43	0.453209	1	Bak1	1.2983	1.34e-24	Tkt	1.47189	1.61e-19	Kmt2e	0.629069	0.00108155	Mknk2	0.509558	0.430676
647	Efcab14	0.737502	7.16e-07	C1qtnf4	3.82409	1	Slc25a3	1.85826	1.43e-24	Rps23	12.1184	1.62e-19	Ccdc71l	1.29471	0.00108155	Mob3a	0.940758	0.434822
648	Tle4	0.726929	7.19e-07	Bri3	-0.0187311	1	Rpn1	1.24133	1.43e-24	Rpl3	8.61219	1.7e-19	Hnrnpa2b1	0.712427	0.00109043	Ppp1r3b	1.16303	0.440874
649	Slc6a6	0.340968	7.25e-07	Cnn3	1.92648	1	Prkar1a	1.38177	1.43e-24	Fh1	1.87344	1.7e-19	Eif1	0.236301	0.00111534	B4galt3	0.940342	0.44928
650	Apmap	0.544325	7.62e-07	Ntm	2.97933	1	Erdr1	1.9549	1.54e-24	Psmd2	1.47219	1.72e-19	Adgre4	6.8122	0.00115006	Nmi	0.854843	0.451237
651	Myo1f	0.349119	7.93e-07	Impa1	0.0786857	1	Rbbp6	1.38301	1.62e-24	Dcun1d5	1.7828	1.84e-19	Rab14	0.457362	0.00119673	Lmbr1l	1.35831	0.452616
652	Rap2a	0.419653	8.31e-07	Rps2-ps6	0.095989	1	Pcbp2	1.36225	1.68e-24	Mrpl17	1.62032	1.85e-19	Fpr2	2.28858	0.00119673	Ceacam1	1.29523	0.455018
653	Naa35	0.423657	8.31e-07	Fabp3-ps1	0.930478	1	Slc6a6	1.16141	1.88e-24	Ppp4c	1.5312	1.86e-19	Fam32a	0.749659	0.00122465	Sp140	0.954868	0.456632
654	Stag2	0.666417	8.58e-07	Mrpl54	-0.0321641	1	Sf3b4	1.36819	1.9e-24	Rrp1	1.42666	1.88e-19	Gm4950	0.695435	0.00122465	Ggt1	7.39264	0.456632
655	Ccdc47	0.314201	8.73e-07	Ndufa4l2	2.23063	1	Snrpc	1.22109	1.92e-24	Psma7	2.53581	2.19e-19	Arf1	0.569575	0.00128689	Pdk3	0.814163	0.458234
656	Gm26724	0.757516	8.77e-07	Caly	2.41119	1	Sec22b	1.44326	2e-24	Vps29	1.59504	2.28e-19	Rab7	0.496892	0.00130278	Trim12c	1.05466	0.460089
657	Clptm1	0.279746	8.77e-07	Grin2b	4.60293	1	Fam104a	1.12664	2.01e-24	Arpc1b	5.14417	2.37e-19	Ogt	0.396295	0.00133971	Gm29264	4.0971	0.461024
658	C1galt1c1	0.518548	8.82e-07	Smyd2	0.17612	1	Ndufb8	1.56028	2.05e-24	Lgmn	13.7425	2.45e-19	Rpl7a-ps5	0.816136	0.00134288	Mtfr1	1.25518	0.4637
659	Atp8a2	2.37306	9.41e-07	Hscb	0.022969	1	Plk2	4.12302	2.33e-24	Ola1	1.74886	2.6e-19	Raf1	0.823482	0.00137281	Snx20	0.322793	0.466114
660	Snrk	0.714903	9.87e-07	Gm14325	0.393249	1	Sfpq	1.11971	2.57e-24	Gadd45gip1	1.57061	2.89e-19	Tlr13	1.14792	0.00137574	Pqlc3	1.04015	0.466483
661	Ifi27l2a	0.559191	1.02e-06	Mrpl23	-0.0027291	1	Apobec1	1.54793	2.65e-24	Cops5	1.63121	2.98e-19	Spop	0.659632	0.00137574	Lilrb4a	-1.47304	0.483014
662	Alg1	0.525257	1.11e-06	Stmn3	2.5661	1	Tnfrsf1a	1.21524	2.75e-24	Mrps14	1.68095	3.03e-19	Ndufb9	0.366487	0.0013837	Eif5	0.289022	0.486947
663	Pcmtd1	0.784321	1.12e-06	Ncam1	1.56488	1	Ckap4	1.3082	2.8e-24	Rps9	7.34683	3.19e-19	Cisd2	0.555768	0.00141407	Mthfsl	0.391913	0.490533
664	Galns	0.576885	1.14e-06	Bcar1	1.82251	1	Myl6	3.32711	3.13e-24	Diaph3	4.52871	3.37e-19	Atp5g3	0.354575	0.00142047	Stard5	0.728156	0.49076
665	Ago3	0.972774	1.22e-06	Atp6v0e2	1.25839	1	Rpn2	1.43751	3.31e-24	Gtf2h5	1.44881	3.41e-19	Lrp10	0.613547	0.00143462	Ccdc80	4.81365	0.496537
666	Atf7ip	0.795799	1.22e-06	Rbp1	3.87239	1	Yrdc	1.60417	3.34e-24	Vps35	1.49803	3.49e-19	Ctage5	0.636349	0.00155348	Nbeal2	2.80175	0.497588
667	Prcp	0.389518	1.27e-06	Nrxn3	3.80319	1	Txndc5	1.24016	3.38e-24	Ywhab	1.69532	3.68e-19	Ap2a2	0.973302	0.00159263	Sertad3	0.854127	0.497888
668	Tspan7	1.17348	1.28e-06	1500015O10Rik	3.64815	1	Jmjd1c	1.07541	3.56e-24	Psmd13	1.47827	3.82e-19	Aoah	2.5581	0.00159286	Reck	5.24627	0.499245
669	Helz	1.04325	1.28e-06	Elavl3	2.92593	1	Dnttip2	1.39859	3.82e-24	Smarca5	1.55105	3.9e-19	Mkln1	0.552132	0.00161645	Gm13431	3.0021	0.499245
670	Rhoq	1.12653	1.29e-06	2004-09-01	4.10579	1	Txn1	1.66073	4.14e-24	Magoh	2.0754	3.95e-19	Ndufb8	0.577974	0.00162359	Slc38a2	0.504385	0.50037
671	Nek7	0.458447	1.3e-06	Shank1	23.3996	1	Ehd1	1.78196	4.55e-24	Pcmt1	1.38707	4.13e-19	Baz1a	1.03449	0.00170194	Rfwd2	0.775183	0.502591
672	Dhx30	0.681232	1.4e-06	Kcnab2	0.122247	1	Mapkapk2	1.36947	5.06e-24	Syncrip	1.57507	4.37e-19	Mdh1	0.489041	0.00170757	Dmxl2	1.15417	0.50633
673	Hook3	0.704231	1.48e-06	Pin1	-0.0425732	1	P2rx4	1.2013	5.1e-24	Cnih1	1.56836	4.57e-19	Hcst	0.750868	0.00173633	Gpx4	0.65457	0.507628
674	Fam208a	1.12168	1.49e-06	Ube2v2	0.00182297	1	Celf1	1.13297	5.22e-24	Slc43a3	3.01228	4.88e-19	Psma5	0.462368	0.00176078	Hist1h2bc	0.391229	0.511387
675	Trmt1l	0.604199	1.55e-06	Cystm1	0.342199	1	Wdr89	2.29811	5.28e-24	Trim59	4.48245	4.94e-19	Supt4a	0.547748	0.00179602	Cers6	1.0027	0.511645
676	Taok1	0.78528	1.58e-06	Rab13	0.355243	1	Mdh1	1.33705	5.41e-24	Ndufc2	1.78504	4.96e-19	Ube2e3	0.654148	0.00181107	Zfand4	2.36481	0.519074
677	Secisbp2l	0.759958	1.64e-06	Mrps14	0.0153717	1	Atpif1	2.05202	5.91e-24	Rpl35a	9.86311	5.1e-19	Haghl	0.819546	0.00184997	Rogdi	0.770182	0.519965
678	Hp1bp3	0.472482	1.69e-06	Mdga1	1.04304	1	Srsf6	1.28005	5.93e-24	Hdac2	1.80167	5.55e-19	Cap1	0.784053	0.00185026	Themis2	0.826888	0.535203
679	Fli1	0.509459	1.77e-06	Eaf1	0.0847861	1	Eif3j1	1.06052	5.94e-24	Plk4	3.56393	5.67e-19	Ptprj	1.17601	0.00189712	Fgl2	1.34547	0.537508
680	Sowahc	0.956673	1.88e-06	Gcsh	0.00624729	1	Clptm1l	1.18822	6.02e-24	Tcf19	4.2549	6.43e-19	Psma4	0.462958	0.00190725	Inpp4a	1.17248	0.545204
681	Dnase2a	0.260599	1.89e-06	Fam57b	2.37754	1	Ddx39b	1.17964	6.18e-24	Ctbp1	1.41281	6.44e-19	Dnajc15	0.649378	0.00192848	Ptpn12	0.983641	0.558818
682	Tmed7	0.305922	1.93e-06	Map2	2.30073	1	Parl	1.39407	6.34e-24	Rwdd1	1.66454	6.76e-19	Taf6l	0.472373	0.00193934	Rhou	6.62237	0.564193
683	Bscl2	0.48427	2.07e-06	Apba2	2.97933	1	Eif1ax	1.25392	6.53e-24	Slc29a1	1.70532	7.31e-19	Glud1	0.625231	0.00199485	Ccnd2	0.857881	0.568198
684	Tgoln1	0.45254	2.24e-06	Elavl2	5.6911	1	Safb	1.40514	6.78e-24	Fus	2.29444	8.25e-19	Drap1	0.592516	0.0020195	Tspan32	1.02578	0.569354
685	Atxn7l3b	0.288125	2.48e-06	Ggact	0.325093	1	Ap2s1	1.47005	6.78e-24	Rpl36	7.58545	8.42e-19	Sarnp	0.544557	0.00202114	Aip	0.679712	0.570217
686	0610040J01Rik	0.646606	2.63e-06	Npr1	0.533931	1	Ilf2	1.23272	7.45e-24	Ppp2r4	1.41497	8.63e-19	Gm42726	1.63147	0.00207102	Ces1d	6.46975	0.57253
687	Pip4k2a	0.705429	2.64e-06	Spa17	0.992643	1	Fermt3	1.12963	7.83e-24	Elavl1	1.76805	9.65e-19	Npc1	0.839074	0.00212236	Ankrd33b	1.79348	0.574711
688	Tns3	0.619419	2.73e-06	Selenbp2	0.802622	1	Atp5g3	1.41097	8.56e-24	Ndufs6	1.5989	9.71e-19	Capza1	0.690394	0.00212316	Rab24	0.594026	0.578124
689	Wapl	0.376066	2.87e-06	Pcp4l1	0.791913	1	Rap1a	1.3329	8.87e-24	Ly86	8.31641	1.15e-18	Runx1	0.817944	0.0021243	Ptp4a1	0.276963	0.580537
690	Il11ra1	0.454701	2.9e-06	Car2	3.35089	1	Rraga	1.24258	9.54e-24	Naa50	1.63455	1.18e-18	Retnlg	-3.05684	0.0021243	Tkt	2.24068	0.580537
691	Fam167b	1.18622	2.92e-06	Dclk1	3.28048	1	Ctage5	1.18375	9.94e-24	Morf4l2	1.5017	1.23e-18	Mrpl52	0.332317	0.00218019	Armc8	0.831579	0.580576
692	Kcnq1ot1	0.53684	2.93e-06	Tceal3	2.33602	1	Gnb2	2.09752	1.04e-23	Rnf26	2.23228	1.3e-18	Kdm7a	1.08755	0.00220843	Pabpc1l	5.62182	0.580576
693	Luc7l3	0.293482	3.05e-06	Cttnbp2	4.40923	1	Bri3	1.48878	1.04e-23	Bax	1.81609	1.49e-18	1600010M07Rik	1.84229	0.00228034	Slk	1.05466	0.582073
694	2001-03-01	0.621803	3.12e-06	Serf1	0.0196747	1	Rragc	1.06269	1.23e-23	Hist1h2ae	5.56062	1.67e-18	Emd	0.677821	0.00229178	Gpr35	1.34133	0.583712
695	Acadsb	1.03164	3.19e-06	Taf9b	0.404574	1	Nudcd2	1.25785	1.41e-23	Rps4x	7.2529	1.7e-18	Laptm4a	0.719221	0.00229178	Cd38	0.135426	0.583975
696	Stard3	0.417906	3.43e-06	Sub1	0.108187	1	Nucks1	1.07724	1.42e-23	Nudt5	1.84854	1.71e-18	Usf2	0.658335	0.00231654	Rapgef6	0.831263	0.585875
697	Ldb1	0.824109	3.44e-06	Nme6	0.121873	1	Etf1	1.24309	1.45e-23	Slmo2	1.93056	1.81e-18	Igfbp4	1.89043	0.00232093	Syf2	0.418491	0.59918
698	Emc10	0.36057	3.45e-06	Zswim7	0.0176901	1	Wbp2	1.0582	1.48e-23	Coro1a	3.11999	1.92e-18	Pim1	0.687221	0.00252148	Cd82	0.281501	0.607479
699	Sv2a	1.7861	3.52e-06	Etohi1	0.466047	1	Med8	1.19855	1.5e-23	Rdx	1.62288	1.98e-18	Spg21	0.487521	0.00252894	Rab11fip1	3.15746	0.611421
700	Lrrc3	1.85032	3.53e-06	Txnl4a	0.0429943	1	Hcls1	1.63904	1.66e-23	Arpc2	5.09901	2.03e-18	Ddx39	0.346415	0.00259708	Gm26825	0.902111	0.615639
701	Gm1673	0.531742	3.65e-06	Phactr1	0.155889	1	Rbm42	1.22242	1.73e-23	Ube2d2a	1.67004	2.05e-18	Set	0.215205	0.00269984	Narf	1.16802	0.624828
702	Thrsp	2.50805	3.66e-06	Epha5	2.1872	1	Mydgf	1.17424	1.78e-23	Cwc15	1.55646	2.1e-18	Mvb12a	0.629521	0.00275046	Rab37	4.46901	0.630262
703	Igsf8	0.521383	3.9e-06	Mapk8ip1	2.23808	1	Cept1	1.23553	1.84e-23	Fkbp4	1.89232	2.32e-18	Akr1a1	0.880896	0.00282355	Tgm1	4.16048	0.640229
704	Fam178a	0.73716	4.07e-06	Scg3	3.33654	1	Dynlrb1	1.1113	1.96e-23	Psmd6	1.69677	2.43e-18	Esd	0.503716	0.00283065	Card19	-0.365269	0.645173
705	Rsf1	0.63267	4.14e-06	C130071C03Rik	23.0761	1	Knop1	1.34383	2.52e-23	Sf3b6	1.55973	2.56e-18	Litaf	0.401224	0.00287656	Lrrfip2	0.467507	0.649291
706	Slc44a2	0.718691	4.15e-06	Apoo	0.0864352	1	Cisd2	1.15057	2.52e-23	Hirip3	3.45147	2.65e-18	Stub1	0.398755	0.00302278	Acta2	4.05193	0.653432
707	Ddrgk1	0.365862	4.22e-06	Bag2	0.165243	1	Nsfl1c	1.3464	2.59e-23	Ndufa11	1.53819	2.76e-18	Pcbd2	0.734013	0.00306836	Glipr1	-0.0904027	0.659462
708	Trim12a	0.829147	4.38e-06	Tfec	0.136421	1	Rab10	1.11675	2.62e-23	Rpl9-ps6	3.2892	2.8e-18	Soat1	0.560926	0.00308154	Vcl	1.96021	0.664114
709	Pacsin1	1.53939	4.46e-06	Hmga1	-0.123507	1	Aup1	1.1016	2.66e-23	Gm26917	2.74606	2.89e-18	Trem3	1.99789	0.00308154	Ctdsp2	1.3884	0.682676
710	Irak2	0.543783	4.58e-06	Eif3j2	0.115963	1	2510039O18Rik	1.23442	2.8e-23	Atic	2.07907	2.95e-18	Ppp1cc	0.414284	0.00314837	5430421N21Rik	6.3003	0.684189
711	Arid1a	0.631524	4.78e-06	Mrps6	0.0979229	1	Rpl4	5.2694	2.83e-23	Ube2t	3.96385	3.36e-18	Tgif1	0.608039	0.00323165	Gm15845	6.08684	0.684359
712	Zfp467	0.871939	4.83e-06	Hip1r	0.879013	1	Pabpc1	2.60436	2.83e-23	Lamtor5	1.4632	3.5e-18	Fam49a	3.21414	0.00325415	AI662270	1.51244	0.696319
713	Gpr137b-ps	0.47102	4.86e-06	Lrrc49	0.955045	1	Clic4	1.78083	3.37e-23	Gm10036	2.32855	3.55e-18	Fam234a	1.15093	0.00336145	Hlx	0.578985	0.699337
714	Ktn1	0.365109	4.93e-06	Igfbp2	2.65592	1	Eif4g1	1.16249	3.57e-23	Wdr89	3.75668	3.57e-18	Ikbkb	0.780938	0.00337766	Gk	1.33421	0.709191
715	Lyst	0.889127	5.03e-06	Opcml	2.81489	1	Tmsb10	2.38308	3.65e-23	Ngfrap1	1.97893	3.8e-18	Aph1c	1.74166	0.00342513	Ccdc88b	1.12187	0.717733
716	Atp13a2	0.394191	5.32e-06	Anks1b	2.2796	1	Tomm5	1.2392	3.73e-23	1110004F10Rik	1.43528	3.85e-18	Cmpk1	0.7049	0.00346786	Prr7	4.71397	0.720155
717	Safb2	0.313023	5.47e-06	Cald1	1.86244	1	Ebna1bp2	1.37837	3.97e-23	Rtn3	1.50415	4.18e-18	Sesn1	1.47659	0.00352476	Ublcp1	0.68362	0.722582
718	Cd82	0.551931	5.47e-06	Soga3	2.73726	1	Arl6ip5	1.25249	5.07e-23	Rap1b	2.65919	4.28e-18	Ddx3x	0.60071	0.0035911	Armc7	0.893262	0.72835
719	A830008E24Rik	2.79988	5.58e-06	Tmsb15b1	0.256268	1	Ifnar1	1.31282	5.09e-23	Phb	1.76767	4.36e-18	Anxa6	0.927346	0.00365375	Dynlt1f	0.321942	0.733891
720	Zfp62	1.04096	5.62e-06	2210013O21Rik	0.0871004	1	Ppib	2.11823	5.25e-23	Stub1	1.5083	4.49e-18	Lamtor4	0.493447	0.00367335	Tmem38b	0.46673	0.734209
721	Aga	0.422025	5.67e-06	Commd10	0.0103254	1	Canx	1.19996	5.33e-23	Ubald2	1.73006	5.19e-18	Sf3b5	0.295405	0.00368321	Iqsec1	0.819485	0.735868
722	Zfp638	0.629848	5.7e-06	Acot7	0.140065	1	Pin1	1.15651	6.02e-23	Sf3b4	1.56774	5.59e-18	Anxa5	0.474247	0.00368321	Myo1g	1.03789	0.736499
723	BC005561	0.620984	5.7e-06	A530013C23Rik	0.414722	1	Ubxn1	1.09193	6.72e-23	Hist1h1b	7.57041	5.72e-18	Adamdec1	6.93551	0.00368321	Dok2	0.239193	0.741683
724	Itpkb	0.563265	6.12e-06	Mustn1	2.60891	1	Snrpd1	0.954263	7.02e-23	Ncapd2	4.82915	5.85e-18	Dhrs3	0.778491	0.00368321	Trpm2	1.81596	0.753202
725	Rps29	6.69578	6.24e-06	Tpm3-rs7	0.074605	1	Smap2	1.18077	7.15e-23	Sptssa	1.43518	6.05e-18	Zfand6	0.447185	0.00380398	Trim11	0.783448	0.759491
726	Sil1	0.61336	6.31e-06	Nap1l5	2.27357	1	Tcf4	1.0878	7.23e-23	Gart	1.88902	6.11e-18	Rab10	0.556392	0.00390104	Dynlt1c	0.501086	0.766126
727	Dtx3	0.811141	6.53e-06	Phyhipl	1.44884	1	Tmem37	1.20007	7.44e-23	Psme3	1.78851	6.4e-18	Il1b	1.75642	0.00394287	N4bp2l1	0.656412	0.774682
728	Apobec3	0.164048	6.64e-06	Ptk2	1.37632	1	Ucp2	3.92119	7.55e-23	Trip13	4.47574	6.47e-18	Rbm39	0.458295	0.00399165	Megf9	1.63414	0.777063
729	Ifi27	0.456792	6.75e-06	Fez1	1.22799	1	Farsa	1.37571	7.78e-23	Nolc1	1.99847	6.77e-18	Ptpn12	1.64639	0.00402864	Cdca7	1.83632	0.782871
730	Zkscan3	0.626734	7.92e-06	Gpm6a	1.50684	1	Fkbp8	1.11272	8.24e-23	Rpl37a	11.3618	7.08e-18	Srp14	0.508955	0.00403372	Lamtor4	0.685887	0.785709
731	Aplp2	0.541856	8.06e-06	Msx1	4.30178	1	Zc3h7a	1.28065	8.48e-23	Rplp2	7.78149	7.13e-18	Socs6	1.27222	0.00417929	Fry	1.39524	0.787133
732	Atp1b3	0.356712	8.25e-06	Adgrb1	4.05971	1	Rplp0	8.46559	8.51e-23	Fkbp1a	1.71622	7.37e-18	Pcbp1	0.569522	0.00426883	Erg	8.40931	0.793841
733	Thoc2	0.461675	9.35e-06	Rgs17	3.92168	1	Arpc1b	5.21427	8.59e-23	Prps1	2.36469	7.37e-18	Aip	0.894729	0.00435823	Gm7676	3.65792	0.797459
734	Slc7a8	0.432136	9.58e-06	Tmem108	3.71664	1	Wdr43	1.30984	9.7e-23	Sh3bgrl3	5.05714	7.39e-18	Slc25a11	0.53297	0.00436837	Gpr27	7.62264	0.798939
735	Etnk1	0.826069	9.81e-06	Kcna1	3.05936	1	Rab6a	1.22048	1.03e-22	Aurkaip1	1.35285	8.11e-18	Bak1	0.58746	0.00438115	Arf6	0.0453339	0.800147
736	Bmyc	0.303199	1.03e-05	Mycbp	0.131017	1	Prkcd	1.06553	1.05e-22	Coro1c	1.44821	8.48e-18	Lilra5	2.65695	0.00443121	Antxr2	2.04121	0.812044
737	Trmt13	0.870784	1.08e-05	Smim11	0.103383	1	Rpl7l1	1.22792	1.06e-22	Sod2	1.56538	8.66e-18	Snx20	0.655908	0.00443723	Bloc1s1	0.526398	0.814373
738	Camkk2	0.777656	1.14e-05	Avpi1	0.187313	1	Srprb	1.39284	1.1e-22	Rps21	4.08001	8.77e-18	Use1	0.511092	0.00446019	Rab28	0.801486	0.815788
739	Vps9d1	0.67565	1.14e-05	Nos3	0.765817	1	Pou2f2	1.46986	1.18e-22	Ppig	1.39745	9.58e-18	Vps4b	0.557392	0.00449753	1700047M11Rik	5.93409	0.819674
740	Traf3ip3	0.456047	1.17e-05	Psmc1	0.0333768	1	Ube2r2	1.1784	1.33e-22	Mcm4	3.1912	9.59e-18	Rogdi	0.969272	0.00453758	Sema6b	1.43813	0.820879
741	Rpl10a	1.14328	1.21e-05	Ptrh1	0.126607	1	Mbnl2	1.31997	1.42e-22	Dtnbp1	1.24897	1.01e-17	Nrip1	0.749133	0.00454971	Pak1	0.546298	0.8218
742	Bin2	-0.114235	1.24e-05	Gap43	2.03785	1	Kcnk13	1.18473	1.6e-22	Fam49b	2.00466	1.01e-17	Sys1	0.570801	0.00455905	Lockd	1.74483	0.8218
743	Kcnk13	0.293927	1.25e-05	Triqk	1.27661	1	Ptbp1	1.46371	1.7e-22	Ndufa9	1.42213	1.02e-17	Pcyox1	0.970464	0.00456179	Anp32a	0.586978	0.822355
744	Kansl1	0.574949	1.26e-05	H19	-0.656763	1	Ccz1	1.09128	1.73e-22	Pdia6	1.94749	1.04e-17	Gm5150	4.31981	0.00461201	Traf3ip3	0.757139	0.823055
745	Accs	1.07927	1.26e-05	Atp5s	0.24783	1	Tram1	1.19842	1.97e-22	Cisd2	1.48075	1.08e-17	Ikbke	1.4468	0.00466114	Tmem216	2.22286	0.825216
746	Rab12	0.794583	1.29e-05	Sgip1	3.60064	1	Sh3bgrl3	4.55787	2.03e-22	Reep5	1.59525	1.12e-17	Rpl13-ps3	0.722421	0.00474388	Chp1	0.613481	0.827676
747	Zfp36l1	0.1859	1.3e-05	Ptgds	3.71664	1	Tmem165	1.18037	2.2e-22	Tardbp	1.66234	1.14e-17	Ing4	0.654046	0.00478108	Spop	0.387755	0.830837
748	Cd2ap	0.629075	1.42e-05	Fhl1	3.33654	1	Gars	1.19502	2.23e-22	Cdc37	1.45077	1.18e-17	Mospd3	1.02542	0.00479286	Pnrc2	0.413468	0.833244
749	Ddost	0.264584	1.48e-05	Pou3f2	3.05936	1	Polr2e	1.09151	2.34e-22	Acp1	1.50103	1.23e-17	Gpnmb	2.97664	0.00480401	Smim5	5.45176	0.835556
750	Dnajc1	0.449411	1.48e-05	Ugt8a	2.59834	1	Nfkbia	1.86156	2.56e-22	Bud31	1.59418	1.42e-17	Dhrs1	0.70732	0.00483144	Prelid1	0.575141	0.836058
751	Tmem100	1.53377	1.54e-05	Arhgap20	22.812	1	Pgm2	1.41547	3.35e-22	Timm17a	1.71343	1.48e-17	Psma1	0.39347	0.0048677	F5	5.19658	0.840556
752	Nhlrc3	0.570449	1.54e-05	Cacng2	22.2958	1	Csde1	1.02781	3.47e-22	Cetn3	1.52923	1.69e-17	Rbm5	0.537244	0.00492913	Irak3	1.59669	0.840556
753	Trip11	0.551613	1.55e-05	Ahi1	0.583255	1	Mrps10	1.12367	3.54e-22	Nubp1	1.70341	1.72e-17	Mrps24	0.48476	0.00492913	Eapp	0.36574	0.845705
754	Clock	0.841821	1.66e-05	Stx8	0.0208512	1	Pdcd5	1.01645	3.57e-22	Rps6	9.82325	1.88e-17	Galnt1	0.853216	0.00499032	Znhit1	0.286775	0.846521
755	Ebpl	0.57825	1.83e-05	Cadm4	0.601449	1	Ppp1ca	1.80582	4.07e-22	Tgfbi	3.39716	1.88e-17	Cysltr1	1.0549	0.00499712	Shc1	0.6619	0.855491
756	Gmpr	0.455829	1.88e-05	Pcp4	0.772599	1	Srsf9	1.34981	4.15e-22	Rps19	12.5077	2.18e-17	Rbm47	0.618644	0.00504941	Slc12a6	0.592392	0.85595
757	Slc2a8	0.583936	1.88e-05	Lrrc51	0.449571	1	C5ar1	4.17474	4.4e-22	Snrpb2	1.48631	2.29e-17	Nfkb1	0.892845	0.00510501	Ptgs2os2	4.8106	0.861226
758	Atp8a1	0.614746	1.88e-05	Cd5l	0.691628	1	Mettl1	1.78186	4.43e-22	Dhfr	3.44156	2.36e-17	Sfxn5	2.26758	0.00514109	Cyp2e1	1.87507	0.86462
759	Setd2	0.693293	1.89e-05	Rcor2	0.308034	1	Nckap1l	1.29782	4.66e-22	Atp5e	2.18463	2.37e-17	Myd88	1.2367	0.00524511	Gbe1	0.138623	0.866317
760	Pfkfb3	0.629268	1.91e-05	Inca1	0.711392	1	Rbm47	1.44568	4.72e-22	Sgol2a	5.68794	2.37e-17	Gps2	0.657791	0.00527959	Fam162a	0.53231	0.868533
761	Eef2	0.567358	1.92e-05	Gm15013	0.0928821	1	Drap1	1.04477	4.9e-22	Ndufv1	1.40075	2.48e-17	Rassf5	0.947154	0.00530159	Gm11273	0.298857	0.871103
762	Dido1	0.844869	1.95e-05	Bcl11a	1.37632	1	Commd7	1.1613	5.22e-22	Ssr1	1.35621	2.48e-17	Sipa1	0.593884	0.00536308	Dram1	2.23893	0.876007
763	Ptpre	0.407057	2.02e-05	Tsr2	0.124918	1	Gpr107	1.22999	5.35e-22	Dnajc8	1.36575	2.51e-17	Map1lc3b	0.4529	0.00536341	Tspan13	0.496697	0.877325
764	Adam17	0.515756	2.07e-05	Serpinh1	2.37754	1	Ccl3	8.52772	6.09e-22	Srsf10	1.49665	2.58e-17	Eno3	3.43366	0.00551916	Chst15	1.67666	0.88162
765	Lims1	0.272732	2.11e-05	Tmod2	2.44669	1	Afg3l1	1.24301	6.14e-22	Mlf2	1.55363	2.72e-17	Slc37a2	0.866997	0.00564874	1700123O20Rik	0.51796	0.884129
766	R3hdm1	0.224717	2.12e-05	Pdap1	-0.0333085	1	Nono	1.13429	6.41e-22	Rpl26	8.61028	2.86e-17	Smim14	0.427109	0.00565216	Slc36a3os	4.29825	0.887069
767	Pign	0.866549	2.14e-05	Zfp57	4.76932	1	Nus1	1.25296	7.26e-22	Kifc1	5.69198	3.09e-17	Arhgap15	3.75014	0.00567331	Gyg	1.09508	0.891797
768	Ak1	1.01292	2.15e-05	Sorbs2	4.59886	1	Ppp1r11	1.28824	7.73e-22	Commd1	1.38623	3.29e-17	Atg3	0.5595	0.00572326	Ncam1	3.7379	0.898028
769	Zfp148	0.630115	2.28e-05	Igf2	3.92415	1	Eea1	1.17225	7.79e-22	Pole3	2.10464	3.33e-17	Mapre2	0.790125	0.00578929	Adam19	3.94701	0.903913
770	Bptf	0.620822	2.37e-05	Cryab	1.35406	1	App	1.18816	8.18e-22	Rpl24	6.7988	3.46e-17	Sri	0.543595	0.0058688	Rassf3	0.318561	0.90566
771	Il16	0.783058	2.4e-05	Gm28727	0.195503	1	Uqcrq	1.58257	8.38e-22	Rpa3	2.22656	3.75e-17	Tcf7l2	1.79239	0.00587077	Tmem38a	1.9223	0.912227
772	4932438A13Rik	0.886691	2.4e-05	Klhl3	0.509467	1	2610001J05Rik	1.07369	8.38e-22	Ppp5c	1.61779	3.83e-17	Ncoa3	0.905093	0.00588153	Mapkapk3	0.986876	0.913416
773	Uvssa	0.775662	2.57e-05	Dpcd	0.076706	1	Mlf2	1.26368	8.74e-22	Rps11	10.0165	3.88e-17	Ntpcr	0.666751	0.0058975	F730035M05Rik	25.6947	0.924484
774	Glg1	0.493621	2.64e-05	Kif1a	0.35278	1	Gm9493	2.54879	9.16e-22	Ssr2	1.60034	4.31e-17	Sh3kbp1	0.738443	0.00597515	Myb	7.62264	0.93651
775	Slc29a1	0.30888	2.66e-05	Slc25a14	0.183706	1	Hacd2	1.24	9.62e-22	Haus4	2.90247	4.69e-17	Rab1b	0.700108	0.00604925	Gpc3	7.5196	0.93651
776	Ctla2b	0.44487	2.72e-05	1700088E04Rik	1.10211	1	Noc2l	1.58313	9.88e-22	Sfpq	1.41756	4.79e-17	Snrpd3	0.462719	0.00606319	Gm8439	7.2902	0.93651
777	Cnot4	0.445805	2.76e-05	Gpm6b	1.11649	1	Sphk2	1.76752	9.92e-22	Ska1	5.77856	5.29e-17	Sdhb	0.536317	0.00607881	Map3k9	3.65792	0.944921
778	Fam46a	0.674638	2.96e-05	Bdh2	0.881985	1	Ddx24	1.12085	1.01e-21	Arhgdib	2.05345	5.37e-17	B430306N03Rik	1.17716	0.00610892	Tank	0.407931	0.945714
779	Tmem173	0.76842	2.96e-05	Atp1b1	2.41119	1	Nrbp1	1.40433	1.04e-21	Txnrd1	1.6087	5.5e-17	Uqcrc1	0.397454	0.00615956	Gcnt1	0.534538	0.952825
780	Icosl	1.00806	3.06e-05	Snca	2.14192	1	Sbno1	1.16033	1.06e-21	Tomm5	1.67674	5.77e-17	Mcmbp	0.922831	0.00632146	Slco4c1	5.96786	0.953775
781	Aim2	0.501812	3.13e-05	Ghrh	0.832379	1	Coro1c	1.24052	1.07e-21	Psma5	1.59666	6.07e-17	Il6ra	0.747638	0.00640734	Adtrp	5.82367	0.953839
782	Lman1	0.284656	3.27e-05	Igfbpl1	4.14536	1	Lman1	1.00538	1.14e-21	Ruvbl2	1.78914	6.24e-17	I830077J02Rik	1.48271	0.00649038	Trim30d	1.15116	0.955918
783	Gabbr1	1.59762	3.27e-05	Tspo	-0.357172	1	Igsf6	1.69771	1.19e-21	Rpl10-ps3	2.64347	6.33e-17	Otulin	0.630887	0.00661881	Plk3	0.562304	0.965591
784	Ski	0.60913	3.38e-05	Sostdc1	5.69995	1	Uba5	1.54842	1.2e-21	Mrpl54	1.48289	7.14e-17	Gng2	0.835037	0.00663761	Rgs2	-0.0613907	0.967172
785	Cdk8	0.664327	3.4e-05	Lrrtm3	4.69092	1	Dnajc3	1.2204	1.36e-21	Samm50	1.61746	7.25e-17	Nipa2	0.532483	0.00663761	Dgkg	5.51878	0.971423
786	H2-Oa	1.75421	3.47e-05	Pcsk2	3.76915	1	Rpl18	5.0831	1.37e-21	Cltb	1.5465	7.32e-17	Cdk9	0.633242	0.00667929	Socs3	0.194199	0.97378
787	Bmpr2	0.919233	3.48e-05	Gabrb3	3.59869	1	Ktn1	1.12065	1.47e-21	Ppil1	2.47059	7.94e-17	Mknk2	1.07811	0.00668832	Fam134b	0.317854	0.975079
788	Dcxr	0.348631	3.54e-05	Gm11744	3.40552	1	Ubl4a	1.15855	1.58e-21	Rpl7l1	1.65493	8.18e-17	Mir142hg	1.28291	0.00669692	Gm12840	3.13756	0.977959
789	Tnrc6c	0.710689	3.63e-05	Fuom	0.191744	1	Creld2	1.77505	1.59e-21	Btf3l4	1.43176	8.31e-17	Tnfrsf1a	0.602417	0.0068	Cd200r1	0.721576	0.978958
790	Bcl2	0.619583	3.65e-05	Zfp428	0.401211	1	Plaur	1.58729	1.62e-21	Ddx21	1.62614	9.17e-17	Atp5h	0.543369	0.00696582	Rp9	0.492849	0.979844
791	Hsp90b1	-0.723746	3.7e-05	Rpl18	-0.254128	1	Kcnq1ot1	1.49263	1.9e-21	Rpl23	8.37695	9.29e-17	Fgd4	1.3248	0.0069945	Gtf2b	0.348541	0.982968
792	Tgfb1	0.256138	3.85e-05	3830403N18Rik	0.205146	1	Tceb2	1.68743	1.9e-21	Clns1a	1.54429	9.29e-17	Plekho2	0.794641	0.00729971	Ptger2	2.40069	0.985814
793	Dhcr7	0.707486	3.87e-05	Tnnc1	0.672743	1	Ssu72	1.04347	2.04e-21	Glrx3	1.49806	9.34e-17	Rab24	0.624428	0.00733743	Mlst8	1.68814	0.993428
794	Snx24	0.390132	4.01e-05	Car6	0.649449	1	Ino80e	1.2724	2.23e-21	Rpl30	3.66155	9.44e-17	Lyn	0.452811	0.00739062	Ypel5	0.483377	0.994502
795	Ddx6	0.522636	4.11e-05	Fabp4	2.43779	1	Cdc42	2.81238	2.26e-21	Myl12a	1.84001	9.61e-17	Vill	2.16302	0.00775988	Adamtsl4	3.15632	0.997889
796	H2-Ob	1.6101	4.11e-05	Sdr39u1	1.01358	1	Ssb	0.977947	2.27e-21	Pebp1	1.58329	9.84e-17	Cox6b1	0.313543	0.00782381	Dock5	4.61093	1
797	Dennd4a	1.11897	4.39e-05	Apbb1	1.25839	1	Spag9	1.20491	2.49e-21	Tpt1	4.73801	1.09e-16	Rara	2.83214	0.00782381	Gm3839	0.779382	1
798	Arhgap31	0.37765	4.44e-05	6330403K07Rik	1.85	1	Xpnpep1	1.36223	2.53e-21	Pkig	1.27487	1.1e-16	Sgk3	1.00215	0.00795922	Ip6k1	0.495731	1
799	Mid1ip1	0.329692	4.81e-05	Cck	2.28297	1	Anapc5	1.07401	2.88e-21	Gapdh	5.89138	1.16e-16	Cmklr1	1.05117	0.0079895	Cdk2	1.39368	1
800	Flcn	0.566206	4.88e-05	Frmd8os	1.33497	1	Sec62	1.01432	2.96e-21	Hnrnpl	1.35135	1.18e-16	Ube2d2a	0.451581	0.0079981	Sos2	1.18888	1
801	Fgfr1op	0.539189	4.92e-05	Plekhb1	2.23808	1	Tspo	1.38055	2.98e-21	Nelfe	1.78474	1.24e-16	Lamtor1	0.440165	0.00805629	Mapk7	0.986659	1
802	Prpf38b	0.290846	4.97e-05	Irak1bp1	0.244209	1	Nfu1	1.13615	3.16e-21	Clspn	4.87895	1.45e-16	Hic1	3.94538	0.0081138	Gng12	0.235743	1
803	Il4i1	1.81595	5.22e-05	Ube2v1	0.0429906	1	Ilk	1.17423	3.26e-21	Spp1	86.4182	1.63e-16	Neu1	0.617601	0.00819677	Abca13	3.96581	1
804	A230046K03Rik	0.622258	5.28e-05	Epha4	2.25148	1	Vapa	1.28182	3.34e-21	Vbp1	1.63119	1.66e-16	Snrpc	0.38565	0.00832452	Zdhhc18	1.04295	1
805	Rnf216	0.720769	5.3e-05	Scg5	1.59906	1	Metap2	0.999642	3.34e-21	Snx3	1.50209	1.78e-16	Rac1	0.543386	0.00845414	Rpia	1.17936	1
806	Klhl24	0.723934	5.38e-05	Car14	3.30143	1	Ptma	2.87557	3.52e-21	Arf1	2.09603	1.79e-16	Fam43a	4.79817	0.00846283	Aoah	1.0432	1
807	Uhrf2	0.361957	5.38e-05	Hook1	3.18401	1	Top1	1.0444	3.59e-21	Mydgf	1.35323	1.8e-16	Fnbp1	0.79989	0.00850618	Vti1a	1.04799	1
808	Eef2k	0.813639	5.76e-05	Tmem145	3.18401	1	Nhp2l1	1.14064	3.76e-21	Atp5d	1.82288	1.85e-16	4930455G09Rik	2.47325	0.00870657	Nxn	2.92834	1
809	Phf3	0.423691	5.99e-05	Ppp2r2b	3.01355	1	Nmd3	1.54008	3.86e-21	Dars	1.46957	1.91e-16	Lbh	1.3129	0.00873973	Gm9949	2.69894	1
810	Mars	0.361608	6.1e-05	Gm14964	2.82038	1	Psmd13	1.11442	4.32e-21	Arf5	1.53179	1.94e-16	Stap1	3.09243	0.00877592	Nedd4	3.94856	1
811	Ing4	0.438881	6.14e-05	Ppfia2	22.0729	1	Phf23	1.40861	4.42e-21	Uqcc2	1.58136	2.2e-16	Rbm7	0.524534	0.00877592	Pcyt1a	0.874532	1
812	Pbrm1	0.391709	6.35e-05	Rnf112	22.2958	1	Frrs1	1.31677	4.45e-21	Spcs2	1.96741	2.2e-16	Pisd	0.675849	0.00883067	Was	0.472755	1
813	Klhl6	0.296567	6.45e-05	Mia	22.489	1	Uchl5	1.10892	4.64e-21	Bub1b	4.3702	2.23e-16	Gpr141	4.4275	0.00889336	Trappc5	0.474521	1
814	Klc4	0.430793	6.73e-05	Hsdl2	0.0544853	1	Sars	1.02249	4.82e-21	Sf3a3	1.74792	2.29e-16	Cuta	0.454331	0.0089659	Rap1gap2	3.59827	1
815	Mr1	0.963978	6.74e-05	Snx3	-0.0356924	1	Nr1h2	1.29758	5.04e-21	Pfdn2	1.40419	2.38e-16	Acaa1a	0.513338	0.00939076	Herc3	3.16132	1
816	Tmem87a	1.27236	6.79e-05	Pyurf	0.141013	1	Eid1	1.45716	5.05e-21	Hdac1	1.54766	2.41e-16	Cdc42se1	0.753031	0.00939282	Litaf	0.0104599	1
817	Pecr	0.741715	6.82e-05	Rbms2	0.0610123	1	Pdcd6ip	1.22317	5.14e-21	Eif3j1	1.61461	2.42e-16	Cox7a2	0.201719	0.0095046	Prss57	7.54408	1
818	Carkd	0.473009	6.92e-05	Cep76	0.247797	1	Smim3	1.62733	5.47e-21	Ccl2	4.5472	2.45e-16	1110008F13Rik	0.408607	0.00953938	Ly75	6.01989	1
819	Setd5	0.393791	7.24e-05	Plp1	2.7774	1	Tspan31	1.1051	5.93e-21	Cox17	1.64878	2.75e-16	Ppp2r5a	0.96839	0.00958474	Cd55	5.83883	1
820	Rnf167	0.375289	7.42e-05	Nexn	0.00189414	1	Ndufa9	1.10212	6.03e-21	Psme2	1.5524	3.61e-16	AI413582	0.58709	0.00958938	Rap2c	0.441079	1
821	Large	1.16138	7.78e-05	Tuft1	0.328681	1	Rpl6l	2.37194	6.05e-21	Tomm22	1.66959	3.85e-16	Hmgb2	-0.713526	0.00964444	Cldn1	5.35313	1
822	Srpk2	0.41538	7.88e-05	Mapt	1.15375	1	Mfsd12	1.51693	6.18e-21	Pfdn6	1.44621	3.94e-16	Ginm1	0.711981	0.00982488	Irf7	0.910371	1
823	Cmklr1	0.710257	7.88e-05	Ptrhd1	0.0422013	1	Lrp10	0.964986	6.18e-21	Srsf1	1.69163	4.37e-16	Ppp1r2	0.499454	0.00982488	Stard4	2.60477	1
824	Plekha1	0.413232	8.04e-05	Cox4i1	-0.118991	1	Rnf4	1.41188	6.29e-21	Rexo2	1.40273	4.41e-16	Zyx	0.645197	0.00982772	Pxylp1	5.62182	1
825	Phka2	0.668463	8.2e-05	Pnma2	0.467864	1	Scaf11	0.912639	6.32e-21	Gm6133	1.77695	4.52e-16	Atf7ip	1.00782	0.00990246	Ugdh	0.604282	1
826	Il21r	0.448507	8.33e-05	Stk39	0.976699	1	Yif1a	1.32847	6.95e-21	Snrnp40	1.70599	4.83e-16	Stat3	0.596915	0.0100205	Por	0.0105193	1
827	Susd6	0.679538	8.56e-05	Pgm1	0.0806988	1	2015-09-01	1.80698	7.69e-21	Etf1	1.66273	5.18e-16	Sp110	0.667572	0.0102911	Tcp11x2	5.94446	1
828	Tmem141	0.46638	9.16e-05	Rhox5	3.19676	1	Oaz1	3.29377	7.8e-21	Wdr12	1.7739	5.21e-16	Fos	0.816501	0.0103864	Borcs8	0.825887	1
829	Bach1	0.529664	9.29e-05	Fam171a2	2.11345	1	Gpr84	3.37676	8.14e-21	Nup37	3.05779	5.27e-16	1600014C10Rik	1.01559	0.0104989	Acsl1	0.926838	1
830	Nfat5	0.939775	9.3e-05	Ttc9b	1.79046	1	Dbnl	1.09256	8.16e-21	Gpaa1	1.46418	5.34e-16	Junb	0.162521	0.0106401	Golim4	0.810619	1
831	Usp40	0.740477	9.3e-05	Kif5a	1.79046	1	Pgp	1.18589	8.22e-21	Mrto4	1.85039	5.57e-16	Cox5b	0.285713	0.0107203	Nqo1	2.89241	1
832	St6galnac4	0.342379	9.36e-05	Morn4	1.79046	1	Tmem120a	1.73263	8.25e-21	Yif1b	1.28179	5.92e-16	Mbnl2	0.68695	0.0107224	Atg101	0.482397	1
833	Spag9	0.327824	9.78e-05	Pantr1	1.82251	1	Uqcrb	1.60665	9.32e-21	Ube2d3	2.35956	6.17e-16	Rpl27-ps3	0.657752	0.010801	Nrf1	0.598931	1
834	Yes1	1.02324	9.92e-05	Cdh2	2.73726	1	Arhgef1	1.01025	9.9e-21	Bak1	1.43899	6.24e-16	Hmgb1	0.269215	0.0108035	Zc3h12d	2.24998	1
835	Ywhah	0.296221	9.93e-05	Islr2	2.40517	1	Aen	1.72469	9.9e-21	Srp9	1.38663	7.16e-16	Sqrdl	0.521932	0.0108482	Tgm2	0.679363	1
836	P2rx4	0.122527	9.94e-05	Dcx	2.01303	1	Irf8	1.81936	1.02e-20	Psmb1	1.83762	7.2e-16	Atp6v1b2	0.218982	0.0109082	Ptpn7	0.684342	1
837	Pkib	0.269764	9.94e-05	Dusp15	1.81985	1	Fam177a	1.57444	1.12e-20	Mrpl15	1.66786	7.9e-16	Tspyl1	0.875796	0.0109082	4933408B17Rik	3.93065	1
838	Zfc3h1	0.686524	9.95e-05	Calb2	4.76932	1	Cox5a	1.53437	1.13e-20	Mrpl35	1.75742	7.92e-16	N4bp1	0.943005	0.0111399	Plekhg3	3.83678	1
839	Serpine1	0.809706	0.000101165	Actl6b	4.59886	1	Cdc42se2	1.23059	1.15e-20	Aprt	2.44675	8.17e-16	Pak1ip1	0.555802	0.0112742	Pdzd8	0.523983	1
840	Fbxw4	0.612955	0.000104411	Nacad	4.40569	1	Gng5	2.843	1.24e-20	Fbl	1.76655	8.42e-16	Tceb2	0.515751	0.0112742	Rab31	0.254895	1
841	Adrb1	1.18394	0.000104592	Grik2	4.18277	1	Ppp1cc	1.20242	1.29e-20	Sec13	1.25505	8.6e-16	Ubc	0.276787	0.0112805	Svip	1.38638	1
842	Paxbp1	0.661373	0.000109905	Col4a1	4.18277	1	Mrpl54	1.14436	1.47e-20	Sarnp	1.43769	8.97e-16	Gas7	1.1746	0.0118429	Nt5dc1	0.768809	1
843	Metap1d	0.894822	0.000112839	Dnajc19	0.109114	1	Clptm1	0.992346	1.56e-20	Rab1a	1.56746	9.22e-16	Psme1	0.399722	0.0119851	Herc4	0.705776	1
844	S1pr1	0.844282	0.0001144	3110040N11Rik	0.0558191	1	Mrps14	1.04297	1.59e-20	Rpl39	7.60752	9.36e-16	Ndufb4	0.390813	0.0123971	Syne2	2.1099	1
845	Slc9a9	0.874675	0.000115452	Cfap126	0.710156	1	Sec13	1.25907	1.62e-20	Thrap3	1.30107	9.4e-16	Tma7	0.405324	0.0126815	Tnf	0.139538	1
846	Zmym4	0.983128	0.000117858	Gsto1	-0.0211593	1	Sar1b	1.05433	1.67e-20	Pfdn1	1.41455	1e-15	Ccm2	0.819079	0.013111	Ppp2cb	0.834166	1
847	Gpr84	-0.972858	0.000120141	Rbpms	0.0948296	1	Ywhaq	1.16223	1.78e-20	Sdf2l1	1.32082	1.01e-15	Polr2g	0.392382	0.0131493	Noct	0.671669	1
848	Zbtb4	0.976871	0.000123441	Insl6	0.237306	1	Vps26a	1.07527	1.81e-20	Mrpl41	1.46949	1.11e-15	Map2k2	0.431047	0.0132021	Ly6i	2.65395	1
849	Pigt	0.234617	0.000124917	Map7	0.75217	1	Rac1	1.4973	1.82e-20	Ube2e3	1.42074	1.21e-15	Wtap	0.596191	0.013949	Ngly1	0.524935	1
850	4632415L05Rik	1.09752	0.000128923	Gm14306	0.427588	1	Ccdc107	1.15394	1.84e-20	Rpl27a	6.92158	1.21e-15	Syf2	0.519195	0.0140029	Perp	2.87884	1
851	Cflar	0.292018	0.000130282	Rpl21-ps4	0.519678	1	Srxn1	2.98332	1.87e-20	Sdhc	1.45287	1.27e-15	Gyg	0.570306	0.0144854	Rnasel	0.708365	1
852	Cnpy2	0.311914	0.000132485	Tubb4a	0.751096	1	Ube2f	1.13813	1.93e-20	Med28	1.34213	1.35e-15	Mrpl57	0.465139	0.0144854	D630023F18Rik	1.68747	1
853	Snx13	0.898548	0.000134549	Tmem14a	1.01305	1	Tnpo3	1.17418	1.99e-20	Nsun2	1.45945	1.42e-15	Calhm2	1.50645	0.0145745	Cd3d	25.3982	1
854	Trim26	0.421695	0.000140889	Fxyd6	2.04012	1	Eef2	2.91477	1.99e-20	Pgp	1.22617	1.51e-15	Rnh1	0.462625	0.0150132	Crtc3	0.520594	1
855	Eva1b	0.755113	0.000142137	Uck2	-0.0224254	1	Rgs1	3.07386	2.1e-20	Imp4	1.62468	1.52e-15	Fbl	0.409674	0.0152023	6330418K02Rik	0.949956	1
856	Atxn2	0.755883	0.000147138	Sox11	2.04299	1	Atp6ap1	1.05751	2.1e-20	Tpr	1.2471	1.55e-15	Mapkapk2	0.572699	0.0154362	Foxo3	0.665397	1
857	Il15ra	1.46966	0.000149093	Syp	1.46067	1	Nop58	1.37597	2.11e-20	Dynlrb1	1.39063	1.6e-15	5430427O19Rik	1.22659	0.0159513	Agtrap	0.583207	1
858	Bicd2	0.7215	0.000150436	Gm16712	1.30814	1	Sdcbp	1.73096	2.16e-20	Gemin6	2.79156	2.05e-15	Mapk1	0.607702	0.0159902	Trp53inp1	1.78725	1
859	Ap1s2	0.489463	0.000157027	Folr1	2.52912	1	Tm9sf2	1.05081	2.19e-20	Med30	1.47534	2.12e-15	Trappc6b	0.475686	0.0163144	Igf1r	0.719449	1
860	Ncstn	0.439804	0.000157877	Kbtbd11	1.59764	1	Bet1l	1.49486	2.2e-20	Eif3i	1.63053	2.2e-15	Brd2	0.633631	0.0164191	Lin28a	5.8644	1
861	Tln2	1.01486	0.000158068	Snrnp27	0.06509	1	Hmgn1	1.41398	2.39e-20	Rcc1	2.65574	2.22e-15	Ywhaq	0.374764	0.0164877	Slco4a1	3.3858	1
862	Tm9sf4	0.486202	0.000160975	Nme5	3.18825	1	Eif4a2	0.933462	2.43e-20	Emc8	1.48248	2.35e-15	Tmem37	1.08273	0.0165279	Ccl6	0.163454	1
863	Tnpo3	0.309825	0.000167948	Smpd3	2.73726	1	Slc25a11	1.1507	2.51e-20	Snrpa	1.47349	2.42e-15	Rpl13a-ps1	0.792532	0.016612	4732465J04Rik	5.83883	1
864	Gcc2	0.503749	0.000170158	Oacyl	2.08306	1	Naca	2.60686	2.57e-20	Vamp8	1.81597	2.52e-15	Trappc4	0.350127	0.016788	1700097N02Rik	5.57566	1
865	Slc4a7	0.681295	0.000175146	Gm3764	2.18348	1	Ralb	1.04323	2.67e-20	Rac2	1.56298	2.62e-15	Plekhj1	0.378593	0.0168288	Pef1	0.383375	1
866	Senp6	0.351485	0.000179296	Slc1a1	2.18348	1	Ppp4c	1.11952	2.72e-20	Rps18-ps3	1.61628	2.76e-15	Nipbl	0.574177	0.0169898	2610035D17Rik	3.01606	1
867	Tnni2	0.643465	0.000181932	Sox8	0.203046	1	Ifngr2	1.15152	2.75e-20	Srp14	1.504	2.82e-15	Ppia	0.229819	0.0170661	Irf2bp2	0.4378	1
868	C130050O18Rik	0.596492	0.000182573	Neurod2	4.50929	1	Ppan	1.68616	2.91e-20	2310036O22Rik	1.35361	2.91e-15	Cyth1	1.47221	0.0174116	Aacs	1.28478	1
869	Tsc22d2	0.600726	0.000183862	Myt1l	4.30178	1	Eif1b	1.01403	3.01e-20	Srpk1	1.53577	2.91e-15	Socs3	0.807326	0.0176285	Peli2	0.868908	1
870	Mob3c	0.690052	0.000185374	Mpped2	3.40552	1	Sgta	1.14799	3.13e-20	Gar1	1.99458	2.91e-15	Abcg1	0.640855	0.0177734	Ppp1cb	0.448532	1
871	Cep350	0.849336	0.000187199	Fam13c	3.40552	1	Lonp1	1.73186	3.14e-20	Ncapd3	3.17467	2.96e-15	Sqstm1	-0.241295	0.0177734	Slc2a1	-0.456702	1
872	Crebzf	1.26599	0.000192684	Foxg1	3.40552	1	Rnps1	1.25489	3.26e-20	Zcrb1	1.45873	3e-15	Ncf1	0.511711	0.0177734	Ndel1	0.248624	1
873	Apc	0.887334	0.000194831	Dock3	3.18259	1	Ost4	1.29961	3.29e-20	Ndufa10	1.34748	3.13e-15	2001-03-01	0.87751	0.0179844	Prss16	5.2383	1
874	Pabpn1	0.435982	0.0001961	Astn1	3.18259	1	Pebp1	1.13283	3.37e-20	Esco2	6.38411	3.4e-15	Gpr137b	0.382744	0.0179914	Runx3	1.45738	1
875	2610037D02Rik	0.770384	0.000197466	Slc1a2	3.18259	1	Atp2b1	1.2738	3.4e-20	Prdx3	1.33782	3.41e-15	Tcirg1	0.377385	0.0179914	Ctse	1.83932	1
876	Rabgap1	0.653821	0.000199927	Cacng4	2.82038	1	Rps18-ps3	1.31861	3.47e-20	Nek2	7.30967	3.45e-15	Prdx6	0.664164	0.0181072	Plppr3	3.08205	1
877	Hcst	0.510356	0.000200327	Tceb1	-0.0163117	1	Rrp7a	1.24376	3.56e-20	Trmt112	1.36068	3.49e-15	Csf1r	0.700902	0.0181486	Nab1	0.616347	1
878	Jkamp	0.464029	0.000200327	Mrpl21	0.132498	1	Abcg1	1.35636	3.68e-20	Tuba1a	0.711444	3.55e-15	Mafg	0.305878	0.0183992	Cmpk2	1.72339	1
879	Gls	0.84871	0.000206094	Gm10110	0.176534	1	Atp5f1	1.68195	3.86e-20	Arpc3	2.3536	3.73e-15	Oaz2	0.614837	0.0186785	Itgam-1	1.51975	1
880	Zfp292	0.416901	0.000214586	Nans	-0.0238972	1	Slc11a1	1.2529	4.13e-20	Naa38	1.49478	3.8e-15	Cab39	0.710658	0.0187424	Gpd1l	0.645035	1
881	Nudcd3	0.452649	0.000216895	Derl3	0.0385776	1	Spcs1	1.19345	4.26e-20	Ckap5	2.2385	3.8e-15	Taok3	0.58357	0.0188111	Arpc2	-0.642567	1
882	Klhl9	0.605899	0.000217974	Brdt	0.449188	1	Pea15a	1.12302	4.3e-20	Top1	1.44245	3.87e-15	Tmem219	0.455502	0.0188343	Lyst	0.35108	1
883	Ceacam1	1.14919	0.000220448	Lypla1	0.00415718	1	Rab11a	1.03318	4.45e-20	Rpl17	7.68757	4.15e-15	Ppp1r9b	1.3408	0.0194123	Fbxo31	0.783886	1
884	Phc3	0.931925	0.000220563	Gm14327	0.641097	1	Sdf2l1	1.96625	4.7e-20	Chaf1a	4.00366	4.35e-15	Haus8	1.00885	0.0194123	Palld	1.60537	1
885	Smg1	0.688639	0.000221978	Cd200	1.39974	1	Eif3l	1.21706	5.33e-20	Psmd4	1.30393	4.37e-15	Grk6	1.27357	0.0196241	Tmem156	1.28683	1
886	Mroh1	0.69897	0.000224203	Acy3	0.597494	1	Tmbim6	2.23821	5.4e-20	Fkbp2	1.17269	4.55e-15	Tmem165	0.592514	0.0197802	Cnr2	1.88919	1
887	Plcl1	1.67468	0.000228489	Plpp3	0.649957	1	Rbm17	1.17155	5.58e-20	Rtcb	1.43339	4.87e-15	Brd4	0.689789	0.0198376	Ywhaz	0.225649	1
888	Nfia	0.956177	0.000230869	Fxyd7	0.969623	1	Rap2b	1.22473	5.62e-20	Rpl36a	4.38883	5.02e-15	Cd4	4.92602	0.0198376	Asb7	0.890475	1
889	B2m	2.72972	0.000240965	Dtd1	0.0733362	1	P4ha2	2.60889	5.75e-20	Vars	1.68817	5.02e-15	Srsf7	0.381646	0.0198815	Oasl2	0.539097	1
890	Csad	1.0794	0.000246032	Arhgap33	1.18243	1	Imp4	1.22056	5.78e-20	Prelid1	1.3792	5.23e-15	Lrp1	0.347447	0.0200111	Zbtb42	2.79828	1
891	Plcg2	0.582479	0.000250592	Igfbp7	1.60226	1	Slfn2	1.63635	5.8e-20	Ap1s1	1.3663	5.46e-15	Ogdh	0.720724	0.0202339	Gng2	0.380531	1
892	P2rx7	0.399086	0.000253276	Cadm2	3.05936	1	Necap1	1.77612	6.04e-20	Sephs2	1.50095	6.01e-15	Ace	6.10782	0.0203253	Hmgb3	1.36574	1
893	Rassf2	0.503617	0.000254055	Kcnk2	2.47405	1	Psme2	1.55251	6.19e-20	Nme2	1.90916	6.02e-15	Atp5b	0.00907228	0.0203415	Fam160a2	1.04823	1
894	Sgpl1	0.377594	0.000254087	Plppr1	1.37436	1	Wdr1	1.42877	6.3e-20	Lgals1	4.31396	6.06e-15	2310011J03Rik	0.501362	0.0206683	Usp3	0.415379	1
895	Rsrc2	0.265128	0.000269761	Pcdh7	2.18224	1	Gtpbp4	1.33886	6.74e-20	Hnrnpr	1.36275	6.08e-15	C1d	0.552526	0.0214816	Lyl1	0.257114	1
896	Mfng	0.335953	0.000271458	Sncg	23.7428	1	Cebpa	1.42224	7.01e-20	Sumo1	1.30964	6.12e-15	Plcg2	0.828549	0.0222736	Lpcat4	3.77515	1
897	Tmem245	0.700592	0.000280746	Id4	22.812	1	Slc25a5	4.53597	7.43e-20	Ddx1	1.53892	6.12e-15	1110004F10Rik	0.326564	0.022368	Phlda1	0.273712	1
898	Cd244	0.791149	0.000284134	Prelp	21.8094	1	Serf2	2.44613	7.46e-20	Prkar1a	1.32836	6.34e-15	Klf3	0.515081	0.0226342	Hdac4	0.991778	1
899	Zfp646	0.836989	0.000287199	Dlx6os1	22.0729	1	Arhgap31	1.37756	7.62e-20	Psmc6	1.77242	6.4e-15	Zfp207	0.409843	0.0228768	Junos	3.61442	1
900	Cspp1	0.557084	0.000288583	Srrm3	22.0729	1	Taz	1.03116	7.64e-20	Ndufs7	1.35256	6.58e-15	Gpr137b-ps	0.871907	0.022996	Nos2	3.46975	1
901	Tm7sf3	0.494445	0.000301679	Nampt	0.00901545	1	D8Ertd738e	1.26338	8.44e-20	Stt3a	1.16362	6.86e-15	Adrbk2	2.87742	0.0235609	Arhgap30	0.162493	1
902	1700003F12Rik	0.386694	0.000301927	Immp2l	0.225425	1	Stt3b	1.26862	8.91e-20	Dkc1	2.17925	6.99e-15	Cmip	0.92686	0.0236022	Acp5	0.301416	1
903	Chd3	0.856603	0.000309304	4930486L24Rik	0.162475	1	Ppp4r2	1.60713	9.37e-20	Mgat2	1.28489	7.26e-15	2310036O22Rik	0.28374	0.0236022	Scimp	2.18487	1
904	Zcchc6	0.603507	0.000319182	Nutf2-ps1	0.237306	1	Gpr137b-ps	1.559	9.41e-20	Gfer	1.36197	7.3e-15	Triap1	0.584279	0.0242119	Nrg4	3.49373	1
905	4833439L19Rik	0.40533	0.000319841	D630023F18Rik	-0.0478822	1	U2af2	1.2365	9.63e-20	Cdca5	4.74079	7.41e-15	Arl11	0.623368	0.024576	E2f8	1.7543	1
906	Trpm7	0.686074	0.000321503	Bbof1	0.418997	1	Lrrfip1	1.26385	9.93e-20	Ccnf	5.61787	7.71e-15	Cnppd1	0.604994	0.0250452	Tmc8	1.50233	1
907	Mthfd2	0.169394	0.000321503	Hbb-bt	7.32524	1	Fastk	1.40186	1.04e-19	Naaa	1.66669	7.82e-15	Myo9b	1.0552	0.0251595	Il13ra1	0.548747	1
908	Pkn2	0.413829	0.000327493	Cyp46a1	0.722838	1	Map2k2	1.17682	1.08e-19	Rbx1	1.93702	8.09e-15	2610001J05Rik	0.656947	0.0252728	Pgk1-rs7	1.23064	1
909	Cspg4	0.832266	0.00032942	Flywch2	0.860692	1	9530068E07Rik	0.901571	1.09e-19	Zfp207	1.24789	8.12e-15	Nxt1	0.658049	0.0254375	Ifrd1	-0.0660237	1
910	Zcchc11	0.834903	0.000333324	Snap25	1.70686	1	Emc7	1.00556	1.17e-19	Rsl24d1	1.60279	8.63e-15	Slc12a6	1.2999	0.0254729	Ncbp1	0.682543	1
911	Zfp157	0.944229	0.000334606	Ddah1	0.532471	1	Copg1	1.52933	1.19e-19	Mpdu1	1.40163	8.68e-15	Fam69a	1.87427	0.0256062	Pde4b	1.27904	1
912	2510009E07Rik	0.771062	0.000336258	Dbn1	1.48341	1	Tmem208	1.03942	1.28e-19	Ndufa8	1.37073	9.61e-15	Gm26522	1.66918	0.025698	Nlrx1	1.52759	1
913	Zfr	0.394891	0.000341657	Hrsp12	0.0923284	1	Ccdc59	1.17019	1.3e-19	Bola3	1.70211	1.09e-14	Fcrl1	2.6015	0.025698	Tbc1d2	2.45388	1
914	Tagap	0.657943	0.000360748	Crmp1	1.92063	1	Sdhb	1.27883	1.37e-19	Alad	2.13261	1.1e-14	Plscr1	1.34655	0.0257729	Lipg	6.27957	1
915	Tmx3	0.51454	0.00037361	Arhgef10	1.59729	1	Sel1l	1.29013	1.42e-19	Ccl9	1.9657	1.24e-14	Pdia6	0.30376	0.0261173	Sytl1	6.10615	1
916	Cd302	0.131327	0.000375299	Ppp1r1b	3.26679	1	Ptges3	1.19044	1.44e-19	Eif3a	1.49045	1.27e-14	Ezr	1.08377	0.0268496	Wnk4	5.69098	1
917	Pkig	0.255547	0.000381874	Calml4	3.50894	1	Plek	1.46786	1.51e-19	Spcs1	1.45719	1.33e-14	Coro7	0.907259	0.0269049	Gm7535	2.13346	1
918	Ncoa3	0.609011	0.00038192	2900055J20Rik	2.92133	1	Gatm	2.4617	1.65e-19	Eif6	1.37318	1.35e-14	Ywhab	0.517395	0.0269228	H2-D1	-0.473961	1
919	Hist1h1e	0.00809193	0.000383114	Pcdh9	2.44669	1	Gm10073	2.02778	1.68e-19	Hacd2	1.45607	1.36e-14	Sin3b	0.367553	0.0274911	Eif2s3y	0.447401	1
920	3222401L13Rik	1.89867	0.000389669	Pnmal2	2.40517	1	Slc23a2	1.74898	1.76e-19	Rpl13	11.486	1.4e-14	Sumo3	0.443778	0.0275376	Setd1b	0.626044	1
921	Btg2	0.172812	0.000405771	Grik5	2.40517	1	Tomm22	1.02703	1.77e-19	Mlec	1.34845	1.41e-14	Ube2n	0.323625	0.0276375	2310015A10Rik	1.05824	1
922	Atf7	0.852586	0.000424859	Ak5	2.18224	1	Pak1ip1	1.26711	1.81e-19	Rpl13a	9.88402	1.42e-14	Lmbrd1	0.501364	0.0276726	9530077C05Rik	5.27916	1
923	Pdzd8	0.882827	0.000453577	Chgb	2.01303	1	Ddx18	1.19305	1.82e-19	H1f0	2.51768	1.43e-14	Tsc22d3	0.84118	0.0277313	Dennd3	5.10574	1
924	Zc3h7a	0.375807	0.00046411	Dnaic1	2.18224	1	Rpl10	6.79974	1.84e-19	Ruvbl1	1.83219	1.51e-14	Zbp1	1.64464	0.0277313	Prom1	5.05663	1
925	Pan3	0.722341	0.00047204	Dusp19	0.159849	1	Mrps18a	0.992137	1.86e-19	Cit	4.9871	1.66e-14	Hnrnpk	0.169175	0.0277415	Azi2	0.259111	1
926	Ulk2	1.06518	0.000485063	Adgrl3	4.92185	1	Prorsd1	1.17398	1.98e-19	Mif	5.0664	1.68e-14	Sec61b	0.207942	0.0277901	Gpatch11	0.448452	1
927	Mxd4	0.535234	0.000497413	Tmem130	4.40569	1	Ninj1	2.26686	2e-19	Pdia3	2.12649	1.68e-14	Znhit1	0.419786	0.0280698	Sft2d2	0.737568	1
928	Phyhd1	1.39889	0.000501846	Pou3f3	4.59886	1	Ythdf2	1.09085	2.13e-19	Ndufb3	1.24103	1.69e-14	Bcl2a1b	1.4442	0.0282411	Elovl3	6.45944	1
929	Etl4	1.22518	0.000502992	Grm7	4.59886	1	Hspa8	6.78072	2.14e-19	Immt	1.19055	1.78e-14	Chic2	0.404917	0.0285023	Mapk14	0.385019	1
930	Slc7a7	0.324239	0.00050433	Il1rapl1	4.18277	1	Gbe1	1.85173	2.17e-19	Elovl1	1.25856	1.82e-14	Pkn1	0.529446	0.0285952	Gtf2ird1	0.925099	1
931	Tmem168	0.450663	0.000509419	Cacna2d2	4.18277	1	Cyth4	1.4545	2.3e-19	Zc3h15	1.4082	2.11e-14	Trappc1	0.405224	0.0287211	Tbkbp1	0.799712	1
932	Lrrc27	1.07128	0.000512947	Map6	4.18277	1	Actr1a	1.35743	2.55e-19	Ddost	1.40414	2.15e-14	Arfrp1	0.660983	0.028808	Med31	0.512913	1
933	Naaa	0.186667	0.000519943	Ralyl	4.18277	1	Map7d1	1.20723	2.58e-19	2700060E02Rik	1.55738	2.23e-14	Hbp1	0.558478	0.0288307	Ifit1	0.82515	1
934	Capn3	1.5645	0.00052241	Add2	3.9192	1	Tsc22d4	1.02112	2.61e-19	Vdac1	1.19767	2.71e-14	Ndufv2	0.348056	0.028975	Sun2	0.62714	1
935	Hnrnpul1	0.350825	0.000536485	Gnao1	3.9192	1	Vps35	1.00029	2.62e-19	Lbr	2.31366	2.77e-14	Rsu1	0.486474	0.0294016	Ksr1	2.73087	1
936	Wdr26	0.231642	0.000547186	Jakmip2	3.9192	1	Ric8	1.54403	2.8e-19	Cops4	1.24875	2.81e-14	Zfp263	0.816219	0.0295574	Orai2	0.744261	1
937	Srsf11	0.115735	0.000550811	Arhgef17	3.9192	1	Drg1	1.0907	2.85e-19	Chaf1b	3.24332	2.86e-14	Bin3	0.66461	0.0296872	Rnf167	0.442878	1
938	Zfp512	0.547509	0.000558954	Gdap1	3.9192	1	Pdap1	1.01272	3.03e-19	Plin2	3.56278	2.87e-14	Snx5	0.617808	0.0299915	Tnfrsf26	4.40401	1
939	Mbtps2	0.879347	0.000566013	Defb11	3.18259	1	Nol12	1.38635	3.03e-19	Ppp1r7	1.43445	3.2e-14	Ankhd1	0.834222	0.0302322	Slc35d2	0.834859	1
940	Ttc13	0.50628	0.000570528	Eif3m	-0.0907024	1	Hmgn2	0.729248	3.03e-19	Eef2	3.13072	3.24e-14	Rap1a	0.525922	0.0303957	Aph1c	0.811509	1
941	Tnfaip2	0.471291	0.000592122	BC026585	0.050412	1	Puf60	1.16967	3.19e-19	Cuta	1.21338	3.46e-14	Rap2a	0.803311	0.0305016	Tnfrsf23	0.638115	1
942	Agpat3	0.300551	0.000596193	2500002B13Rik	0.177703	1	Pura	1.02007	3.4e-19	Ccne2	4.49547	3.47e-14	Gm9733	4.25833	0.0305057	Tspan5	0.493916	1
943	Trrap	0.781921	0.000603994	Gprc5b	-0.0609105	1	Cln3	1.14458	3.65e-19	Ube2j2	1.59314	3.47e-14	B9d2	1.03521	0.031011	Tirap	0.631593	1
944	N4bp1	0.529465	0.000605381	Gm10784	0.427046	1	St13	1.066	3.85e-19	Mrpl40	1.7735	3.57e-14	Pdcd6ip	0.590818	0.03113	Armc3	1.11454	1
945	Tmem44	2.24498	0.000605544	Clu	0.376767	1	Capza2	2.38468	3.9e-19	Nxt2	2.11609	3.88e-14	Arhgap4	1.24478	0.0316258	Rgl2	0.118501	1
946	Nvl	0.499805	0.000609191	Hspb1	-0.322885	1	Sod2	1.53341	4e-19	Pold2	2.33367	4.03e-14	Cox6c	0.478322	0.0317206	Itgax	0.287177	1
947	Mysm1	0.51313	0.00062323	Sez6l2	0.886985	1	Ppp3ca	0.976443	4.06e-19	Ncaph	3.93883	4.36e-14	Wbp11	0.518483	0.0317873	Abtb2	3.956	1
948	Rrnad1	0.545697	0.000630628	Dmtn	0.831589	1	Gps1	1.09969	4.26e-19	Polr2l	1.79432	4.39e-14	Actr2	0.47408	0.0318502	Samd10	1.51064	1
949	Adipor1	0.423489	0.000646706	Rab33a	0.664067	1	Gnl2	1.26169	4.42e-19	Kras	1.36365	4.44e-14	Engase	1.20565	0.0320103	E030030I06Rik	1.16485	1
950	Ikbkb	0.284985	0.000682947	D330050G23Rik	1.11222	1	Gm6133	1.20666	4.68e-19	Cfdp1	1.39328	4.69e-14	Mylip	0.495996	0.0321845	Tnnt1	1.29397	1
951	Baiap2l2	2.16627	0.000699998	Serpinb12	1.13768	1	Reep5	1.40607	4.97e-19	Ebna1bp2	1.73332	5.18e-14	AW112010	1.88535	0.0327026	Tst	2.06198	1
952	Cacna1a	0.942334	0.000702663	Ndrg4	2.05866	1	Pno1	1.37131	5.04e-19	Nup50	1.92688	5.21e-14	Runx3	3.14423	0.0327026	Nmrk1	0.501249	1
953	Slc38a1	0.353544	0.000709316	Dnm3	2.45059	1	Morf4l1	1.61422	5.16e-19	Sdha	1.17037	5.27e-14	Fbxw2	0.525707	0.0327026	Ino80c	0.488531	1
954	Lars	0.344861	0.000716981	Atp5c1	-0.108084	1	Il4ra	1.6961	5.17e-19	Puf60	1.14811	5.37e-14	Gm11808	0.743611	0.0331819	Preb	0.230616	1
955	Abcc5	0.869972	0.000722786	Arxes2	1.27536	1	2310011J03Rik	1.24199	5.31e-19	Milr1	1.49282	5.57e-14	Ralbp1	0.435508	0.0334649	Furin	0.316648	1
956	Cyp4v3	0.469863	0.000726803	Peg3	2.27624	1	Rab24	0.982134	5.43e-19	Acadl	1.24163	5.74e-14	Ip6k1	1.09201	0.0334794	Dab2ip	2.55499	1
957	Mtus1	0.441727	0.000726809	Sox6	2.27624	1	Ccnt1	1.55267	5.43e-19	Tbca	1.37841	5.75e-14	Psenen	0.383353	0.0335216	Rassf2	0.161821	1
958	Ptov1	0.234642	0.000731385	Pak3	2.27624	1	Ankrd37	2.1509	5.43e-19	Psmd11	1.20155	6.36e-14	Rbm42	0.512922	0.0335766	Dubr	0.583878	1
959	Scmh1	0.674267	0.000801783	Sox10	0.596419	1	Smg9	1.2831	5.53e-19	Dnajb6	1.15515	6.51e-14	Tsc22d4	0.329718	0.0342797	Lats2	0.702509	1
960	Klhl5	0.644772	0.000809574	Efhd1	1.86014	1	Preb	1.35601	5.64e-19	Sec11c	1.35522	6.72e-14	Fndc3a	0.644785	0.0346509	1810055G02Rik	0.883351	1
961	Gm10138	1.2143	0.000813475	Clstn3	1.86014	1	Rps12-ps3	1.92648	5.77e-19	Ccl6	3.40612	6.77e-14	Selk	0.271341	0.0348074	RP23-218K15.3	0.856363	1
962	Atat1	0.798169	0.000823657	Armc2	1.81985	1	Brix1	1.27511	6.06e-19	Eri1	1.98887	6.9e-14	Vamp4	0.541483	0.0350968	Parp10	0.783885	1
963	Cars	0.345947	0.000846754	Map9	1.79046	1	Cyb5r4	0.945348	7.35e-19	Emc2	1.26769	7.27e-14	Jun	0.556744	0.0354845	Thada	1.51852	1
964	Mras	1.22637	0.000855208	Usp29	3.59869	1	Dusp11	1.04706	8.27e-19	Gm10282	2.79989	7.81e-14	Tonsl	0.352454	0.0356045	Rps6ka1	0.466572	1
965	Atp5sl	0.750552	0.000865226	Dmd	3.18259	1	Ddost	1.1241	8.67e-19	Polr2k	1.41999	7.81e-14	Hnrnpll	0.677366	0.0356942	Gm8013	2.39902	1
966	Angel2	0.461061	0.000870363	Dpysl4	3.40552	1	Mphosph10	1.36719	9.26e-19	Uchl3	1.54948	8.73e-14	Mapk14	0.778319	0.0356942	Tes	0.347733	1
967	Manea	1.07024	0.000871822	Cntfr	3.18259	1	Smdt1	1.25536	9.71e-19	Mrps36	1.24941	8.76e-14	Mat2a	0.448364	0.0360547	3110062M04Rik	0.454572	1
968	Kdm1a	0.53404	0.000873912	Cda	2.91903	1	Afg3l2	1.42527	1e-18	Gtf3a	1.47414	8.87e-14	Ap2m1	0.318382	0.0362383	Cotl1	-0.383946	1
969	Soga1	1.22271	0.000902303	Ecel1	2.91903	1	Snrpa	1.13471	1.06e-18	Smchd1	1.64338	9.79e-14	Pdcd10	0.420376	0.0362476	Kbtbd7	1.80085	1
970	Btbd9	0.338069	0.000904329	Ttc9	2.91903	1	Csf2ra	1.62737	1.07e-18	Pla2g4a	1.61132	9.85e-14	Adrm1	0.343402	0.0365968	Ccl2	-2.80607	1
971	D15Ertd621e	0.983021	0.000926886	Rimklb	2.91903	1	Blvrb	1.62301	1.07e-18	Rpn1	1.2694	1.07e-13	Smek2	0.674778	0.0367809	Gmip	0.211679	1
972	Sema4d	0.532671	0.000926886	Sox9	2.91903	1	Cap1	1.10124	1.14e-18	Osgep	1.27977	1.13e-13	Ltbr	0.712822	0.0368293	Rab4b	0.654567	1
973	P3h2	1.71058	0.000932796	1600014C23Rik	2.91903	1	Bub3	0.850695	1.17e-18	Ndufs4	1.16095	1.14e-13	Rchy1	0.692146	0.0376259	Retnlb	25.0286	1
974	Cd53	-0.0661595	0.000932796	Lrch2	2.91903	1	Mrpl43	0.973597	1.18e-18	Capzb	1.57563	1.15e-13	Ralb	0.361679	0.037674	Cdkn3	1.28874	1
975	Smarca2	0.720707	0.000982984	1700048O20Rik	2.91903	1	Rpl27-ps3	1.51749	1.34e-18	Oat	1.44119	1.19e-13	Gm9493	0.734254	0.0378231	Gm13822	3.57401	1
976	Klhl7	0.729974	0.000994219	Abhd11os	0.0463402	1	Arfgap2	1.11952	1.42e-18	Lsm7	1.74283	1.22e-13	Uqcc2	0.40778	0.0379194	Rnf44	0.374836	1
977	Emc3	0.162938	0.000998219	Cetn4	0.0429958	1	Otud1	2.12971	1.45e-18	Mbd3	1.433	1.26e-13	Rasgrp2	1.95936	0.038143	Glod5	7.8648	1
978	Ube2h	0.635099	0.000998445	Dync2li1	0.237306	1	Pnrc1	1.28171	1.54e-18	Rpl23a	6.67491	1.32e-13	Fam53b	0.874512	0.0385387	Gpr55	7.69138	1
979	Sult1a1	1.36982	0.00104844	Adm2	0.375312	1	Ndufb6	1.06137	1.56e-18	Abcf1	1.30213	1.34e-13	Gda	2.1475	0.0388208	Selp	7.69138	1
980	Fam213b	0.633376	0.0010597	Hist3h2ba	0.313381	1	Atp6v1a	1.13067	1.59e-18	Eed	1.80695	1.35e-13	Sp140	0.633792	0.0388208	P2ry2	0.669441	1
981	Fam76b	0.587616	0.00106748	Tnfrsf22	0.353057	1	Rpl28	3.18117	1.72e-18	Sf3b1	1.3321	1.36e-13	Ehd4	0.672695	0.0388208	Atp2a3	2.15738	1
982	Tmem63a	0.497992	0.00107429	Rbfox2	0.676565	1	Tnfaip8	1.20283	1.72e-18	Csrp1	1.8798	1.39e-13	Stag1	0.714402	0.0388605	Ccdc63	1.95758	1
983	Mark3	0.526458	0.00111682	Gm6525	0.374586	1	Stx16	0.951668	1.76e-18	Psmd9	1.34815	1.57e-13	Tmbim1	0.594812	0.0390435	Nr4a1	1.8105	1
984	Usf2	0.286709	0.0011996	Fabp7	-0.155145	1	Sumo2	1.18622	1.81e-18	Vapa	1.39232	1.7e-13	Snx3	0.396754	0.0396854	Gm28875	2.39916	1
985	Spire1	0.53773	0.0011996	2310010G23Rik	0.542512	1	2007-03-01	1.36809	1.83e-18	Sdhd	1.28012	1.7e-13	Birc3	1.21181	0.0398186	Gm7293	0.582799	1
986	Ogfrl1	0.339374	0.00122111	S100a13	0.0735737	1	Dctn3	0.839218	1.83e-18	Sms	1.87953	1.7e-13	2510039O18Rik	0.45889	0.0400897	Mgll	0.573778	1
987	Kdm2a	0.439781	0.00122702	Stc2	0.50986	1	Clk1	0.870341	1.9e-18	Thoc3	1.92694	1.73e-13	Ndufa6	0.323109	0.0406454	Dach1	5.69098	1
988	Jak1	0.388579	0.00125885	Jsrp1	0.722838	1	Smn1	1.42387	1.91e-18	Cenpk	4.65066	1.77e-13	Rab5c	0.570217	0.04093	Slc22a20	5.69098	1
989	Kdelc2	0.933958	0.00130722	Ccl8	0.820409	1	Psme2b	1.55695	1.92e-18	Eif4e2	1.36454	1.8e-13	Mapkapk3	1.25032	0.0410551	Rock1	0.392187	1
990	Kxd1	0.371445	0.00131324	Zpbp	0.859979	1	Tm2d2	0.944286	2.11e-18	Parl	1.37829	1.88e-13	Gmip	0.726259	0.0423917	Pnpla8	0.507981	1
991	Atp6ap2	0.0772134	0.00132905	Bex1	1.01305	1	Snrpd3	0.96167	2.13e-18	Wdr18	1.67479	1.91e-13	Cyb5a	0.624452	0.0427839	Sycp2	5.54233	1
992	Sbf2	0.366079	0.00134338	Gpr85	1.18243	1	Adprhl2	1.36218	2.18e-18	Hspa5	1.00236	1.94e-13	Srsf3	0.104546	0.0427839	Gm10642	1.35181	1
993	Dmxl1	0.860843	0.00136035	Padi3	1.18243	1	Usp5	1.43392	2.19e-18	Rpp30	1.75432	1.95e-13	G6pdx	0.723901	0.0429663	Ncoa4	1.19515	1
994	Chd6	0.632253	0.00137793	Fxyd1	2.41119	1	Glud1	1.11546	2.25e-18	Gm11808	2.26668	2.14e-13	Gdpd5	1.96657	0.0430111	Mpc2	0.747376	1
995	Tjp1	1.37412	0.00147271	Pcbp3	1.598	1	Dohh	1.23164	2.28e-18	Glrx5	1.53221	2.15e-13	Nudt16	0.828611	0.0432895	Adprm	0.693685	1
996	Ankra2	0.473518	0.00147271	Pacrg	1.42754	1	Ankrd12	1.16283	2.28e-18	Ndufb2	1.3741	2.22e-13	Alyref	0.541853	0.0436074	Lmtk2	4.88321	1
997	Gba	0.321947	0.00149238	Gm5449	1.23437	1	Pcna	0.961356	2.31e-18	Siva1	1.90628	2.25e-13	Pygl	0.760457	0.0441537	Mgam	4.68708	1
998	Cdc37l1	0.697111	0.00149303	Dixdc1	1.23437	1	Sf3b6	1.03196	2.32e-18	Slc7a5	1.76709	2.25e-13	Snrnp40	0.560007	0.0445775	Retn	3.062	1
999	Rab34	0.441591	0.00154493	Chadl	1.23437	1	Chst12	1.03647	2.32e-18	Vav1	1.15948	2.28e-13	Ski	0.765991	0.0448703	Cass4	1.99902	1

## Sheet: IPA Canonical Pathway Analysis
	Homeostatic			Reactive2			Reactive1			Proliferative			Inflammatory1			Inflammatory2
1	Ingenuity Canonical Pathways	-log(p-value)	Ratio	Ingenuity Canonical Pathways	-log(p-value)	Ratio	Ingenuity Canonical Pathways	-log(p-value)	Ratio	Ingenuity Canonical Pathways	-log(p-value)	Ratio	Ingenuity Canonical Pathways	-log(p-value)	Ratio	Ingenuity Canonical Pathways	-log(p-value)	Ratio
2	Autophagy	7.6	0.213	EIF2 Signaling	56.6	0.201	Protein Ubiquitination Pathway	29.6	0.234	EIF2 Signaling	63.5	0.397	Fcγ Receptor-mediated Phagocytosis in Macrophages and Monocytes	20	0.309	Leukocyte Extravasation Signaling	9.34	0.104
3	Neuroinflammation Signaling Pathway	6.9	0.0933	Oxidative Phosphorylation	20.6	0.165	EIF2 Signaling	22.2	0.223	Oxidative Phosphorylation	50.6	0.532	Production of Nitric Oxide and Reactive Oxygen Species in Macrophages	17.9	0.196	Fcγ Receptor-mediated Phagocytosis in Macrophages and Monocytes	8.77	0.149
4	Th1 and Th2 Activation Pathway	6	0.111	Coronavirus Pathogenesis Pathway	19.5	0.127	Unfolded protein response	15.8	0.393	Mitochondrial Dysfunction	43.7	0.374	Hepatic Fibrosis Signaling Pathway	14.5	0.125	Granulocyte Adhesion and Diapedesis	8.54	0.105
5	Role of NFAT in Regulation of the Immune Response	5.63	0.105	Regulation of eIF4 and p70S6K Signaling	18.6	0.114	Hypoxia Signaling in the Cardiovascular System	14.9	0.324	Protein Ubiquitination Pathway	33.6	0.249	Actin Cytoskeleton Signaling	14.4	0.159	Actin Cytoskeleton Signaling	7.38	0.0837
6	Th2 Pathway	5.47	0.118	Mitochondrial Dysfunction	18.4	0.111	NRF2-mediated Oxidative Stress Response	13.8	0.19	Sirtuin Signaling Pathway	28.3	0.22	RhoGDI Signaling	13.7	0.169	IL-10 Signaling	7.27	0.157
7	IL-8 Signaling	4.99	0.095	mTOR Signaling	18	0.0952	Regulation of eIF4 and p70S6K Signaling	13.3	0.199	Kinetochore Metaphase Signaling Pathway	23.9	0.356	fMLP Signaling in Neutrophils	13.3	0.216	Integrin Signaling	7.08	0.0845
8	Dendritic Cell Maturation	4.94	0.0978	Glycolysis I	11.8	0.308	Sirtuin Signaling Pathway	11.1	0.141	Regulation of eIF4 and p70S6K Signaling	21.2	0.253	IL-10 Signaling	13.3	0.286	Hepatic Fibrosis Signaling Pathway	6.88	0.0638
9	Phagosome Maturation	4.89	0.106	Gluconeogenesis I	8.11	0.231	mTOR Signaling	11	0.162	mTOR Signaling	18.7	0.21	IL-8 Signaling	13	0.16	IL-8 Signaling	6.76	0.085
10	Antigen Presentation Pathway	4.77	0.205	Sirtuin Signaling Pathway	5.89	0.0378	14-3-3-mediated Signaling	10.9	0.205	NER Pathway	16.2	0.282	Actin Nucleation by ARP-WASP Complex	13	0.259	Signaling by Rho Family GTPases	6.63	0.0751
11	PI3K Signaling in B Lymphocytes	4.75	0.109	Sucrose Degradation V (Mammalian)	2.92	0.222	HIF1α Signaling	10.6	0.161	Coronavirus Pathogenesis Pathway	14.8	0.22	Integrin Signaling	13	0.155	Regulation of Actin-based Motility by Rho	6.4	0.117
12	PPARα/RXRα Activation	4.71	0.0942	HIF1α Signaling	2.86	0.0293	Phagosome Maturation	10.6	0.185	Sumoylation Pathway	13.3	0.252	Signaling by Rho Family GTPases	12.9	0.142	RhoGDI Signaling	6.37	0.0847
13	Cardiac Hypertrophy Signaling	4.39	0.0833	Iron homeostasis signaling pathway	2.05	0.0292	PI3K/AKT Signaling	10.5	0.168	Mitotic Roles of Polo-Like Kinase	11	0.288	Regulation of Actin-based Motility by Rho	12.7	0.223	Agranulocyte Adhesion and Diapedesis	6.28	0.0833
14	Phospholipase C Signaling	4.23	0.0789	Glycine Degradation (Creatine Biosynthesis)	1.93	0.5	Remodeling of Epithelial Adherens Junctions	9.69	0.265	Cell Cycle Control of Chromosomal Replication	10.3	0.304	Systemic Lupus Erythematosus In B Cell Signaling Pathway	12.5	0.135	Production of Nitric Oxide and Reactive Oxygen Species in Macrophages	5.66	0.0794
15	T Helper Cell Differentiation	4.2	0.137	NADH Repair	1.75	0.333	Insulin Secretion Signaling Pathway	9.21	0.139	Remodeling of Epithelial Adherens Junctions	9.8	0.265	CD28 Signaling in T Helper Cells	12	0.198	RhoA Signaling	4.79	0.0894
16	T Cell Exhaustion Signaling Pathway	4.1	0.0914	Antigen Presentation Pathway	1.65	0.0513	Estrogen Receptor Signaling	8.95	0.122	Hypoxia Signaling in the Cardiovascular System	9.15	0.243	Acute Phase Response Signaling	11.9	0.161	Epithelial Adherens Junction Signaling	4.62	0.0789
17	TGF-β Signaling	3.84	0.115	Heme Degradation	1.63	0.25	Mitochondrial Dysfunction	7.99	0.152	Spliceosomal Cycle	8.37	0.292	NRF2-mediated Oxidative Stress Response	11.4	0.153	Remodeling of Epithelial Adherens Junctions	4.48	0.118
18	Phagosome Formation	3.73	0.0977	Arginine Degradation I (Arginase Pathway)	1.63	0.25	fMLP Signaling in Neutrophils	7.94	0.181	Cell Cycle: G2/M DNA Damage Checkpoint Regulation	7.27	0.265	Role of PKR in Interferon Induction and Antiviral Response	11.3	0.195	IL-17A Signaling in Fibroblasts	4.43	0.171
19	Integrin Signaling	3.6	0.0798	Eumelanin Biosynthesis	1.54	0.2	ERK/MAPK Signaling	7.65	0.139	Huntington's Disease Signaling	6.84	0.122	Leukocyte Extravasation Signaling	11.1	0.15	ILK Signaling	4.3	0.0684
20	Th1 Pathway	3.54	0.0992	Pyruvate Fermentation to Lactate	1.46	0.167	Actin Nucleation by ARP-WASP Complex	7.53	0.21	Hereditary Breast Cancer Signaling	6.59	0.15	Phospholipase C Signaling	10.9	0.128	fMLP Signaling in Neutrophils	4.27	0.0862
21	FAK Signaling	3.54	0.106	Urea Cycle	1.46	0.167	Prostate Cancer Signaling	7.51	0.198	Mismatch Repair in Eukaryotes	5.82	0.438	B Cell Receptor Signaling	10.8	0.151	p38 MAPK Signaling	4.2	0.0847
22	Molecular Mechanisms of Cancer	3.31	0.0625	Arginine Degradation VI (Arginase 2 Pathway)	1.46	0.167	Synaptogenesis Signaling Pathway	7.49	0.115	TCA Cycle II (Eukaryotic)	5.51	0.333	Ephrin Receptor Signaling	10.6	0.148	Glutathione Redox Reactions I	4.2	0.208
23	iCOS-iCOSL Signaling in T Helper Cells	3.29	0.0991	Rapoport-Luebering Glycolytic Shunt	1.46	0.167	Integrin Signaling	7.15	0.131	Pyrimidine Deoxyribonucleotides De Novo Biosynthesis I	4.74	0.318	Clathrin-mediated Endocytosis Signaling	10.4	0.145	Role of IL-17A in Psoriasis	4.16	0.308
24	MSP-RON Signaling In Macrophages Pathway	3.22	0.0973	GDP-mannose Biosynthesis	1.46	0.167	Epithelial Adherens Junction Signaling	7.1	0.151	Systemic Lupus Erythematosus Signaling	4.62	0.105	Role of NFAT in Regulation of the Immune Response	10.3	0.149	Toll-like Receptor Signaling	4.13	0.105
25	Signaling by Rho Family GTPases	3.17	0.0711				Role of PKR in Interferon Induction and Antiviral Response	7.09	0.169	NRF2-mediated Oxidative Stress Response	4.49	0.111	Rac Signaling	10.3	0.182	LXR/RXR Activation	4.11	0.0826
26	Systemic Lupus Erythematosus In B Cell Signaling Pathway	3.16	0.0691				Coronavirus Replication Pathway	6.71	0.267	BAG2 Signaling Pathway	4.31	0.209	Acute Myeloid Leukemia Signaling	10.2	0.213	Rac Signaling	4.11	0.0826
27	Actin Nucleation by ARP-WASP Complex	3.15	0.111				Huntington's Disease Signaling	6.7	0.122	Epithelial Adherens Junction Signaling	4.3	0.118	Natural Killer Cell Signaling	10.2	0.142	VDR/RXR Activation	4.05	0.103
28	Complement System	3.12	0.162				ERK5 Signaling	6.68	0.208	Regulation of Actin-based Motility by Rho	4.12	0.136	PI3K/AKT Signaling	10.1	0.146	IL-6 Signaling	3.97	0.0794
29	Tec Kinase Signaling	3.12	0.0809				Actin Cytoskeleton Signaling	6.56	0.123	14-3-3-mediated Signaling	3.67	0.118	Tec Kinase Signaling	10.1	0.15	Actin Nucleation by ARP-WASP Complex	3.94	0.0988
30	PTEN Signaling	3.08	0.0882				Ephrin Receptor Signaling	6.5	0.132	Necroptosis Signaling Pathway	3.62	0.108	iNOS Signaling	10	0.311	Apelin Adipocyte Signaling Pathway	3.9	0.0976
31	Gαq Signaling	3.01	0.0823				p70S6K Signaling	6.44	0.155	Aldosterone Signaling in Epithelial Cells	3.58	0.108	Cdc42 Signaling	9.89	0.148	Hepatic Cholestasis	3.77	0.0645
32	Estrogen Receptor Signaling	3	0.064				Necroptosis Signaling Pathway	6.23	0.14	Role of PKR in Interferon Induction and Antiviral Response	3.48	0.119	Thrombin Signaling	9.63	0.135	HOTAIR Regulatory Pathway	3.74	0.0688
33	IL-4 Signaling	3	0.106				MSP-RON Signaling In Cancer Cells Pathway	6.16	0.149	Clathrin-mediated Endocytosis Signaling	3.43	0.0984	Role of Macrophages, Fibroblasts and Endothelial Cells in Rheumatoid Arthritis	9.59	0.112	Role of Macrophages, Fibroblasts and Endothelial Cells in Rheumatoid Arthritis	3.64	0.0511
34	Hepatic Fibrosis Signaling Pathway	2.97	0.0612				Axonal Guidance Signaling	6.13	0.0911	Unfolded protein response	3.39	0.161	Phagosome Formation	9.42	0.165	Altered T Cell and B Cell Signaling in Rheumatoid Arthritis	3.61	0.0889
35	Chondroitin Sulfate Degradation (Metazoa)	2.96	0.25				Cardiac Hypertrophy Signaling	6.06	0.117	Coronavirus Replication Pathway	3.38	0.178	Type I Diabetes Mellitus Signaling	9.31	0.18	LPS/IL-1 Mediated Inhibition of RXR Function	3.57	0.0578
36	Cardiac Hypertrophy Signaling (Enhanced)	2.95	0.0565				BAG2 Signaling Pathway	6	0.256	Cyclins and Cell Cycle Regulation	3.36	0.136	STAT3 Pathway	9.3	0.163	Natural Killer Cell Signaling	3.54	0.0609
37	Crosstalk between Dendritic Cells and Natural Killer Cells	2.85	0.101				Endoplasmic Reticulum Stress Pathway	5.97	0.381	Actin Nucleation by ARP-WASP Complex	3.36	0.136	GM-CSF Signaling	9.16	0.229	Airway Pathology in Chronic Obstructive Pulmonary Disease	3.49	0.0763
38	B Cell Receptor Signaling	2.82	0.0753				PPAR Signaling	5.84	0.162	DNA Methylation and Transcriptional Repression Signaling	3.34	0.2	Cardiac Hypertrophy Signaling (Enhanced)	9.12	0.0907	Cdc42 Signaling	3.39	0.0625
39	Thrombin Signaling	2.8	0.0721				Synaptic Long Term Potentiation	5.8	0.147	Nucleotide Excision Repair Pathway	3.34	0.2	IL-6 Signaling	9.09	0.167	Acute Phase Response Signaling	3.31	0.0611
40	Colorectal Cancer Metastasis Signaling	2.76	0.0672				Clathrin-mediated Endocytosis Signaling	5.78	0.124	RAN Signaling	3.34	0.294	Protein Kinase A Signaling	8.89	0.0977	Role of Pattern Recognition Receptors in Recognition of Bacteria and Viruses	3.26	0.0649
41	RhoGDI Signaling	2.75	0.0741				Phospholipase C Signaling	5.65	0.109	Phagosome Maturation	3.33	0.106	T Cell Receptor Signaling	8.83	0.179	PI3K/AKT Signaling	3.21	0.0595
42	Fcγ Receptor-mediated Phagocytosis in Macrophages and Monocytes	2.69	0.0957				Oxidative Phosphorylation	5.6	0.156	Role of CHK Proteins in Cell Cycle Checkpoint Control	3.33	0.158	IL-12 Signaling and Production in Macrophages	8.65	0.158	Pentose Phosphate Pathway	3.18	0.3
43	Semaphorin Signaling in Neurons	2.69	0.117				Germ Cell-Sertoli Cell Junction Signaling	5.6	0.129	dTMP De Novo Biosynthesis	3.2	0.6	RhoA Signaling	8.49	0.163	PPAR Signaling	3.16	0.0762
44	Role of NFAT in Cardiac Hypertrophy	2.67	0.0701				Rac Signaling	5.59	0.149	Purine Nucleotides De Novo Biosynthesis II	3.14	0.364	Apoptosis Signaling	8.43	0.18	Osteoarthritis Pathway	3.11	0.0545
45	Amyotrophic Lateral Sclerosis Signaling	2.59	0.0928				Reelin Signaling in Neurons	5.54	0.148	Granzyme A Signaling	3.09	0.263	Regulation of IL-2 Expression in Activated and Anergic T Lymphocytes	8.33	0.189	STAT3 Pathway	3.07	0.0667
46	Prostanoid Biosynthesis	2.56	0.3				B Cell Receptor Signaling	5.52	0.124	GADD45 Signaling	3.09	0.263	JAK/Stat Signaling	8.25	0.2	Antioxidant Action of Vitamin C	3.06	0.0734
47	Sphingosine-1-phosphate Signaling	2.56	0.0855				IL-8 Signaling	5.5	0.12	BER pathway	2.98	0.333	Cardiac Hypertrophy Signaling	8.21	0.117	Glucocorticoid Receptor Signaling	3.03	0.0411
48	Cholecystokinin/Gastrin-mediated Signaling	2.5	0.084				Apoptosis Signaling	5.46	0.16	Glucocorticoid Receptor Signaling	2.85	0.0714	Axonal Guidance Signaling	8.2	0.087	Role of Hypercytokinemia/hyperchemokinemia in the Pathogenesis of Influenza	2.97	0.116
49	TR/RXR Activation	2.43	0.0952				RhoGDI Signaling	5.4	0.122	Fcγ Receptor-mediated Phagocytosis in Macrophages and Monocytes	2.81	0.117	Gαq Signaling	7.98	0.139	IL-17A Signaling in Airway Cells	2.96	0.0938
50	HIF1α Signaling	2.43	0.0683				PI3K Signaling in B Lymphocytes	5.35	0.138	Cell Cycle: G1/S Checkpoint Regulation	2.81	0.134	T Cell Exhaustion Signaling Pathway	7.83	0.131	Protein Kinase A Signaling	2.94	0.0426
51	Sumoylation Pathway	2.42	0.0874				Renal Cell Carcinoma Signaling	5.32	0.175	RhoA Signaling	2.8	0.106	Molecular Mechanisms of Cancer	7.82	0.0925	Germ Cell-Sertoli Cell Junction Signaling	2.91	0.0585
52	PI3K/AKT Signaling	2.4	0.0703				Chemokine Signaling	5.32	0.175	Germ Cell-Sertoli Cell Junction Signaling	2.75	0.0936	PPARα/RXRα Activation	7.75	0.126	iNOS Signaling	2.88	0.111
53	B Cell Development	2.38	0.139				Sumoylation Pathway	5.29	0.155	RhoGDI Signaling	2.7	0.0899	NF-κB Activation by Viruses	7.7	0.197	Neuroinflammation Signaling Pathway	2.88	0.0467
54	CREB Signaling in Neurons	2.36	0.0503				Glycolysis I	5.16	0.308	ATM Signaling	2.7	0.113	PI3K Signaling in B Lymphocytes	7.61	0.145	Coronavirus Replication Pathway	2.88	0.111
55	mTOR Signaling	2.34	0.0667				Gluconeogenesis I	5.16	0.308	Superpathway of Serine and Glycine Biosynthesis I	2.68	0.429	Epithelial Adherens Junction Signaling	7.59	0.138	Tec Kinase Signaling	2.87	0.0578
56	PD-1, PD-L1 cancer immunotherapy pathway	2.33	0.0849				Telomerase Signaling	5.07	0.15	Estrogen Receptor Signaling	2.66	0.0762	CXCR4 Signaling	7.53	0.132	CD28 Signaling in T Helper Cells	2.76	0.0661
57	CXCR4 Signaling	2.33	0.0719				Gap Junction Signaling	5.06	0.116	Integrin Signaling	2.53	0.0845	Role of JAK1, JAK2 and TYK2 in Interferon Signaling	7.47	0.375	Systemic Lupus Erythematosus In B Cell Signaling Pathway	2.76	0.0473
58	Production of Nitric Oxide and Reactive Oxygen Species in Macrophages	2.32	0.0688				Protein Kinase A Signaling	4.94	0.0902	Virus Entry via Endocytic Pathways	2.52	0.108	FAK Signaling	7.35	0.163	Graft-versus-Host Disease Signaling	2.75	0.104
59	Ephrin Receptor Signaling	2.32	0.0688				Glioma Signaling	4.91	0.145	Lipid Antigen Presentation by CD1	2.44	0.192	Germ Cell-Sertoli Cell Junction Signaling	7.34	0.129	Pentose Phosphate Pathway (Oxidative Branch)	2.71	0.5
60	Paxillin Signaling	2.28	0.0833				Macropinocytosis Signaling	4.87	0.171	Inosine-5'-phosphate Biosynthesis II	2.31	0.667	Th1 and Th2 Activation Pathway	7.34	0.129	Glutathione Redox Reactions II	2.71	0.5
61	AMPK Signaling	2.27	0.0654				VEGF Signaling	4.86	0.152	Insulin Secretion Signaling Pathway	2.25	0.0779	Prolactin Signaling	7.3	0.185	Dendritic Cell Maturation	2.67	0.0543
62	Pancreatic Adenocarcinoma Signaling	2.25	0.0826				CCR3 Signaling in Eosinophils	4.83	0.137	Actin Cytoskeleton Signaling	2.24	0.0793	PPAR Signaling	7.29	0.162	Caveolar-mediated Endocytosis Signaling	2.66	0.0822
63	OX40 Signaling Pathway	2.25	0.0889				Thrombin Signaling	4.71	0.111	DNA damage-induced 14-3-3σ Signaling	2.18	0.211	Regulation Of The Epithelial Mesenchymal Transition By Growth Factors Pathway	7.24	0.122	Hepatic Fibrosis / Hepatic Stellate Cell Activation	2.64	0.0538
64	Leukocyte Extravasation Signaling	2.25	0.0674				P2Y Purigenic Receptor Signaling Pathway	4.69	0.134	Ephrin B Signaling	2.05	0.111	Neuroinflammation Signaling Pathway	7.2	0.1	Atherosclerosis Signaling	2.63	0.063
65	ERK5 Signaling	2.24	0.0972				CXCR4 Signaling	4.68	0.12	Endoplasmic Reticulum Stress Pathway	2.02	0.19	Xenobiotic Metabolism Signaling	7.08	0.101	Role of IL-17A in Arthritis	2.52	0.0926
66	Glioma Invasiveness Signaling	2.2	0.0959				Role of NFAT in Regulation of the Immune Response	4.67	0.116	Polyamine Regulation in Colon Cancer	1.95	0.182	T Helper Cell Differentiation	7.06	0.192	Inhibition of Angiogenesis by TSP1	2.48	0.118
67	Regulation of Cellular Mechanics by Calpain Protease	2.17	0.0946				Endocannabinoid Developing Neuron Pathway	4.67	0.139	Serine Biosynthesis	1.82	0.4	Interferon Signaling	6.81	0.278	Type I Diabetes Mellitus Signaling	2.37	0.0631
68	Insulin Secretion Signaling Pathway	2.15	0.0615				Regulation of Actin-based Motility by Rho	4.65	0.146	Tetrapyrrole Biosynthesis II	1.82	0.4	Opioid Signaling Pathway	6.76	0.105	Axonal Guidance Signaling	2.34	0.0364
69	TREM1 Signaling	2.14	0.0933				IGF-1 Signaling	4.6	0.144	Role of BRCA1 in DNA Damage Response	1.79	0.1	PKCθ Signaling in T Lymphocytes	6.76	0.129	Aryl Hydrocarbon Receptor Signaling	2.32	0.0559
70	Serine Biosynthesis	2.07	0.4				GM-CSF Signaling	4.55	0.171	Signaling by Rho Family GTPases	1.79	0.0711	RANK Signaling in Osteoclasts	6.74	0.169	Role of Tissue Factor in Cancer	2.26	0.0603
71	Actin Cytoskeleton Signaling	2.05	0.0617				Molecular Mechanisms of Cancer	4.53	0.0875	DNA Double-Strand Break Repair by Homologous Recombination	1.75	0.214	Glucocorticoid Receptor Signaling	6.68	0.0823	Acute Myeloid Leukemia Signaling	2.24	0.0674
72	Senescence Pathway	2.03	0.0582				Melanoma Signaling	4.49	0.2	VEGF Signaling	1.7	0.0909	ERK/MAPK Signaling	6.66	0.114	Crosstalk between Dendritic Cells and Natural Killer Cells	2.24	0.0674
73	Nitric Oxide Signaling in the Cardiovascular System	2.01	0.0808				Cholecystokinin/Gastrin-mediated Signaling	4.48	0.134	Estrogen-mediated S-phase Entry	1.69	0.154	IL-3 Signaling	6.61	0.177	Cholecystokinin/Gastrin-mediated Signaling	2.2	0.0588
74	Hepatic Fibrosis / Hepatic Stellate Cell Activation	1.97	0.0645				CDK5 Signaling	4.4	0.139	fMLP Signaling in Neutrophils	1.69	0.0862	Colorectal Cancer Metastasis Signaling	6.55	0.103	Phagosome Maturation	2.18	0.053
75	CD28 Signaling in T Helper Cells	1.97	0.0744				α-Adrenergic Signaling	4.39	0.146	HIF1α Signaling	1.67	0.0732	HIF1α Signaling	6.55	0.112	Role of Osteoblasts, Osteoclasts and Chondrocytes in Rheumatoid Arthritis	2.15	0.0459
76	Rac Signaling	1.97	0.0744				Non-Small Cell Lung Cancer Signaling	4.36	0.164	Rac Signaling	1.58	0.0826	IL-1 Signaling	6.54	0.163	Eicosanoid Signaling	2.15	0.0758
77	Endothelin-1 Signaling	1.94	0.0638				HIPPO signaling	4.34	0.153	Glioma Invasiveness Signaling	1.53	0.0959	Chemokine Signaling	6.54	0.175	Differential Regulation of Cytokine Production in Intestinal Epithelial Cells by IL-17A and IL-17F	2.09	0.13
78	PEDF Signaling	1.94	0.0854				Signaling by Rho Family GTPases	4.24	0.0988	eNOS Signaling	1.52	0.0755	Renin-Angiotensin Signaling	6.53	0.144	Vitamin-C Transport	2.04	0.125
79	Lactose Degradation III	1.91	0.333				Glioblastoma Multiforme Signaling	4.24	0.115	Thioredoxin Pathway	1.52	0.286	HGF Signaling	6.42	0.142	Cardiac Hypertrophy Signaling (Enhanced)	1.99	0.0343
80	Systemic Lupus Erythematosus In T Cell Signaling Pathway	1.9	0.0539				Sertoli Cell-Sertoli Cell Junction Signaling	4.22	0.108	Aspartate Degradation II	1.52	0.286	Breast Cancer Regulation by Stathmin1	6.41	0.0745	IL-17A Signaling in Gastric Cells	1.99	0.12
81	Glucocorticoid Receptor Signaling	1.89	0.0498				Ceramide Signaling	4.18	0.148	Telomerase Signaling	1.51	0.0841	PEDF Signaling	6.4	0.171	Glioma Invasiveness Signaling	1.97	0.0685
82	Gαi Signaling	1.88	0.072				IL-6 Signaling	4.17	0.127	Aryl Hydrocarbon Receptor Signaling	1.49	0.0769	α-Adrenergic Signaling	6.3	0.156	Pathogenesis of Multiple Sclerosis	1.96	0.222
83	Dermatan Sulfate Degradation (Metazoa)	1.87	0.176				Insulin Receptor Signaling	4.15	0.121	FAT10 Signaling Pathway	1.46	0.167	Phagosome Maturation	6.28	0.126	HMGB1 Signaling	1.95	0.0485
84	Calcium-induced T Lymphocyte Apoptosis	1.85	0.0909				Tight Junction Signaling	4.13	0.113	Induction of Apoptosis by HIV1	1.42	0.0984	Iron homeostasis signaling pathway	6.26	0.131	Phagosome Formation	1.95	0.0526
85	Graft-versus-Host Disease Signaling	1.85	0.104				Antiproliferative Role of Somatostatin Receptor 2	4.13	0.156	Salvage Pathways of Pyrimidine Deoxyribonucleotides	1.4	0.25	Glioma Signaling	6.24	0.145	Regulation of Cellular Mechanics by Calpain Protease	1.94	0.0676
86	Autoimmune Thyroid Disease Signaling	1.81	0.102				Acute Myeloid Leukemia Signaling	4.12	0.146	Ephrin Receptor Signaling	1.33	0.0688	Role of NFAT in Cardiac Hypertrophy	6.21	0.107	Sumoylation Pathway	1.94	0.0583
87	Synaptic Long Term Potentiation	1.8	0.0698				Regulation of IL-2 Expression in Activated and Anergic T Lymphocytes	4.07	0.144	Heme Biosynthesis II	1.31	0.222	Dendritic Cell Maturation	6.15	0.114	CXCR4 Signaling	1.92	0.0479
88	Osteoarthritis Pathway	1.8	0.0591				Senescence Pathway	4.06	0.0945				P2Y Purigenic Receptor Signaling Pathway	6.06	0.134	Semaphorin Neuronal Repulsive Signaling Pathway	1.85	0.0504
89	Adrenomedullin signaling pathway	1.79	0.0609				IL-3 Signaling	4.02	0.152				Aryl Hydrocarbon Receptor Signaling	5.98	0.126	Erythropoietin Signaling	1.84	0.0462
90	Ceramide Signaling	1.78	0.0795				FLT3 Signaling in Hematopoietic Progenitor Cells	3.96	0.15				Gα12/13 Signaling	5.87	0.13	Opioid Signaling Pathway	1.8	0.0405
91	Superpathway of Serine and Glycine Biosynthesis I	1.77	0.286				GNRH Signaling	3.96	0.11				IL-17A Signaling in Fibroblasts	5.87	0.257	Tumor Microenvironment Pathway	1.8	0.0455
92	Role of JAK1 and JAK3 in γc Cytokine Signaling	1.76	0.087				Production of Nitric Oxide and Reactive Oxygen Species in Macrophages	3.91	0.106				Estrogen Receptor Signaling	5.86	0.0884	Lymphotoxin β Receptor Signaling	1.8	0.0755
93	Gα12/13 Signaling	1.76	0.0687				Role of Macrophages, Fibroblasts and Endothelial Cells in Rheumatoid Arthritis	3.91	0.0895				IGF-1 Signaling	5.84	0.144	LPS-stimulated MAPK Signaling	1.74	0.0602
94	Cdc42 Signaling	1.76	0.0625				PAK Signaling	3.91	0.132				NF-κB Signaling	5.75	0.112	Thio-molybdenum Cofactor Biosynthesis	1.74	1
95	Type I Diabetes Mellitus Signaling	1.73	0.0721				T Cell Receptor Signaling	3.91	0.132				FAT10 Cancer Signaling Pathway	5.74	0.217	Histamine Biosynthesis	1.74	1
96	PKCθ Signaling in T Lymphocytes	1.73	0.0645				Fcγ Receptor-mediated Phagocytosis in Macrophages and Monocytes	3.88	0.138				Remodeling of Epithelial Adherens Junctions	5.73	0.176	TR/RXR Activation	1.72	0.0595
97	IL-12 Signaling and Production in Macrophages	1.72	0.0677				PPARα/RXRα Activation	3.85	0.105				LXR/RXR Activation	5.67	0.132	Guanosine Nucleotides Degradation III	1.71	0.167
98	Human Embryonic Stem Cell Pluripotency	1.68	0.0667				LPS-stimulated MAPK Signaling	3.81	0.145				Th1 Pathway	5.67	0.132	Xenobiotic Metabolism AHR Signaling Pathway	1.7	0.0588
99	STAT3 Pathway	1.68	0.0667				Endometrial Cancer Signaling	3.78	0.167				PTEN Signaling	5.64	0.125	4-1BB Signaling in T Lymphocytes	1.69	0.0938
100	Ephrin B Signaling	1.68	0.0833				HER-2 Signaling in Breast Cancer	3.76	0.143				Reelin Signaling in Neurons	5.63	0.131	Role of PKR in Interferon Induction and Antiviral Response	1.67	0.0508
101	Aldosterone Signaling in Epithelial Cells	1.68	0.0633				Bladder Cancer Signaling	3.74	0.134				LPS-stimulated MAPK Signaling	5.55	0.157	B Cell Receptor Signaling	1.67	0.043
102	Calcium Signaling	1.66	0.0583				IL-2 Signaling	3.72	0.164				TGF-β Signaling	5.55	0.146	Circadian Rhythm Signaling	1.66	0.0909
103	Caveolar-mediated Endocytosis Signaling	1.65	0.0822				Glioma Invasiveness Signaling	3.7	0.151				Role of Osteoblasts, Osteoclasts and Chondrocytes in Rheumatoid Arthritis	5.51	0.101	Ephrin Receptor Signaling	1.63	0.0423
104	GPCR-Mediated Integration of Enteroendocrine Signaling Exemplified by an L Cell	1.65	0.0822				UVC-Induced MAPK Signaling	3.65	0.176				Hepatic Fibrosis / Hepatic Stellate Cell Activation	5.49	0.108	Semaphorin Signaling in Neurons	1.62	0.0667
105	Apelin Endothelial Signaling Pathway	1.65	0.0696				Regulation of Cellular Mechanics by Calpain Protease	3.65	0.149				iCOS-iCOSL Signaling in T Helper Cells	5.48	0.135	Reelin Signaling in Neurons	1.61	0.0492
106	Estrogen-Dependent Breast Cancer Signaling	1.63	0.0811				Glucocorticoid Receptor Signaling	3.63	0.0779				TNFR2 Signaling	5.41	0.267	Clathrin-mediated Endocytosis Signaling	1.59	0.0415
107	fMLP Signaling in Neutrophils	1.63	0.069				Hepatic Fibrosis Signaling Pathway	3.62	0.0824				14-3-3-mediated Signaling	5.39	0.126	Leukotriene Biosynthesis	1.58	0.143
108	FcγRIIB Signaling in B Lymphocytes	1.6	0.08				Role of NFAT in Cardiac Hypertrophy	3.62	0.0981				Erythropoietin Signaling	5.38	0.11	Gαq Signaling	1.58	0.0443
109	IL-15 Signaling	1.6	0.08				Thrombopoietin Signaling	3.6	0.159				April Mediated Signaling	5.35	0.225	IL-1 Signaling	1.57	0.0543
110	Insulin Receptor Signaling	1.59	0.0643				NGF Signaling	3.57	0.123				Xenobiotic Metabolism General Signaling Pathway	5.34	0.119	Death Receptor Signaling	1.57	0.0543
111	Unfolded protein response	1.59	0.0893				Opioid Signaling Pathway	3.57	0.0931				Synaptogenesis Signaling Pathway	5.33	0.0865	Gαi Signaling	1.56	0.048
112	NF-κB Activation by Viruses	1.58	0.0789				Neurotrophin/TRK Signaling	3.54	0.145				p70S6K Signaling	5.3	0.124	G-Protein Coupled Receptor Signaling	1.54	0.0366
113	Macropinocytosis Signaling	1.58	0.0789				SAPK/JNK Signaling	3.52	0.127				Tumor Microenvironment Pathway	5.27	0.108	Cell Cycle Regulation by BTG Family Proteins	1.53	0.0811
114	Glioblastoma Multiforme Signaling	1.56	0.0606				ErbB2-ErbB3 Signaling	3.49	0.154				Thrombopoietin Signaling	5.26	0.175	CD40 Signaling	1.51	0.0615
115	Role of Macrophages, Fibroblasts and Endothelial Cells in Rheumatoid Arthritis	1.56	0.0511				Chronic Myeloid Leukemia Signaling	3.47	0.126				B Cell Activating Factor Signaling	5.25	0.22	Communication between Innate and Adaptive Immune Cells	1.5	0.0521
116	Regulation of eIF4 and p70S6K Signaling	1.55	0.0602				Oncostatin M Signaling	3.47	0.186				Virus Entry via Endocytic Pathways	5.23	0.137	Pyridoxal 5'-phosphate Salvage Pathway	1.49	0.0606
117	ILK Signaling	1.54	0.0579				Gα12/13 Signaling	3.45	0.115				Toll-like Receptor Signaling	5.21	0.158	ATM Signaling	1.49	0.0515
118	VEGF Signaling	1.53	0.0707				ILK Signaling	3.43	0.1				Fc Epsilon RI Signaling	5.19	0.128	Cellular Effects of Sildenafil (Viagra)	1.48	0.0458
119	Glutamine Biosynthesis I	1.52	1				Colorectal Cancer Metastasis Signaling	3.42	0.0909				Cholecystokinin/Gastrin-mediated Signaling	5.1	0.126	Gα12/13 Signaling	1.48	0.0458
120	Glutamate Removal from Folates	1.52	1				BEX2 Signaling Pathway	3.39	0.139				HMGB1 Signaling	5.09	0.109	Cell Cycle: G1/S Checkpoint Regulation	1.47	0.0597
121	Apoptosis Signaling	1.51	0.07				Neuregulin Signaling	3.39	0.124				Neuregulin Signaling	5.08	0.133	Tight Junction Signaling	1.46	0.0417
122	BEX2 Signaling Pathway	1.5	0.0759				ErbB4 Signaling	3.38	0.149				IL-22 Signaling	5.08	0.292	HIF1α Signaling	1.45	0.039
123	Neuropathic Pain Signaling In Dorsal Horn Neurons	1.49	0.0693				IL-17 Signaling	3.34	0.138				Glutathione Redox Reactions I	5.08	0.292	IL-12 Signaling and Production in Macrophages	1.45	0.0451
124	Virus Entry via Endocytic Pathways	1.47	0.0686				JAK/Stat Signaling	3.34	0.138				PAK Signaling	5.03	0.132	April Mediated Signaling	1.44	0.075
125	Germ Cell-Sertoli Cell Junction Signaling	1.47	0.0585				Dopamine-DARPP32 Feedback in cAMP Signaling	3.34	0.104				CCR5 Signaling in Macrophages	4.94	0.138	Thrombin Signaling	1.42	0.0385
126	Role of JAK1, JAK2 and TYK2 in Interferon Signaling	1.47	0.125				Prolactin Signaling	3.3	0.136				Paxillin Signaling	4.94	0.13	Histamine Degradation	1.42	0.118
127	Mouse Embryonic Stem Cell Pluripotency	1.45	0.068				Paxillin Signaling	3.27	0.12				Apelin Adipocyte Signaling Pathway	4.86	0.146	B Cell Activating Factor Signaling	1.41	0.0732
128	Natural Killer Cell Signaling	1.44	0.0558				G Beta Gamma Signaling	3.27	0.115				Gαi Signaling	4.84	0.12	Mechanisms of Viral Exit from Host Cells	1.41	0.0732
129	Pyrimidine Ribonucleotides Interconversion	1.44	0.0952				PFKFB4 Signaling Pathway	3.26	0.174				GNRH Signaling	4.8	0.104	Virus Entry via Endocytic Pathways	1.41	0.049
130	G-Protein Coupled Receptor Signaling	1.43	0.0513				PEDF Signaling	3.25	0.134				ILK Signaling	4.79	0.1	Small Cell Lung Cancer Signaling	1.39	0.0563
131	Factors Promoting Cardiogenesis in Vertebrates	1.43	0.06				Lipid Antigen Presentation by CD1	3.25	0.231				Type II Diabetes Mellitus Signaling	4.77	0.113	PI3K Signaling in B Lymphocytes	1.38	0.0435
132	Coronavirus Pathogenesis Pathway	1.43	0.06				RhoA Signaling	3.23	0.114				MSP-RON Signaling In Macrophages Pathway	4.71	0.124	FAK Signaling	1.38	0.0481
133	P2Y Purigenic Receptor Signaling Pathway	1.42	0.063				Cancer Drug Resistance By Drug Efflux	3.22	0.155				NGF Signaling	4.67	0.123	Differential Regulation of Cytokine Production in Macrophages and T Helper Cells by IL-17A and IL-17F	1.38	0.111
134	Role of JAK family kinases in IL-6-type Cytokine Signaling	1.42	0.12				Ephrin B Signaling	3.13	0.139				Systemic Lupus Erythematosus Signaling	4.65	0.0917	Purine Nucleotides Degradation II (Aerobic)	1.38	0.111
135	EIF2 Signaling	1.41	0.0536				PDGF Signaling	3.07	0.128				PDGF Signaling	4.64	0.14	Systemic Lupus Erythematosus In T Cell Signaling Pathway	1.36	0.0329
136	Neuregulin Signaling	1.41	0.0667				Estrogen-Dependent Breast Cancer Signaling	3.03	0.135				Caveolar-mediated Endocytosis Signaling	4.62	0.151	PAK Signaling	1.35	0.0472
137	PPAR Signaling	1.41	0.0667				Xenobiotic Metabolism Signaling	3.02	0.0836				Regulation of Cellular Mechanics by Calpain Protease	4.57	0.149	Triacylglycerol Biosynthesis	1.34	0.0682
138	Tumor Microenvironment Pathway	1.4	0.0568				Breast Cancer Regulation by Stathmin1	3.01	0.0694				Ceramide Signaling	4.54	0.136	GADD45 Signaling	1.33	0.105
139	PAK Signaling	1.39	0.066				Apelin Endothelial Signaling Pathway	3.01	0.113				TNFR1 Signaling	4.51	0.18	Oxidative Ethanol Degradation III	1.33	0.105
140	T Cell Receptor Signaling	1.39	0.066				tRNA Charging	3	0.179				MSP-RON Signaling In Cancer Cells Pathway	4.47	0.112	D-myo-inositol (1,4,5,6)-Tetrakisphosphate Biosynthesis	1.33	0.0423
141	Pyrimidine Ribonucleotides De Novo Biosynthesis	1.37	0.0909				Virus Entry via Endocytic Pathways	2.97	0.118				GDNF Family Ligand-Receptor Interactions	4.46	0.145	D-myo-inositol (3,4,5,6)-tetrakisphosphate Biosynthesis	1.33	0.0423
142	Triacylglycerol Biosynthesis	1.37	0.0909				Role of Tissue Factor in Cancer	2.97	0.112				UVC-Induced MAPK Signaling	4.44	0.176	Hypoxia Signaling in the Cardiovascular System	1.33	0.0541
143	BMP signaling pathway	1.37	0.0706				GDNF Family Ligand-Receptor Interactions	2.94	0.132				Senescence Pathway	4.4	0.0836	Paxillin Signaling	1.32	0.0463
144	CDK5 Signaling	1.36	0.0648				FAK Signaling	2.9	0.115				IL-17A Signaling in Airway Cells	4.39	0.156	TREM1 Signaling	1.32	0.0533
145	Allograft Rejection Signaling	1.35	0.0698				Acute Phase Response Signaling	2.86	0.0944				G Beta Gamma Signaling	4.34	0.115
146	Antioxidant Action of Vitamin C	1.34	0.0642				HGF Signaling	2.84	0.108				CCR3 Signaling in Eosinophils	4.26	0.113
147	FAT10 Cancer Signaling Pathway	1.31	0.087				Systemic Lupus Erythematosus Signaling	2.84	0.0873				ErbB Signaling	4.25	0.128
148	PFKFB4 Signaling Pathway	1.31	0.087				Thyroid Cancer Signaling	2.81	0.127				Antioxidant Action of Vitamin C	4.24	0.119
149							CD28 Signaling in T Helper Cells	2.81	0.107				Necroptosis Signaling Pathway	4.23	0.102
150							Androgen Signaling	2.8	0.103				ErbB4 Signaling	4.22	0.149
151							PTEN Signaling	2.8	0.103				Oncostatin M Signaling	4.18	0.186
152							Iron homeostasis signaling pathway	2.77	0.102				EGF Signaling	4.17	0.164
153							Cell Cycle: G1/S Checkpoint Regulation	2.76	0.134				Sertoli Cell-Sertoli Cell Junction Signaling	4.14	0.0928
154							Melanocyte Development and Pigmentation Signaling	2.75	0.117				Role of JAK1 and JAK3 in γc Cytokine Signaling	4.11	0.145
155							ErbB Signaling	2.75	0.117				CREB Signaling in Neurons	4.1	0.0637
156							Hereditary Breast Cancer Signaling	2.68	0.1				CNTF Signaling	4.05	0.158
157							SPINK1 General Cancer Pathway	2.67	0.13				VEGF Family Ligand-Receptor Interactions	4.05	0.131
158							CNTF Signaling	2.63	0.14				VEGF Signaling	4.03	0.121
159							Agrin Interactions at Neuromuscular Junction	2.63	0.129				Inhibition of Angiogenesis by TSP1	4.02	0.206
160							VEGF Family Ligand-Receptor Interactions	2.61	0.119				Endocannabinoid Developing Neuron Pathway	4	0.113
161							Endocannabinoid Cancer Inhibition Pathway	2.6	0.0979				Apelin Endothelial Signaling Pathway	4	0.113
162							Vitamin-C Transport	2.57	0.208				Growth Hormone Signaling	4	0.141
163							BMP signaling pathway	2.57	0.118				G-Protein Coupled Receptor Signaling	4	0.0806
164							Corticotropin Releasing Hormone Signaling	2.54	0.0966				Role of Tissue Factor in Cancer	3.96	0.112
165							Spliceosomal Cycle	2.46	0.146				Ephrin B Signaling	3.95	0.139
166							Induction of Apoptosis by HIV1	2.45	0.131				Coronavirus Pathogenesis Pathway	3.91	0.1
167							Mouse Embryonic Stem Cell Pluripotency	2.44	0.107				Role of JAK family kinases in IL-6-type Cytokine Signaling	3.91	0.24
168							NER Pathway	2.44	0.107				Glioma Invasiveness Signaling	3.9	0.137
169							Renin-Angiotensin Signaling	2.44	0.102				Heme Degradation	3.87	0.75
170							Cell Cycle Regulation by BTG Family Proteins	2.41	0.162				Chronic Myeloid Leukemia Signaling	3.86	0.117
171							Amyloid Processing	2.36	0.14				Mouse Embryonic Stem Cell Pluripotency	3.86	0.117
172							Dopamine Receptor Signaling	2.34	0.117				Th2 Pathway	3.82	0.103
173							VDR/RXR Activation	2.31	0.115				Induction of Apoptosis by HIV1	3.81	0.148
174							Hypusine Biosynthesis	2.3	0.667				IL-2 Signaling	3.81	0.148
175							Antigen Presentation Pathway	2.29	0.154				Endothelin-1 Signaling	3.81	0.0904
176							Regulation Of The Epithelial Mesenchymal Transition By Growth Factors Pathway	2.28	0.0851				TREM1 Signaling	3.8	0.133
177							Synaptic Long Term Depression	2.25	0.0847				IL-15 Signaling	3.8	0.133
178							Wnt/β-catenin Signaling	2.24	0.0867				Angiopoietin Signaling	3.8	0.133
179							Mitotic Roles of Polo-Like Kinase	2.24	0.121				Pentose Phosphate Pathway	3.69	0.4
180							Role of MAPK Signaling in the Pathogenesis of Influenza	2.24	0.113				Death Receptor Signaling	3.69	0.12
181							Gαi Signaling	2.23	0.096				RAR Activation	3.64	0.0876
182							Aldosterone Signaling in Epithelial Cells	2.21	0.0886				BEX2 Signaling Pathway	3.61	0.127
183							Gαq Signaling	2.21	0.0886				Atherosclerosis Signaling	3.57	0.102
184							Xenobiotic Metabolism PXR Signaling Pathway	2.19	0.0833				Adrenomedullin signaling pathway	3.57	0.0863
185							TGF-β Signaling	2.19	0.104				IL-17 Signaling	3.56	0.125
186							ATM Signaling	2.16	0.103				FLT3 Signaling in Hematopoietic Progenitor Cells	3.56	0.125
187							MSP-RON Signaling In Macrophages Pathway	2.14	0.0973				Renal Cell Carcinoma Signaling	3.56	0.125
188							MIF Regulation of Innate Immunity	2.13	0.143				Systemic Lupus Erythematosus In T Cell Signaling Pathway	3.54	0.0719
189							p53 Signaling	2.13	0.102				Mechanisms of Viral Exit from Host Cells	3.48	0.171
190							Role of JAK1 and JAK3 in γc Cytokine Signaling	2.12	0.116				Osteoarthritis Pathway	3.46	0.0818
191							IL-4 Signaling	2.06	0.106				Regulation of eIF4 and p70S6K Signaling	3.43	0.0904
192							HMGB1 Signaling	2.05	0.0848				Inflammasome pathway	3.42	0.25
193							GDP-glucose Biosynthesis	2.04	0.273				Apelin Cardiomyocyte Signaling Pathway	3.41	0.111
194							Fc Epsilon RI Signaling	2.03	0.094				SPINK1 General Cancer Pathway	3.4	0.13
195							Heme Degradation	2.01	0.5				IL-4 Signaling	3.35	0.118
196							Glutathione Redox Reactions II	2.01	0.5				Xenobiotic Metabolism AHR Signaling Pathway	3.35	0.118
197							Coronavirus Pathogenesis Pathway	2.01	0.0867				LPS/IL-1 Mediated Inhibition of RXR Function	3.34	0.08
198							iNOS Signaling	1.99	0.133				Mitochondrial Dysfunction	3.29	0.0877
199							STAT3 Pathway	1.98	0.0889				IL-23 Signaling Pathway	3.29	0.159
200							Osteoarthritis Pathway	1.98	0.0773				4-1BB Signaling in T Lymphocytes	3.28	0.188
201							Caveolar-mediated Endocytosis Signaling	1.97	0.11				Cancer Drug Resistance By Drug Efflux	3.25	0.138
202							Systemic Lupus Erythematosus In B Cell Signaling Pathway	1.95	0.0727				mTOR Signaling	3.24	0.081
203							Glucose and Glucose-1-phosphate Degradation	1.93	0.25				CTLA4 Signaling in Cytotoxic T Lymphocytes	3.19	0.112
204							Calcium Signaling	1.91	0.0777				Semaphorin Neuronal Repulsive Signaling Pathway	3.19	0.0935
205							Angiopoietin Signaling	1.91	0.107				D-myo-inositol-5-phosphate Metabolism	3.18	0.0892
206							MIF-mediated Glucocorticoid Regulation	1.9	0.147				PD-1, PD-L1 cancer immunotherapy pathway	3.15	0.104
207							Inhibition of ARE-Mediated mRNA Degradation Pathway	1.9	0.0902				Semaphorin Signaling in Neurons	3.15	0.133
208							Ovarian Cancer Signaling	1.88	0.0863				Role of JAK2 in Hormone-like Cytokine Signaling	3.13	0.176
209							Erythropoietin Signaling	1.88	0.0809				Prostate Cancer Signaling	3.11	0.11
210							NF-κB Activation by Viruses	1.88	0.105				Th17 Activation Pathway	3.11	0.11
211							DNA Methylation and Transcriptional Repression Signaling	1.85	0.143				D-myo-inositol (1,4,5,6)-Tetrakisphosphate Biosynthesis	3.1	0.0915
212							Regulation of the Epithelial-Mesenchymal Transition Pathway	1.84	0.0781				D-myo-inositol (3,4,5,6)-tetrakisphosphate Biosynthesis	3.1	0.0915
213							UDP-N-acetyl-D-galactosamine Biosynthesis II	1.83	0.231				Macropinocytosis Signaling	3.09	0.118
214							Antioxidant Action of Vitamin C	1.82	0.0917				Gap Junction Signaling	3.08	0.0808
215							Tumor Microenvironment Pathway	1.82	0.0795				TWEAK Signaling	3.06	0.171
216							Cell Cycle: G2/M DNA Damage Checkpoint Regulation	1.81	0.122				Pancreatic Adenocarcinoma Signaling	3.05	0.101
217							Xenobiotic Metabolism General Signaling Pathway	1.79	0.0839				Antiproliferative Role of Somatostatin Receptor 2	3.05	0.117
218							Myc Mediated Apoptosis Signaling	1.77	0.12				Corticotropin Releasing Hormone Signaling	3.01	0.0897
219							AMPK Signaling	1.77	0.0748				Adenine and Adenosine Salvage I	2.97	1
220							Adrenomedullin signaling pathway	1.75	0.0761				Glioblastoma Multiforme Signaling	2.97	0.0848
221							Cyclins and Cell Cycle Regulation	1.72	0.0988				Myc Mediated Apoptosis Signaling	2.94	0.14
222							Docosahexaenoic Acid (DHA) Signaling	1.71	0.132				IL-17A Signaling in Gastric Cells	2.94	0.2
223							UVA-Induced MAPK Signaling	1.69	0.0918				Hepatic Cholestasis	2.91	0.0806
224							Systemic Lupus Erythematosus In T Cell Signaling Pathway	1.64	0.0659				CD40 Signaling	2.91	0.123
225							Endothelin-1 Signaling	1.6	0.0745				ErbB2-ErbB3 Signaling	2.91	0.123
226							IL-10 Signaling	1.59	0.1				Tight Junction Signaling	2.89	0.0833
227							Mechanisms of Viral Exit from Host Cells	1.58	0.122				Relaxin Signaling	2.88	0.0867
228							PKCθ Signaling in T Lymphocytes	1.55	0.0774				UVB-Induced MAPK Signaling	2.84	0.135
229							LXR/RXR Activation	1.54	0.0826				Sirtuin Signaling Pathway	2.82	0.0687
230							Melatonin Signaling	1.53	0.0972				Sphingosine-1-phosphate Signaling	2.8	0.094
231							Trehalose Degradation II (Trehalase)	1.5	0.286				CD27 Signaling in Lymphocytes	2.79	0.132
232							Thioredoxin Pathway	1.5	0.286				Lymphotoxin β Receptor Signaling	2.79	0.132
233							Aspartate Degradation II	1.5	0.286				Agranulocyte Adhesion and Diapedesis	2.78	0.0781
234							Cdc42 Signaling	1.49	0.0739				Regulation of the Epithelial-Mesenchymal Transition Pathway	2.78	0.0781
235							Cardiac β-adrenergic Signaling	1.48	0.078				p38 MAPK Signaling	2.77	0.0932
236							Natural Killer Cell Signaling	1.45	0.0711				3-phosphoinositide Degradation	2.73	0.0833
237							FcγRIIB Signaling in B Lymphocytes	1.45	0.0933				Agrin Interactions at Neuromuscular Junction	2.7	0.114
238							IL-15 Signaling	1.45	0.0933				Sumoylation Pathway	2.7	0.0971
239							Aryl Hydrocarbon Receptor Signaling	1.44	0.0769				Huntington's Disease Signaling	2.67	0.0717
240							FAT10 Signaling Pathway	1.44	0.167				Insulin Receptor Signaling	2.66	0.0857
241							IL-1 Signaling	1.43	0.087				Role of IL-17F in Allergic Inflammatory Airway Diseases	2.64	0.143
242							Pancreatic Adenocarcinoma Signaling	1.43	0.0826				Superpathway of Inositol Phosphate Compounds	2.63	0.0754
243							PCP pathway	1.42	0.1				Melatonin Signaling	2.62	0.111
244							Cardiac Hypertrophy Signaling (Enhanced)	1.39	0.0585				Crosstalk between Dendritic Cells and Natural Killer Cells	2.6	0.101
245							FAT10 Cancer Signaling Pathway	1.39	0.109				Non-Small Cell Lung Cancer Signaling	2.59	0.11
246							CCR5 Signaling in Macrophages	1.38	0.0851				Altered T Cell and B Cell Signaling in Rheumatoid Arthritis	2.57	0.1
247							GADD45 Signaling	1.38	0.158				Estrogen-Dependent Breast Cancer Signaling	2.55	0.108
248							IL-7 Signaling Pathway	1.37	0.0897				CDK5 Signaling	2.55	0.0926
249							Relaxin Signaling	1.32	0.0733				FcγRIIB Signaling in B Lymphocytes	2.51	0.107
250							Phagosome Formation	1.3	0.0752				3-phosphoinositide Biosynthesis	2.49	0.0783
251													Endometrial Cancer Signaling	2.48	0.117
252													Neurotrophin/TRK Signaling	2.48	0.105
253													Synaptic Long Term Potentiation	2.46	0.0853
254													Melanocyte Development and Pigmentation Signaling	2.44	0.0957
255													Synaptic Long Term Depression	2.42	0.0741
256													IL-7 Signaling Pathway	2.41	0.103
257													Thyroid Cancer Signaling	2.37	0.101
258													Granulocyte Adhesion and Diapedesis	2.36	0.0756
259													Role of MAPK Signaling in the Pathogenesis of Influenza	2.34	0.1
260													Role of PI3K/AKT Signaling in the Pathogenesis of Influenza	2.32	0.109
261													Melanoma Signaling	2.25	0.12
262													Calcium-induced T Lymphocyte Apoptosis	2.25	0.106
263													GP6 Signaling Pathway	2.24	0.084
264													Pentose Phosphate Pathway (Oxidative Branch)	2.21	0.5
265													Spermine and Spermidine Degradation I	2.21	0.5
266													Guanosine Nucleotides Degradation III	2.21	0.25
267													HER-2 Signaling in Breast Cancer	2.21	0.0952
268													FGF Signaling	2.21	0.0952
269													SAPK/JNK Signaling	2.21	0.0882
270													IL-15 Production	2.19	0.0826
271													HOTAIR Regulatory Pathway	2.19	0.075
272													BMP signaling pathway	2.18	0.0941
273													Inhibition of ARE-Mediated mRNA Degradation Pathway	2.17	0.082
274													Endocannabinoid Cancer Inhibition Pathway	2.13	0.0769
275													Role of IL-17A in Psoriasis	2.11	0.231
276													NAD Phosphorylation and Dephosphorylation	2.11	0.231
277													cAMP-mediated signaling	2.08	0.0658
278													Antigen Presentation Pathway	2.07	0.128
279													Telomerase Signaling	2.07	0.0841
280													Protein Ubiquitination Pathway	2.06	0.0623
281													Xenobiotic Metabolism CAR Signaling Pathway	2.02	0.0688
282													Leptin Signaling in Obesity	1.98	0.0946
283													Hypoxia Signaling in the Cardiovascular System	1.98	0.0946
284													MIF Regulation of Innate Immunity	1.94	0.119
285													Role of Pattern Recognition Receptors in Recognition of Bacteria and Viruses	1.9	0.0714
286													Role of RIG1-like Receptors in Antiviral Innate Immunity	1.85	0.114
287													Androgen Signaling	1.85	0.0735
288													Ceramide Biosynthesis	1.83	0.333
289													Pentose Phosphate Pathway (Non-oxidative Branch)	1.83	0.333
290													Role of NANOG in Mammalian Embryonic Stem Cell Pluripotency	1.79	0.0756
291													Activation of IRF by Cytosolic Pattern Recognition Receptors	1.77	0.0952
292													G Protein Signaling Mediated by Tubby	1.75	0.129
293													Purine Nucleotides Degradation II (Aerobic)	1.71	0.167
294													Eicosanoid Signaling	1.68	0.0909
295													IL-9 Signaling	1.66	0.121
296													Amyloid Processing	1.63	0.1
297													MIF-mediated Glucocorticoid Regulation	1.62	0.118
298													Xenobiotic Metabolism PXR Signaling Pathway	1.61	0.0625
299													Cellular Effects of Sildenafil (Viagra)	1.55	0.0687
300													Putrescine Degradation III	1.52	0.143
301													ERK5 Signaling	1.52	0.0833
302													Role of IL-17A in Arthritis	1.51	0.0926
303													Sperm Motility	1.49	0.0583
304													Xanthine and Xanthosine Salvage	1.49	1
305													Polyamine Regulation in Colon Cancer	1.47	0.136
306													Docosahexaenoic Acid (DHA) Signaling	1.46	0.105
307													Unfolded protein response	1.45	0.0893
308													Antiproliferative Role of TOB in T Cell Signaling	1.42	0.103
309													UVA-Induced MAPK Signaling	1.38	0.0714
310													Cardiac β-adrenergic Signaling	1.37	0.0638
311													VDR/RXR Activation	1.37	0.0769
312													Maturity Onset Diabetes of Young (MODY) Signaling	1.34	0.0833
313													Tryptophan Degradation X (Mammalian, via Tryptamine)	1.33	0.12
314													Neuropathic Pain Signaling In Dorsal Horn Neurons	1.32	0.0693
315													Cyclins and Cell Cycle Regulation	1.31	0.0741
