# Supplementary material for: Organotypic Brain Slice Culture Microglia Exhibit Molecular Similarity to Acutely-Isolated Adult Microglia and Provide a Platform to Study Neuroinflammation
Source: Front Cell Neurosci. 2020 Dec 21;14:592005. doi: 10.3389/fncel.2020.592005 (PMC7812919; doi:10.3389/fncel.2020.592005)
Supplement: Supplementary file 2 [file Table_2.XLSX]

## Sheet: Table Legend
	LPS induced differentially expressed genes and GO term analysis unique to either brain slice microglia or acutely isolated adult microglia. LPS microglia DEGs induced in either brain slices or in vivo were determined and compared to identify up- and down-regulated DEGs that were unique to either context. These up- and down-regulated, slide unique and in vivo unique DEGs were further characterized…

## Sheet: Ref geneset
NanoString Neuroinflammation Panel geneset	slice LPS DEGs	invivo LPS DEGs	slice LPS UP DEGs	slice LPS DOWN DEGs	invivo LPS UP DEGs	invivo LPS DOWN DEGs
AI464131	Aars	Abl1	Aars	Abcc3	Apoe	Abl1
Abcc3	Abcc3	Adamts16	Asb2	Abl1	Arhgap24	Adamts16
Abcc8	Abl1	Ago4	Asph	Agt	Atr	Ago4
Abl1	Agt	Ak1	Atp6v1a	Ak1	Bag3	Ak1
Adamts16	Ak1	Anxa1	Axl	Apc	Bcl2	Anxa1
Ago4	Apc	Apoe	Bcl2a1a	Apex1	Blm	Asb10
Agt	Apex1	Arhgap24	Bcl2l2	Arhgap24	Bola2	Lst1
Ak1	Arhgap24	Asb10	Birc2	Asb10	C1qa	Atg14
Akt1	Asb10	Asb2	Birc3	Ash2l	C5ar1	Pecam1
Akt2	Asb2	Atg14	Bnip3	Atg14	Calr	Bbc3
Aldh1l1	Ash2l	Atr	C3	Atg7	Birc3	Rgl1
Ambra1	Asph	Axl	C3ar1	Atm	Slc2a1	Bcl2l11
Amigo2	Atg14	Bag3	Casp1	Atr	Fcgr2b	Asb2
Anapc15	Atg7	Bbc3	Casp4	Bad	Relb	Blnk
Anxa1	Atm	Bcl2	Ccdc127	Bag4	Rpl36al	Bnip3
Apc	Atp6v1a	Bcl2a1a	Ccl2	Bard1	Ddx58	Grap
Apex1	Atr	Bcl2l11	Ccl3	Bax	Myd88	Mpeg1
Apoe	Axl	Birc3	Ccl4	Bcas1	Cd40	Cables1
Arc	Bad	Blm	Ccl5	Becn1	Cd44	Casp3
Arhgap24	Bag4	Blnk	Ccl7	Bik	Casp4	Ppp3ca
Arid1a	Bard1	Bnip3	Cd14	Bin1	Slfn8	Casp6
Asb2	Bax	Bola2	Cd244	Birc5	Ifih1	Cass4
Ash2l	Bcas1	C1qa	Cd300lf	Bnip3l	Cdc25a	Ccng2
Asph	Bcl2a1a	C3	Cd47	Bola2	Cdc7	Ccni
Atf3	Bcl2l2	C3ar1	Cd69	Brd3	Cdk20	Ccr2
Atg14	Becn1	C5ar1	Cd72	Brd4	Cdkn1a	Cd33
Atg3	Bik	Cables1	Cd74	Btk	Tpd52	Cd83
Atg5	Bin1	Calr	Cflar	C1qa	Chek1	Cdkn1c
Atg7	Birc2	Casp3	Ch25h	C1qc	Cks1b	Chn2
Atg9a	Birc3	Casp4	Cnot10	Cables1	Clic4	Chst8
Atm	Birc5	Casp6	Cp	Calr	Il1rap	Clcf1
Atp6v0e	Bnip3	Cass4	Csf2rb	Casp2	Csf1	Clstn1
Atp6v1a	Bnip3l	Ccl2	Cx3cl1	Casp9	Ccl4	Cnn2
Atr	Bola2	Ccl3	Cxcl10	Ccng2	Cst7	Col6a3
Axl	Brd3	Ccl4	Cxcl9	Ccni	Slamf8	Cryba4
B3gnt5	Brd4	Ccl5	Cytip	Ccr5	Cycs	Cyp27a1
Bad	Btk	Ccl7	Ddx58	Cd70	Dab2	Duoxa1
Bag3	C1qa	Ccng2	E2f1	Cd83	Lars	Dusp7
Bag4	C1qc	Ccni	Eed	Cd84	Dna2	Eef2k
Bak1	C3	Ccr2	F3	Chek2	Dnmt1	Ezh1
Bard1	C3ar1	Cd244	Fas	Chn2	Stat1	Fcrls
Bax	Cables1	Cd300lf	Fcer1g	Clec7a	Ets2	Fscn1
Bbc3	Calr	Cd33	Fcgr1	Cln3	Exo1	Fyn
Bcas1	Casp1	Cd40	Fcgr2b	Clstn1	Ezh2	Gpr34
Bcl10	Casp2	Cd44	Fgl2	Col6a3	Nfkbia	Gstm1
Bcl2	Casp4	Cd69	Fpr1	Cotl1	Fabp5	Hpgds
Bcl2a1a	Casp9	Cd72	Gadd45g	Creb1	Irak3	Il6ra
Bcl2l1	Ccdc127	Cd74	Gbp2	Crebbp	Hat1	Irf4
Bcl2l11	Ccl2	Cd83	Gpr84	Cryba4	Ccl3	Jam2
Bcl2l2	Ccl3	Cdc25a	Grap	Csf1	Fen1	Kcnd1
Bdnf	Ccl4	Cdc7	H2-T23	Csf1r	Fcgr1	Kdm1a
Becn1	Ccl5	Cdk20	Hat1	Csf3r	Fkbp5	Kdm1b
Bid	Ccl7	Cdkn1a	Hcar2	Csnk2a2	Il1a	Kdm3a
Bik	Ccng2	Cdkn1c	Hdac1	Ctse	Lrrc25	Kdm5b
Bin1	Ccni	Ch25h	Hdc	Ctsf	Gba	Klrd1
Birc2	Ccr5	Chek1	Hilpda	Cx3cr1	Bcl2a1a	Lag3
Birc3	Cd14	Chn2	Homer1	Cyp27a1	Csf2rb	Ltb
Birc5	Cd244	Chst8	Ifih1	Dicer1	Mmp14	Ltc4s
Blk	Cd300lf	Cks1b	Ifitm3	Dlg1	Gusb	Map1lc3a
Blm	Cd47	Clcf1	Igsf6	Dna2	Homer1	Mapk14
Blnk	Cd69	Clic4	Ikbke	Dnmt3a	C3ar1	Ncaph
Bmi1	Cd70	Clstn1	Il15ra	Dock1	Hells	Nfkb1
Bnip3	Cd72	Cnn2	Il1a	Dock2	Hmox1	Npnt
Bnip3l	Cd74	Col6a3	Il1b	Dot1l	Sod2	Osgin1
Bok	Cd83	Cp	Il1rap	Dusp7	Ifi30	P2ry12
Bola2	Cd84	Cryba4	Il1rn	Eef2k	Lfng	Pacsin1
Braf	Cflar	Csf1	Il2rg	Egr1	Ifitm2	Padi2
Brca1	Ch25h	Csf2rb	Irak3	Emcn	Vim	Pik3ca
Brd2	Chek2	Cst7	Irf1	Emp1	Nfkb2	Pik3cg
Brd3	Chn2	Cxcl10	Irf7	Entpd2	Fas	Pink1
Brd4	Clec7a	Cycs	Jag1	Ep300	Gadd45g	Plxdc2
Btk	Cln3	Cyp27a1	Kdm5c	Ezh1	Ly6a	Plxnb3
C1qa	Clstn1	Dab2	Lars	Ezh2	F3	Pmp22
C1qb	Cnot10	Ddx58	Lcn2	Fam104a	Il1r2	Prkce
C1qc	Col6a3	Dna2	Lfng	Fancc	Axl	Prkcq
C3	Cotl1	Dnmt1	Lilrb4a	Fcgr3	Gbp2	Ptger3
C3ar1	Cp	Duoxa1	Lrrc25	Fcrls	Tlr2	Rab6b
C4a	Creb1	Dusp7	Lst1	Fgd2	Il15ra	Rala
C5ar1	Crebbp	E2f1	Ltbr	Fgf13	Rsad2	Rb1cc1
C6	Cryba4	Eef2k	Ly6a	Fkbp5	Itgam	Rtn4rl1
Cables1	Csf1	Ets2	Ly9	Fos	Itgam	Sall1
Calcoco2	Csf1r	Exo1	Mag	Fyn	Itgax	Sesn1
Calr	Csf2rb	Ezh1	Map2k1	Gclc	Kat2a	Slc1a3
Camk4	Csf3r	Ezh2	Marco	Gpr34	Kif2c	Slc2a5
Casp1	Csnk2a2	F3	Mavs	Gsn	Lacc1	Sox4
Casp2	Ctse	Fabp5	Mmp14	Gusb	Fgl2	Sqstm1
Casp3	Ctsf	Fas	Mpeg1	Hells	Srgn	St3gal6
Casp4	Cx3cl1	Fcgr1	Mre11a	Hira	Ldha	St8sia6
Casp6	Cx3cr1	Fcgr2b	Msr1	Hmgb1	E2f1	Tet1
Casp7	Cxcl10	Fcrls	Myd88	Hpgds	Lig1	Tgfa
Casp8	Cxcl9	Fen1	Ncf1	Icam2	Cd74	Tgfbr1
Casp9	Cyp27a1	Fgl2	Nfkb2	Ifi30	Lmna	Tle3
Cass4	Cytip	Fkbp5	Nfkbia	Igf1	Lmnb1	Tmc7
Ccl2	Ddx58	Fpr1	Nfkbie	Igsf10	Lrg1	Tmcc3
Ccl3	Dicer1	Fscn1	Nkg7	Ikbkb	Igsf6	Tmem100
Ccl4	Dlg1	Fyn	Nlgn2	Il6ra	Oas1g	Tmem144
Ccl5	Dna2	Gadd45g	Nod1	Inpp5d	Irf7	Tmem204
Ccl7	Dnmt3a	Gba	Oas1g	Irak1	Il2rg	Tmem206
Ccng2	Dock1	Gbp2	Ogg1	Irak4	Mcm2	Tmem64
Ccni	Dock2	Gpr34	Pdpn	Irf2	Mcm5	Tnfrsf17
Ccr2	Dot1l	Gpr84	Pecam1	Irf6	Mcm6	Trem2
Ccr5	Dusp7	Grap	Pik3r5	Itga6	Mdc1	Tspan18
Cd109	E2f1	Gstm1	Pilra	Itgb5	Gpr84	Ulk1
Cd14	Eed	Gusb	Pms2	Jam2	Cp
Cd163	Eef2k	Hat1	Ppp3ca	Jarid2	Ms4a4a
Cd19	Egr1	Hcar2	Prdx1	Kat2a	C3
Cd209e	Emcn	Hells	Prkar2b	Kat2b	Mvp
Cd244	Emp1	Hmox1	Psmb8	Kcnd1	Myc
Cd24a	Entpd2	Homer1	Ptgs2	Kcnj10	Cxcl10
Cd300lf	Ep300	Hpgds	Pttg1	Kdm1a	Socs3
Cd33	Ezh1	Ifi30	Rac1	Kdm1b	Cd72
Cd36	Ezh2	Ifih1	Rac2	Kdm4b	Npl
Cd3d	F3	Ifitm2	Relb	Kdm5a	Lcn2
Cd3e	Fam104a	Ifitm3	Rgl1	Kdm5d	Pcna
Cd3g	Fancc	Igsf6	Rhoa	Kdm6a	Ifitm3
Cd40	Fas	Ikbke	Rpl36al	Kif2c	Pilra
Cd44	Fcer1g	Il15ra	Rsad2	Kit	Pilrb1
Cd47	Fcgr1	Il1a	Serpina3n	Kmt2a	Pla2g4a
Cd6	Fcgr2b	Il1b	Serpine1	Kmt2c	Cd300lf
Cd68	Fcgr3	Il1r2	Serping1	Lag3	Psen2
Cd69	Fcrls	Il1rap	Siglec1	Lair1	Ptger4
Cd70	Fgd2	Il1rn	Slamf8	Lamp1	Ptprc
Cd72	Fgf13	Il2rg	Slc10a6	Lrg1	Zbp1
Cd74	Fgl2	Il6ra	Slc17a7	Lrrc3	Tnf
Cd83	Fkbp5	Irak3	Slc2a1	Ltc4s	Rpl28
Cd84	Fos	Irf4	Slfn8	Man2b1	Rpl29
Cd86	Fpr1	Irf7	Smarca5	Map1lc3a	Slc10a6
Cd8a	Fyn	Itgam	Socs3	Map3k14	Rpl9
Cd8b1	Gadd45g	Itgam	Sod2	Mcm2	Rps10
Cdc25a	Gbp2	Itgax	Srgn	Mef2c	Rps2
Cdc7	Gclc	Jam2	Stat1	Mertk	Rps9
Cdk20	Gpr34	Kat2a	Stx18	Mfge8	Cd69
Cdkn1a	Gpr84	Kcnd1	Sumo1	Mgmt	Il1rn
Cdkn1c	Grap	Kdm1a	Syk	Mmp12	Ch25h
Ceacam3	Gsn	Kdm1b	Tcirg1	Mpg	Slamf9
Cflar	Gusb	Kdm3a	Tgm2	Msn	Siglec1
Ch25h	H2-T23	Kdm5b	Timp1	Nbn	Hcar2
Chek1	Hat1	Kif2c	Tlr2	Ncaph	Il1b
Chek2	Hcar2	Klrd1	Tnf	Ncor1	Smarca4
Chn2	Hdac1	Lacc1	Tnfrsf1b	Ncor2	Smc1a
Chst8	Hdc	Lag3	Tnfsf10	Nfkb1	Ccl7
Chuk	Hells	Lars	Tnfsf13b	Npl	Ccl2
Cidea	Hilpda	Lcn2	Tpd52	Nrm	Spint1
Cideb	Hira	Ldha	Traf1	Olfml3	Spp1
Cks1b	Hmgb1	Lfng	Trem1	Osgin1	Ccl5
Clcf1	Homer1	Lig1	Trp53	P2ry12	Srxn1
Cldn5	Hpgds	Lilrb4a	Trpm4	Pacsin1	Lilrb4a
Clec7a	Icam2	Lmna	Vav1	Padi2	Suv39h2
Clic4	Ifi30	Lmnb1	Vegfa	Pik3cb	Tgm1
Cln3	Ifih1	Lrg1	Vim	Plcg2	Timeless
Clstn1	Ifitm3	Lrrc25	Vps4a	Plxdc2	Ikbke
Cnn2	Igf1	Lst1	Zbp1	Pmp22	Cd244
Cnp	Igsf10	Ltb		Ppp3cb	Tnfrsf12a
Cntnap2	Igsf6	Ltc4s		Ppp3r1	Topbp1
Coa5	Ikbkb	Ly6a		Prkaca	Msr1
Col6a3	Ikbke	Map1lc3a		Prkdc	Trem1
Cotl1	Il15ra	Mapk14		Pros1	Trem3
Cox5b	Il1a	Marco		Ptms	Txnrd1
Cp	Il1b	Mcm2		Rab6b	Ung
Cpa3	Il1rap	Mcm5		Rad50	Marco
Creb1	Il1rn	Mcm6		Rad9a	Xrcc6
Crebbp	Il2rg	Mdc1		Rb1cc1	Fpr1
Crem	Il6ra	Mmp14		Rpa1	Zfp367
Crip1	Inpp5d	Mpeg1		Rps21
Cryba4	Irak1	Ms4a4a		Rrm2
Csf1	Irak3	Msr1		Rtn4rl1
Csf1r	Irak4	Mvp		S1pr4
Csf2rb	Irf1	Myc		Sall1
Csf3r	Irf2	Myd88		Serpinf1
Csk	Irf6	Ncaph		Sesn1
Cst7	Irf7	Nfkb1		Setd1b
Ctse	Itga6	Nfkb2		Setd2
Ctsf	Itgb5	Nfkbia		Setdb1
Ctss	Jag1	Npl		Siglecf
Ctsw	Jam2	Npnt		Slc1a3
Cx3cl1	Jarid2	Oas1g		Slc2a5
Cx3cr1	Kat2a	Osgin1		Slc44a1
Cxcl10	Kat2b	P2ry12		Slco2b1
Cxcl9	Kcnd1	Pacsin1		Smc1a
Cycs	Kcnj10	Padi2		Sox4
Cyp27a1	Kdm1a	Pcna		Spp1
Cyp7b1	Kdm1b	Pecam1		Stmn1
Cytip	Kdm4b	Pik3ca		Suv39h1
Dab2	Kdm5a	Pik3cg		Suz12
Dapk1	Kdm5c	Pilra		Tbc1d4
Ddb2	Kdm5d	Pilrb1		Tfg
Ddx58	Kdm6a	Pink1		Tgfa
Dicer1	Kif2c	Pla2g4a		Tgfbr1
Dlg1	Kit	Plxdc2		Tlr4
Dlg4	Kmt2a	Plxnb3		Tlr7
Dlx1	Kmt2c	Pmp22		Tmc7
Dlx2	Lag3	Ppp3ca		Tmcc3
Dna2	Lair1	Prkce		Tmem100
Dnmt1	Lamp1	Prkcq		Tmem119
Dnmt3a	Lars	Psen2		Tmem144
Dnmt3b	Lcn2	Ptger3		Tmem37
Dock1	Lfng	Ptger4		Tnfrsf1a
Dock2	Lilrb4a	Ptprc		Top2a
Dot1l	Lrg1	Rab6b		Topbp1
Dst	Lrrc25	Rala		Trem2
Duoxa1	Lrrc3	Rb1cc1		Trim47
Dusp7	Lst1	Relb		Trp53bp2
E2f1	Ltbr	Rgl1		Tspan18
Eed	Ltc4s	Rpl28		Tyrobp
Eef2k	Ly6a	Rpl29		Ulk1
Egfr	Ly9	Rpl36al		Ung
Egr1	Mag	Rpl9		Vamp7
Ehmt2	Man2b1	Rps10		Was
Eif1	Map1lc3a	Rps2		Wdr5
Emcn	Map2k1	Rps9		Xiap
Emp1	Map3k14	Rsad2		Zfp367
Enpp6	Marco	Rtn4rl1
Entpd2	Mavs	Sall1
Eomes	Mcm2	Sesn1
Ep300	Mef2c	Siglec1
Epcam	Mertk	Slamf8
Epg5	Mfge8	Slamf9
Epsti1	Mgmt	Slc10a6
Erbb3	Mmp12	Slc1a3
Ercc2	Mmp14	Slc2a1
Esam	Mpeg1	Slc2a5
Ets2	Mpg	Slfn8
Exo1	Mre11a	Smarca4
Ezh1	Msn	Smc1a
Ezh2	Msr1	Socs3
F3	Myd88	Sod2
Fa2h	Nbn	Sox4
Fabp5	Ncaph	Spint1
Fadd	Ncf1	Spp1
Fancc	Ncor1	Sqstm1
Fancd2	Ncor2	Srgn
Fancg	Nfkb1	Srxn1
Fas	Nfkb2	St3gal6
Fasl	Nfkbia	St8sia6
Fbln5	Nfkbie	Stat1
Fcer1g	Nkg7	Suv39h2
Fcgr1	Nlgn2	Tet1
Fcgr2b	Nod1	Tgfa
Fcgr3	Npl	Tgfbr1
Fcrla	Nrm	Tgm1
Fcrlb	Oas1g	Timeless
Fcrls	Ogg1	Tle3
Fdxr	Olfml3	Tlr2
Fen1	Osgin1	Tmc7
Fgd2	P2ry12	Tmcc3
Fgf13	Pacsin1	Tmem100
Fgl2	Padi2	Tmem144
Fkbp5	Pdpn	Tmem204
Flt1	Pecam1	Tmem206
Fos	Pik3cb	Tmem64
Foxp3	Pik3r5	Tnf
Fpr1	Pilra	Tnfrsf12a
Fscn1	Plcg2	Tnfrsf17
Fyn	Plxdc2	Topbp1
Gadd45a	Pmp22	Tpd52
Gadd45g	Pms2	Trem1
Gal3st1	Ppp3ca	Trem2
Gba	Ppp3cb	Trem3
Gbp2	Ppp3r1	Tspan18
Gclc	Prdx1	Txnrd1
Gdpd2	Prkaca	Ulk1
Gja1	Prkar2b	Ung
Gjb1	Prkdc	Vim
Gna15	Pros1	Xrcc6
Gpr183	Psmb8	Zbp1
Gpr34	Ptgs2	Zfp367
Gpr62	Ptms
Gpr84	Pttg1
Grap	Rab6b
Gria1	Rac1
Gria2	Rac2
Gria4	Rad50
Grin2a	Rad9a
Grin2b	Rb1cc1
Grm2	Relb
Grm3	Rgl1
Grn	Rhoa
Gsn	Rpa1
Gstm1	Rpl36al
Gzma	Rps21
Gzmb	Rrm2
H2-T23	Rsad2
H2afx	Rtn4rl1
Hat1	S1pr4
Hcar2	Sall1
Hdac1	Serpina3n
Hdac2	Serpine1
Hdac4	Serpinf1
Hdac6	Serping1
Hdc	Sesn1
Hells	Setd1b
Hif1a	Setd2
Hilpda	Setdb1
Hira	Siglec1
Hist1h1d	Siglecf
Hmgb1	Slamf8
Hmox1	Slc10a6
Homer1	Slc17a7
Hpgds	Slc1a3
Hprt	Slc2a1
Hps4	Slc2a5
Hrk	Slc44a1
Hsd11b1	Slco2b1
Hspb1	Slfn8
Hus1	Smarca5
Icam2	Smc1a
Ifi30	Socs3
Ifih1	Sod2
Ifitm2	Sox4
Ifitm3	Spp1
Ifnar1	Srgn
Ifnar2	Stat1
Igf1	Stmn1
Igf1r	Stx18
Igf2r	Sumo1
Igsf10	Suv39h1
Igsf6	Suz12
Ikbkb	Syk
Ikbke	Tbc1d4
Ikbkg	Tcirg1
Il10rb	Tfg
Il15ra	Tgfa
Il1a	Tgfbr1
Il1b	Tgm2
Il1r1	Timp1
Il1r2	Tlr2
Il1rap	Tlr4
Il1rl2	Tlr7
Il1rn	Tmc7
Il21r	Tmcc3
Il2rg	Tmem100
Il3	Tmem119
Il3ra	Tmem144
Il6ra	Tmem37
Inpp5d	Tnf
Iqsec1	Tnfrsf1a
Irak1	Tnfrsf1b
Irak2	Tnfsf10
Irak3	Tnfsf13b
Irak4	Top2a
Irf1	Topbp1
Irf2	Tpd52
Irf3	Traf1
Irf4	Trem1
Irf6	Trem2
Irf7	Trim47
Irf8	Trp53
Islr2	Trp53bp2
Itga6	Trpm4
Itga7	Tspan18
Itgam	Tyrobp
Itgav	Ulk1
Itgax	Ung
Itgb5	Vamp7
Jag1	Vav1
Jam2	Vegfa
Jarid2	Vim
Jun	Vps4a
Kat2a	Was
Kat2b	Wdr5
Kcnd1	Xiap
Kcnj10	Zbp1
Kcnk13	Zfp367
Kdm1a
Kdm1b
Kdm2a
Kdm2b
Kdm3a
Kdm3b
Kdm4a
Kdm4b
Kdm4c
Kdm4d
Kdm5a
Kdm5b
Kdm5c
Kdm5d
Kdm6a
Kif2c
Kir3dl1
Kir3dl2
Kit
Klrb1
Klrd1
Klrk1
Kmt2a
Kmt2c
Lacc1
Lag3
Lair1
Lamp1
Lamp2
Lcn2
Ldha
Ldlrad3
Lfng
Lgmn
Lig1
Lilrb4a
Lingo1
Lmna
Lmnb1
Lrg1
Lrrc25
Lrrc3
Lsr
Lst1
Lta
Ltb
Ltbr
Ltc4s
Ly6a
Ly6g
Ly9
Lyn
Mafb
Maff
Mag
Mal
Man2b1
Map1lc3a
Map2k1
Map2k4
Map3k1
Map3k14
Mapk10
Mapk12
Mapk14
Mapt
Marco
Mavs
Mb21d1
Mbd2
Mbd3
Mcm2
Mcm5
Mcm6
Mdc1
Mdm2
Mef2c
Mertk
Mfge8
Mgmt
Mmp12
Mmp14
Mobp
Mog
Mpeg1
Mpg
Mr1
Mre11a
Ms4a1
Ms4a2
Ms4a4a
Msh2
Msn
Msr1
Mvp
Myc
Myct1
Myd88
Myrf
Nbn
Ncaph
Ncf1
Ncor1
Ncor2
Ncr1
Nefl
Nfe2l2
Nfkb1
Nfkb2
Nfkbia
Nfkbie
Ngf
Ngfr
Ninj2
Nkg7
Nlgn1
Nlgn2
Nlrp3
Nod1
Nostrin
Npl
Npnt
Nptx1
Nqo1
Nrgn
Nrm
Nrp2
Nthl1
Nwd1
Oas1g
Ogg1
Olfml3
Opalin
Optn
Osgin1
Osmr
P2rx7
P2ry12
Pacsin1
Padi2
Pak1
Parp1
Parp2
Pcna
Pdpn
Pecam1
Pex14
Pik3ca
Pik3cb
Pik3cd
Pik3cg
Pik3r1
Pik3r2
Pik3r5
Pilra
Pilrb1
Pink1
Pla2g4a
Pla2g5
Plcg2
Pld1
Pld2
Plekhb1
Plekhm1
Pllp
Plp1
Plxdc2
Plxnb3
Pmp22
Pms2
Pnoc
Pole
Ppfia4
Ppp3ca
Ppp3cb
Ppp3r1
Ppp3r2
Prdx1
Prf1
Prkaca
Prkacb
Prkar1a
Prkar2a
Prkar2b
Prkce
Prkcq
Prkdc
Pros1
Psen2
Psmb8
Pten
Ptger3
Ptger4
Ptgs2
Ptms
Ptpn6
Ptprc
Pttg1
Ptx3
Pycard
Rab6b
Rab7
Rac1
Rac2
Rad1
Rad17
Rad50
Rad51
Rad51b
Rad51c
Rad9a
Rag1
Rala
Ralb
Rapgef3
Rb1cc1
Rbfox3
Rela
Relb
Reln
Rgl1
Rhoa
Ripk1
Ripk2
Rnf8
Rpa1
Rpl28
Rpl29
Rpl36al
Rpl9
Rps10
Rps2
Rps21
Rps3
Rps9
Rrm2
Rsad2
Rtn4rl1
S100a10
S100b
S1pr3
S1pr4
S1pr5
Sall1
Sell
Serpina3n
Serpine1
Serpinf1
Serping1
Sesn1
Sesn2
Setd1a
Setd1b
Setd2
Setd7
Setdb1
Sftpd
Sh2d1a
Shank3
Siglec1
Siglecf
Sin3a
Sirt1
Slamf8
Slamf9
Slc10a6
Slc17a6
Slc17a7
Slc1a3
Slc2a1
Slc2a5
Slc44a1
Slc6a1
Slco2b1
Slfn8
Smarca4
Smarca5
Smarcd1
Smc1a
Snca
Socs3
Sod2
Sox10
Sox4
Sox9
Sphk1
Spib
Spint1
Spp1
Sqstm1
Srgn
Srxn1
St3gal6
St8sia6
Stat1
Steap4
Stmn1
Stx18
Sumo1
Suv39h1
Suv39h2
Suz12
Syk
Syn2
Syp
Tarbp2
Tbc1d4
Tbr1
Tbx21
Tcirg1
Tcl1
Tet1
Tfg
Tgfa
Tgfb1
Tgfbr1
Tgm1
Tgm2
Tie1
Timeless
Timp1
Tle3
Tlr2
Tlr4
Tlr7
Tm4sf1
Tmc7
Tmcc3
Tmem100
Tmem119
Tmem144
Tmem173
Tmem204
Tmem206
Tmem37
Tmem64
Tmem88b
Tnf
Tnfrsf10b
Tnfrsf11b
Tnfrsf12a
Tnfrsf13c
Tnfrsf17
Tnfrsf1a
Tnfrsf1b
Tnfrsf25
Tnfrsf4
Tnfsf10
Tnfsf12
Tnfsf13b
Tnfsf4
Tnfsf8
Top2a
Topbp1
Tpd52
Tpsb2
Tradd
Traf1
Traf2
Traf3
Traf6
Trat1
Trem1
Trem2
Trem3
Trim47
Trp53
Trp53bp2
Trp73
Trpa1
Trpm4
Tspan18
Ttr
Tubb3
Tubb4a
Txnrd1
Tyrobp
Ugt8a
Ulk1
Ung
Uty
Vamp7
Vav1
Vegfa
Vim
Vps4a
Vps4b
Was
Wdr5
Xcl1
Xiap
Xrcc6
Zbp1
Zfp367
Aars
Asb10
Ccdc127
Cnot10
Csnk2a2
Fam104a
Gusb
Lars
Mto1
Supt7l
Tada2b
Tbp
Xpnpep1

## Sheet: slice full DEGs
Column	LPS vs control.Log2FC	LPS vs control.FoldChange	LPS vs control.PValue	GeneID	Overlap UP invivo (1=YES, 0=NO=unique)	Overlap DOWN invivo (1=YES, 0=NO=unique)
Il1b	4.8587	29.0137	8.47643e-09	NM_008361.3	1
Lcn2	5.6361	49.7331	1.24171e-08	NM_008491.1	1
Bin1	-1.1978	-2.2939	3.79271e-07	NM_001083334.1		0
Asb10	-2.6672	-6.3518	5.56465e-07	NM_080444.4		1
Trem2	-1.3733	-2.5905	5.74494e-07	NM_031254.2		1
Traf1	3.9986	15.9846	1.15073e-06	NM_009421.3	0
Ikbke	1.8769	3.6727	1.65523e-06	NM_019777.3	1
Ccl5	11.2721	2473.07	1.68383e-06	NM_013653.1	1
Ifitm3	6.1785	72.431	1.83217e-06	NM_025378.2	1
Marco	3.8543	14.4626	2.12038e-06	NM_010766.2	1
Fcrls	-2.2731	-4.8335	2.98445e-06	NM_030707.3		1
Irf7	5.9756	62.9277	3.14386e-06	NM_016850.2	1
Slc2a5	-3.5192	-11.4655	3.26616e-06	NM_019741.3		1
Fpr1	5.9577	62.1527	3.28448e-06	NM_013521.2	1
Gbp2	6.7038	104.245	3.97774e-06	NM_010260.1	1
Cflar	2.1019	4.2928	3.98949e-06	NM_207653.3	0
Ptgs2	6.2242	74.76	4.16076e-06	NM_011198.3	0
Cables1	-3.6014	-12.1373	4.90255e-06	NM_001146287.1		1
Tlr2	2.6392	6.2299	5.81534e-06	NM_011905.2	1
Lrrc25	3.004	8.0223	7.25729e-06	NM_153074.3	1
Itgb5	-1.5936	-3.018	7.8817e-06	NM_001145884.1		0
Cd14	1.7879	3.4531	8.23149e-06	NM_009841.3	0
Fcgr1	1.5822	2.9942	8.57467e-06	NM_010186.5	1
Igsf6	2.0245	4.0684	9.75312e-06	NM_030691.1	1
Slco2b1	-2.3753	-5.1886	9.99968e-06	NM_175316.3		0
Ccl2	2.9732	7.8529	1.02272e-05	NM_011333.3	1
Kit	-0.6811	-1.6034	1.07839e-05	NM_001122733.1		0
Cd300lf	3.7998	13.9267	1.13667e-05	NM_001169153.1	1
Fcgr2b	0.7168	1.6435	1.19742e-05	NM_001077189.1	1
Pttg1	1.784	3.4437	1.20339e-05	NM_001131054.1	0
Sall1	-2.0677	-4.1921	1.22275e-05	NM_021390.3		1
Stat1	2.1551	4.454	1.23192e-05	NM_009283.3	1
Pros1	-2.4929	-5.6289	1.26079e-05	NM_011173.2		0
Ifih1	2.4567	5.4895	1.27597e-05	NM_027835.2	1
Ltc4s	-4.5558	-23.5197	1.28342e-05	NM_008521.1		1
Nfkbia	2.1277	4.3702	1.28836e-05	NM_010907.2	1
Padi2	-2.5614	-5.9029	1.2918e-05	NM_008812.2		1
Cxcl9	3.8185	14.1088	1.31793e-05	NM_008599.2	0
Zbp1	3.814	14.0647	1.37604e-05	NM_021394.2	1
Tcirg1	0.8054	1.7476	1.43323e-05	NM_001136091.1	0
Tnfrsf1b	3.2119	9.2655	1.57451e-05	NM_011610.3	0
Hdc	1.5968	3.0248	1.61043e-05	NM_008230.4	0
Ncaph	-2.0419	-4.1179	1.70596e-05	NM_144818.3		1
Casp4	2.1216	4.3517	1.70606e-05	NM_007609.2	1
Rtn4rl1	-2.5626	-5.9079	1.71388e-05	NM_177708.4		1
Cd72	2.0142	4.0395	1.82893e-05	NM_001110320.1	1
Il1rn	5.9063	59.9745	1.94161e-05	NM_031167.5	1
Gclc	-1.6059	-3.0438	2.04993e-05	NM_010295.2		0
Kdm5a	-0.7186	-1.6455	2.06357e-05	XR_377436.1		0
Hat1	2.353	5.109	2.19548e-05	NM_026115.4	1
Bnip3	1.7259	3.3079	2.26427e-05	NM_009760.4	0
Hilpda	1.4633	2.7575	2.7435e-05	NM_023516.5	0
Birc3	2.9591	7.7766	2.78359e-05	NM_007464.3	1
Trpm4	0.6848	1.6075	2.87039e-05	NM_175130.4	0
Map2k1	1.875	3.6681	3.33793e-05	NM_008927.3	0
Lilrb4a	1.9552	3.8778	3.34483e-05	NM_013532.3	1
Gsn	-1.4282	-2.6912	3.38175e-05	NM_146120.3		0
Ddx58	2.0494	4.1393	3.42777e-05	NM_172689.3	1
Rac1	0.8399	1.7899	3.50929e-05	NM_009007.2	0
Il1a	2.9286	7.6135	3.51643e-05	NM_010554.4	1
Fgf13	-2.1255	-4.3636	3.62536e-05	NM_010200.2		0
Fgl2	2.3574	5.1245	3.7223e-05	NM_008013.2	1
Lrrc3	-1.8526	-3.6115	3.92315e-05	NM_145152.4		0
Igsf10	-2.3563	-5.1206	4.33446e-05	NM_001162884.1		0
Msr1	2.5375	5.8059	4.3677e-05	NM_001113326.1	1
Slfn8	2.3847	5.2222	4.51241e-05	NM_181545.4	1
Socs3	2.012	4.0333	4.63499e-05	NM_007707.2	1
Man2b1	-2.4156	-5.3354	4.65288e-05	NM_010764.2		0
Cd69	4.8258	28.36	5.04552e-05	NM_001033122.3	1
Pecam1	2.3042	4.939	5.05974e-05	NM_008816.2	0
Tmem100	-1.9657	-3.9059	5.14496e-05	NM_026433.2		1
Mef2c	-1.9637	-3.9007	5.3999e-05	NM_001170537.1		0
Top2a	-1.5165	-2.861	5.44876e-05	NM_011623.2		0
Hira	-1.3063	-2.4731	5.4873e-05	NM_010435.2		0
Ccl7	4.3508	20.4037	5.607e-05	NM_013654.3	1
Tgfbr1	-1.2596	-2.3943	5.8448e-05	NM_009370.2		1
Ch25h	4.2476	18.9955	5.93858e-05	NM_009890.1	1
Kif2c	-1.9597	-3.8899	6.00242e-05	NM_134471.3		0
Sod2	2.5848	5.9994	6.34737e-05	NM_013671.3	1
Oas1g	4.0365	16.4095	6.41613e-05	NM_011852.2	1
Slamf8	2.0486	4.137	7.66373e-05	NM_029084.3	1
Gpr34	-2.7292	-6.6307	7.74988e-05	NM_011823.4		1
Setd2	-1.4394	-2.7122	7.84954e-05	NM_001081340.2		0
P2ry12	-2.8609	-7.2646	7.85987e-05	NM_027571.3		1
Csf1r	-2.4824	-5.5881	7.8672e-05	NM_001037859.1		0
Kdm5d	-1.5018	-2.832	8.08803e-05	NM_011419.3		0
Cryba4	-2.7865	-6.8998	8.19304e-05	NM_021351.1		1
Rab6b	-1.9577	-3.8845	8.52708e-05	NM_173781.4		1
Il2rg	1.0875	2.125	8.78749e-05	NM_013563.3	1
Tlr7	-0.9418	-1.921	8.82462e-05	NM_133211.3		0
Dock1	-2.3263	-5.0153	8.87459e-05	NM_001033420.2		0
Gpr84	2.0342	4.096	9.26539e-05	NM_030720.1	1
Tyrobp	-0.969	-1.9575	9.41504e-05	NM_011662.2		0
Rsad2	6.8333	114.034	9.72719e-05	NM_021384.2	1
Ncf1	1.8267	3.5472	9.76557e-05	NM_001286037.1	0
Pik3r5	2.4716	5.5467	0.000100548	NM_177320.2	0
Cd47	2.296	4.9108	0.000109903	NM_010581.3	0
Hcar2	1.1753	2.2584	0.000116914	NM_030701.1	1
Tnf	3.5107	11.3983	0.000122283	NM_013693.2	1
Syk	1.0466	2.0657	0.000125838	NM_001198977.1	0
Apc	-1.1553	-2.2273	0.000129992	NM_007462.3		0
Ccni	-0.5959	-1.5115	0.000133758	NM_017367.3		1
Lrg1	-0.9077	-1.8761	0.000136807	NM_029796.2		0
Ccr5	-1.2776	-2.4244	0.000138526	NM_009917.5		0
Rps21	-0.7247	-1.6525	0.000142023	NM_025587.2		0
Ctsf	-2.2558	-4.776	0.000144516	NM_019861.1		0
Nrm	-0.7431	-1.6737	0.000147375	NM_134122.2		0
Plcg2	-1.7727	-3.417	0.000156394	NM_172285.1		0
Rad50	-1.4821	-2.7935	0.000167162	NM_009012.2		0
Tlr4	-0.8056	-1.7479	0.000171156	NM_021297.2		0
Csnk2a2	-0.6605	-1.5807	0.000171696	NM_009974.3		0
Mre11a	1.3942	2.6284	0.000173448	NM_018736.2	0
Timp1	2.1802	4.5321	0.000175031	NM_011593.2	0
Mpeg1	1.0818	2.1166	0.000178815	NM_010821.1	0
Siglec1	2.8027	6.9773	0.000180914	NM_011426.3	1
Dusp7	-0.8816	-1.8424	0.000183123	NM_153459.4		1
C1qc	-1.4054	-2.6489	0.000183405	NM_007574.2		0
Ncor1	-0.7188	-1.6458	0.0001931	NM_011308.2		0
Npl	-2.0048	-4.0133	0.000205669	NM_028749.1		0
Cp	4.2057	18.4521	0.000213674	NM_001042611.1	1
Tmem37	-1.2763	-2.4221	0.000215154	NM_019432.2		0
Irak3	2.8173	7.0482	0.00022632	NM_028679.3	1
C3ar1	1.198	2.2942	0.00024189	NM_009779.2	1
Olfml3	-1.2432	-2.3672	0.000254798	NM_133859.2		0
Agt	-1.3625	-2.5714	0.000255888	NM_007428.3		0
Fcer1g	1.5527	2.9337	0.00025987	NM_010185.4	0
Atg14	-1.5338	-2.8955	0.000261847	NM_172599.4		1
Ulk1	-1.3468	-2.5434	0.000261968	NM_009469.3		1
Mertk	-1.6119	-3.0566	0.00027515	NM_008587.1		0
Was	-1.0541	-2.0764	0.000283097	NM_009515.2		0
Rpa1	-0.5986	-1.5143	0.00029059	NM_026653.2		0
Csf3r	-0.9753	-1.966	0.000296953	NM_001252651.1		0
Fas	1.3539	2.556	0.000303214	NM_007987.2	1
Abl1	-1.1611	-2.2362	0.000311788	NM_009594.4		1
Inpp5d	-1.4564	-2.7442	0.000315613	NM_001110192.1		0
Tnfsf13b	1.3031	2.4675	0.000317215	NM_033622.1	0
Mmp14	1.9153	3.7721	0.000322881	NM_008608.3	1
Vegfa	1.7159	3.2849	0.000332245	NM_001025250.3	0
Tgm2	1.8182	3.5264	0.000350385	NM_009373.3	0
Grap	1.0886	2.1267	0.000357992	NM_027817.3	0
Casp1	1.4284	2.6916	0.000358028	NM_009807.2	0
Siglecf	-1.7216	-3.2979	0.000361996	NM_145581.1		0
Tspan18	-2.9012	-7.4703	0.00036839	NM_183180.2		1
Slc10a6	1.2787	2.4261	0.000370043	NM_029415.2	1
Myd88	1.6919	3.2308	0.000370892	NM_010851.2	1
Asb2	0.8061	1.7485	0.000372157	NM_023049.1	0
Prdx1	0.6538	1.5733	0.000376322	NM_011034.4	0
Btk	-0.9461	-1.9267	0.000384144	NM_013482.2		0
Nkg7	0.7937	1.7335	0.000385894	NM_024253.4	0
Stmn1	-0.9355	-1.9125	0.000388834	NM_019641.3		0
Axl	0.8238	1.7701	0.0003943	NM_009465.3	1
Lair1	-1.3539	-2.556	0.000396967	NM_001113474.1		0
Gusb	-1.5101	-2.8482	0.000405451	NM_010368.1		0
Ctse	-2.2866	-4.879	0.000416786	NM_007799.3		0
Eef2k	-1.8373	-3.5734	0.000418113	NM_007908.3		1
Trp53bp2	-1.4391	-2.7116	0.000418972	NM_173378.2		0
Kmt2a	-0.6478	-1.5668	0.000419733	NM_001081049.1		0
Clec7a	-0.7319	-1.6608	0.000437461	NM_020008.2		0
Abcc3	-1.9421	-3.8425	0.000448471	NM_029600.3		0
Lfng	1.5798	2.9892	0.000475947	NM_008494.3	1
Emcn	-0.8565	-1.8106	0.00049397	NM_001163522.1		0
Bag4	-1.4107	-2.6586	0.000497885	NM_026121.3		0
Trim47	-1.9773	-3.9375	0.000501796	NM_001205081.1		0
Tnfsf10	1.7474	3.3575	0.000507875	NM_009425.2	0
Serpine1	1.3701	2.5848	0.000529055	NM_008871.2	0
Rgl1	1.7909	3.4602	0.000543174	NM_016846.3	0
Srgn	1.0449	2.0632	0.000575244	NM_011157.2	1
Slc44a1	-1.3019	-2.4655	0.000577131	NM_001159633.1		0
Tgfa	-0.8712	-1.8292	0.000591591	NM_031199.2		1
Fgd2	-1.8207	-3.5326	0.000595761	NM_001159538.1		0
Xiap	-1.0341	-2.0479	0.000608578	NM_009688.2		0
Ly6a	2.9406	7.6774	0.000662553	NM_010738.2	1
Psmb8	1.5198	2.8675	0.000674723	NM_010724.2	0
Pdpn	1.7512	3.3663	0.000679588	NM_010329.2	0
Cotl1	-1.6666	-3.1746	0.000708867	NM_028071.3		0
Ezh1	-1.4201	-2.676	0.000709356	NM_007970.1		1
Il6ra	-2.3814	-5.2104	0.000713128	NM_010559.2		1
Smarca5	0.5877	1.5028	0.000745086	NM_053124.2	0
Map3k14	-1.4827	-2.7947	0.000763461	NM_016896.3		0
Ptms	-1.3525	-2.5535	0.000772758	NM_026988.2		0
Clstn1	-1.2217	-2.3322	0.000805475	NM_023051.4		1
Slc2a1	0.797	1.7374	0.000811893	NM_011400.3	1
Jam2	-1.5308	-2.8894	0.000834017	NM_023844.4		1
Kat2a	-1.0179	-2.025	0.000838622	NM_020004.5		0
Fyn	-1.3884	-2.6179	0.000842684	NM_008054.2		1
Tmem119	-0.7147	-1.6411	0.000852569	NM_146162.2		0
Cd83	-1.7654	-3.3998	0.00087187	NM_009856.2		1
Tmem144	-1.1531	-2.2239	0.000880727	NM_027495.4		1
Irf1	0.8733	1.8318	0.000880792	NM_008390.1	0
Chek2	-0.7485	-1.68	0.000891506	NM_016681.3		0
H2-T23	1.5594	2.9472	0.000893679	NM_010398.3	0
Tmcc3	-1.2952	-2.4541	0.000913708	NM_172051.2		1
Itga6	-0.8585	-1.8131	0.000931591	NM_008397.3		0
Ncor2	-0.8456	-1.7971	0.000932644	NM_011424.2		0
Csf1	-1.8256	-3.5446	0.000960904	NM_001113530.1		0
Ep300	-0.64	-1.5584	0.000973792	NM_177821.6		0
Smc1a	-1.5853	-3.0007	0.00097436	NM_019710.2		0
Cxcl10	5.4294	43.0942	0.000992674	NM_021274.1	1
Ltbr	0.9021	1.8688	0.000997387	NM_010736.3	0
Sumo1	1.6217	3.0773	0.000998353	NM_009460.1	0
Trp53	0.8804	1.8409	0.00100937	NM_011640.1	0
Suv39h1	-0.839	-1.7889	0.00103566	NM_011514.2		0
Setdb1	-1.3254	-2.5059	0.00104674	NM_018877.2		0
Rpl36al	1.4059	2.6499	0.00108146	NM_025589.4	1
Cx3cr1	-0.8244	-1.7708	0.00113045	NM_009987.3		0
Ifi30	-1.0232	-2.0324	0.00118014	NM_023065.3		0
Casp2	-1.4688	-2.7679	0.00121779	NM_007610.1		0
Slc1a3	-1.7611	-3.3896	0.00122508	NM_148938.3		1
Pmp22	-1.6918	-3.2306	0.00123238	NM_008885.2		1
Irf2	-0.8995	-1.8654	0.00127274	NM_008391.2		0
Brd3	-1.4616	-2.754	0.00127741	NM_001113573.1		0
Dna2	-1.4162	-2.6689	0.00131199	NM_177372.3		0
Atr	-0.772	-1.7077	0.00135238	NM_019864.1		0
Osgin1	-1.3953	-2.6305	0.00135604	NM_027950.1		1
Dlg1	-0.762	-1.6959	0.00135827	NM_001252433.1		0
Birc2	0.7505	1.6824	0.00136272	NM_007465.2	0
Nfkb2	1.6808	3.206	0.00142495	NM_019408.2	1
Ezh2	-1.3484	-2.5464	0.00143196	NM_007971.2		0
Chn2	-2.1114	-4.321	0.00144013	NM_001163640.1		1
Kdm5c	0.7383	1.6682	0.00145367	NM_013668.3	0
Becn1	-1.3981	-2.6355	0.00146583	NM_019584.3		0
Atp6v1a	0.8242	1.7706	0.00147169	NM_007508.5	0
Fam104a	-0.6019	-1.5177	0.00156373	NM_138598.5		0
Fkbp5	-1.4435	-2.7197	0.00158125	NM_010220.3		0
Ccl3	1.689	3.2243	0.00160121	NM_011337.1	1
Casp9	-0.7537	-1.6862	0.00160162	NM_015733.4		0
F3	1.11	2.1584	0.00163438	NM_010171.3	1
Cyp27a1	-1.8716	-3.6594	0.00165709	NM_024264.3		1
Lars	1.2495	2.3776	0.00172559	NM_134137.2	1
Brd4	-1.0004	-2.0006	0.00173894	NM_001286630.1		0
Zfp367	-0.6879	-1.6109	0.00181497	NM_175494.4		0
Homer1	1.5671	2.9631	0.00189319	NM_147176.2	1
Kdm1a	-1.4101	-2.6576	0.00194872	NM_133872.1		1
Rac2	1.3354	2.5234	0.00196981	NM_009008.3	0
Bard1	-1.1243	-2.1799	0.00200115	NM_007525.3		0
Prkaca	-0.6299	-1.5474	0.0020217	NM_008854.3		0
Map1lc3a	-1.5633	-2.9554	0.00203017	NM_025735.1		1
Kcnd1	-1.1124	-2.1621	0.00204583	NM_008423.1		1
Gadd45g	1.0937	2.1342	0.00208498	NM_011817.2	1
Vav1	0.5908	1.5061	0.0020965	NM_011691.4	0
Ccng2	-1.3657	-2.577	0.00210475	NM_007635.4		1
Lag3	-0.8327	-1.781	0.002108	NM_008479.1		1
Ppp3ca	0.722	1.6494	0.00215787	NM_008913.4	0
E2f1	1.4887	2.8064	0.00221666	NM_007891.4	1
Irak4	-1.0933	-2.1337	0.00227868	NM_029926.5		0
Ogg1	0.9789	1.971	0.00228063	NM_010957.4	0
Tmc7	-1.9561	-3.88	0.00231999	NM_172476.4		1
Mag	1.3345	2.5219	0.00238623	NM_010758.2	0
Mfge8	-1.717	-3.2874	0.00238757	NM_008594.2		0
Cd84	-0.6488	-1.5678	0.00239923	NM_013489.2		0
Aars	1.0574	2.0811	0.00242352	NM_146217.4	0
Fcgr3	-0.752	-1.6841	0.00243935	NM_010188.5		0
Kat2b	-0.6879	-1.611	0.00249478	NM_020005.3		0
Hpgds	-0.9964	-1.995	0.00250805	NM_019455.4		1
Dnmt3a	-1.261	-2.3966	0.00262282	NM_007872.4		0
Rrm2	-1.0807	-2.115	0.00265331	NM_009104.1		0
Rhoa	0.5933	1.5087	0.0026603	NM_016802.4	0
Tbc1d4	-1.634	-3.1037	0.00269298	NM_001081278.2		0
Nfkb1	-1.0327	-2.0458	0.00271435	NM_008689.2		1
C3	1.6734	3.1897	0.00284404	XM_011246258.1	1
Cx3cl1	1.4474	2.7272	0.00284553	NM_009142.3	0
Serpina3n	1.3038	2.4688	0.00289233	NM_009252.2	0
Nlgn2	1.013	2.0182	0.0030798	NM_198862.2	0
Mmp12	-1.1922	-2.285	0.00320267	NM_008605.3		0
Ak1	-1.7688	-3.4077	0.00328191	NM_001198790.1		1
Hmgb1	-0.8103	-1.7536	0.00333482	NM_010439.3		0
Kdm6a	-0.9015	-1.868	0.00335318	NM_009483.1		0
Tpd52	0.6597	1.5797	0.0033825	NM_001025262.1	1
Mgmt	-0.8105	-1.7538	0.00348444	NM_008598.2		0
Birc5	-1.0899	-2.1286	0.00348482	NM_009689.2		0
Pik3cb	-0.832	-1.7802	0.00353565	NM_029094.3		0
Csf2rb	1.1684	2.2476	0.00356842	NM_007780.4	1
Prkdc	-1.209	-2.3118	0.00360457	NM_011159.2		0
Icam2	-1.1037	-2.1491	0.00367065	NM_010494.1		0
Calr	-1.0821	-2.1171	0.00372472	NM_007591.3		0
Creb1	-1.0885	-2.1265	0.00375258	NM_001037726.1		0
Pacsin1	-1.677	-3.1977	0.0039518	NM_011861.3		1
Asph	0.8799	1.8403	0.00395364	NM_001177849.1	0
Pms2	0.677	1.5988	0.00402882	NM_008886.2	0
Tnfrsf1a	-0.9102	-1.8793	0.00405098	NM_011609.2		0
Stx18	0.8875	1.85	0.00409775	NM_026959.2	0
C1qa	-0.7927	-1.7324	0.0042046	NM_007572.2		0
Bcl2a1a	0.6245	1.5417	0.00449216	NM_009742.3	1
Jarid2	-1.336	-2.5245	0.00450026	NM_021878.2		0
Col6a3	-1.1966	-2.292	0.0045146	XM_897036.2		1
Cytip	0.7292	1.6577	0.00462854	NM_139200.4	0
Kcnj10	-1.211	-2.3149	0.00466493	NM_001039484.1		0
Nod1	0.9488	1.9303	0.00468439	NM_172729.2	0
Plxdc2	-1.4249	-2.685	0.00470314	NM_026162.5		1
Ppp3r1	-1.0792	-2.1129	0.00472453	NM_024459.2		0
Igf1	-0.7591	-1.6924	0.00473173	NM_001111274.1		0
Lst1	0.7884	1.7271	0.00476563	NM_010734.2	0
S1pr4	-0.8055	-1.7477	0.00491222	NM_010102.2		0
Bola2	-0.7554	-1.6881	0.00498009	NM_175103.3		0
Kmt2c	-0.7306	-1.6594	0.00508862	NM_001081383.1		0
Egr1	-1.7057	-3.2619	0.00517752	NM_007913.5		0
Mavs	0.6721	1.5934	0.00526387	NM_144888.2	0
Serpinf1	-2.1789	-4.528	0.00577926	NM_011340.3		0
Mcm2	-0.6039	-1.5199	0.00582339	NM_008564.2		0
Mpg	-0.8848	-1.8465	0.00587925	NM_010822.3		0
Atg7	-1.218	-2.3262	0.00612494	NM_028835.1		0
Ly9	1.5266	2.8811	0.00626668	NM_008534.2	0
Suz12	-0.6491	-1.5682	0.00661042	NM_199196.1		0
Vps4a	0.6737	1.5951	0.00670244	NM_126165.1	0
Kdm1b	-1.1461	-2.2132	0.0073093	NM_172262.3		1
Rad9a	-0.712	-1.6381	0.00732463	NM_011237.2		0
Lamp1	-1.0948	-2.1358	0.00840613	NM_010684.2		0
Dicer1	-0.9581	-1.9428	0.00882922	NM_148948.2		0
Dot1l	-1.3981	-2.6356	0.00918397	NM_199322.1		0
Cnot10	0.5857	1.5008	0.00936607	NM_153585.5	0
Bcas1	-1.3457	-2.5415	0.00952714	NM_029815.2		0
Msn	-0.9893	-1.9852	0.00970164	NM_010833.2		0
Prkar2b	0.9451	1.9254	0.00989232	NM_011158.3	0
Bad	-0.759	-1.6923	0.0101397	NM_007522.3		0
Sesn1	-0.7448	-1.6757	0.0104665	NM_001013370.2		1
Cln3	-0.7393	-1.6694	0.0110176	NM_001146311.1		0
Bnip3l	-0.8393	-1.7892	0.0112612	NM_009761.3		0
Il1rap	1.0012	2.0016	0.0113408	NM_134103.2	1
Cd70	-0.9985	-1.998	0.0122313	NM_011617.1		0
Topbp1	-0.8537	-1.8071	0.0126586	NM_176979.5		0
Vamp7	-0.7092	-1.6349	0.0130633	NM_011515.4		0
Arhgap24	-0.7017	-1.6265	0.0131784	NM_029270.2		0
Dock2	-0.9506	-1.9326	0.0140961	NM_033374.3		0
Nbn	-0.8385	-1.7882	0.0148586	NM_013752.3		0
Apex1	-0.8415	-1.7919	0.0150722	NM_009687.2		0
Trem1	0.8402	1.7903	0.0156824	NM_021406.5	1
Nfkbie	0.851	1.8037	0.0159593	NM_008690.3	0
Kdm4b	-0.5965	-1.5121	0.0163222	NM_172132.1		0
Hells	-0.7857	-1.7239	0.0166153	NM_008234.3		0
Ikbkb	-0.7401	-1.6703	0.0171309	NM_010546.2		0
Il15ra	1.1864	2.2758	0.0179357	NM_008358.2	1
Relb	0.7605	1.6941	0.0183979	NM_009046.2	1
Bcl2l2	0.9877	1.983	0.0185836	NM_007537.1	0
Ccl4	0.8455	1.7968	0.0190221	NM_013652.1	1
Bik	-0.6927	-1.6163	0.0196208	NM_007546.2		0
Eed	0.7022	1.627	0.0223608	NM_021876.3	0
Pilra	0.6382	1.5564	0.0231985	NM_153510.3	1
Sox4	-1.1363	-2.1982	0.0244391	NM_009238.2		1
Irf6	-1.0026	-2.0036	0.0245173	NM_016851.2		0
Ccdc127	0.6388	1.5571	0.0245241	NM_024201.3	0
Cd244	0.639	1.5573	0.0248834	NM_018729.2	1
Crebbp	-0.7122	-1.6382	0.0262543	NM_001025432.1		0
Emp1	-1.0254	-2.0356	0.0263058	NM_010128.4		0
Spp1	-0.9992	-1.999	0.02777	NM_009263.3		0
Wdr5	-0.7901	-1.7292	0.0278006	NM_080848.2		0
Entpd2	-0.6117	-1.5281	0.0278728	NM_009849.2		0
Rb1cc1	-0.7229	-1.6505	0.0289061	NM_009826.4		1
Ash2l	-0.7636	-1.6977	0.0289648	NM_001080793.1		0
Atm	-0.8064	-1.7489	0.0292669	NM_007499.2		0
Fancc	-0.9905	-1.9869	0.0322557	NM_007985.2		0
Bax	-0.5939	-1.5094	0.0326518	NM_007527.3		0
Hdac1	1.0102	2.0142	0.0327688	NM_008228.2	0
Tfg	-0.6928	-1.6164	0.0367021	NM_001252443.1		0
Fos	-0.8701	-1.8278	0.0372952	NM_010234.2		0
Irak1	-0.6591	-1.5791	0.0383545	NM_008363.2		0
Setd1b	-0.7376	-1.6674	0.0390673	NM_001040398.1		0
Ppp3cb	-0.6873	-1.6103	0.042984	NM_008914.2		0
Cd74	0.8961	1.8611	0.043677	NM_001042605.1	1
Vim	0.6223	1.5393	0.0451701	NM_011701.4	1
Ung	-0.662	-1.5823	0.0463728	NM_001040691.1		0
Jag1	0.8351	1.784	0.0467531	NM_013822.2	0
Slc17a7	0.6443	1.563	0.047337	NM_182993.2	0
Serping1	0.8046	1.7466	0.0492653	NM_009776.3	0

## Sheet: invivo full DEGs
GeneName	LPS vs control.Log2FC	LPS vs control.FoldChange	LPS vs control.FDR_BH	geneid	overlap UP slice (1=YES, 0=NO=unique)	overlap DOWN slice (1=YES, 0=NO=unique)
Ifi30	2.5556	5.8792	1.61e-178	ENSMUSG00000031838	0
Socs3	3.3992	10.55	8.9101e-168	ENSMUSG00000053113	1
Dna2	3.2841	9.7413	2.7105e-130	ENSMUSG00000036875	0
Spint1	1.8561	3.6203	4.2581e-126	ENSMUSG00000027315	0
Rps2	1.2838	2.4347	3.2053e-87	ENSMUSG00000044533	0
Timeless	3.4889	11.227	1.0323e-79	ENSMUSG00000039994	0
Kif2c	3.9627	15.5912	2.4015e-74	ENSMUSG00000028678	0
Cd244	6.4615	88.1272	1.067e-65	ENSMUSG00000004709	1
Tnfrsf17	-3.9321	-15.2643	1.3407e-64	ENSMUSG00000022496		0
Srgn	2.371	5.1731	6.1583e-63	ENSMUSG00000020077	1
Cst7	2.4539	5.4789	5.0058e-61	ENSMUSG00000068129	0
Calr	1.1882	2.2787	2.1191e-59	ENSMUSG00000003814	0
Hcar2	4.8747	29.3381	4.1373e-57	ENSMUSG00000045502	1
Lfng	1.4032	2.6449	7.6563e-57	ENSMUSG00000029570	1
Ifitm2	4.1509	17.7643	5.0599e-54	ENSMUSG00000060591	0
Arhgap24	1.8164	3.5221	4.0597e-52	ENSMUSG00000057315	0
Nfkb1	-0.9477	-1.9288	2.2578e-51	ENSMUSG00000028163		1
Mcm2	2.5344	5.7934	2.2907e-49	ENSMUSG00000002870	0
Cks1b	2.4663	5.5261	2.6809e-47	ENSMUSG00000028044	0
Cdc7	2.6575	6.3093	9.3304e-47	ENSMUSG00000029283	0
Sox4	-1.8592	-3.628	2.4999e-46	ENSMUSG00000076431		1
Mcm5	2.5772	5.9679	8.0918e-46	ENSMUSG00000005410	0
Lmna	2.5137	5.7106	1.9824e-45	ENSMUSG00000028063	0
Gusb	0.9703	1.9593	1.4345e-44	ENSMUSG00000025534	0
Lst1	-2.0752	-4.2141	9.2272e-41	ENSMUSG00000073412		0
Cd72	3.4256	10.7454	5.3976e-40	ENSMUSG00000028459	1
Asb10	-2.5407	-5.8187	1.3078e-39	ENSMUSG00000038204		1
Tgfbr1	-1.0176	-2.0246	3.0609e-39	ENSMUSG00000007613		1
Il1b	4.89	29.651	1.1469e-38	ENSMUSG00000027398	1
Cass4	-1.8907	-3.7081	2.7269e-38	ENSMUSG00000074570		0
Tmem144	-1.5958	-3.0227	3.1051e-38	ENSMUSG00000027956		1
Pilra	3.72	13.1776	2.4666e-36	ENSMUSG00000046245	1
Il2rg	2.7148	6.565	3.1181e-36	ENSMUSG00000031304	1
Tpd52	0.8571	1.8114	5.7544e-36	ENSMUSG00000027506	1
Tmem204	-1.4224	-2.6803	5.8211e-36	ENSMUSG00000024168		0
Pecam1	-1.5955	-3.022	1.5568e-35	ENSMUSG00000020717		0
Chn2	-1.337	-2.5263	3.9568e-35	ENSMUSG00000004633		1
Fgl2	2.3569	5.1226	4.0321e-35	ENSMUSG00000039899	1
Msr1	7.7831	220.266	4.8454e-35	ENSMUSG00000025044	1
Ldha	0.8561	1.8102	3.5268e-34	ENSMUSG00000063229	0
Ptger3	-2.8532	-7.226	4.7704e-34	ENSMUSG00000040016		0
Tmem64	-1.0617	-2.0874	3.0546e-33	ENSMUSG00000043252		0
Atg14	-1.1849	-2.2735	5.0617e-33	ENSMUSG00000037526		1
Map1lc3a	-1.6246	-3.0836	7.87e-33	ENSMUSG00000027602		1
Cdkn1c	-2.4643	-5.5187	8.1187e-33	ENSMUSG00000037664		0
Pla2g4a	0.7797	1.7168	8.919e-33	ENSMUSG00000056220	0
Pik3cg	-0.8388	-1.7885	1.3586e-32	ENSMUSG00000020573		0
Tet1	-2.6045	-6.0817	2.0339e-32	ENSMUSG00000047146		0
Blnk	-1.3171	-2.4916	2.4993e-32	ENSMUSG00000061132		0
Trem2	-0.9727	-1.9625	3.8021e-32	ENSMUSG00000023992		1
Grap	-1.0056	-2.0077	4.3549e-32	ENSMUSG00000004837		0
Mcm6	2.2351	4.708	1.7027e-31	ENSMUSG00000026355	0
C5ar1	2.4806	5.5812	2.4299e-31	ENSMUSG00000049130	0
Hmox1	1.0214	2.0299	3.8013e-31	ENSMUSG00000005413	0
Pink1	-1.2719	-2.4149	5.2289e-31	ENSMUSG00000028756		0
Bcl2l11	-1.6899	-3.2264	6.228e-31	ENSMUSG00000027381		0
Igsf6	2.5335	5.7896	2.8833e-30	ENSMUSG00000035004	1
Pilrb1	8.4127	340.78	3.9302e-30	ENSMUSG00000066684	0
Csf1	2.0161	4.0449	5.1139e-30	ENSMUSG00000014599	0
Tgm1	2.864	7.2803	6.5691e-30	ENSMUSG00000022218	0
Plxnb3	-1.3671	-2.5796	1.7133e-29	ENSMUSG00000031385		0
Topbp1	1.4675	2.7654	3.0748e-29	ENSMUSG00000032555	0
Plxdc2	-0.9617	-1.9476	1.1218e-28	ENSMUSG00000026748		1
Fscn1	-1.0906	-2.1296	2.1225e-27	ENSMUSG00000029581		0
Npl	1.0018	2.0025	2.9013e-27	ENSMUSG00000042684	0
Gpr84	2.7852	6.8933	4.3034e-27	ENSMUSG00000063234	1
Adamts16	-2.3496	-5.0968	5.5099e-27	ENSMUSG00000049538		0
Eef2k	-0.9534	-1.9365	2.254e-26	ENSMUSG00000035064		1
Cdk20	1.0519	2.0733	2.3307e-26	ENSMUSG00000021483	0
Abl1	-0.8411	-1.7914	7.8927e-26	ENSMUSG00000026842		1
P2ry12	-2.6264	-6.175	9.3953e-26	ENSMUSG00000036353		1
Prkce	-1.7066	-3.2639	1.2952e-25	ENSMUSG00000045038		0
Fen1	1.3595	2.566	3.2502e-25	ENSMUSG00000024742	0
C3ar1	1.3683	2.5816	3.9083e-25	ENSMUSG00000040552	1
Sqstm1	-0.6713	-1.5925	3.9339e-25	ENSMUSG00000015837		0
Rgl1	-1.2608	-2.3962	4.3887e-25	ENSMUSG00000026482		0
Lilrb4a	5.0787	33.793	3.2928e-24	ENSMUSG00000062593	1
Rpl9	0.7914	1.7308	6.5402e-24	ENSMUSG00000047215	0
Cd300lf	3.998	15.9779	6.5618e-24	ENSMUSG00000047798	1
Cd74	2.5102	5.697	7.6728e-24	ENSMUSG00000024610	1
St3gal6	-1.3148	-2.4876	2.7158e-23	ENSMUSG00000022747		0
Spp1	6.1096	69.0517	3.489e-23	ENSMUSG00000029304	0
Cyp27a1	-0.9305	-1.906	4.67e-23	ENSMUSG00000026170		1
Fcgr1	1.1015	2.1458	4.8995e-23	ENSMUSG00000015947	1
Casp3	-1.5791	-2.9878	4.971e-23	ENSMUSG00000031628		0
Dusp7	-1.0244	-2.0341	6.3683e-23	ENSMUSG00000053716		1
Gpr34	-2.4279	-5.3812	8.7124e-23	ENSMUSG00000040229		1
Clcf1	-1.4321	-2.6985	1.5904e-22	ENSMUSG00000040663		0
Csf2rb	1.2487	2.3763	2.1956e-22	ENSMUSG00000071713	1
Ikbke	6.3527	81.7255	2.2039e-22	ENSMUSG00000042349	1
Hat1	1.0359	2.0504	3.0354e-22	ENSMUSG00000027018	1
Bnip3	-1.0092	-2.0128	6.0247e-22	ENSMUSG00000078566		0
Myd88	0.8057	1.748	6.2203e-22	ENSMUSG00000032508	1
Clstn1	-1.0815	-2.1163	6.6054e-22	ENSMUSG00000039953		1
Tmc7	-1.6222	-3.0784	6.8678e-22	ENSMUSG00000042246		1
Rab6b	-1.5103	-2.8486	1.0652e-21	ENSMUSG00000032549		1
Il6ra	-0.7487	-1.6802	2.291e-21	ENSMUSG00000027947		1
Duoxa1	-4.5028	-22.6716	3.6159e-21	ENSMUSG00000027224		0
Ltb	-2.1738	-4.5122	3.9948e-21	ENSMUSG00000024399		0
Mmp14	1.2893	2.4441	6.3037e-21	ENSMUSG00000000957	1
Ptger4	4.0124	16.1385	1.0462e-20	ENSMUSG00000039942	0
Hells	3.5437	11.6615	1.4241e-20	ENSMUSG00000025001	0
Ccl2	5.0459	33.0341	1.6409e-20	ENSMUSG00000035385	1
Kdm5b	-1.0257	-2.0359	4.5361e-20	ENSMUSG00000042207		0
Ccni	-1.1325	-2.1924	7.511e-20	ENSMUSG00000063015		1
Tnf	4.1732	18.0407	9.4334e-20	ENSMUSG00000024401	1
Dab2	2.4529	5.4752	1.2529e-19	ENSMUSG00000022150	0
Gadd45g	1.4906	2.8101	1.6263e-19	ENSMUSG00000021453	1
Nfkb2	1.4472	2.7267	2.932e-19	ENSMUSG00000025225	1
Cables1	-1.3022	-2.4661	3.1446e-19	ENSMUSG00000040957		1
Kdm3a	-0.6871	-1.6101	3.6737e-19	ENSMUSG00000053470		0
Siglec1	4.7954	27.7686	4.0086e-19	ENSMUSG00000027322	1
Tlr2	2.0912	4.2611	4.8028e-19	ENSMUSG00000027995	1
Ptprc	0.6156	1.5322	8.9132e-19	ENSMUSG00000026395	0
Tmem206	-0.7459	-1.677	9.0938e-19	ENSMUSG00000026627		0
Mapk14	-0.601	-1.5168	1.0622e-18	ENSMUSG00000053436		0
Fcgr2b	0.6545	1.574	1.149e-18	ENSMUSG00000026656	1
Ago4	-1.4019	-2.6424	1.1567e-18	ENSMUSG00000042500		0
Chst8	-2.0084	-4.0235	3.5803e-18	ENSMUSG00000060402		0
Ppp3ca	-0.6243	-1.5415	5.8155e-18	ENSMUSG00000028161		0
Smarca4	0.7743	1.7103	7.4014e-18	ENSMUSG00000032187	0
Ung	3.9335	15.2795	7.6497e-18	ENSMUSG00000029591	0
Cd69	4.5586	23.5658	1.9687e-17	ENSMUSG00000030156	1
Lars	0.9277	1.9022	2.4068e-17	ENSMUSG00000024493	1
Xrcc6	0.8385	1.7882	2.9488e-17	ENSMUSG00000022471	0
Mvp	0.8668	1.8236	4.7203e-17	ENSMUSG00000030681	0
Slc1a3	-0.7501	-1.6819	6.005e-17	ENSMUSG00000005360		1
St8sia6	-1.4652	-2.761	7.9205e-17	ENSMUSG00000003418		0
Tmcc3	-0.9849	-1.9791	9.5508e-17	ENSMUSG00000020023		1
Asb2	-1.2358	-2.3551	2.4769e-16	ENSMUSG00000021200		0
Rps9	0.5989	1.5146	3.443e-16	ENSMUSG00000006333	0
Pmp22	-0.9929	-1.9902	4.2751e-16	ENSMUSG00000018217		1
Il1rn	4.7197	26.3487	5.3329e-16	ENSMUSG00000026981	1
Tgfa	-0.7834	-1.7212	5.4396e-16	ENSMUSG00000029999		1
Chek1	2.4841	5.5948	6.8719e-16	ENSMUSG00000032113	0
Dnmt1	1.0803	2.1145	7.7233e-16	ENSMUSG00000004099	0
Cryba4	-1.0645	-2.0915	7.8394e-16	ENSMUSG00000066975		1
Rpl29	0.7889	1.7278	7.9163e-16	ENSMUSG00000048758	0
Ccng2	-2.1348	-4.3917	1.0512e-15	ENSMUSG00000029385		1
Rpl36al	0.757	1.6899	1.2663e-15	ENSMUSG00000049751	1
Il15ra	2.1647	4.4837	1.7298e-15	ENSMUSG00000023206	1
Kat2a	0.7471	1.6784	1.7974e-15	ENSMUSG00000020918	0
Pik3ca	-0.773	-1.7088	1.8371e-15	ENSMUSG00000027665		0
Ezh1	-0.8336	-1.7821	2.6445e-15	ENSMUSG00000006920		1
Cd33	-0.9413	-1.9203	2.6752e-15	ENSMUSG00000004609		0
Sesn1	-0.9447	-1.9247	4.2116e-15	ENSMUSG00000038332		1
Bola2	0.9087	1.8774	5.2254e-15	ENSMUSG00000047721	0
Gba	0.7109	1.6368	8.241e-15	ENSMUSG00000028048	0
C3	2.9808	7.8943	8.8445e-15	ENSMUSG00000024164	1
Sod2	1.3907	2.6221	1.203e-14	ENSMUSG00000006818	1
Lrg1	9.3336	645.22	1.6624e-14	ENSMUSG00000037095	0
Slamf9	1.0306	2.0428	1.6749e-14	ENSMUSG00000026548	0
Slc2a5	-1.9949	-3.986	1.6749e-14	ENSMUSG00000028976		1
Jam2	-1.2919	-2.4485	1.8297e-14	ENSMUSG00000053062		1
Smc1a	0.6304	1.548	2.6626e-14	ENSMUSG00000041133	0
Ccl5	5.0518	33.1693	2.8834e-14	ENSMUSG00000035042	1
Lrrc25	1.1899	2.2814	3.3598e-14	ENSMUSG00000049988	1
Il1a	1.125	2.181	3.8018e-14	ENSMUSG00000027399	1
Cp	2.8127	7.0258	4.0614e-14	ENSMUSG00000003617	1
Itgam	0.6689	1.5899	5.1008e-14	ENSMUSG00000030786	0
Sall1	-0.7031	-1.628	5.1755e-14	ENSMUSG00000031665		1
C1qa	0.627	1.5444	6.4047e-14	ENSMUSG00000036887	0
Hpgds	-0.6744	-1.5959	3.1704e-13	ENSMUSG00000029919		1
Ccl7	4.9092	30.0485	3.5444e-13	ENSMUSG00000035373	1
Il1r2	9.0208	519.443	3.7324e-13	ENSMUSG00000026073	0
Txnrd1	0.8484	1.8005	3.7481e-13	ENSMUSG00000020250	0
Tle3	-1.2198	-2.3292	3.9709e-13	ENSMUSG00000032280		0
Marco	10.0918	1091.3	8.8985e-13	ENSMUSG00000026390	1
Bcl2a1a	1.2483	2.3755	1.9993e-12	ENSMUSG00000102037	1
Ifitm3	3.6741	12.7644	4.9702e-12	ENSMUSG00000025492	1
Rb1cc1	-0.7403	-1.6705	6.2452e-12	ENSMUSG00000025907		1
Homer1	1.293	2.4503	8.3536e-12	ENSMUSG00000007617	1
Lmnb1	1.2631	2.4001	1.8425e-11	ENSMUSG00000024590	0
Rps10	0.5932	1.5086	3.0568e-11	ENSMUSG00000052146	0
Irf4	-1.261	-2.3967	4.3295e-11	ENSMUSG00000021356		0
Pcna	0.7247	1.6525	7.7176e-11	ENSMUSG00000027342	0
Kdm1a	-0.5886	-1.5038	8.9438e-11	ENSMUSG00000036940		1
Pacsin1	-2.7771	-6.8548	9.2098e-11	ENSMUSG00000040276		1
Tmem100	-0.6153	-1.5319	1.0137e-10	ENSMUSG00000069763		1
Cycs	0.672	1.5932	1.082e-10	ENSMUSG00000063694	0
Ch25h	4.7719	27.3196	1.0899e-10	ENSMUSG00000050370	1
Rala	-0.7323	-1.6612	3.6463e-10	ENSMUSG00000008859		0
Mpeg1	-0.8428	-1.7935	9.9098e-10	ENSMUSG00000046805		0
Zbp1	4.1102	17.2698	1.3084e-09	ENSMUSG00000027514	1
Clic4	1.3598	2.5665	1.6665e-09	ENSMUSG00000037242	0
Npnt	-1.7891	-3.4561	1.7891e-09	ENSMUSG00000040998		0
Suv39h2	2.2884	4.885	2.2308e-09	ENSMUSG00000026646	0
Casp4	0.8071	1.7497	3.1497e-09	ENSMUSG00000033538	1
Tspan18	-1.0253	-2.0354	4.4251e-09	ENSMUSG00000027217		1
Cnn2	-1.1576	-2.2309	4.53e-09	ENSMUSG00000004665		0
Lag3	-0.6149	-1.5315	4.7632e-09	ENSMUSG00000030124		1
Lacc1	0.6184	1.5351	5.7564e-09	ENSMUSG00000044350	0
Gbp2	1.9809	3.9474	7.1701e-09	ENSMUSG00000028270	1
Casp6	-0.8051	-1.7472	7.2781e-09	ENSMUSG00000027997		0
Ly6a	1.5719	2.973	8.2403e-09	ENSMUSG00000075602	1
Cdc25a	0.7452	1.6762	1.5631e-08	ENSMUSG00000032477	0
Blm	1.1618	2.2373	1.821e-08	ENSMUSG00000030528	0
Ulk1	-1.1998	-2.2971	5.1514e-08	ENSMUSG00000029512		1
Tnfrsf12a	1.2606	2.396	5.6926e-08	ENSMUSG00000023905	0
Irf7	2.5713	5.9435	6.4081e-08	ENSMUSG00000025498	1
Ltc4s	-1.1277	-2.1851	1.5707e-07	ENSMUSG00000020377		1
Trem3	5.5433	46.6329	1.8103e-07	ENSMUSG00000041754	0
Ms4a4a	7.4408	173.741	1.9306e-07	ENSMUSG00000101389	0
Slc2a1	0.6514	1.5707	2.0193e-07	ENSMUSG00000028645	1
Rtn4rl1	-0.8018	-1.7433	2.0443e-07	ENSMUSG00000045287		1
Bbc3	-1.0698	-2.0992	2.4922e-07	ENSMUSG00000002083		0
Lig1	1.5542	2.9366	2.7213e-07	ENSMUSG00000056394	0
Psen2	0.7072	1.6327	3.6065e-07	ENSMUSG00000010609	0
Slc10a6	4.2633	19.2037	4.9242e-07	ENSMUSG00000029321	1
E2f1	2.4921	5.626	4.951e-07	ENSMUSG00000027490	1
Apoe	1.2816	2.4311	5.4123e-07	ENSMUSG00000002985	0
Myc	1.7695	3.4094	5.8694e-07	ENSMUSG00000022346	0
Padi2	-0.6314	-1.549	6.6615e-07	ENSMUSG00000028927		1
Cd83	-0.5879	-1.5031	6.8797e-07	ENSMUSG00000015396		1
Trem1	9.0234	520.366	8.0265e-07	ENSMUSG00000042265	1
Cd40	2.5162	5.7208	8.5857e-07	ENSMUSG00000017652	0
Kdm1b	-0.5912	-1.5065	1.1068e-06	ENSMUSG00000038080		1
Cd44	2.9491	7.7224	1.3311e-06	ENSMUSG00000005087	0
Il1rap	0.8894	1.8524	1.5532e-06	ENSMUSG00000022514	1
Ncaph	-0.7353	-1.6648	1.639e-06	ENSMUSG00000034906		1
Lcn2	3.6376	12.4455	2.3787e-06	ENSMUSG00000026822	1
Fpr1	11.8077	3584.76	3.6933e-06	ENSMUSG00000045551	1
Osgin1	-1.341	-2.5333	5.4825e-06	ENSMUSG00000074063		1
Cxcl10	3.3491	10.19	6.1541e-06	ENSMUSG00000034855	1
Fas	1.4637	2.7581	6.9646e-06	ENSMUSG00000024778	1
Exo1	2.2376	4.716	7.1192e-06	ENSMUSG00000039748	0
Slamf8	0.9212	1.8937	7.4403e-06	ENSMUSG00000053318	1
Rpl28	0.6529	1.5724	9.1635e-06	ENSMUSG00000030432	0
Mdc1	0.655	1.5746	1.0727e-05	ENSMUSG00000061607	0
Cdkn1a	0.9871	1.9822	1.419e-05	ENSMUSG00000023067	0
Birc3	0.6084	1.5246	1.4823e-05	ENSMUSG00000032000	1
Gstm1	-0.9098	-1.8787	1.5584e-05	ENSMUSG00000058135		0
Nfkbia	0.9721	1.9617	1.74e-05	ENSMUSG00000021025	1
Klrd1	-10.4305	-1380.03	2.1465e-05	ENSMUSG00000030165		0
Itgam	0.9663	1.9539	2.284e-05	ENSMUSG00000108596	0
Fyn	-0.6042	-1.5201	2.5551e-05	ENSMUSG00000019843		1
F3	1.6029	3.0375	3.377e-05	ENSMUSG00000028128	1
Prkcq	-1.4508	-2.7335	3.7711e-05	ENSMUSG00000026778		0
Ifih1	0.8532	1.8065	3.8972e-05	ENSMUSG00000026896	1
Anxa1	-4.0535	-16.6042	4.934e-05	ENSMUSG00000024659		0
Rsad2	2.1748	4.5153	5.0303e-05	ENSMUSG00000020641	1
Ezh2	0.9214	1.894	5.486e-05	ENSMUSG00000029687	0
Axl	1.6985	3.2457	5.9577e-05	ENSMUSG00000002602	1
Ak1	-0.7092	-1.6349	6.11e-05	ENSMUSG00000026817		1
Relb	0.6882	1.6113	0.0001	ENSMUSG00000002983	1
Irak3	0.9779	1.9696	0.0001	ENSMUSG00000020227	1
Atr	0.6259	1.5431	0.0001	ENSMUSG00000032409	0
Bag3	0.6231	1.5402	0.0001	ENSMUSG00000030847	0
Fabp5	1.7117	3.2755	0.0001	ENSMUSG00000027533	0
Oas1g	2.537	5.8036	0.0002	ENSMUSG00000066861	1
Vim	1.4222	2.6799	0.0004	ENSMUSG00000026728	1
Ets2	0.6061	1.5222	0.0005	ENSMUSG00000022895	0
Srxn1	0.7583	1.6915	0.0005	ENSMUSG00000032802	0
Stat1	0.9599	1.9452	0.0008	ENSMUSG00000026104	1
Fcrls	-0.7003	-1.6248	0.0009	ENSMUSG00000015852		1
Kcnd1	-0.6058	-1.5218	0.001	ENSMUSG00000009731		1
Bcl2	0.7537	1.6861	0.0011	ENSMUSG00000057329	0
Ccr2	-0.8212	-1.7669	0.0011	ENSMUSG00000049103		0
Slfn8	0.8154	1.7597	0.0012	ENSMUSG00000035208	1
Zfp367	0.6995	1.624	0.0014	ENSMUSG00000044934	0
Itgax	0.7546	1.6872	0.0021	ENSMUSG00000030789	0
Ddx58	0.7938	1.7337	0.0032	ENSMUSG00000040296	1
Ccl3	1.0637	2.0903	0.0165	ENSMUSG00000000982	1
Col6a3	-0.6581	-1.578	0.0186	ENSMUSG00000048126		1
Fkbp5	0.7584	1.6917	0.0215	ENSMUSG00000024222	0
Ccl4	0.9032	1.8702	0.0311	ENSMUSG00000018930	1

## Sheet: slice unique DEGs GO analysis
Input	GO term	Description	P-value	FDR q-value	Enrichment (N, B, n, b)
All slice unique LPS DEGs	GO:0008283	cell proliferation	6.1e-05	0.481	1.70 (769,72,232,37)
All slice unique LPS DEGs	GO:0007051	spindle organization	0.000136	0.539	2.98 (769,10,232,9)
All slice unique LPS DEGs	GO:0090257	regulation of muscle system process	0.000289	0.76	2.06 (769,29,232,18)
All slice unique LPS DEGs	GO:0007052	mitotic spindle organization	0.00072	1	3.31 (769,6,232,6)
All slice unique LPS DEGs	GO:0010951	negative regulation of endopeptidase activity	0.000875	1	2.07 (769,24,232,15)
Up-regulated slice unique LPS DEGs	GO:0009617	response to bacterium	3.59e-05	0.283	3.00 (769,52,74,15)
Up-regulated slice unique LPS DEGs	GO:0052548	regulation of endopeptidase activity	0.000164	0.646	2.56 (769,65,74,16)
Up-regulated slice unique LPS DEGs	GO:0052547	regulation of peptidase activity	0.000352	0.927	2.41 (769,69,74,16)
Up-regulated slice unique LPS DEGs	GO:0030162	regulation of proteolysis	0.000614	1	2.10 (769,94,74,19)
Up-regulated slice unique LPS DEGs	GO:0051336	regulation of hydrolase activity	0.000772	1	1.97 (769,111,74,21)
Down-regulated slice unique LPS DEGs	GO:0007051	spindle organization	8.42e-05	0.665	3.89 (769,10,158,8)
Down-regulated slice unique LPS DEGs	GO:0006479	protein methylation	0.000203	0.8	2.78 (769,21,158,12)
Down-regulated slice unique LPS DEGs	GO:0008213	protein alkylation	0.000203	0.533	2.78 (769,21,158,12)
Down-regulated slice unique LPS DEGs	GO:0016571	histone methylation	0.000203	0.4	2.78 (769,21,158,12)
Down-regulated slice unique LPS DEGs	GO:0006325	chromatin organization	0.000209	0.33	1.80 (769,81,158,30)
Down-regulated slice unique LPS DEGs	GO:0032259	methylation	0.000232	0.305	2.43 (769,30,158,15)
Down-regulated slice unique LPS DEGs	GO:0010639	negative regulation of organelle organization	0.000299	0.338	1.96 (769,57,158,23)
Down-regulated slice unique LPS DEGs	GO:0018022	peptidyl-lysine methylation	0.000328	0.324	2.82 (769,19,158,11)
Down-regulated slice unique LPS DEGs	GO:0034968	histone lysine methylation	0.000328	0.288	2.82 (769,19,158,11)
Down-regulated slice unique LPS DEGs	GO:0044260	cellular macromolecule metabolic process	0.000348	0.275	1.34 (769,273,158,75)
Down-regulated slice unique LPS DEGs	GO:0006996	organelle organization	0.000479	0.344	1.51 (769,148,158,46)
Down-regulated slice unique LPS DEGs	GO:0043414	macromolecule methylation	0.000608	0.4	2.35 (769,29,158,14)
Down-regulated slice unique LPS DEGs	GO:0016569	covalent chromatin modification	0.000732	0.445	1.87 (769,60,158,23)
Down-regulated slice unique LPS DEGs	GO:0043170	macromolecule metabolic process	0.0009	0.507	1.27 (769,322,158,84)
Down-regulated slice unique LPS DEGs	GO:0008283	cell proliferation	0.000948	0.499	1.76 (769,72,158,26)
Down-regulated slice unique LPS DEGs	GO:0043412	macromolecule modification	0.00099	0.489	1.42 (769,182,158,53)

## Sheet: invivo unique DEGs GO analysis
Input	GO term	Description	P-value	FDR q-value	Enrichment (N, B, n, b)
All invivo unique LPS DEGs	GO:0006260	DNA replication	0.000187	1	3.83 (769,12,134,8)
All invivo unique LPS DEGs	GO:0034641	cellular nitrogen compound metabolic process	0.000639	1	1.55 (769,152,134,41)
All invivo unique LPS DEGs	GO:0034645	cellular macromolecule biosynthetic process	0.000872	1	2.12 (769,46,134,17)
All invivo unique LPS DEGs	GO:0000727	double-strand break repair via break-induced replication	0.000888	1	5.74 (769,4,134,4)
All invivo unique LPS DEGs	GO:0006270	DNA replication initiation	0.000888	1	5.74 (769,4,134,4)
All invivo unique LPS DEGs	GO:0005975	carbohydrate metabolic process	0.000977	1	2.63 (769,24,134,11)
Up-regulated invivo unique LPS DEGs	GO:0034641	cellular nitrogen compound metabolic process	7.59e-07	0.00599	2.11 (769,152,84,35)
Up-regulated invivo unique LPS DEGs	GO:0006260	DNA replication	5.09e-06	0.0201	6.10 (769,12,84,8)
Up-regulated invivo unique LPS DEGs	GO:0034645	cellular macromolecule biosynthetic process	6.96e-06	0.0183	3.18 (769,46,84,16)
Up-regulated invivo unique LPS DEGs	GO:0009059	macromolecule biosynthetic process	9.07e-06	0.0179	2.99 (769,52,84,17)
Up-regulated invivo unique LPS DEGs	GO:1901360	organic cyclic compound metabolic process	1.41e-05	0.0223	2.01 (769,141,84,31)
Up-regulated invivo unique LPS DEGs	GO:0006259	DNA metabolic process	1.72e-05	0.0226	2.43 (769,83,84,22)
Up-regulated invivo unique LPS DEGs	GO:0006281	DNA repair	3.12e-05	0.0352	2.66 (769,62,84,18)
Up-regulated invivo unique LPS DEGs	GO:0022402	cell cycle process	6.43e-05	0.0635	2.38 (769,77,84,20)
Up-regulated invivo unique LPS DEGs	GO:0006725	cellular aromatic compound metabolic process	8.08e-05	0.0709	1.96 (769,131,84,28)
Up-regulated invivo unique LPS DEGs	GO:0090304	nucleic acid metabolic process	0.000119	0.0941	2.07 (769,106,84,24)
Up-regulated invivo unique LPS DEGs	GO:0000727	double-strand break repair via break-induced replication	0.000133	0.0958	9.15 (769,4,84,4)
Up-regulated invivo unique LPS DEGs	GO:0006270	DNA replication initiation	0.000133	0.0878	9.15 (769,4,84,4)
Up-regulated invivo unique LPS DEGs	GO:0007049	cell cycle	0.000153	0.0932	2.47 (769,63,84,17)
Up-regulated invivo unique LPS DEGs	GO:0046483	heterocycle metabolic process	0.000172	0.0969	1.92 (769,129,84,27)
Up-regulated invivo unique LPS DEGs	GO:0006139	nucleobase-containing compound metabolic process	0.000232	0.122	1.92 (769,124,84,26)
Up-regulated invivo unique LPS DEGs	GO:0044770	cell cycle phase transition	0.000453	0.224	4.27 (769,15,84,7)
Up-regulated invivo unique LPS DEGs	GO:0006310	DNA recombination	0.000502	0.233	3.16 (769,29,84,10)
Up-regulated invivo unique LPS DEGs	GO:1901576	organic substance biosynthetic process	0.000612	0.268	2.00 (769,96,84,21)
Up-regulated invivo unique LPS DEGs	GO:0044237	cellular metabolic process	0.000793	0.329	1.36 (769,356,84,53)
Up-regulated invivo unique LPS DEGs	GO:0009058	biosynthetic process	0.000829	0.327	1.96 (769,98,84,21)
Up-regulated invivo unique LPS DEGs	GO:0044249	cellular biosynthetic process	0.000934	0.351	1.99 (769,92,84,20)
Up-regulated invivo unique LPS DEGs	GO:0006974	cellular response to DNA damage stimulus	0.000971	0.349	1.90 (769,106,84,22)
Down-regulated invivo unique LPS DEGs	GO:0006486	protein glycosylation	0.000991	1	11.54 (769,4,50,3)
Down-regulated invivo unique LPS DEGs	GO:0043413	macromolecule glycosylation	0.000991	1	11.54 (769,4,50,3)
