# Supplementary material for: Organotypic Brain Slice Culture Microglia Exhibit Molecular Similarity to Acutely-Isolated Adult Microglia and Provide a Platform to Study Neuroinflammation
Source: Front Cell Neurosci. 2020 Dec 21;14:592005. doi: 10.3389/fncel.2020.592005 (PMC7812919; doi:10.3389/fncel.2020.592005)
Supplement: Supplementary file 3 [file Table_3.XLSX]

## Sheet: Table Legend
	TNF and GM-CSF differentially expressed gene enrichment within a focused set of Gene Ontology genesets. The number of TNF and GM-CSF differentially expressed genes (DEGs) within a focused set of immune activation, migration/chemotaxis, proliferation and phagocytosis GO pathway genesets was determined including the number of unique and shared DEGs between the two stimuli.

## Sheet: GO analysis
			# DEGs by treatment			# DEGs specific and shared			DEGs / geneset total (%)			Specific or shared DEGs / geneset total (%)
Geneset	Group	Total number of genes in geneset	TNF DEGs	GMCSF DEGs	Common DEGs	TNF NOT GMCSF DEGs	GMCSF NOT TNF DEGs	Shared directionally correl DEGs	%TNF	%GMCSF	%common	%TNF NOT GMCSF	%GMCSF NOT TNF	%shared (directionally correlated)
GO 0034340 resp type I interfer	immune activation	24	10	5	3	7	2	3	41.6667	20.8333	12.5	29.1667	8.33333	12.5
GO 0001774 microglia cell activation	immune activation	45	16	7	6	10	1	5	35.5556	15.5556	13.3333	22.2222	2.22222	11.1111
GO 0002224 toll-like R sig pat	immune activation	103	34	9	6	28	3	4	33.0097	8.73786	5.82524	27.1845	2.91262	3.8835
GO 0002758 innate imm resp act	immune activation	147	46	10	6	40	4	4	31.2925	6.80272	4.08163	27.2109	2.72109	2.72109
GO 0002274 myeloid leukocyteact	immune activation	217	54	23	20	34	3	19	24.8848	10.5991	9.21659	15.6682	1.38249	8.75576
GO 0097529 myeloidleukocytemig	chemotaxis/migration	207	50	31	22	28	9	21	24.1546	14.9758	10.628	13.5266	4.34783	10.1449
GO 0002688 reg leuko chemotax	chemotaxis/migration	112	26	15	11	15	4	10	23.2143	13.3929	9.82143	13.3929	3.57143	8.92857
GO 0030595 leuko chemotaxis	chemotaxis/migration	212	48	35	25	23	10	24	22.6415	16.5094	11.7925	10.8491	4.71698	11.3208
GO 0007249 I-kappaB kinase_NF-kappaB signaling	immune activation	195	42	17	12	30	5	10	21.5385	8.71795	6.15385	15.3846	2.5641	5.12821
GO 0045087 innate immune resp	immune activation	898	187	71	52	135	19	46	20.8241	7.90646	5.79065	15.0334	2.11581	5.12249
GO 0070661 leukocyte prolifer	proliferation	332	69	32	20	49	12	19	20.7831	9.63855	6.0241	14.759	3.61446	5.72289
GO 0038061 NIK_NF-kappaB signaling	immune activation	112	23	9	5	18	4	4	20.5357	8.03571	4.46429	16.0714	3.57143	3.57143
GO 0000278 mitotic cell cycle	proliferation	799	155	40	18	137	22	18	19.3992	5.00626	2.25282	17.1464	2.75344	2.25282
GO 0010564 reg cell cyc process	proliferation	586	94	25	11	83	14	11	16.041	4.26621	1.87713	14.1638	2.38908	1.87713
GO 0022402 cell cycle process	proliferation	1112	171	41	17	154	24	17	15.3777	3.68705	1.52878	13.8489	2.15827	1.52878
GO 0007049 cell cycle	proliferation	1645	250	73	38	212	35	37	15.1976	4.43769	2.31003	12.8875	2.12766	2.24924
GO 0006909 phagocytosis	phagocytosis	389	52	20	17	35	3	16	13.3676	5.14139	4.37018	8.99743	0.771208	4.11311
