# Supplementary material for: Organotypic Brain Slice Culture Microglia Exhibit Molecular Similarity to Acutely-Isolated Adult Microglia and Provide a Platform to Study Neuroinflammation
Source: Front Cell Neurosci. 2020 Dec 21;14:592005. doi: 10.3389/fncel.2020.592005 (PMC7812919; doi:10.3389/fncel.2020.592005)
Supplement: Supplementary file 4 [file Table_4.XLSX]

## Sheet: Table Legend
	Pearson correlation analysis of scRNAseq PCA data to determine genes associated with PC1 and PC2. Brain slice culture, in vitro primary/mixed glial culture and freshly-isolated adult microglia were FACS-sorted and subjected to single cell RNA expression profiling and Principle Component Analysis (see Figure 2). Pearson correlation analysis of genes correlated with PC1 and PC2.

## Sheet: Pearson_PC1
ID	Covariate	Correlation	Correlation.PValue	Correlation.FDR_BH	Regression.Slope	Correlation.Abs	GeneName
ENSMUSG00000021665	PC1	0.867057	0	0	538.08	0.867057	Hexb
ENSMUSG00000048163	PC1	0.842879	0	0	163.052	0.842879	Selplg
ENSMUSG00000036353	PC1	0.83979	0	0	256.253	0.83979	P2ry12
ENSMUSG00000050708	PC1	-0.835671	0	0	-885.325	0.835671	Ftl1
ENSMUSG00000027447	PC1	0.832313	0	0	1791.37	0.832313	Cst3
ENSMUSG00000054675	PC1	0.79244	0	0	96.1682	0.79244	Tmem119
ENSMUSG00000037706	PC1	0.784719	0	0	190.643	0.784719	Cd81
ENSMUSG00000021190	PC1	0.766441	0	0	203.329	0.766441	Lgmn
ENSMUSG00000024621	PC1	0.764814	0	0	86.9032	0.764814	Csf1r
ENSMUSG00000040229	PC1	0.758761	0	0	94.048	0.758761	Gpr34
ENSMUSG00000060126	PC1	-0.751917	0	0	-48.5136	0.751917	Tpt1
ENSMUSG00000038642	PC1	0.7405	0	0	246.197	0.7405	Ctss
ENSMUSG00000024661	PC1	-0.738609	0	0	-613.958	0.738609	Fth1
ENSMUSG00000068220	PC1	-0.735403	0	0	-71.3649	0.735403	Lgals1
ENSMUSG00000033192	PC1	0.733414	0	0	57.4492	0.733414	Lpcat2
ENSMUSG00000052336	PC1	0.711642	0	0	61.6568	0.711642	Cx3cr1
ENSMUSG00000027848	PC1	0.699936	0	0	88.1097	0.699936	Olfml3
ENSMUSG00000002985	PC1	-0.699097	0	0	-1963.33	0.699097	Apoe
ENSMUSG00000028692	PC1	-0.690883	0	0	-31.7871	0.690883	Akr1a1
ENSMUSG00000069516	PC1	-0.688645	0	0	-990.014	0.688645	Lyz2
ENSMUSG00000036362	PC1	0.675633	0	0	35.1823	0.675633	P2ry13
ENSMUSG00000020101	PC1	0.675367	0	0	41.388	0.675367	Vsir
ENSMUSG00000020009	PC1	0.672152	0	0	42.8724	0.672152	Ifngr1
ENSMUSG00000060147	PC1	-0.669678	0	0	-18.4748	0.669678	Serpinb6a
ENSMUSG00000027712	PC1	-0.65916	0	0	-16.9898	0.65916	Anxa5
ENSMUSG00000028691	PC1	-0.658169	0	0	-73.586	0.658169	Prdx1
ENSMUSG00000020053	PC1	-0.656522	0	0	-18.5012	0.656522	Igf1
ENSMUSG00000037266	PC1	0.655372	0	0	47.6887	0.655372	Rsrp1
ENSMUSG00000051504	PC1	0.654583	0	0	34.5464	0.654583	Siglech
ENSMUSG00000005054	PC1	-0.649637	0	0	-28.9324	0.649637	Cstb
ENSMUSG00000024672	PC1	-0.647404	0	0	-68.5768	0.647404	Ms4a7
ENSMUSG00000038235	PC1	0.636433	0	0	24.8238	0.636433	F11r
ENSMUSG00000018381	PC1	0.626784	0	0	28.8516	0.626784	Abi3
ENSMUSG00000022150	PC1	-0.626098	0	0	-20.1846	0.626098	Dab2
ENSMUSG00000028581	PC1	0.624112	0	0	55.8412	0.624112	Laptm5
ENSMUSG00000029581	PC1	0.623374	0	0	28.6116	0.623374	Fscn1
ENSMUSG00000018593	PC1	0.620065	0	0	86.8658	0.620065	Sparc
ENSMUSG00000031818	PC1	-0.613374	0	0	-31.0615	0.613374	Cox4i1
ENSMUSG00000060591	PC1	-0.613253	0	0	-22.4799	0.613253	Ifitm2
ENSMUSG00000089929	PC1	-0.610038	0	0	-36.7629	0.610038	Bcl2a1b
ENSMUSG00000093674	PC1	-0.610002	0	0	-120.133	0.610002	Rpl41
ENSMUSG00000092341	PC1	0.605317	0	0	1011.23	0.605317	Malat1
ENSMUSG00000042541	PC1	-0.604565	0	0	-19.0135	0.604565	Sem1
ENSMUSG00000028976	PC1	0.603756	0	0	23.0419	0.603756	Slc2a5
ENSMUSG00000101249	PC1	-0.602925	0	0	-137.483	0.602925	Gm29216
ENSMUSG00000026879	PC1	-0.602504	0	0	-9.95722	0.602504	Gsn
ENSMUSG00000094724	PC1	0.596281	0	0	23.342	0.596281	Rnaset2b
ENSMUSG00000024953	PC1	-0.594308	0	0	-24.2712	0.594308	Prdx5
ENSMUSG00000029455	PC1	-0.589829	0	0	-11.0685	0.589829	Aldh2
ENSMUSG00000095687	PC1	0.586833	0	0	24.1447	0.586833	Rnaset2a
ENSMUSG00000022817	PC1	0.584541	0	0	32.4724	0.584541	Itgb5
ENSMUSG00000007613	PC1	0.582666	0	0	22.2424	0.582666	Tgfbr1
ENSMUSG00000049775	PC1	-0.581611	0	0	-389.575	0.581611	Tmsb4x
ENSMUSG00000021939	PC1	-0.580032	0	0	-223.597	0.580032	Ctsb
ENSMUSG00000031246	PC1	-0.579368	0	0	-6.24137	0.579368	Sh3bgrl
ENSMUSG00000101111	PC1	-0.578489	0	0	-118.589	0.578489	Gm28437
ENSMUSG00000008540	PC1	-0.57749	0	0	-10.6139	0.57749	Mgst1
ENSMUSG00000073468	PC1	0.577211	0	0	26.9178	0.577211	Sft2d1
ENSMUSG00000028843	PC1	-0.575391	0	0	-33.9083	0.575391	Sh3bgrl3
ENSMUSG00000008348	PC1	0.573652	0	0	44.6693	0.573652	Ubc
ENSMUSG00000030246	PC1	0.570432	0	0	26.0297	0.570432	Ldhb
ENSMUSG00000047250	PC1	0.567375	0	0	25.4155	0.567375	Ptgs1
ENSMUSG00000022747	PC1	0.567125	0	0	18.0307	0.567125	St3gal6
ENSMUSG00000040466	PC1	-0.566837	0	0	-13.7533	0.566837	Blvrb
ENSMUSG00000000088	PC1	-0.56681	0	0	-15.3578	0.56681	Cox5a
ENSMUSG00000073599	PC1	0.565373	0	0	19.9111	0.565373	Ecscr
ENSMUSG00000028639	PC1	-0.563291	0	0	-24.6899	0.563291	Ybx1
ENSMUSG00000036908	PC1	0.562546	0	0	35.8009	0.562546	Unc93b1
ENSMUSG00000102070	PC1	-0.560279	0	0	-55.4609	0.560279	Gm28661
ENSMUSG00000040747	PC1	0.559791	0	0	34.5793	0.559791	Cd53
ENSMUSG00000018567	PC1	-0.558726	0	0	-22.546	0.558726	Gabarap
ENSMUSG00000046330	PC1	-0.5565	0	0	-60.8525	0.5565	Rpl37a
ENSMUSG00000036896	PC1	0.555501	0	0	155.359	0.555501	C1qc
ENSMUSG00000055541	PC1	0.552943	0	0	23.2457	0.552943	Lair1
ENSMUSG00000100862	PC1	-0.549964	0	0	-104.249	0.549964	Gm10925
ENSMUSG00000090841	PC1	-0.546597	0	0	-20.2833	0.546597	Myl6
ENSMUSG00000036751	PC1	-0.545203	0	0	-16.942	0.545203	Cox6b1
ENSMUSG00000025290	PC1	-0.544041	0	0	-45.9395	0.544041	Rps24
ENSMUSG00000044533	PC1	-0.543589	0	0	-39.2664	0.543589	Rps2
ENSMUSG00000028367	PC1	-0.543577	0	0	-11.9266	0.543577	Txn1
ENSMUSG00000036781	PC1	-0.542804	0	0	-15.9202	0.542804	Rps27l
ENSMUSG00000026473	PC1	0.541602	0	0	27.7055	0.541602	Glul
ENSMUSG00000098112	PC1	0.53939	0	0	18.0835	0.53939	Bin2
ENSMUSG00000029465	PC1	-0.538242	0	0	-19.2169	0.538242	Arpc3
ENSMUSG00000031402	PC1	-0.537583	0	0	-8.06131	0.537583	Mpp1
ENSMUSG00000033685	PC1	-0.537564	0	0	-16.1114	0.537564	Ucp2
ENSMUSG00000032434	PC1	0.534675	0	0	17.2825	0.534675	Cmtm6
ENSMUSG00000113902	PC1	-0.53457	0	0	-10.0794	0.53457	AC121965.1
ENSMUSG00000079419	PC1	-0.532184	0	0	-16.2973	0.532184	Ms4a6c
ENSMUSG00000026712	PC1	-0.531727	0	0	-9.8058	0.531727	Mrc1
ENSMUSG00000008036	PC1	-0.53155	0	0	-11.0448	0.53155	Ap2s1
ENSMUSG00000018965	PC1	0.531004	0	0	27.3198	0.531004	Ywhah
ENSMUSG00000035885	PC1	-0.530461	0	0	-20.7182	0.530461	Cox8a
ENSMUSG00000014313	PC1	-0.528463	0	0	-14.6215	0.528463	Cox6c
ENSMUSG00000040212	PC1	-0.527878	0	0	-13.3671	0.527878	Emp3
ENSMUSG00000028494	PC1	-0.524557	0	0	-17.4158	0.524557	Plin2
ENSMUSG00000001128	PC1	-0.52424	0	0	-11.4356	0.52424	Cfp
ENSMUSG00000040952	PC1	-0.523512	0	0	-81.0178	0.523512	Rps19
ENSMUSG00000070394	PC1	-0.523106	0	0	-13.0032	0.523106	Tmem256
ENSMUSG00000070493	PC1	-0.523067	0	0	-17.2756	0.523067	Chchd2
ENSMUSG00000071415	PC1	-0.522283	0	0	-50.6643	0.522283	Rpl23
ENSMUSG00000060938	PC1	-0.521631	0	0	-49.3933	0.521631	Rpl26
ENSMUSG00000017493	PC1	-0.520584	0	0	-10.3363	0.520584	Igfbp4
ENSMUSG00000025351	PC1	-0.520013	0	0	-58.4293	0.520013	Cd63
ENSMUSG00000035697	PC1	0.519296	0	0	16.7701	0.519296	Arhgap45
ENSMUSG00000023010	PC1	0.519175	0	0	30.0365	0.519175	Tmbim6
ENSMUSG00000029622	PC1	-0.516154	0	0	-27.6448	0.516154	Arpc1b
ENSMUSG00000041736	PC1	-0.514222	0	0	-12.7449	0.514222	Tspo
ENSMUSG00000037742	PC1	-0.514016	0	0	-64.1963	0.514016	Eef1a1
ENSMUSG00000057841	PC1	-0.513772	0	0	-75.9259	0.513772	Rpl32
ENSMUSG00000070858	PC1	-0.511138	0	0	-7.83255	0.511138	Gm1673
ENSMUSG00000056069	PC1	0.50943	0	0	19.1396	0.50943	Fam105a
ENSMUSG00000001175	PC1	-0.508877	0	0	-23.7575	0.508877	Calm1
ENSMUSG00000016252	PC1	-0.507807	0	0	-13.9521	0.507807	Atp5e
ENSMUSG00000030124	PC1	0.507414	0	0	23.1307	0.507414	Lag3
ENSMUSG00000021290	PC1	-0.507358	0	0	-12.3141	0.507358	2010107E04Rik
ENSMUSG00000020267	PC1	-0.507041	0	0	-14.5071	0.507041	Hint1
ENSMUSG00000012848	PC1	-0.503255	0	0	-49.7499	0.503255	Rps5
ENSMUSG00000018585	PC1	-0.50283	0	0	-20.5669	0.50283	Atox1
ENSMUSG00000056201	PC1	-0.500138	0	0	-31.7019	0.500138	Cfl1
ENSMUSG00000029343	PC1	0.499808	0	0	17.9056	0.499808	Crybb1
ENSMUSG00000029373	PC1	-0.49819	0	0	-53.3202	0.49819	Pf4
ENSMUSG00000041058	PC1	-0.497623	0	0	-5.7172	0.497623	Wwp1
ENSMUSG00000031320	PC1	-0.497473	0	0	-37.524	0.497473	Rps4x
ENSMUSG00000026657	PC1	0.496437	0	0	12.5687	0.496437	Frmd4a
ENSMUSG00000060743	PC1	-0.496321	0	0	-15.6313	0.496321	H3f3a
ENSMUSG00000021384	PC1	0.4951	0	0	17.2299	0.4951	Susd3
ENSMUSG00000086507	PC1	0.494735	0	0	17.5241	0.494735	Adap2os
ENSMUSG00000044080	PC1	-0.493653	0	0	-6.16639	0.493653	S100a1
ENSMUSG00000021876	PC1	0.493394	0	0	21.1919	0.493394	Rnase4
ENSMUSG00000034993	PC1	-0.493237	0	0	-6.06929	0.493237	Vat1
ENSMUSG00000025492	PC1	-0.493166	0	0	-21.0614	0.493166	Ifitm3
ENSMUSG00000020377	PC1	0.491561	0	0	28.6746	0.491561	Ltc4s
ENSMUSG00000015340	PC1	-0.491158	0	0	-5.23293	0.491158	Cybb
ENSMUSG00000046718	PC1	-0.489592	0	0	-16.7796	0.489592	Bst2
ENSMUSG00000026385	PC1	-0.489507	0	0	-10.0384	0.489507	Dbi
ENSMUSG00000024608	PC1	-0.488187	0	0	-73.5432	0.488187	Rps14
ENSMUSG00000055839	PC1	-0.488037	0	0	-13.2891	0.488037	Elob
ENSMUSG00000005583	PC1	0.487539	0	0	20.3549	0.487539	Mef2c
ENSMUSG00000027533	PC1	-0.484467	0	0	-29.5194	0.484467	Fabp5
ENSMUSG00000028249	PC1	-0.484282	0	0	-17.8429	0.484282	Sdcbp
ENSMUSG00000036905	PC1	0.483438	0	0	133.561	0.483438	C1qb
ENSMUSG00000041571	PC1	-0.481816	0	0	-9.52358	0.481816	Selenow
ENSMUSG00000034792	PC1	0.48163	0	0	11.9609	0.48163	Gna15
ENSMUSG00000019804	PC1	-0.477331	0	0	-12.1567	0.477331	Snx3
ENSMUSG00000048758	PC1	-0.47723	0	0	-27.9209	0.47723	Rpl29
ENSMUSG00000031785	PC1	0.476898	0	0	9.7788	0.476898	Adgrg1
ENSMUSG00000052160	PC1	0.476498	0	0	25.6113	0.476498	Pld4
ENSMUSG00000024349	PC1	0.475988	0	0	11.8873	0.475988	Tmem173
ENSMUSG00000003429	PC1	-0.474388	0	0	-49.9268	0.474388	Rps11
ENSMUSG00000031827	PC1	-0.470414	0	0	-20.4285	0.470414	Cotl1
ENSMUSG00000068523	PC1	-0.469757	0	0	-22.6892	0.469757	Gng5
ENSMUSG00000009687	PC1	-0.468307	0	0	-20.8797	0.468307	Fxyd5
ENSMUSG00000030144	PC1	-0.467039	0	0	-4.21515	0.467039	Clec4d
ENSMUSG00000026360	PC1	0.463285	0	0	15.1266	0.463285	Rgs2
ENSMUSG00000027435	PC1	-0.463284	0	0	-2.92163	0.463284	Cd93
ENSMUSG00000075705	PC1	-0.463179	0	0	-6.60297	0.463179	Msrb1
ENSMUSG00000003970	PC1	-0.463104	0	0	-29.3215	0.463104	Rpl8
ENSMUSG00000030798	PC1	0.461971	0	0	16.0664	0.461971	Cd37
ENSMUSG00000030844	PC1	0.461378	0	0	27.9846	0.461378	Rgs10
ENSMUSG00000030342	PC1	0.461169	0	0	64.1137	0.461169	Cd9
ENSMUSG00000079641	PC1	-0.460124	0	0	-41.8239	0.460124	Rpl39
ENSMUSG00000063457	PC1	-0.458745	0	0	-29.4519	0.458745	Rps15
ENSMUSG00000069792	PC1	-0.458367	0	0	-103.315	0.458367	Wfdc17
ENSMUSG00000039001	PC1	-0.457258	0	0	-18.6693	0.457258	Rps21
ENSMUSG00000022255	PC1	0.456999	0	0	15.9356	0.456999	Mtdh
ENSMUSG00000025508	PC1	-0.455515	0	0	-35.6707	0.455515	Rplp2
ENSMUSG00000034947	PC1	-0.454898	0	0	-5.92198	0.454898	Tmem106a
ENSMUSG00000054364	PC1	0.454251	0	0	13.7807	0.454251	Rhob
ENSMUSG00000014294	PC1	-0.45396	0	0	-11.9535	0.45396	Ndufa2
ENSMUSG00000036103	PC1	-0.453699	0	0	-4.41363	0.453699	Colec12
ENSMUSG00000026547	PC1	-0.453376	0	0	-7.54859	0.453376	Tagln2
ENSMUSG00000015733	PC1	0.452764	0	0	22.3495	0.452764	Capza2
ENSMUSG00000009927	PC1	-0.452141	0	0	-31.2717	0.452141	Rps25
ENSMUSG00000024381	PC1	0.451639	0	0	15.934	0.451639	Bin1
ENSMUSG00000084786	PC1	-0.451321	0	0	-10.728	0.451321	Ubl5
ENSMUSG00000032330	PC1	-0.451194	0	0	-10.4709	0.451194	Cox7a2
ENSMUSG00000060636	PC1	-0.448064	0	0	-40.5588	0.448064	Rpl35a
ENSMUSG00000039208	PC1	-0.447759	0	0	-5.57875	0.447759	Metrnl
ENSMUSG00000025794	PC1	-0.445721	0	0	-33.0248	0.445721	Rpl14
ENSMUSG00000032359	PC1	0.445431	0	0	23.9232	0.445431	Ctsh
ENSMUSG00000007892	PC1	-0.444854	0	0	-32.7136	0.444854	Rplp1
ENSMUSG00000023944	PC1	-0.443297	0	0	-15.7291	0.443297	Hsp90ab1
ENSMUSG00000025362	PC1	-0.440982	0	0	-22.0498	0.440982	Rps26
ENSMUSG00000040188	PC1	0.440509	0	0	13.0899	0.440509	Scamp2
ENSMUSG00000053063	PC1	-0.440492	0	0	-3.82908	0.440492	Clec12a
ENSMUSG00000021556	PC1	0.439519	0	0	11.4159	0.439519	Golm1
ENSMUSG00000006360	PC1	-0.439443	0	0	-9.12173	0.439443	Crip1
ENSMUSG00000056737	PC1	-0.43885	0	0	-12.5107	0.43885	Capg
ENSMUSG00000041515	PC1	0.43761	0	0	19.9469	0.43761	Irf8
ENSMUSG00000026458	PC1	0.4367	0	0	10.019	0.4367	Ppfia4
ENSMUSG00000035133	PC1	0.436437	0	0	12.5116	0.436437	Arhgap5
ENSMUSG00000054428	PC1	-0.435774	0	0	-14.3881	0.435774	Atpif1
ENSMUSG00000030744	PC1	-0.435361	0	0	-37.2648	0.435361	Rps3
ENSMUSG00000018008	PC1	0.434947	0	0	13.3497	0.434947	Cyth4
ENSMUSG00000028618	PC1	0.432711	0	0	17.324	0.432711	Tmem59
ENSMUSG00000024781	PC1	-0.431429	0	0	-11.428	0.431429	Lipa
ENSMUSG00000028936	PC1	-0.430456	0	0	-14.888	0.430456	Rpl22
ENSMUSG00000067274	PC1	-0.429837	0	0	-37.3779	0.429837	Rplp0
ENSMUSG00000028497	PC1	-0.428276	0	0	-5.67058	0.428276	Hacd4
ENSMUSG00000054452	PC1	-0.42723	0	0	-6.45343	0.42723	Aes
ENSMUSG00000079017	PC1	-0.427122	0	0	-33.5303	0.427122	Ifi27l2a
ENSMUSG00000020372	PC1	-0.427032	0	0	-12.5643	0.427032	Rack1
ENSMUSG00000006589	PC1	-0.42635	0	0	-7.68353	0.42635	Aprt
ENSMUSG00000028998	PC1	-0.425888	0	0	-8.55565	0.425888	Tomm7
ENSMUSG00000008668	PC1	-0.425747	0	0	-46.3236	0.425747	Rps18
ENSMUSG00000036887	PC1	0.425296	0	0	136.806	0.425296	C1qa
ENSMUSG00000046668	PC1	0.424952	0	0	8.91513	0.424952	Cxxc5
ENSMUSG00000015852	PC1	0.424564	0	0	46.5251	0.424564	Fcrls
ENSMUSG00000039206	PC1	0.424078	0	0	10.1818	0.424078	Daglb
ENSMUSG00000069662	PC1	0.422965	0	0	18.8066	0.422965	Marcks
ENSMUSG00000024013	PC1	0.42278	0	0	10.1619	0.42278	Fgd2
ENSMUSG00000024659	PC1	-0.42275	0	0	-3.43253	0.42275	Anxa1
ENSMUSG00000063253	PC1	0.422543	0	0	13.2269	0.422543	Scoc
ENSMUSG00000029344	PC1	0.42145	0	0	11.1066	0.42145	Tpst2
ENSMUSG00000034566	PC1	-0.42132	0	0	-9.96725	0.42132	Atp5h
ENSMUSG00000029084	PC1	-0.420428	0	0	-4.20617	0.420428	Cd38
ENSMUSG00000063882	PC1	-0.41984	0	0	-12.1925	0.41984	Uqcrh
ENSMUSG00000027248	PC1	0.418867	0	0	18.5601	0.418867	Pdia3
ENSMUSG00000059498	PC1	0.418538	0	0	30.9164	0.418538	Fcgr3
ENSMUSG00000030737	PC1	0.418523	0	0	9.3568	0.418523	Slco2b1
ENSMUSG00000035242	PC1	-0.417577	0	0	-20.8231	0.417577	Oaz1
ENSMUSG00000074874	PC1	-0.417034	0	0	-4.88486	0.417034	Ctla2b
ENSMUSG00000062006	PC1	-0.4169	0	0	-28.7137	0.4169	Rpl34
ENSMUSG00000022108	PC1	0.416617	0	0	78.7863	0.416617	Itm2b
ENSMUSG00000036894	PC1	-0.416237	0	0	-4.55251	0.416237	Rap2b
ENSMUSG00000059534	PC1	-0.415202	0	0	-9.25648	0.415202	Uqcr10
ENSMUSG00000020577	PC1	0.415022	0	0	8.39058	0.415022	Tspan13
ENSMUSG00000033066	PC1	-0.413525	0	0	-3.05054	0.413525	Gas7
ENSMUSG00000036438	PC1	0.413501	0	0	26.8512	0.413501	Calm2
ENSMUSG00000031532	PC1	0.411899	0	0	13.8658	0.411899	Saraf
ENSMUSG00000022912	PC1	0.411705	0	0	9.13934	0.411705	Pros1
ENSMUSG00000083282	PC1	0.411655	0	0	9.29031	0.411655	Ctsf
ENSMUSG00000042106	PC1	0.411307	0	0	9.67689	0.411307	Fam212a
ENSMUSG00000032231	PC1	-0.410814	0	0	-8.99158	0.410814	Anxa2
ENSMUSG00000021486	PC1	-0.410203	0	0	-6.70811	0.410203	Prelid1
ENSMUSG00000028478	PC1	-0.409984	0	0	-20.2736	0.409984	Clta
ENSMUSG00000038690	PC1	-0.409909	0	0	-10.4678	0.409909	Atp5j2
ENSMUSG00000026786	PC1	0.409228	0	0	14.6492	0.409228	Apbb1ip
ENSMUSG00000058715	PC1	-0.408529	0	0	-46.9008	0.408529	Fcer1g
ENSMUSG00000026748	PC1	0.406686	0	0	15.2664	0.406686	Plxdc2
ENSMUSG00000058135	PC1	-0.405145	0	0	-2.89523	0.405145	Gstm1
ENSMUSG00000037966	PC1	-0.404786	0	0	-13.1894	0.404786	Ninj1
ENSMUSG00000073490	PC1	-0.40261	0	0	-3.49013	0.40261	Ifi207
ENSMUSG00000041390	PC1	-0.402252	0	0	-2.66878	0.402252	Mdfic
ENSMUSG00000052459	PC1	-0.401689	0	0	-4.62038	0.401689	Atp6v1a
ENSMUSG00000060512	PC1	0.400909	0	0	6.80507	0.400909	0610040J01Rik
ENSMUSG00000020163	PC1	-0.400838	0	0	-9.90823	0.400838	Uqcr11
ENSMUSG00000008683	PC1	-0.400657	0	0	-27.3328	0.400657	Rps15a
ENSMUSG00000037649	PC1	0.400651	0	0	10.4421	0.400651	H2-DMa
ENSMUSG00000050335	PC1	-0.40049	0	0	-52.1757	0.40049	Lgals3
ENSMUSG00000002944	PC1	-0.399332	0	0	-4.27389	0.399332	Cd36
ENSMUSG00000021639	PC1	0.398556	0	0	7.31967	0.398556	Gtf2h2
ENSMUSG00000028080	PC1	0.398319	0	0	6.50832	0.398319	Lrba
ENSMUSG00000028081	PC1	-0.397649	0	0	-26.7417	0.397649	Rps3a1
ENSMUSG00000021520	PC1	-0.397356	0	0	-10.6746	0.397356	Uqcrb
ENSMUSG00000029816	PC1	-0.396795	0	0	-15.9143	0.396795	Gpnmb
ENSMUSG00000020423	PC1	0.396349	0	0	9.21835	0.396349	Btg2
ENSMUSG00000020898	PC1	0.394803	0	0	7.12374	0.394803	Ctc1
ENSMUSG00000032010	PC1	0.394283	0	0	7.63064	0.394283	Usp2
ENSMUSG00000071547	PC1	-0.393911	0	0	-5.57747	0.393911	Nt5dc2
ENSMUSG00000023150	PC1	0.393636	0	0	8.64812	0.393636	Ivns1abp
ENSMUSG00000031903	PC1	0.39341	0	0	9.05159	0.39341	Pla2g15
ENSMUSG00000057191	PC1	-0.393342	0	0	-2.46977	0.393342	AB124611
ENSMUSG00000015305	PC1	-0.393172	0	0	-3.94076	0.393172	Sash1
ENSMUSG00000022901	PC1	0.392405	0	0	8.53566	0.392405	Cd86
ENSMUSG00000069763	PC1	0.391721	0	0	6.33926	0.391721	Tmem100
ENSMUSG00000061518	PC1	-0.391502	0	0	-8.69445	0.391502	Cox5b
ENSMUSG00000030536	PC1	-0.391037	0	0	-3.23961	0.391037	Iqgap1
ENSMUSG00000027947	PC1	0.390432	0	0	8.123	0.390432	Il6ra
ENSMUSG00000063849	PC1	0.390203	0	0	7.42737	0.390203	Ppcdc
ENSMUSG00000072235	PC1	0.39003	0	0	9.68844	0.39003	Tuba1a
ENSMUSG00000004285	PC1	-0.389835	0	0	-11.2517	0.389835	Atp6v1f
ENSMUSG00000069899	PC1	0.389087	0	0	6.2642	0.389087	Gm12166
ENSMUSG00000017754	PC1	-0.388073	0	0	-4.93735	0.388073	Pltp
ENSMUSG00000000682	PC1	-0.386974	0	0	-29.6915	0.386974	Cd52
ENSMUSG00000071866	PC1	-0.386932	0	0	-24.2393	0.386932	Ppia
ENSMUSG00000027907	PC1	-0.386599	0	0	-2.86089	0.386599	S100a11
ENSMUSG00000026956	PC1	-0.386595	0	0	-6.00276	0.386595	Uap1l1
ENSMUSG00000036503	PC1	0.386537	0	0	10.6335	0.386537	Rnf13
ENSMUSG00000042286	PC1	-0.385959	0	0	-10.5517	0.385959	Stab1
ENSMUSG00000034593	PC1	-0.385866	0	0	-2.91988	0.385866	Myo5a
ENSMUSG00000035953	PC1	0.384427	0	0	10.0146	0.384427	Tmem55b
ENSMUSG00000050856	PC1	-0.383854	0	0	-6.13255	0.383854	Atp5k
ENSMUSG00000032870	PC1	0.383521	0	0	11.2443	0.383521	Smap2
ENSMUSG00000032518	PC1	-0.38279	0	0	-15.8823	0.38279	Rpsa
ENSMUSG00000052146	PC1	-0.382535	0	0	-17.0988	0.382535	Rps10
ENSMUSG00000020803	PC1	-0.382456	0	0	-6.25492	0.382456	Txndc17
ENSMUSG00000027506	PC1	-0.382447	0	0	-8.25662	0.382447	Tpd52
ENSMUSG00000052688	PC1	-0.382229	0	0	-3.70594	0.382229	Rab7b
ENSMUSG00000075702	PC1	-0.381923	0	0	-3.46056	0.381923	Selenom
ENSMUSG00000001270	PC1	0.381324	0	0	15.8296	0.381324	Ckb
ENSMUSG00000045193	PC1	0.380501	0	0	8.67362	0.380501	Cirbp
ENSMUSG00000062997	PC1	-0.37935	0	0	-29.9213	0.37935	Rpl35
ENSMUSG00000063856	PC1	-0.378647	0	0	-13.8379	0.378647	Gpx1
ENSMUSG00000024772	PC1	-0.376913	0	0	-2.53259	0.376913	Ehd1
ENSMUSG00000022378	PC1	0.375844	0	0	10.8368	0.375844	Fam49b
ENSMUSG00000004270	PC1	0.375559	0	0	7.61353	0.375559	Lpcat3
ENSMUSG00000004609	PC1	0.373088	0	0	7.96791	0.373088	Cd33
ENSMUSG00000002058	PC1	-0.372572	0	0	-1.74706	0.372572	Unc119
ENSMUSG00000081534	PC1	-0.370859	0	0	-4.48836	0.370859	Slc48a1
ENSMUSG00000006333	PC1	-0.370646	0	0	-27.353	0.370646	Rps9
ENSMUSG00000026238	PC1	-0.370354	0	0	-13.6817	0.370354	Ptma
ENSMUSG00000022433	PC1	0.370294	0	0	7.5318	0.370294	Csnk1e
ENSMUSG00000003873	PC1	-0.370116	0	0	-8.47293	0.370116	Bax
ENSMUSG00000078771	PC1	0.369874	0	0	13.1842	0.369874	Evi2a
ENSMUSG00000041697	PC1	-0.36985	0	0	-11.8583	0.36985	Cox6a1
ENSMUSG00000000562	PC1	0.369423	0	0	6.0637	0.369423	Adora3
ENSMUSG00000026728	PC1	-0.369359	0	0	-7.70433	0.369359	Vim
ENSMUSG00000029213	PC1	0.369083	0	0	8.77015	0.369083	Commd8
ENSMUSG00000059895	PC1	0.368515	0	0	6.60284	0.368515	Ptp4a3
ENSMUSG00000039316	PC1	-0.367662	0	0	-2.71454	0.367662	Rftn1
ENSMUSG00000038803	PC1	-0.367541	0	0	-7.25761	0.367541	Ost4
ENSMUSG00000056917	PC1	0.366968	0	0	7.42643	0.366968	Sipa1
ENSMUSG00000026012	PC1	-0.366908	0	0	-1.66012	0.366908	Cd28
ENSMUSG00000036199	PC1	-0.366894	0	0	-9.76204	0.366894	Ndufa13
ENSMUSG00000026425	PC1	0.366843	0	0	7.83901	0.366843	Srgap2
ENSMUSG00000022587	PC1	0.366489	0	0	19.6922	0.366489	Ly6e
ENSMUSG00000042712	PC1	-0.366375	0	0	-5.61213	0.366375	Tceal9
ENSMUSG00000041112	PC1	0.365928	0	0	6.4889	0.365928	Elmo1
ENSMUSG00000024038	PC1	-0.365621	0	0	-7.88218	0.365621	Ndufv3
ENSMUSG00000091537	PC1	-0.365373	0	0	-9.00362	0.365373	Tma7
ENSMUSG00000025044	PC1	-0.365314	0	0	-1.93856	0.365314	Msr1
ENSMUSG00000030272	PC1	0.364793	0	0	15.6371	0.364793	Camk1
ENSMUSG00000072620	PC1	-0.363836	0	0	-5.7843	0.363836	Slfn2
ENSMUSG00000023349	PC1	-0.362793	0	0	-6.10637	0.362793	Clec4n
ENSMUSG00000047592	PC1	-0.36249	0	0	-1.97259	0.36249	Nxpe5
ENSMUSG00000048277	PC1	0.362481	0	0	10.1646	0.362481	Syngr2
ENSMUSG00000025154	PC1	-0.361213	0	0	-1.69738	0.361213	Arhgap19
ENSMUSG00000090272	PC1	-0.36079	0	0	-1.90044	0.36079	Mndal
ENSMUSG00000017404	PC1	-0.360544	0	0	-18.6892	0.360544	Rpl19
ENSMUSG00000019370	PC1	-0.360142	0	0	-5.44484	0.360142	Calm3
ENSMUSG00000002603	PC1	0.359865	0	0	9.49906	0.359865	Tgfb1
ENSMUSG00000021262	PC1	0.359426	0	0	8.87427	0.359426	Evl
ENSMUSG00000031770	PC1	0.359234	0	0	7.03336	0.359234	Herpud1
ENSMUSG00000047675	PC1	-0.358507	0	0	-21.3426	0.358507	Rps8
ENSMUSG00000021322	PC1	-0.358105	0	0	-1.65923	0.358105	Aoah
ENSMUSG00000032399	PC1	-0.357534	0	0	-25.4127	0.357534	Rpl4
ENSMUSG00000056091	PC1	0.357515	0	0	6.65201	0.357515	St3gal5
ENSMUSG00000022452	PC1	-0.357221	0	0	-6.98249	0.357221	Smdt1
ENSMUSG00000004631	PC1	0.356975	0	0	5.93485	0.356975	Sgce
ENSMUSG00000023031	PC1	-0.35656	0	0	-3.23109	0.35656	Cela1
ENSMUSG00000022876	PC1	0.355625	0	0	6.81355	0.355625	Samsn1
ENSMUSG00000035674	PC1	-0.355371	0	0	-6.78438	0.355371	Ndufa3
ENSMUSG00000073489	PC1	-0.354654	0	0	-3.48717	0.354654	Ifi204
ENSMUSG00000032294	PC1	-0.354177	0	0	-27.6759	0.354177	Pkm
ENSMUSG00000018339	PC1	-0.353942	0	0	-5.11614	0.353942	Gpx3
ENSMUSG00000019528	PC1	-0.352892	0	0	-3.82819	0.352892	Gyg
ENSMUSG00000021546	PC1	0.352237	0	0	12.7817	0.352237	Hnrnpk
ENSMUSG00000021676	PC1	-0.352124	0	0	-1.22203	0.352124	Iqgap2
ENSMUSG00000024397	PC1	0.351958	0	0	20.9272	0.351958	Aif1
ENSMUSG00000067847	PC1	-0.34871	0	0	-5.40145	0.34871	Romo1
ENSMUSG00000073616	PC1	-0.348226	0	0	-7.75944	0.348226	Cops9
ENSMUSG00000075701	PC1	0.348042	0	0	8.82654	0.348042	Selenos
ENSMUSG00000071076	PC1	0.347529	0	0	9.52583	0.347529	Jund
ENSMUSG00000035686	PC1	0.347117	0	0	5.24822	0.347117	Thrsp
ENSMUSG00000033446	PC1	0.346853	0	0	7.96878	0.346853	Lpar6
ENSMUSG00000049686	PC1	0.346478	0	0	7.46465	0.346478	Orai1
ENSMUSG00000031198	PC1	-0.346448	0	0	-3.52446	0.346448	Fundc2
ENSMUSG00000020709	PC1	0.346255	0	0	8.68149	0.346255	Adap2
ENSMUSG00000029919	PC1	0.346113	0	0	11.6642	0.346113	Hpgds
ENSMUSG00000079547	PC1	0.345688	0	0	7.17752	0.345688	H2-DMb1
ENSMUSG00000056708	PC1	0.344198	0	0	7.8028	0.344198	Ier5
ENSMUSG00000031613	PC1	0.34345	0	0	13.0753	0.34345	Hpgd
ENSMUSG00000021996	PC1	-0.342959	0	0	-6.90549	0.342959	Esd
ENSMUSG00000023992	PC1	0.342296	0	0	42.8749	0.342296	Trem2
ENSMUSG00000005373	PC1	0.341615	0	0	5.02383	0.341615	Mlxipl
ENSMUSG00000028207	PC1	0.341446	0	0	7.85228	0.341446	Asph
ENSMUSG00000037902	PC1	0.341301	0	0	12.1801	0.341301	Sirpa
ENSMUSG00000058254	PC1	0.341254	0	0	4.62726	0.341254	Tspan7
ENSMUSG00000078122	PC1	-0.34013	0	0	-1.78688	0.34013	F630028O10Rik
ENSMUSG00000017781	PC1	-0.339994	0	0	-6.00244	0.339994	Pitpna
ENSMUSG00000021242	PC1	-0.339819	0	0	-28.5537	0.339819	Npc2
ENSMUSG00000063229	PC1	-0.339491	0	0	-16.5428	0.339491	Ldha
ENSMUSG00000071644	PC1	-0.339214	0	0	-9.56186	0.339214	Eef1g
ENSMUSG00000003484	PC1	-0.33836	0	0	-2.49251	0.33836	Cyp4f18
ENSMUSG00000026249	PC1	0.338346	0	0	26.5968	0.338346	Serpine2
ENSMUSG00000037152	PC1	-0.338233	0	0	-5.56614	0.338233	Ndufc1
ENSMUSG00000020023	PC1	0.338133	0	0	6.5772	0.338133	Tmcc3
ENSMUSG00000024480	PC1	-0.337359	0	0	-4.3968	0.337359	Ap3s1
ENSMUSG00000064363	PC1	-0.33717	0	0	-22.8723	0.33717	mt-Nd4
ENSMUSG00000079523	PC1	-0.337069	0	0	-10.2912	0.337069	Tmsb10
ENSMUSG00000053317	PC1	-0.336796	0	0	-6.68695	0.336796	Sec61b
ENSMUSG00000031799	PC1	-0.336785	0	0	-4.64827	0.336785	Tpm4
ENSMUSG00000022540	PC1	0.336548	0	0	6.15213	0.336548	Rogdi
ENSMUSG00000061315	PC1	-0.336017	0	0	-11.8629	0.336017	Naca
ENSMUSG00000028062	PC1	-0.335617	0	0	-5.89801	0.335617	Lamtor2
ENSMUSG00000049436	PC1	0.335327	0	0	5.29223	0.335327	Upk1b
ENSMUSG00000005360	PC1	0.334986	0	0	5.02779	0.334986	Slc1a3
ENSMUSG00000026223	PC1	0.334474	0	0	15.1224	0.334474	Itm2c
ENSMUSG00000033307	PC1	-0.334181	0	0	-19.5959	0.334181	Mif
ENSMUSG00000048490	PC1	0.333807	0	0	5.88173	0.333807	Nrip1
ENSMUSG00000067288	PC1	-0.333289	0	0	-19.1349	0.333289	Rps28
ENSMUSG00000024197	PC1	-0.333152	0	0	-3.30311	0.333152	Plin3
ENSMUSG00000106106	PC1	-0.332971	0	0	-1.70868	0.332971	CT010467.1
ENSMUSG00000021508	PC1	-0.332277	0	0	-4.62012	0.332277	Cxcl14
ENSMUSG00000037972	PC1	0.331462	0	0	4.3531	0.331462	Snn
ENSMUSG00000039105	PC1	-0.331219	0	0	-12.6562	0.331219	Atp6v1g1
ENSMUSG00000019818	PC1	0.331207	0	0	6.01931	0.331207	Cd164
ENSMUSG00000008475	PC1	-0.331029	0	0	-8.41576	0.331029	Arpc5
ENSMUSG00000041836	PC1	0.330974	0	0	7.0195	0.330974	Ptpre
ENSMUSG00000063193	PC1	-0.330731	0	0	-1.54877	0.330731	Cd300lb
ENSMUSG00000071655	PC1	-0.330471	0	0	-5.17911	0.330471	Ubxn1
ENSMUSG00000016427	PC1	-0.330109	0	0	-5.76783	0.330109	Ndufa1
ENSMUSG00000044894	PC1	-0.329919	0	0	-8.08791	0.329919	Uqcrq
ENSMUSG00000022890	PC1	-0.329651	0	0	-9.12742	0.329651	Atp5j
ENSMUSG00000022961	PC1	0.328984	0	0	9.25184	0.328984	Son
ENSMUSG00000024181	PC1	-0.328858	0	0	-3.90003	0.328858	Mrpl28
ENSMUSG00000031231	PC1	-0.328511	0	0	-5.5685	0.328511	Cox7b
ENSMUSG00000029385	PC1	0.328383	0	0	5.09	0.328383	Ccng2
ENSMUSG00000101939	PC1	-0.328119	0	0	-4.41435	0.328119	Gm28438
ENSMUSG00000036820	PC1	-0.327823	0	0	-3.86386	0.327823	Amdhd2
ENSMUSG00000010376	PC1	-0.327636	0	0	-7.21901	0.327636	Nedd8
ENSMUSG00000047843	PC1	-0.32689	0	0	-10.703	0.32689	Bri3
ENSMUSG00000028859	PC1	0.326425	0	0	5.0551	0.326425	Csf3r
ENSMUSG00000044258	PC1	-0.326349	0	0	-5.14263	0.326349	Ctla2a
ENSMUSG00000038312	PC1	0.326323	0	0	7.29089	0.326323	Edem2
ENSMUSG00000025950	PC1	-0.326107	0	0	-3.21252	0.326107	Idh1
ENSMUSG00000019877	PC1	0.324894	0	0	7.55951	0.324894	Serinc1
ENSMUSG00000019872	PC1	-0.324887	0	0	-3.58081	0.324887	Smpdl3a
ENSMUSG00000015947	PC1	0.32478	0	0	8.68045	0.32478	Fcgr1
ENSMUSG00000071528	PC1	-0.324746	0	0	-5.53706	0.324746	Usmg5
ENSMUSG00000042043	PC1	-0.324636	0	0	-6.28791	0.324636	Tbca
ENSMUSG00000002233	PC1	-0.323768	0	0	-5.51758	0.323768	Rhoc
ENSMUSG00000030795	PC1	0.323695	0	0	10.4342	0.323695	Fus
ENSMUSG00000036402	PC1	-0.323651	0	0	-3.88391	0.323651	Gng12
ENSMUSG00000064023	PC1	0.323568	0	0	4.30036	0.323568	Klk8
ENSMUSG00000034484	PC1	-0.323226	0	0	-7.34405	0.323226	Snx2
ENSMUSG00000075706	PC1	-0.323147	0	0	-7.47171	0.323147	Gpx4
ENSMUSG00000027315	PC1	0.322849	0	0	4.44126	0.322849	Spint1
ENSMUSG00000030695	PC1	-0.322732	0	0	-25.0882	0.322732	Aldoa
ENSMUSG00000053040	PC1	-0.322491	0	0	-1.68053	0.322491	Aph1c
ENSMUSG00000029204	PC1	0.322316	0	0	6.10498	0.322316	Rhoh
ENSMUSG00000060032	PC1	-0.321363	0	0	-4.86891	0.321363	H2afj
ENSMUSG00000068267	PC1	-0.321275	0	0	-1.60406	0.321275	Cenpb
ENSMUSG00000062397	PC1	0.321074	0	0	9.06674	0.321074	Zfp706
ENSMUSG00000041881	PC1	-0.321011	0	0	-7.13129	0.321011	Ndufa7
ENSMUSG00000031029	PC1	-0.320754	0	0	-10.8291	0.320754	Eif3f
ENSMUSG00000075593	PC1	0.320243	0	0	3.30392	0.320243	Gal3st4
ENSMUSG00000107002	PC1	-0.320005	0	0	-5.25685	0.320005	0610012G03Rik
ENSMUSG00000051095	PC1	0.32	0	0	6.04163	0.32	Olfr986
ENSMUSG00000095041	PC1	0.319972	0	0	4.82828	0.319972
ENSMUSG00000076617	PC1	0.3194	0	0	10.2987	0.3194	Ighm
ENSMUSG00000024177	PC1	-0.319047	0	0	-1.81259	0.319047	Nme4
ENSMUSG00000086503	PC1	0.318707	0	0	32.2165	0.318707	Xist
ENSMUSG00000021886	PC1	-0.31863	0	0	-2.68765	0.31863	Gpr65
ENSMUSG00000003072	PC1	-0.317693	0	0	-6.58319	0.317693	Atp5d
ENSMUSG00000073411	PC1	-0.316949	0	0	-22.1701	0.316949	H2-D1
ENSMUSG00000020346	PC1	0.31675	0	0	5.42834	0.31675	Mgat1
ENSMUSG00000021624	PC1	0.31663	0	0	6.71221	0.31663	Cd180
ENSMUSG00000005142	PC1	0.316251	0	0	12.0368	0.316251	Man2b1
ENSMUSG00000029723	PC1	0.31594	0	0	7.2621	0.31594	Tsc22d4
ENSMUSG00000031591	PC1	0.315623	0	0	11.0906	0.315623	Asah1
ENSMUSG00000011752	PC1	-0.315199	0	0	-13.2304	0.315199	Pgam1
ENSMUSG00000024208	PC1	-0.314952	0	0	-4.99196	0.314952	Uqcc2
ENSMUSG00000027215	PC1	0.314362	0	0	5.50883	0.314362	Cd82
ENSMUSG00000022841	PC1	-0.313822	0	0	-7.26981	0.313822	Ap2m1
ENSMUSG00000033713	PC1	0.313602	0	0	6.03605	0.313602	Foxn3
ENSMUSG00000031665	PC1	0.313217	0	0	4.11001	0.313217	Sall1
ENSMUSG00000025204	PC1	-0.312383	0	0	-6.70821	0.312383	Ndufb8
ENSMUSG00000057113	PC1	-0.312186	0	0	-8.38286	0.312186	Npm1
ENSMUSG00000021660	PC1	-0.31209	0	0	-9.10034	0.31209	Btf3
ENSMUSG00000034994	PC1	-0.311788	0	0	-12.2277	0.311788	Eef2
ENSMUSG00000020719	PC1	0.311592	0	0	11.0314	0.311592	Ddx5
ENSMUSG00000038872	PC1	0.311461	0	0	5.79649	0.311461	Zfhx3
ENSMUSG00000057863	PC1	-0.311257	0	0	-14.7449	0.311257	Rpl36
ENSMUSG00000060675	PC1	-0.311101	0	0	-2.098	0.311101	Pla2g16
ENSMUSG00000022793	PC1	0.310901	0	0	3.8015	0.310901	B4galt4
ENSMUSG00000039997	PC1	-0.3108	0	0	-1.33638	0.3108	Ifi203
ENSMUSG00000001289	PC1	-0.310718	0	0	-10.9178	0.310718	Pfdn5
ENSMUSG00000018395	PC1	-0.310484	0	0	-2.52908	0.310484	Kif3a
ENSMUSG00000040746	PC1	0.310122	0	0	4.79436	0.310122	Rnf167
ENSMUSG00000009549	PC1	-0.309956	0	0	-5.80021	0.309956	Srp14
ENSMUSG00000062070	PC1	-0.309618	0	0	-10.9826	0.309618	Pgk1
ENSMUSG00000045730	PC1	0.30928	0	0	3.5897	0.30928	Adrb2
ENSMUSG00000109812	PC1	0.308431	0	0	7.32393	0.308431	Gm45640
ENSMUSG00000020571	PC1	0.30805	0	0	10.3897	0.30805	Pdia6
ENSMUSG00000052248	PC1	0.307415	0	0	6.78042	0.307415	Zeb2os
ENSMUSG00000005087	PC1	-0.307376	8.83039e-306	3.31345e-305	-1.50898	0.307376	Cd44
ENSMUSG00000052684	PC1	0.307345	0	0	8.69445	0.307345	Jun
ENSMUSG00000037894	PC1	-0.307344	1.02698e-305	3.85232e-305	-15.1714	0.307344	H2afz
ENSMUSG00000053565	PC1	-0.30726	1.53755e-305	5.76568e-305	-6.88301	0.30726	Eif3k
ENSMUSG00000030054	PC1	0.306729	0	0	3.48	0.306729	Gp9
ENSMUSG00000022312	PC1	-0.306457	7.08914e-304	2.65752e-303	-7.18335	0.306457	Eif3h
ENSMUSG00000020100	PC1	0.306343	0	0	5.30145	0.306343	Slc29a3
ENSMUSG00000087107	PC1	-0.306041	5.13173e-303	1.92313e-302	-1.8487	0.306041	AI662270
ENSMUSG00000063406	PC1	0.305357	0	0	6.55486	0.305357	Tmed5
ENSMUSG00000054312	PC1	-0.305351	1.36008e-301	5.09531e-301	-4.72346	0.305351	Mrps21
ENSMUSG00000030557	PC1	0.305303	0	0	6.83744	0.305303	Mef2a
ENSMUSG00000009995	PC1	0.304934	0	0	5.29661	0.304934	Taz
ENSMUSG00000038608	PC1	0.30332	0	0	4.2304	0.30332	Dock10
ENSMUSG00000032046	PC1	0.303216	0	0	15.3124	0.303216	Abhd12
ENSMUSG00000000326	PC1	0.302851	0	0	7.96643	0.302851	Comt
ENSMUSG00000027620	PC1	0.302306	0	0	11.4702	0.302306	Rbm39
ENSMUSG00000073155	PC1	-0.30221	3.66875e-295	1.37399e-294	-4.29152	0.30221	1810058I24Rik
ENSMUSG00000025875	PC1	-0.301999	9.88739e-295	3.70177e-294	-1.34818	0.301999	Tspan17
ENSMUSG00000027009	PC1	-0.301784	2.69957e-294	1.01038e-293	-0.85346	0.301784	Itga4
ENSMUSG00000027358	PC1	-0.301685	4.28269e-294	1.60238e-293	-1.10053	0.301685	Bmp2
ENSMUSG00000001794	PC1	-0.301676	4.46657e-294	1.67065e-293	-7.0579	0.301676	Capns1
ENSMUSG00000030057	PC1	0.301538	0	0	7.91923	0.301538	Cnbp
ENSMUSG00000028333	PC1	-0.300832	2.29827e-292	8.59356e-292	-4.32879	0.300832	Anp32b
ENSMUSG00000062127	PC1	0.300772	0	0	5.19442	0.300772	Cttnbp2nl
ENSMUSG00000041453	PC1	-0.300715	3.96306e-292	1.48137e-291	-22.5776	0.300715	Rpl21
ENSMUSG00000030474	PC1	0.300508	0	0	3.44329	0.300508	Siglece
ENSMUSG00000002395	PC1	-0.30047	1.23963e-291	4.63219e-291	-5.49763	0.30047	Use1
ENSMUSG00000020432	PC1	0.300315	0	0	8.60704	0.300315	Tcn2
ENSMUSG00000033938	PC1	-0.300061	8.29772e-291	3.09967e-290	-5.68382	0.300061	Ndufb7
ENSMUSG00000029994	PC1	-0.299283	3.07341e-289	1.14773e-288	-2.60144	0.299283	Anxa4
ENSMUSG00000025503	PC1	-0.299062	8.54314e-289	3.18931e-288	-7.63724	0.299062	Taldo1
ENSMUSG00000015575	PC1	-0.298933	1.55189e-288	5.79163e-288	-8.23235	0.298933	Atp6v0e
ENSMUSG00000044408	PC1	-0.298858	2.1902e-288	8.17122e-288	-6.09961	0.298858	Sptssa
ENSMUSG00000026421	PC1	-0.298789	3.01623e-288	1.12494e-287	-1.29307	0.298789	Csrp1
ENSMUSG00000037148	PC1	-0.298301	2.86692e-287	1.06891e-286	-0.834783	0.298301	Arhgap10
ENSMUSG00000052142	PC1	0.297954	0	0	3.83776	0.297954	Rasal3
ENSMUSG00000016494	PC1	0.296745	0	0	6.18883	0.296745	Cd34
ENSMUSG00000030315	PC1	0.296618	0	0	5.24839	0.296618	Vgll4
ENSMUSG00000036427	PC1	-0.296536	9.59824e-284	3.5775e-283	-10.2845	0.296536	Gpi1
ENSMUSG00000017677	PC1	0.29635	0	0	4.56954	0.29635	Wsb1
ENSMUSG00000051212	PC1	0.296127	0	0	5.35543	0.296127	Gpr183
ENSMUSG00000073412	PC1	-0.295646	5.60413e-282	2.08813e-281	-9.1645	0.295646	Lst1
ENSMUSG00000057666	PC1	-0.295402	1.71038e-281	6.37097e-281	-37.9493	0.295402	Gapdh
ENSMUSG00000037926	PC1	0.295166	0	0	6.61608	0.295166	Ssh2
ENSMUSG00000024180	PC1	-0.294671	4.75921e-280	1.77218e-279	-0.760273	0.294671	Tmem8
ENSMUSG00000079659	PC1	0.29373	0	0	4.7419	0.29373	Tmem243
ENSMUSG00000024679	PC1	-0.293698	3.9297e-278	1.46283e-277	-6.93489	0.293698	Ms4a6d
ENSMUSG00000052837	PC1	0.293679	0	0	10.2148	0.293679	Junb
ENSMUSG00000020829	PC1	0.293502	0	0	3.89984	0.293502	Slc46a1
ENSMUSG00000025854	PC1	-0.293338	2.01088e-277	7.48314e-277	-3.42172	0.293338	Fam20c
ENSMUSG00000056888	PC1	-0.293113	5.55888e-277	2.06798e-276	-3.55475	0.293113	Glipr1
ENSMUSG00000042228	PC1	0.293076	0	0	6.90839	0.293076	Lyn
ENSMUSG00000029146	PC1	0.292392	0	0	6.32063	0.292392	Snx17
ENSMUSG00000041890	PC1	0.291541	0	0	5.37713	0.291541	Git2
ENSMUSG00000090164	PC1	0.291158	0	0	3.25728	0.291158	BC035044
ENSMUSG00000032322	PC1	-0.289759	1.90507e-270	7.08487e-270	-1.34929	0.289759	Pstpip1
ENSMUSG00000039195	PC1	-0.289756	1.92947e-270	7.17335e-270	-1.59921	0.289756	1110008P14Rik
ENSMUSG00000011884	PC1	-0.288576	3.66224e-268	1.36111e-267	-5.88272	0.288576	Gltp
ENSMUSG00000033721	PC1	-0.288368	9.21318e-268	3.42308e-267	-0.737317	0.288368	Vav3
ENSMUSG00000032562	PC1	-0.288348	1.00931e-267	3.74882e-267	-10.0522	0.288348	Gnai2
ENSMUSG00000041841	PC1	-0.288084	3.23668e-267	1.2018e-266	-19.199	0.288084	Rpl37
ENSMUSG00000021555	PC1	0.288063	0	0	4.72414	0.288063	Naa35
ENSMUSG00000021200	PC1	0.287616	0	0	3.51531	0.287616	Asb2
ENSMUSG00000041920	PC1	0.28736	0	0	4.22161	0.28736	Slc16a6
ENSMUSG00000079227	PC1	0.287017	0	0	7.56187	0.287017	Ccr5
ENSMUSG00000043091	PC1	-0.286731	1.27009e-264	4.71445e-264	-2.92847	0.286731	Tuba1c
ENSMUSG00000001999	PC1	-0.286131	1.77663e-263	6.59258e-263	-3.92243	0.286131	Blvra
ENSMUSG00000030096	PC1	-0.286069	2.33665e-263	8.66787e-263	-4.9012	0.286069	Slc6a6
ENSMUSG00000019960	PC1	0.285991	0	0	6.76885	0.285991	Dusp6
ENSMUSG00000022354	PC1	-0.285979	3.4628e-263	1.28413e-262	-5.16805	0.285979	Ndufb9
ENSMUSG00000025277	PC1	0.285455	0	0	3.94476	0.285455	Abhd6
ENSMUSG00000019920	PC1	0.285433	0	0	5.22624	0.285433	Lims1
ENSMUSG00000040957	PC1	0.284786	0	0	3.23752	0.284786	Cables1
ENSMUSG00000058056	PC1	-0.284785	6.44617e-261	2.38971e-260	-0.999946	0.284785	Palld
ENSMUSG00000023456	PC1	-0.284678	1.02979e-260	3.81641e-260	-9.71416	0.284678	Tpi1
ENSMUSG00000006304	PC1	-0.284492	2.31406e-260	8.57323e-260	-13.1369	0.284492	Arpc2
ENSMUSG00000051652	PC1	0.284383	0	0	3.09391	0.284383	Lrrc3
ENSMUSG00000010095	PC1	0.284269	0	0	10.2214	0.284269	Slc3a2
ENSMUSG00000084964	PC1	0.284206	0	0	4.61864	0.284206	Gm15503
ENSMUSG00000041959	PC1	-0.284065	1.48674e-259	5.5064e-259	-2.05649	0.284065	S100a10
ENSMUSG00000032570	PC1	0.283821	0	0	4.57886	0.283821	Atp2c1
ENSMUSG00000071379	PC1	-0.28357	1.28007e-258	4.73945e-258	-2.62436	0.28357	Hpcal1
ENSMUSG00000020219	PC1	-0.282904	2.30289e-257	8.52375e-257	-4.72012	0.282904	Timm13
ENSMUSG00000031214	PC1	0.282759	0	0	4.69817	0.282759	Ophn1
ENSMUSG00000027698	PC1	-0.282492	1.3756e-256	5.08993e-256	-2.68271	0.282492	Nceh1
ENSMUSG00000037824	PC1	0.281719	0	0	4.40827	0.281719	Tspan14
ENSMUSG00000076431	PC1	0.281684	0	0	6.72842	0.281684	Sox4
ENSMUSG00000053687	PC1	-0.281675	4.67864e-255	1.73062e-254	-1.47791	0.281675	Dpep2
ENSMUSG00000019978	PC1	0.281638	0	0	5.29157	0.281638	Epb41l2
ENSMUSG00000027422	PC1	0.281365	0	0	11.58	0.281365	Rrbp1
ENSMUSG00000008496	PC1	0.281183	0	0	6.45689	0.281183	Pou2f2
ENSMUSG00000022957	PC1	-0.280697	3.13403e-253	1.15891e-252	-0.967686	0.280697	Itsn1
ENSMUSG00000034041	PC1	0.280641	0	0	5.61305	0.280641	Lyl1
ENSMUSG00000050965	PC1	0.280533	0	0	2.70523	0.280533	Prkca
ENSMUSG00000053580	PC1	0.280395	0	0	3.39751	0.280395	Tanc2
ENSMUSG00000026288	PC1	0.280371	0	0	4.82141	0.280371	Inpp5d
ENSMUSG00000040855	PC1	-0.280304	1.69474e-252	6.26485e-252	-0.820471	0.280304	Reps2
ENSMUSG00000029560	PC1	-0.280187	2.7994e-252	1.03451e-251	-2.25347	0.280187	Snx8
ENSMUSG00000047721	PC1	-0.280111	3.87009e-252	1.42974e-251	-3.86018	0.280111	Bola2
ENSMUSG00000042349	PC1	-0.280054	4.94315e-252	1.82558e-251	-1.0015	0.280054	Ikbke
ENSMUSG00000097206	PC1	0.279864	0	0	4.07215	0.279864	Gm26699
ENSMUSG00000032089	PC1	0.279846	0	0	3.69965	0.279846	Il10ra
ENSMUSG00000028234	PC1	-0.279578	3.79113e-251	1.39968e-250	-8.11294	0.279578	Rps20
ENSMUSG00000033174	PC1	0.27941	0	0	2.86873	0.27941	Mgll
ENSMUSG00000035227	PC1	0.279359	0	0	9.86242	0.279359	Spcs2
ENSMUSG00000028648	PC1	-0.279341	1.04425e-250	3.85416e-250	-4.44043	0.279341	Ndufs5
ENSMUSG00000069833	PC1	-0.278949	5.5487e-250	2.04729e-249	-0.93645	0.278949	Ahnak
ENSMUSG00000052776	PC1	-0.278886	7.25509e-250	2.67604e-249	-1.3915	0.278886	Oas1a
ENSMUSG00000040883	PC1	-0.278844	8.67355e-250	3.19823e-249	-2.35213	0.278844	Tmem205
ENSMUSG00000019088	PC1	-0.278756	1.26384e-249	4.65874e-249	-1.54203	0.278756	Dnase1l1
ENSMUSG00000027508	PC1	0.278676	0	0	3.66035	0.278676	Pag1
ENSMUSG00000018770	PC1	-0.278285	9.35781e-249	3.44837e-248	-3.43012	0.278285	Atp5g3
ENSMUSG00000043866	PC1	-0.278266	1.01358e-248	3.73389e-248	-2.70879	0.278266	Taf10
ENSMUSG00000024986	PC1	0.27816	0	0	4.84525	0.27816	Hhex
ENSMUSG00000029771	PC1	0.278067	0	0	6.14814	0.278067	Irf5
ENSMUSG00000019132	PC1	-0.277829	6.48143e-248	2.38692e-247	-2.39819	0.277829	BC005537
ENSMUSG00000038467	PC1	-0.277678	1.23195e-247	4.53547e-247	-4.46235	0.277678	Chmp4b
ENSMUSG00000027763	PC1	0.277224	0	0	7.03727	0.277224	Mbnl1
ENSMUSG00000031447	PC1	-0.27715	1.15451e-246	4.24906e-246	-17.44	0.27715	Lamp1
ENSMUSG00000039221	PC1	-0.276952	2.65672e-246	9.7747e-246	-7.72284	0.276952	Rpl22l1
ENSMUSG00000040339	PC1	0.276935	0	0	3.77722	0.276935	Fam102b
ENSMUSG00000026814	PC1	0.276894	0	0	2.77049	0.276894	Eng
ENSMUSG00000001741	PC1	0.27623	0	0	4.04926	0.27623	Il16
ENSMUSG00000003644	PC1	0.276187	0	0	4.129	0.276187	Rps6ka1
ENSMUSG00000052512	PC1	0.276018	0	0	3.57644	0.276018	Nav2
ENSMUSG00000026110	PC1	0.275954	0	0	3.2432	0.275954	Mgat4a
ENSMUSG00000021213	PC1	-0.275543	1.00741e-243	3.70533e-243	-1.04727	0.275543	Akr1c13
ENSMUSG00000050608	PC1	-0.275238	3.6227e-243	1.33204e-242	-5.72341	0.275238	Minos1
ENSMUSG00000048120	PC1	0.275096	0	0	4.45344	0.275096	Entpd1
ENSMUSG00000025473	PC1	-0.274912	1.42139e-242	5.22471e-242	-2.31341	0.274912	Adam8
ENSMUSG00000043323	PC1	0.274079	0	0	2.89551	0.274079	Fbrsl1
ENSMUSG00000057193	PC1	0.274066	0	0	3.32609	0.274066	Slc44a2
ENSMUSG00000024187	PC1	-0.273694	2.31266e-240	8.49814e-240	-1.63458	0.273694	Fam234a
ENSMUSG00000013622	PC1	0.273669	0	0	6.94273	0.273669	Atraid
ENSMUSG00000026970	PC1	-0.27356	4.03798e-240	1.48334e-239	-2.72526	0.27356	Rbms1
ENSMUSG00000022270	PC1	0.273454	0	0	4.73894	0.273454	Fam134b
ENSMUSG00000039168	PC1	-0.273322	1.09114e-239	4.00699e-239	-3.14073	0.273322	Dap
ENSMUSG00000028032	PC1	0.273311	0	0	3.92166	0.273311	Papss1
ENSMUSG00000028931	PC1	-0.273309	1.14812e-239	4.21492e-239	-0.662958	0.273309	Kcnab2
ENSMUSG00000062082	PC1	-0.273129	2.4297e-239	8.91703e-239	-0.971145	0.273129	Cd200r4
ENSMUSG00000022450	PC1	-0.272799	9.59153e-239	3.519e-238	-6.20115	0.272799	Ndufa6
ENSMUSG00000107690	PC1	0.272705	0	0	3.80185	0.272705	Gm44044
ENSMUSG00000021087	PC1	0.271878	0	0	2.67275	0.271878	Rtn1
ENSMUSG00000046432	PC1	-0.271489	2.17699e-236	7.98455e-236	-2.04861	0.271489	Bex3
ENSMUSG00000018920	PC1	-0.271235	6.21847e-236	2.28004e-235	-4.65962	0.271235	Cxcl16
ENSMUSG00000005161	PC1	-0.271167	8.20886e-236	3.00889e-235	-4.69906	0.271167	Prdx2
ENSMUSG00000049037	PC1	-0.271055	1.30245e-235	4.77251e-235	-1.54032	0.271055	Clec4a1
ENSMUSG00000026519	PC1	0.270993	0	0	3.00898	0.270993	Tmem63a
ENSMUSG00000039497	PC1	-0.270924	2.23429e-235	8.18446e-235	-1.39236	0.270924	Dse
ENSMUSG00000071669	PC1	0.270763	0	0	3.89008	0.270763	Snx29
ENSMUSG00000029513	PC1	0.27053	0	0	3.05618	0.27053	Prkab1
ENSMUSG00000090733	PC1	0.270277	0	0	18.6942	0.270277	Rps27
ENSMUSG00000098557	PC1	0.269945	0	0	5.03224	0.269945	Kctd12
ENSMUSG00000023913	PC1	-0.269831	2.00159e-233	7.32977e-233	-3.15714	0.269831	Pla2g7
ENSMUSG00000042328	PC1	0.269229	0	0	3.26459	0.269229	Hps4
ENSMUSG00000032609	PC1	0.269082	0	0	2.66153	0.269082	Klhdc8b
ENSMUSG00000005413	PC1	-0.26889	9.40638e-232	3.44352e-231	-15.6667	0.26889	Hmox1
ENSMUSG00000022102	PC1	-0.268651	2.49137e-231	9.11764e-231	-1.1667	0.268651	Dok2
ENSMUSG00000020399	PC1	0.268634	0	0	4.32664	0.268634	Havcr2
ENSMUSG00000038168	PC1	0.268544	0	0	2.5097	0.268544	P3h2
ENSMUSG00000031765	PC1	-0.268075	2.61281e-230	9.55907e-230	-31.5447	0.268075	Mt1
ENSMUSG00000049086	PC1	0.268048	0	0	5.63967	0.268048	Bmyc
ENSMUSG00000041417	PC1	0.267903	0	0	4.24905	0.267903	Pik3r1
ENSMUSG00000004266	PC1	0.267578	0	0	6.62098	0.267578	Ptpn6
ENSMUSG00000018042	PC1	-0.267561	2.10899e-229	7.71341e-229	-2.6423	0.267561	Cyb5r3
ENSMUSG00000028108	PC1	-0.267547	2.23025e-229	8.15437e-229	-1.49197	0.267547	Ecm1
ENSMUSG00000031146	PC1	-0.267341	5.15766e-229	1.88519e-228	-2.20158	0.267341	Plp2
ENSMUSG00000030447	PC1	0.267305	0	0	7.30319	0.267305	Cyfip1
ENSMUSG00000050103	PC1	0.267288	0	0	2.75265	0.267288	Agmo
ENSMUSG00000020181	PC1	0.267136	0	0	4.05021	0.267136	Nav3
ENSMUSG00000041362	PC1	-0.267079	1.4896e-228	5.44297e-228	-0.96251	0.267079	Shtn1
ENSMUSG00000001473	PC1	-0.266675	7.64493e-228	2.79257e-227	-2.53012	0.266675	Tubb6
ENSMUSG00000000740	PC1	0.266443	0	0	18.563	0.266443	Rpl13
ENSMUSG00000000290	PC1	0.266218	0	0	6.92804	0.266218	Itgb2
ENSMUSG00000026880	PC1	-0.265957	1.39252e-226	5.08507e-226	-1.44567	0.265957	Stom
ENSMUSG00000057036	PC1	-0.265713	3.71994e-226	1.35799e-225	-3.07029	0.265713	Gm7536
ENSMUSG00000020484	PC1	0.265709	0	0	6.46853	0.265709	Xbp1
ENSMUSG00000027637	PC1	-0.265676	4.31007e-226	1.57293e-225	-4.786	0.265676	1110008F13Rik
ENSMUSG00000056121	PC1	0.265622	0	0	5.10022	0.265622	Fez2
ENSMUSG00000027994	PC1	-0.265447	1.08351e-225	3.95295e-225	-1.19938	0.265447	Mcub
ENSMUSG00000030403	PC1	0.264947	0	0	5.62347	0.264947	Vasp
ENSMUSG00000026688	PC1	-0.264856	1.16443e-224	4.24687e-224	-2.75862	0.264856	Mgst3
ENSMUSG00000032436	PC1	0.264498	0	0	7.76057	0.264498	Cmtm7
ENSMUSG00000097585	PC1	0.264472	0	0	4.91784	0.264472	E230029C05Rik
ENSMUSG00000060019	PC1	0.264441	0	0	3.81247	0.264441	Gm10073
ENSMUSG00000046447	PC1	0.264328	0	0	3.66061	0.264328	Camk2n1
ENSMUSG00000008763	PC1	0.264277	0	0	4.58514	0.264277	Man1a2
ENSMUSG00000063234	PC1	0.264188	0	0	7.22444	0.264188	Gpr84
ENSMUSG00000053398	PC1	0.264096	0	0	5.71068	0.264096	Phgdh
ENSMUSG00000040128	PC1	0.264004	0	0	5.55249	0.264004	Pnrc1
ENSMUSG00000026083	PC1	-0.263992	3.71451e-223	1.35431e-222	-4.07171	0.263992	Eif5b
ENSMUSG00000004837	PC1	0.263704	0	0	2.86839	0.263704	Grap
ENSMUSG00000008682	PC1	0.263695	0	0	14.3996	0.263695	Rpl10
ENSMUSG00000028291	PC1	0.263491	0	0	4.28237	0.263491	Akirin2
ENSMUSG00000021134	PC1	0.263296	0	0	6.18566	0.263296	Srsf5
ENSMUSG00000064341	PC1	-0.263283	6.31206e-222	2.30067e-221	-28.6986	0.263283	mt-Nd1
ENSMUSG00000003283	PC1	0.262934	0	0	4.60046	0.262934	Hck
ENSMUSG00000019122	PC1	-0.26204	8.83783e-220	3.22028e-219	-11.9419	0.26204	Ccl9
ENSMUSG00000072115	PC1	0.261725	0	0	4.24614	0.261725	Ang
ENSMUSG00000050299	PC1	0.26167	0	0	4.78154	0.26167	Gm9843
ENSMUSG00000019970	PC1	0.261172	0	0	9.93749	0.261172	Sgk1
ENSMUSG00000042364	PC1	0.260949	0	0	3.95967	0.260949	Snx18
ENSMUSG00000003559	PC1	0.260883	0	0	2.48905	0.260883	As3mt
ENSMUSG00000064358	PC1	0.260601	0	0	28.2803	0.260601	mt-Co3
ENSMUSG00000058351	PC1	-0.260423	5.24012e-217	1.90877e-216	-2.15382	0.260423	Smim4
ENSMUSG00000025810	PC1	-0.260042	2.34975e-216	8.55659e-216	-5.26748	0.260042	Nrp1
ENSMUSG00000038965	PC1	-0.259937	3.55415e-216	1.29383e-215	-4.31348	0.259937	Ube2l3
ENSMUSG00000074024	PC1	0.259578	0	0	5.3424	0.259578	4632427E13Rik
ENSMUSG00000035919	PC1	0.259575	0	0	2.45302	0.259575	Bbs9
ENSMUSG00000028868	PC1	0.25953	0	0	5.52365	0.25953	Wasf2
ENSMUSG00000030793	PC1	0.259433	0	0	9.42418	0.259433	Pycard
ENSMUSG00000015092	PC1	-0.259381	3.14956e-215	1.14619e-214	-5.50262	0.259381	Edf1
ENSMUSG00000021040	PC1	-0.258882	2.21753e-214	8.06758e-214	-3.66346	0.258882	Slirp
ENSMUSG00000025967	PC1	-0.258317	2.01338e-213	7.32258e-213	-5.70054	0.258317	Eef1b2
ENSMUSG00000023915	PC1	0.258278	0	0	3.92242	0.258278	Tnfrsf21
ENSMUSG00000078126	PC1	0.258159	0	0	5.36058	0.258159	Rpl23a-ps3
ENSMUSG00000037344	PC1	0.258086	0	0	3.76888	0.258086	Slc12a9
ENSMUSG00000064339	PC1	-0.258068	5.32695e-213	1.93679e-212	-7.16096	0.258068	mt-Rnr2
ENSMUSG00000026087	PC1	-0.257847	1.25713e-212	4.56928e-212	-3.57536	0.257847	Mrpl30
ENSMUSG00000064373	PC1	-0.25746	5.66461e-212	2.05828e-211	-52.4437	0.25746	Selenop
ENSMUSG00000064267	PC1	0.257399	0	0	4.15422	0.257399	Hvcn1
ENSMUSG00000023094	PC1	0.257331	0	0	2.97362	0.257331	Msrb2
ENSMUSG00000036478	PC1	0.257243	0	0	6.62724	0.257243	Btg1
ENSMUSG00000050138	PC1	0.257237	0	0	2.24427	0.257237	Kcnk12
ENSMUSG00000014769	PC1	-0.257217	1.45635e-211	5.29012e-211	-5.88788	0.257217	Psmb1
ENSMUSG00000018654	PC1	0.257157	0	0	3.35301	0.257157	Ikzf1
ENSMUSG00000023571	PC1	-0.257102	2.26991e-211	8.24278e-211	-0.841722	0.257102	C1qtnf12
ENSMUSG00000059479	PC1	-0.257057	2.70815e-211	9.83111e-211	-1.19442	0.257057	B3gnt8
ENSMUSG00000079110	PC1	0.256821	0	0	2.27896	0.256821	Capn3
ENSMUSG00000032020	PC1	0.256602	0	0	3.77319	0.256602	Ubash3b
ENSMUSG00000024248	PC1	-0.25649	2.43483e-210	8.83617e-210	-8.93166	0.25649	Cox7a2l
ENSMUSG00000027399	PC1	0.25583	0	0	2.52776	0.25583	Il1a
ENSMUSG00000029392	PC1	0.255589	0	0	3.3112	0.255589	Rilpl1
ENSMUSG00000039137	PC1	0.255513	0	0	2.17706	0.255513	Whrn
ENSMUSG00000031996	PC1	-0.255318	2.24657e-208	8.15042e-208	-4.76717	0.255318	Aplp2
ENSMUSG00000023904	PC1	-0.255111	4.98003e-208	1.80617e-207	-3.03723	0.255111	Hcfc1r1
ENSMUSG00000026303	PC1	0.254228	0	0	2.33999	0.254228	Mlph
ENSMUSG00000053559	PC1	-0.253721	1.0265e-205	3.72177e-205	-2.82083	0.253721	Smagp
ENSMUSG00000026031	PC1	0.253567	0	0	3.8853	0.253567	Cflar
ENSMUSG00000064357	PC1	0.252859	0	0	26.0647	0.252859	mt-Atp6
ENSMUSG00000018169	PC1	0.25255	0	0	3.83897	0.25255	Mfng
ENSMUSG00000085761	PC1	-0.252319	2.14162e-203	7.76246e-203	-0.730911	0.252319	4930455G09Rik
ENSMUSG00000003420	PC1	-0.252158	3.94867e-203	1.43078e-202	-5.69604	0.252158	Fcgrt
ENSMUSG00000030591	PC1	-0.25215	4.06708e-203	1.47323e-202	-6.49115	0.25215	Psmd8
ENSMUSG00000078812	PC1	-0.252104	4.84293e-203	1.75373e-202	-7.34461	0.252104	Eif5a
ENSMUSG00000024663	PC1	0.251092	0	0	6.15632	0.251092	Rab3il1
ENSMUSG00000034641	PC1	-0.251084	2.29843e-201	8.32053e-201	-0.635442	0.251084	Cd300ld
ENSMUSG00000038860	PC1	0.251046	0	0	2.58268	0.251046	Garnl3
ENSMUSG00000054626	PC1	0.250984	0	0	3.83177	0.250984	Xlr
ENSMUSG00000074342	PC1	0.250839	0	0	2.72214	0.250839	I830077J02Rik
ENSMUSG00000017009	PC1	-0.250311	4.23048e-200	1.531e-199	-2.26142	0.250311	Sdc4
ENSMUSG00000038623	PC1	0.249698	0	0	4.99999	0.249698	Tm6sf1
ENSMUSG00000023942	PC1	0.249358	0	0	4.06939	0.249358	Slc29a1
ENSMUSG00000018167	PC1	0.249042	0	0	3.87931	0.249042	Stard3
ENSMUSG00000004530	PC1	-0.248839	1.05897e-197	3.83119e-197	-2.35626	0.248839	Coro1c
ENSMUSG00000049744	PC1	-0.248679	1.92927e-197	6.97768e-197	-0.739306	0.248679	Arhgap15
ENSMUSG00000029038	PC1	-0.248631	2.30465e-197	8.33275e-197	-4.41492	0.248631	Ssu72
ENSMUSG00000029915	PC1	0.248602	0	0	3.55155	0.248602	Clec5a
ENSMUSG00000026986	PC1	0.248561	0	0	2.65558	0.248561	Hnmt
ENSMUSG00000034892	PC1	-0.24826	9.211e-197	3.32932e-196	-30.7228	0.24826	Rps29
ENSMUSG00000033335	PC1	0.24824	0	0	3.95889	0.24824	Dnm2
ENSMUSG00000053286	PC1	0.247359	0	0	3.20141	0.247359	Trmt1l
ENSMUSG00000021423	PC1	0.247013	0	0	27.6859	0.247013	Ly86
ENSMUSG00000058443	PC1	0.246947	0	0	3.12183	0.246947	Rpl10-ps3
ENSMUSG00000053062	PC1	0.246902	0	0	2.78637	0.246902	Jam2
ENSMUSG00000026029	PC1	0.246785	0	0	4.42922	0.246785	Casp8
ENSMUSG00000024334	PC1	0.246762	0	0	2.6736	0.246762	H2-Oa
ENSMUSG00000049625	PC1	0.246701	0	0	3.45813	0.246701	Tifab
ENSMUSG00000034168	PC1	0.246578	0	0	3.24477	0.246578	Irf2bpl
ENSMUSG00000057531	PC1	-0.246383	9.78866e-194	3.53703e-193	-3.39589	0.246383	Dtnbp1
ENSMUSG00000058569	PC1	0.246163	0	0	7.53507	0.246163	Tmed9
ENSMUSG00000022744	PC1	0.245922	0	0	4.1808	0.245922	Cldnd1
ENSMUSG00000032959	PC1	-0.245895	5.92064e-193	2.1387e-192	-4.93917	0.245895	Pebp1
ENSMUSG00000009090	PC1	-0.245831	7.51385e-193	2.71337e-192	-1.80416	0.245831	Ap1b1
ENSMUSG00000022311	PC1	0.245647	0	0	2.4208	0.245647	Csmd3
ENSMUSG00000000628	PC1	0.245617	0	0	3.69243	0.245617	Hk2
ENSMUSG00000058600	PC1	-0.245349	4.43236e-192	1.6001e-191	-7.79713	0.245349	Rpl30
ENSMUSG00000022496	PC1	0.245332	0	0	2.24374	0.245332	Tnfrsf17
ENSMUSG00000027133	PC1	-0.245205	7.53533e-192	2.71945e-191	-4.07729	0.245205	Nop10
ENSMUSG00000063511	PC1	0.245084	0	0	6.27901	0.245084	Snrnp70
ENSMUSG00000045672	PC1	0.24508	0	0	2.27268	0.24508	Col27a1
ENSMUSG00000038175	PC1	0.244748	0	0	3.81972	0.244748	Mylip
ENSMUSG00000027642	PC1	0.244615	0	0	7.12039	0.244615	Rpn2
ENSMUSG00000052485	PC1	-0.244512	9.58703e-191	3.45883e-190	-0.528041	0.244512	Tmem171
ENSMUSG00000061904	PC1	-0.244497	1.01186e-190	3.64948e-190	-5.50632	0.244497	Slc25a3
ENSMUSG00000031812	PC1	-0.244293	2.13503e-190	7.69806e-190	-4.83425	0.244293	Map1lc3b
ENSMUSG00000064370	PC1	-0.244213	2.86199e-190	1.0316e-189	-24.9449	0.244213	mt-Cytb
ENSMUSG00000022372	PC1	0.243992	0	0	3.16641	0.243992	Sla
ENSMUSG00000021606	PC1	-0.243942	7.7257e-190	2.78387e-189	-3.54686	0.243942	Ndufs6
ENSMUSG00000002107	PC1	0.24371	0	0	5.06838	0.24371	Celf2
ENSMUSG00000020936	PC1	0.243604	0	0	3.28357	0.243604	Nmt1
ENSMUSG00000074785	PC1	-0.243499	3.89001e-189	1.40129e-188	-0.711367	0.243499	Plxnc1
ENSMUSG00000058546	PC1	0.243411	0	0	11.3062	0.243411	Rpl23a
ENSMUSG00000052428	PC1	0.243163	0	0	5.05196	0.243163	Tmco1
ENSMUSG00000018286	PC1	-0.242886	3.62327e-188	1.3048e-187	-6.72909	0.242886	Psmb6
ENSMUSG00000047126	PC1	-0.242883	3.6756e-188	1.32324e-187	-4.26287	0.242883	Cltc
ENSMUSG00000063696	PC1	0.242635	0	0	3.53366	0.242635	Gm8730
ENSMUSG00000084960	PC1	0.24219	0	0	3.78771	0.24219	B430010I23Rik
ENSMUSG00000014905	PC1	0.241926	0	0	3.57359	0.241926	Dnajb9
ENSMUSG00000033379	PC1	0.241907	0	0	10.374	0.241907	Atp6v0b
ENSMUSG00000027459	PC1	0.241907	0	0	3.04084	0.241907	Fam110a
ENSMUSG00000072772	PC1	0.241489	0	0	2.72562	0.241489	Grcc10
ENSMUSG00000045763	PC1	0.241371	0	0	7.92525	0.241371	Basp1
ENSMUSG00000045287	PC1	0.241364	0	0	2.35151	0.241364	Rtn4rl1
ENSMUSG00000029152	PC1	0.241214	0	0	4.55559	0.241214	Ociad1
ENSMUSG00000066278	PC1	0.240962	0	0	2.47676	0.240962	Vps37b
ENSMUSG00000024644	PC1	-0.240897	4.86587e-185	1.75121e-184	-4.64338	0.240897	Cndp2
ENSMUSG00000008035	PC1	0.240698	0	0	4.24015	0.240698	Mid1ip1
ENSMUSG00000026536	PC1	-0.240628	1.28511e-184	4.62363e-184	-0.94274	0.240628	Ifi211
ENSMUSG00000025870	PC1	0.240579	0	0	3.0878	0.240579	Arl10
ENSMUSG00000029304	PC1	-0.240485	2.14999e-184	7.73297e-184	-85.1177	0.240485	Spp1
ENSMUSG00000038400	PC1	0.24046	0	0	3.30558	0.24046	Pmepa1
ENSMUSG00000000753	PC1	0.240312	0	0	2.78906	0.240312	Serpinf1
ENSMUSG00000020522	PC1	0.24012	0	0	3.1981	0.24012	Mfap3
ENSMUSG00000033220	PC1	-0.240015	1.16395e-183	4.18515e-183	-5.1414	0.240015	Rac2
ENSMUSG00000029462	PC1	-0.239964	1.39917e-183	5.02938e-183	-4.26173	0.239964	Vps29
ENSMUSG00000015133	PC1	0.239637	0	0	2.91683	0.239637	Lrrk1
ENSMUSG00000049119	PC1	-0.23962	4.80247e-183	1.72573e-182	-0.449751	0.23962	Fam110b
ENSMUSG00000057322	PC1	-0.239359	1.22062e-182	4.38489e-182	-8.75516	0.239359	Rpl38
ENSMUSG00000022013	PC1	-0.239301	1.50332e-182	5.39877e-182	-2.39161	0.239301	Dnajc15
ENSMUSG00000040723	PC1	0.239172	0	0	3.22707	0.239172	Rcsd1
ENSMUSG00000025825	PC1	0.239125	0	0	5.27129	0.239125	Iscu
ENSMUSG00000002379	PC1	-0.238908	6.13207e-182	2.20149e-181	-3.49681	0.238908	Ndufa11
ENSMUSG00000044950	PC1	0.238842	0	0	2.83743	0.238842	Pwwp2a
ENSMUSG00000014361	PC1	0.238803	0	0	3.58907	0.238803	Mertk
ENSMUSG00000029553	PC1	-0.238731	1.15014e-181	4.12788e-181	-0.48905	0.238731	Tfec
ENSMUSG00000027660	PC1	0.238508	0	0	3.67356	0.238508	Skil
ENSMUSG00000022671	PC1	0.23829	0	0	2.77145	0.23829	Mzt2
ENSMUSG00000026701	PC1	-0.238276	5.83389e-181	2.09316e-180	-2.35879	0.238276	Prdx6
ENSMUSG00000040711	PC1	-0.238038	1.36105e-180	4.88185e-180	-0.768963	0.238038	Sh3pxd2b
ENSMUSG00000038271	PC1	0.237956	0	0	3.02019	0.237956	Iffo1
ENSMUSG00000010142	PC1	0.2378	0	0	3.37225	0.2378	Tnfrsf13b
ENSMUSG00000029178	PC1	0.237666	0	0	4.11697	0.237666	Klf3
ENSMUSG00000036469	PC1	0.237615	0	0	3.02161	0.237615	2001-03-01
ENSMUSG00000027673	PC1	-0.237586	6.77216e-180	2.42831e-179	-4.11665	0.237586	Ndufb5
ENSMUSG00000092274	PC1	-0.237565	7.29766e-180	2.61594e-179	-5.95489	0.237565	Neat1
ENSMUSG00000113856	PC1	0.237363	0	0	2.52524	0.237363	AC165247.1
ENSMUSG00000029177	PC1	-0.237238	2.32599e-179	8.33529e-179	-3.01001	0.237238	Cenpa
ENSMUSG00000052821	PC1	0.237223	0	0	3.15606	0.237223	Cysltr1
ENSMUSG00000100627	PC1	0.237177	0	0	2.32944	0.237177	A830008E24Rik
ENSMUSG00000040940	PC1	0.237041	0	0	3.48133	0.237041	Arhgef1
ENSMUSG00000062761	PC1	0.236688	0	0	2.7302	0.236688	Zfp512
ENSMUSG00000004933	PC1	0.236525	0	0	2.28173	0.236525	Matk
ENSMUSG00000004897	PC1	-0.236013	1.76623e-177	6.32743e-177	-3.20518	0.236013	Hdgf
ENSMUSG00000069515	PC1	-0.23601	1.78468e-177	6.39156e-177	-1.11939	0.23601	Lyz1
ENSMUSG00000074884	PC1	0.235932	0	0	6.30418	0.235932	Serf2
ENSMUSG00000037601	PC1	-0.235663	6.03723e-177	2.16148e-176	-3.81042	0.235663	Nme1
ENSMUSG00000045636	PC1	0.235587	0	0	2.87908	0.235587	Mtus1
ENSMUSG00000002981	PC1	0.235535	0	0	4.41201	0.235535	Clptm1
ENSMUSG00000048895	PC1	0.235434	0	0	1.92858	0.235434	Cdk5r1
ENSMUSG00000024818	PC1	0.235348	0	0	3.32795	0.235348	Slc25a45
ENSMUSG00000051456	PC1	0.235318	0	0	2.24953	0.235318	Hspb3
ENSMUSG00000037405	PC1	0.23466	0	0	3.623	0.23466	Icam1
ENSMUSG00000019173	PC1	-0.234657	2.06275e-175	7.3829e-175	-4.62141	0.234657	Rab5c
ENSMUSG00000090019	PC1	0.234626	0	0	1.97074	0.234626	Gimap1
ENSMUSG00000023277	PC1	0.234608	0	0	4.30269	0.234608	Twf2
ENSMUSG00000113948	PC1	-0.234513	3.41108e-175	1.2205e-174	-2.38865	0.234513	AC147029.1
ENSMUSG00000090553	PC1	-0.234358	5.87589e-175	2.10179e-174	-3.15741	0.234358	Snrpe
ENSMUSG00000041439	PC1	-0.234354	5.94257e-175	2.12499e-174	-0.418272	0.234354	Mfsd6
ENSMUSG00000029650	PC1	0.234295	0	0	2.71717	0.234295	Slc46a3
ENSMUSG00000040374	PC1	0.233842	0	0	3.30558	0.233842	Pex2
ENSMUSG00000035297	PC1	0.233695	0	0	4.14809	0.233695	Cops4
ENSMUSG00000030671	PC1	0.233507	0	0	3.12837	0.233507	Pde3b
ENSMUSG00000037347	PC1	0.233276	0	0	2.10761	0.233276	Chst7
ENSMUSG00000045404	PC1	0.233142	0	0	3.48418	0.233142	Kcnk13
ENSMUSG00000031451	PC1	-0.232784	1.40847e-172	5.03497e-172	-8.01475	0.232784	Gas6
ENSMUSG00000054510	PC1	-0.232784	1.41181e-172	5.04537e-172	-0.429386	0.232784	Gm14461
ENSMUSG00000002897	PC1	0.232669	0	0	2.48391	0.232669	Il17ra
ENSMUSG00000032698	PC1	0.232034	0	0	5.61478	0.232034	Lmo2
ENSMUSG00000002416	PC1	-0.23189	3.1086e-171	1.11058e-170	-3.01997	0.23189	Ndufb2
ENSMUSG00000028832	PC1	-0.231541	1.03823e-170	3.70805e-170	-6.95827	0.231541	Stmn1
ENSMUSG00000028159	PC1	0.231435	0	0	2.50659	0.231435	Dapp1
ENSMUSG00000040613	PC1	-0.231387	1.76555e-170	6.30378e-170	-2.7098	0.231387	Apobec1
ENSMUSG00000042312	PC1	-0.230932	8.44361e-170	3.01381e-169	-2.8783	0.230932	S100a13
ENSMUSG00000038910	PC1	0.230876	0	0	2.428	0.230876	Plcl2
ENSMUSG00000020134	PC1	0.230691	0	0	3.61587	0.230691	Peli1
ENSMUSG00000073676	PC1	-0.230623	2.44373e-169	8.71984e-169	-4.74761	0.230623	Hspe1
ENSMUSG00000040528	PC1	-0.229895	2.96039e-168	1.05602e-167	-2.57074	0.229895	Milr1
ENSMUSG00000038459	PC1	0.229876	0	0	2.87605	0.229876	Abhd17c
ENSMUSG00000062078	PC1	0.229862	0	0	4.37217	0.229862	Qk
ENSMUSG00000004562	PC1	0.229769	0	0	2.09607	0.229769	Arhgef40
ENSMUSG00000028719	PC1	-0.229727	5.26691e-168	1.87822e-167	-3.22891	0.229727	Cmpk1
ENSMUSG00000033020	PC1	-0.229702	5.73999e-168	2.0463e-167	-2.56613	0.229702	Polr2f
ENSMUSG00000061787	PC1	-0.22942	1.50086e-167	5.34891e-167	-6.57491	0.22942	Rps17
ENSMUSG00000074622	PC1	0.229369	0	0	7.83678	0.229369	Mafb
ENSMUSG00000039745	PC1	-0.229299	2.2667e-167	8.07586e-167	-1.877	0.229299	Htatip2
ENSMUSG00000060802	PC1	-0.229185	3.35325e-167	1.19434e-166	-39.1639	0.229185	B2m
ENSMUSG00000021871	PC1	0.229092	0	0	4.5852	0.229092	Pnp
ENSMUSG00000032300	PC1	0.22863	0	0	2.94438	0.22863	1700017B05Rik
ENSMUSG00000030287	PC1	0.228329	0	0	2.81356	0.228329	Itpr2
ENSMUSG00000028019	PC1	-0.228157	1.10556e-165	3.93651e-165	-0.39116	0.228157	Pdgfc
ENSMUSG00000048612	PC1	-0.227828	3.37686e-165	1.20202e-164	-0.493971	0.227828	Myof
ENSMUSG00000029686	PC1	0.227746	0	0	3.24181	0.227746	Cul1
ENSMUSG00000020644	PC1	-0.227737	4.59339e-165	1.63456e-164	-4.88012	0.227737	Id2
ENSMUSG00000017778	PC1	-0.227506	1.00357e-164	3.57011e-164	-5.15944	0.227506	Cox7c
ENSMUSG00000028063	PC1	-0.227334	1.79214e-164	6.37346e-164	-1.59676	0.227334	Lmna
ENSMUSG00000092074	PC1	-0.227257	2.3284e-164	8.27805e-164	-0.830831	0.227257	Dynlt1a
ENSMUSG00000022892	PC1	-0.227093	4.04364e-164	1.43718e-163	-3.51926	0.227093	App
ENSMUSG00000061232	PC1	-0.226977	5.9842e-164	2.12624e-163	-7.15033	0.226977	H2-K1
ENSMUSG00000028015	PC1	0.226774	0	0	3.07202	0.226774	Ctso
ENSMUSG00000027293	PC1	-0.2267	1.52031e-163	5.40016e-163	-5.28221	0.2267	Ehd4
ENSMUSG00000046434	PC1	-0.22658	2.28025e-163	8.09703e-163	-3.4505	0.22658	Hnrnpa1
ENSMUSG00000039031	PC1	-0.226454	3.49009e-163	1.23894e-162	-1.60338	0.226454	Arhgap18
ENSMUSG00000031622	PC1	-0.226437	3.69138e-163	1.30999e-162	-3.32982	0.226437	Sin3b
ENSMUSG00000022439	PC1	0.226386	0	0	2.71796	0.226386	Parvg
ENSMUSG00000098178	PC1	-0.226362	4.74257e-163	1.68253e-162	-9.08678	0.226362	Gm42418
ENSMUSG00000000058	PC1	-0.225729	3.97857e-162	1.41106e-161	-0.809061	0.225729	Cav2
ENSMUSG00000030745	PC1	0.225222	0	0	3.40991	0.225222	Il21r
ENSMUSG00000038023	PC1	0.225219	0	0	2.2935	0.225219	Atp6v0a2
ENSMUSG00000027953	PC1	0.225057	0	0	3.36051	0.225057	Slc50a1
ENSMUSG00000027488	PC1	0.225029	0	0	2.64135	0.225029	Snta1
ENSMUSG00000040857	PC1	0.224907	0	0	2.10959	0.224907	Erf
ENSMUSG00000031954	PC1	-0.224704	1.227e-160	4.35039e-160	-2.20682	0.224704	Cfdp1
ENSMUSG00000019505	PC1	0.224689	0	0	17.4374	0.224689	Ubb
ENSMUSG00000026548	PC1	0.224672	0	0	4.04355	0.224672	Slamf9
ENSMUSG00000030451	PC1	0.22449	0	0	2.82913	0.22449	Herc2
ENSMUSG00000039428	PC1	0.224486	0	0	2.36622	0.224486	Tmem135
ENSMUSG00000037242	PC1	-0.224212	6.3208e-160	2.2404e-159	-1.19486	0.224212	Clic4
ENSMUSG00000022122	PC1	-0.224157	7.58569e-160	2.68793e-159	-1.03003	0.224157	Ednrb
ENSMUSG00000050621	PC1	0.22403	0	0	3.63799	0.22403	Rps27rt
ENSMUSG00000028378	PC1	-0.22394	1.56385e-159	5.53972e-159	-1.12783	0.22394	Ptgr1
ENSMUSG00000055093	PC1	-0.223612	4.64016e-159	1.64321e-158	-2.76635	0.223612	Gm8430
ENSMUSG00000044626	PC1	0.223028	0	0	1.80629	0.223028	Liph
ENSMUSG00000016319	PC1	0.222911	0	0	9.87349	0.222911	Slc25a5
ENSMUSG00000039294	PC1	0.222818	0	0	2.93835	0.222818	BC017643
ENSMUSG00000031813	PC1	-0.222765	7.67007e-158	2.71536e-157	-2.3806	0.222765	Mvb12a
ENSMUSG00000021759	PC1	0.222336	0	0	3.82513	0.222336	Plpp1
ENSMUSG00000036948	PC1	0.22219	0	0	2.80388	0.22219	BC037034
ENSMUSG00000031266	PC1	-0.221972	1.04877e-156	3.71175e-156	-1.44913	0.221972	Gla
ENSMUSG00000028416	PC1	-0.221912	1.27798e-156	4.52157e-156	-3.90451	0.221912	Bag1
ENSMUSG00000056216	PC1	0.221679	0	0	4.22006	0.221679	Cebpg
ENSMUSG00000028757	PC1	0.221149	0	0	5.42267	0.221149	Ddost
ENSMUSG00000028495	PC1	0.220923	0	0	10.875	0.220923	Rps6
ENSMUSG00000053253	PC1	0.220915	0	0	3.49971	0.220915	Ndfip2
ENSMUSG00000031012	PC1	0.220893	0	0	2.03946	0.220893	Cask
ENSMUSG00000038145	PC1	0.220803	0	0	2.71732	0.220803	Snrk
ENSMUSG00000025068	PC1	-0.220765	5.50237e-155	1.94619e-154	-2.85046	0.220765	Gsto1
ENSMUSG00000027677	PC1	0.22075	0	0	3.83162	0.22075	Ttc14
ENSMUSG00000032014	PC1	0.220395	0	0	2.17777	0.220395	Oaf
ENSMUSG00000078974	PC1	0.220386	0	0	3.65387	0.220386	Sec61g
ENSMUSG00000028657	PC1	0.220382	0	0	5.81145	0.220382	Ppt1
ENSMUSG00000024991	PC1	-0.220373	1.9811e-154	7.00505e-154	-2.89002	0.220373	Eif3a
ENSMUSG00000025969	PC1	-0.220312	2.42126e-154	8.55881e-154	-1.55606	0.220312	Nrp2
ENSMUSG00000064354	PC1	0.219754	0	0	10.869	0.219754	mt-Co2
ENSMUSG00000104060	PC1	0.219575	0	0	2.98544	0.219575	Gm37954
ENSMUSG00000074677	PC1	-0.219491	3.51035e-153	1.24049e-152	-0.665472	0.219491	Sirpb1c
ENSMUSG00000028163	PC1	0.21946	0	0	2.65095	0.21946	Nfkb1
ENSMUSG00000052331	PC1	0.21924	0	0	2.71686	0.21924	Ankrd44
ENSMUSG00000113423	PC1	0.219164	0	0	2.24605	0.219164	AC132954.2
ENSMUSG00000022858	PC1	0.219028	0	0	4.03569	0.219028	Tra2b
ENSMUSG00000033760	PC1	0.218965	0	0	2.80443	0.218965	Rbm4b
ENSMUSG00000060216	PC1	0.218072	0	0	5.02384	0.218072	Arrb2
ENSMUSG00000052305	PC1	0.218025	0	0	1.08075	0.218025	Hbb-bs
ENSMUSG00000002458	PC1	0.217964	0	0	3.2571	0.217964	Rgs19
ENSMUSG00000026430	PC1	0.217795	0	0	2.21486	0.217795	Rassf5
ENSMUSG00000034663	PC1	0.217593	0	0	4.40263	0.217593	Bmp2k
ENSMUSG00000025993	PC1	0.217399	0	0	3.28673	0.217399	Slc40a1
ENSMUSG00000024327	PC1	0.217353	0	0	1.46684	0.217353	Slc39a7
ENSMUSG00000034247	PC1	-0.217295	4.24891e-150	1.50103e-149	-0.601339	0.217295	Plekhm1
ENSMUSG00000037922	PC1	0.217265	0	0	1.72434	0.217265	Bank1
ENSMUSG00000018442	PC1	0.217254	0	0	3.77112	0.217254	Derl2
ENSMUSG00000028248	PC1	0.217191	0	0	4.24224	0.217191	Pnisr
ENSMUSG00000051439	PC1	0.217003	0	0	11.5963	0.217003	Cd14
ENSMUSG00000073590	PC1	0.216949	0	0	1.93528	0.216949	3222401L13Rik
ENSMUSG00000065954	PC1	0.21689	0	0	3.63842	0.21689	Tacc1
ENSMUSG00000019832	PC1	-0.216888	1.56928e-149	5.54218e-149	-2.2291	0.216888	Rab32
ENSMUSG00000066800	PC1	-0.216618	3.7335e-149	1.31815e-148	-1.2826	0.216618	Rnasel
ENSMUSG00000044350	PC1	0.216381	0	0	2.90879	0.216381	Lacc1
ENSMUSG00000019659	PC1	0.216038	0	0	4.39085	0.216038	Ccdc12
ENSMUSG00000000440	PC1	-0.215915	3.53638e-148	1.24818e-147	-0.360716	0.215915	Pparg
ENSMUSG00000031007	PC1	0.215849	0	0	5.47007	0.215849	Atp6ap2
ENSMUSG00000028459	PC1	-0.215626	8.88894e-148	3.13644e-147	-4.64227	0.215626	Cd72
ENSMUSG00000021496	PC1	-0.21529	2.59395e-147	9.14993e-147	-1.91737	0.21529	Pcbd2
ENSMUSG00000022565	PC1	-0.215241	3.03156e-147	1.06903e-146	-0.649413	0.215241	Plec
ENSMUSG00000032324	PC1	0.215127	0	0	4.06538	0.215127	Tspan3
ENSMUSG00000066975	PC1	0.214648	0	0	2.86425	0.214648	Cryba4
ENSMUSG00000029338	PC1	-0.214597	2.34372e-146	8.2623e-146	-0.454684	0.214597	Antxr2
ENSMUSG00000032763	PC1	0.214555	0	0	2.72714	0.214555	Ilvbl
ENSMUSG00000006057	PC1	-0.214552	2.70406e-146	9.52971e-146	-4.30643	0.214552	Atp5g1
ENSMUSG00000059089	PC1	-0.214436	3.91134e-146	1.37803e-145	-1.92944	0.214436	Fcgr4
ENSMUSG00000028603	PC1	-0.214423	4.07284e-146	1.4345e-145	-3.64123	0.214423	Scp2
ENSMUSG00000040459	PC1	0.214342	0	0	4.01557	0.214342	Arglu1
ENSMUSG00000047215	PC1	0.214331	0	0	7.31746	0.214331	Rpl9
ENSMUSG00000029484	PC1	0.213974	0	0	9.17401	0.213974	Anxa3
ENSMUSG00000033790	PC1	0.213772	0	0	2.47413	0.213772	Tubgcp5
ENSMUSG00000020598	PC1	-0.213726	3.69434e-145	1.3008e-144	-0.354133	0.213726	Nrcam
ENSMUSG00000026349	PC1	0.213682	0	0	3.0729	0.213682	Ccnt2
ENSMUSG00000059248	PC1	-0.213676	4.32173e-145	1.52124e-144	-1.12684	0.213676	2009-09-01
ENSMUSG00000071014	PC1	-0.213626	5.07008e-145	1.78413e-144	-2.67562	0.213626	Ndufb6
ENSMUSG00000049760	PC1	-0.213495	7.6432e-145	2.68878e-144	-3.89131	0.213495	2410015M20Rik
ENSMUSG00000031960	PC1	0.213478	0	0	2.64963	0.213478	Aars
ENSMUSG00000047867	PC1	0.213391	0	0	1.62576	0.213391	Gimap6
ENSMUSG00000066551	PC1	0.213185	0	0	4.17146	0.213185	Hmgb1
ENSMUSG00000024914	PC1	-0.213137	2.3641e-144	8.31409e-144	-2.66585	0.213137	Drap1
ENSMUSG00000099398	PC1	-0.212879	5.32943e-144	1.8737e-143	-0.35937	0.212879	Ms4a14
ENSMUSG00000024308	PC1	0.212821	0	0	4.34499	0.212821	Tapbp
ENSMUSG00000000605	PC1	0.212742	0	0	2.74033	0.212742	Clcn4
ENSMUSG00000025792	PC1	-0.212293	3.35347e-143	1.17865e-142	-1.0535	0.212293	Slc25a10
ENSMUSG00000021458	PC1	-0.212219	4.21997e-143	1.48275e-142	-1.46104	0.212219	2010111I01Rik
ENSMUSG00000087153	PC1	0.211936	0	0	1.24764	0.211936	Gm6483
ENSMUSG00000027316	PC1	-0.211878	1.23005e-142	4.32068e-142	-0.339111	0.211878	Gfra4
ENSMUSG00000049422	PC1	-0.211842	1.37567e-142	4.83072e-142	-1.70124	0.211842	Chchd10
ENSMUSG00000046805	PC1	-0.211739	1.89508e-142	6.65265e-142	-5.17587	0.211739	Mpeg1
ENSMUSG00000021756	PC1	0.211731	0	0	2.30418	0.211731	Il6st
ENSMUSG00000076437	PC1	-0.211596	2.96756e-142	1.04145e-141	-2.57644	0.211596	Selenoh
ENSMUSG00000029390	PC1	0.211354	0	0	6.0358	0.211354	Tmed2
ENSMUSG00000015745	PC1	0.2113	0	0	3.96875	0.2113	Plekho1
ENSMUSG00000074825	PC1	0.211299	0	0	2.36885	0.211299	Itpripl1
ENSMUSG00000036733	PC1	0.211194	0	0	1.21662	0.211194	Rbm42
ENSMUSG00000033450	PC1	0.211036	0	0	2.29912	0.211036	Tagap
ENSMUSG00000048058	PC1	-0.210767	3.92482e-141	1.37698e-140	-0.367498	0.210767	Ldlrad3
ENSMUSG00000046949	PC1	-0.210633	5.9599e-141	2.09034e-140	-0.895724	0.210633	Nqo2
ENSMUSG00000059791	PC1	0.210483	0	0	2.46747	0.210483	Nrm
ENSMUSG00000027255	PC1	0.210254	0	0	2.59512	0.210254	Arfgap2
ENSMUSG00000025372	PC1	-0.210174	2.47996e-140	8.69545e-140	-1.52993	0.210174	Baiap2
ENSMUSG00000003199	PC1	-0.209814	7.5473e-140	2.64551e-139	-1.77827	0.209814	Mpnd
ENSMUSG00000051355	PC1	-0.209785	8.25124e-140	2.89139e-139	-2.38593	0.209785	Commd1
ENSMUSG00000022885	PC1	-0.209767	8.74895e-140	3.06488e-139	-1.07588	0.209767	St6gal1
ENSMUSG00000022500	PC1	-0.209601	1.46065e-139	5.11535e-139	-3.22164	0.209601	Litaf
ENSMUSG00000021948	PC1	0.209595	0	0	3.84645	0.209595	Prkcd
ENSMUSG00000027808	PC1	-0.209526	1.84199e-139	6.4489e-139	-4.43055	0.209526	Serp1
ENSMUSG00000096255	PC1	-0.209327	3.39941e-139	1.18979e-138	-0.700371	0.209327	Dynlt1b
ENSMUSG00000029470	PC1	-0.209063	7.69175e-139	2.69131e-138	-3.67038	0.209063	P2rx4
ENSMUSG00000030286	PC1	0.208891	0	0	3.49025	0.208891	Emc3
ENSMUSG00000032035	PC1	0.208865	0	0	1.74272	0.208865	Ets1
ENSMUSG00000079435	PC1	-0.208731	2.13569e-138	7.47044e-138	-7.16121	0.208731	Rpl36a
ENSMUSG00000029762	PC1	-0.208662	2.64303e-138	9.24231e-138	-0.486883	0.208662	Akr1b8
ENSMUSG00000090137	PC1	0.208628	0	0	3.50094	0.208628	Uba52
ENSMUSG00000041235	PC1	0.208576	0	0	2.56925	0.208576	Chd7
ENSMUSG00000019158	PC1	-0.208309	7.80757e-138	2.72938e-137	-3.22156	0.208309	Tmem160
ENSMUSG00000024339	PC1	0.208116	0	0	2.53393	0.208116	Tap2
ENSMUSG00000025880	PC1	0.208105	0	0	2.44015	0.208105	Smad7
ENSMUSG00000002957	PC1	-0.208062	1.66697e-137	5.8257e-137	-1.61455	0.208062	Ap2a2
ENSMUSG00000024725	PC1	-0.207953	2.33259e-137	8.14944e-137	-4.90897	0.207953	Ostf1
ENSMUSG00000021003	PC1	-0.20756	7.75661e-137	2.70915e-136	-1.34883	0.20756	Galc
ENSMUSG00000061132	PC1	0.207487	0	0	3.86457	0.207487	Blnk
ENSMUSG00000019210	PC1	-0.207442	1.11165e-136	3.8815e-136	-3.51341	0.207442	Atp6v1e1
ENSMUSG00000025804	PC1	-0.207427	1.16538e-136	4.06789e-136	-2.8216	0.207427	Ccr1
ENSMUSG00000047379	PC1	0.207402	0	0	2.37926	0.207402	B4gat1
ENSMUSG00000025935	PC1	0.207243	0	0	4.63239	0.207243	Tram1
ENSMUSG00000021591	PC1	-0.206996	4.33848e-136	1.51394e-135	-1.77049	0.206996	Glrx
ENSMUSG00000020397	PC1	0.206683	0	0	2.40734	0.206683	Med7
ENSMUSG00000020585	PC1	0.206659	0	0	7.30638	0.206659	Laptm4a
ENSMUSG00000029823	PC1	0.206572	0	0	5.43501	0.206572	Luc7l2
ENSMUSG00000028798	PC1	-0.206569	1.59353e-135	5.55907e-135	-2.87195	0.206569	Eif3i
ENSMUSG00000022451	PC1	-0.206564	1.61973e-135	5.64879e-135	-1.86822	0.206564	Twf1
ENSMUSG00000040824	PC1	-0.206541	1.73861e-135	6.0616e-135	-2.81919	0.206541	Snrpd2
ENSMUSG00000029561	PC1	-0.206504	1.94525e-135	6.78001e-135	-1.10228	0.206504	Oasl2
ENSMUSG00000010307	PC1	0.206298	0	0	4.41391	0.206298	Tmem86a
ENSMUSG00000025781	PC1	-0.206283	3.80424e-135	1.32554e-134	-4.46387	0.206283	Atp5c1
ENSMUSG00000040592	PC1	0.205899	0	0	2.21337	0.205899	Cd79b
ENSMUSG00000029254	PC1	-0.205892	1.24697e-134	4.34362e-134	-0.649338	0.205892	Stap1
ENSMUSG00000030336	PC1	0.205837	0	0	1.83395	0.205837	Cd27
ENSMUSG00000055485	PC1	0.205502	0	0	1.68467	0.205502	Soga1
ENSMUSG00000000732	PC1	0.205379	0	0	1.65513	0.205379	Icosl
ENSMUSG00000022636	PC1	-0.205173	1.09688e-133	3.81969e-133	-0.6375	0.205173	Alcam
ENSMUSG00000020097	PC1	-0.205115	1.30648e-133	4.54822e-133	-2.04939	0.205115	Sgpl1
ENSMUSG00000039959	PC1	-0.204904	2.46991e-133	8.59586e-133	-0.56728	0.204904	Hip1
ENSMUSG00000050493	PC1	0.204782	0	0	1.98533	0.204782	Fam167b
ENSMUSG00000040272	PC1	0.204737	0	0	1.99103	0.204737	Accs
ENSMUSG00000079442	PC1	0.2047	0	0	3.03295	0.2047	St6galnac4
ENSMUSG00000024462	PC1	0.204638	0	0	1.52312	0.204638	Gabbr1
ENSMUSG00000106918	PC1	-0.204637	5.52523e-133	1.92234e-132	-2.85392	0.204637	Mrpl33
ENSMUSG00000020477	PC1	-0.204602	6.14585e-133	2.13763e-132	-2.70013	0.204602	Mrps24
ENSMUSG00000013707	PC1	0.204564	0	0	6.02638	0.204564	Tnfaip8l2
ENSMUSG00000030691	PC1	0.204551	0	0	2.24725	0.204551	Fchsd2
ENSMUSG00000038650	PC1	-0.204526	7.71167e-133	2.68145e-132	-3.42348	0.204526	Rnh1
ENSMUSG00000032480	PC1	0.204434	0	0	2.27086	0.204434	Dhx30
ENSMUSG00000062825	PC1	-0.204126	2.56743e-132	8.92466e-132	-13.7549	0.204126	Actg1
ENSMUSG00000062382	PC1	-0.204016	3.5765e-132	1.24286e-131	-3.35229	0.204016	Ftl1-ps1
ENSMUSG00000016481	PC1	0.203863	0	0	3.02048	0.203863	Cr1l
ENSMUSG00000024091	PC1	0.203858	0	0	5.11014	0.203858	Vapa
ENSMUSG00000036241	PC1	-0.203501	1.67502e-131	5.81911e-131	-2.24835	0.203501	Ube2r2
ENSMUSG00000039774	PC1	0.203408	0	0	2.22135	0.203408	Galnt12
ENSMUSG00000004642	PC1	0.203235	0	0	3.0372	0.203235	Slbp
ENSMUSG00000005779	PC1	-0.203221	3.87152e-131	1.34458e-130	-2.74097	0.203221	Psmb4
ENSMUSG00000104710	PC1	0.203199	0	0	1.40584	0.203199	Gm43603
ENSMUSG00000003992	PC1	0.203145	0	0	2.18049	0.203145	Ssbp2
ENSMUSG00000032766	PC1	-0.203138	4.9547e-131	1.72026e-130	-0.445665	0.203138	Gng11
ENSMUSG00000036622	PC1	-0.202872	1.09769e-130	3.81002e-130	-2.25143	0.202872	Atp13a2
ENSMUSG00000031399	PC1	0.20279	0	0	2.55986	0.20279	Fam3a
ENSMUSG00000031627	PC1	0.202768	0	0	2.94208	0.202768	Irf2
ENSMUSG00000030084	PC1	-0.202757	1.54493e-130	5.3608e-130	-0.360141	0.202757	Plxna1
ENSMUSG00000029401	PC1	-0.20266	2.06694e-130	7.17e-130	-1.58113	0.20266	Rilpl2
ENSMUSG00000030579	PC1	-0.202643	2.1721e-130	7.53256e-130	-36.3511	0.202643	Tyrobp
ENSMUSG00000015165	PC1	0.202596	0	0	3.08928	0.202596	Hnrnpl
ENSMUSG00000071042	PC1	0.202546	0	0	3.08591	0.202546	Rasgrp3
ENSMUSG00000044627	PC1	-0.202512	3.20798e-130	1.11216e-129	-3.65997	0.202512	Swi5
ENSMUSG00000053641	PC1	0.202144	0	0	2.29974	0.202144	Dennd4a
ENSMUSG00000024677	PC1	-0.202106	1.07372e-129	3.72132e-129	-4.17498	0.202106	Ms4a6b
ENSMUSG00000024066	PC1	-0.202031	1.34285e-129	4.65269e-129	-0.902887	0.202031	Xdh
ENSMUSG00000057278	PC1	-0.201874	2.13997e-129	7.41234e-129	-3.137	0.201874	Snrpg
ENSMUSG00000078453	PC1	-0.201795	2.69973e-129	9.34846e-129	-2.52923	0.201795	Abracl
ENSMUSG00000021224	PC1	0.201726	0	0	1.48071	0.201726	Numb
ENSMUSG00000002111	PC1	0.201718	0	0	6.6844	0.201718	Spi1
ENSMUSG00000024431	PC1	0.201325	0	0	2.81328	0.201325	Nr3c1
ENSMUSG00000022139	PC1	0.201231	0	0	2.57574	0.201231	Mbnl2
ENSMUSG00000048779	PC1	0.200886	0	0	6.56625	0.200886	P2ry6
ENSMUSG00000000600	PC1	0.200581	0	0	2.87552	0.200581	Krit1
ENSMUSG00000022956	PC1	-0.200445	1.46052e-127	5.05592e-127	-3.58573	0.200445	Atp5o
ENSMUSG00000034116	PC1	0.200436	0	0	3.31907	0.200436	Vav1
ENSMUSG00000021497	PC1	0.200346	0	0	3.27221	0.200346	Txndc15
ENSMUSG00000037772	PC1	0.199927	0	0	1.75628	0.199927	Mrpl23
ENSMUSG00000039759	PC1	0.199798	0	0	2.33299	0.199798	Thap3
ENSMUSG00000026600	PC1	-0.199781	1.03001e-126	3.56456e-126	-2.07561	0.199781	Soat1
ENSMUSG00000026817	PC1	0.199329	0	0	1.92834	0.199329	Ak1
ENSMUSG00000029642	PC1	-0.199306	4.13864e-126	1.43183e-125	-3.08342	0.199306	Polr1d
ENSMUSG00000017664	PC1	0.199123	0	0	2.48223	0.199123	Slc35c2
ENSMUSG00000032788	PC1	-0.199095	7.66605e-126	2.65142e-125	-0.813499	0.199095	Pdxk
ENSMUSG00000062328	PC1	0.199091	0	0	8.90061	0.199091	Rpl17
ENSMUSG00000087687	PC1	-0.199088	7.83711e-126	2.70978e-125	-2.57589	0.199088	Pet100
ENSMUSG00000038843	PC1	0.198933	0	0	2.05806	0.198933	Gcnt1
ENSMUSG00000042182	PC1	0.198864	0	0	1.5003	0.198864	Bend6
ENSMUSG00000008393	PC1	-0.19884	1.61746e-125	5.59092e-125	-1.06925	0.19884	Carhsp1
ENSMUSG00000032741	PC1	0.198786	0	0	2.05703	0.198786	Tpcn1
ENSMUSG00000017561	PC1	0.198732	0	0	2.59429	0.198732	Crlf3
ENSMUSG00000043998	PC1	0.198659	0	0	3.23741	0.198659	Mgat2
ENSMUSG00000036499	PC1	-0.198627	3.00538e-125	1.03854e-124	-1.79785	0.198627	Eea1
ENSMUSG00000024150	PC1	0.198603	0	0	3.04248	0.198603	Mcfd2
ENSMUSG00000041797	PC1	0.198567	0	0	1.86359	0.198567	Abca9
ENSMUSG00000025144	PC1	-0.198324	7.27008e-125	2.5115e-124	-2.8888	0.198324	Cenpx
ENSMUSG00000073640	PC1	0.198304	0	0	1.36311	0.198304	Rpl27-ps3
ENSMUSG00000027566	PC1	-0.198189	1.07803e-124	3.72304e-124	-4.46879	0.198189	Psma7
ENSMUSG00000032679	PC1	-0.198067	1.53728e-124	5.3075e-124	-0.524235	0.198067	Cd59a
ENSMUSG00000061808	PC1	0.197949	0	0	1.22827	0.197949	Ttr
ENSMUSG00000031807	PC1	-0.197655	5.08243e-124	1.75421e-123	-3.46616	0.197655	Pgls
ENSMUSG00000027775	PC1	-0.197634	5.39962e-124	1.86314e-123	-2.41415	0.197634	Mfsd1
ENSMUSG00000079108	PC1	0.197558	0	0	1.1482	0.197558	Srp54b
ENSMUSG00000034738	PC1	-0.197541	7.07931e-124	2.442e-123	-0.400924	0.197541	Nostrin
ENSMUSG00000042331	PC1	0.197307	0	0	2.67528	0.197307	Specc1
ENSMUSG00000031059	PC1	-0.197225	1.7671e-123	6.0938e-123	-3.23717	0.197225	Ndufb11
ENSMUSG00000097090	PC1	0.196951	0	0	2.00409	0.196951	Gm26724
ENSMUSG00000032116	PC1	0.196888	0	0	3.24517	0.196888	Stt3a
ENSMUSG00000037089	PC1	0.196811	0	0	3.01985	0.196811	Slc35b2
ENSMUSG00000007987	PC1	-0.196784	6.32563e-123	2.18073e-122	-1.174	0.196784	Ift22
ENSMUSG00000074748	PC1	0.19673	0	0	3.63511	0.19673	Atxn7l3b
ENSMUSG00000035064	PC1	0.196721	0	0	2.02597	0.196721	Eef2k
ENSMUSG00000039016	PC1	-0.196654	9.21349e-123	3.17537e-122	-2.63585	0.196654	Timm8b
ENSMUSG00000028447	PC1	-0.196516	1.36991e-122	4.71994e-122	-2.78712	0.196516	Dctn3
ENSMUSG00000053483	PC1	0.19647	0	0	1.72264	0.19647	Usp21
ENSMUSG00000028709	PC1	0.196373	0	0	2.18141	0.196373	Mob3c
ENSMUSG00000016344	PC1	-0.196347	2.2265e-122	7.66898e-122	-2.19408	0.196347	Ppdpf
ENSMUSG00000004849	PC1	-0.196146	3.97389e-122	1.36837e-121	-2.14412	0.196146	Ap1s1
ENSMUSG00000091337	PC1	-0.19608	4.80117e-122	1.65275e-121	-1.53057	0.19608	Eid1
ENSMUSG00000060803	PC1	0.196017	0	0	1.21994	0.196017	Gstp1
ENSMUSG00000028773	PC1	-0.195738	1.28514e-121	4.42264e-121	-0.945498	0.195738	Fabp3
ENSMUSG00000021983	PC1	0.195628	0	0	1.64374	0.195628	Atp8a2
ENSMUSG00000024457	PC1	0.195601	0	0	2.30474	0.195601	Trim26
ENSMUSG00000033355	PC1	-0.195454	2.8995e-121	9.97534e-121	-2.52379	0.195454	Rtp4
ENSMUSG00000027490	PC1	-0.195359	3.80167e-121	1.30753e-120	-0.84501	0.195359	E2f1
ENSMUSG00000027935	PC1	-0.195327	4.17043e-121	1.43394e-120	-0.479418	0.195327	Rab13
ENSMUSG00000024544	PC1	0.19529	0	0	1.63321	0.19529	Ldlrad4
ENSMUSG00000097715	PC1	-0.195286	4.69222e-121	1.61287e-120	-2.6377	0.195286	Gpr137b-ps
ENSMUSG00000063316	PC1	0.195207	0	0	4.31666	0.195207	Rpl27
ENSMUSG00000027706	PC1	0.19515	0	0	4.39347	0.19515	Sec62
ENSMUSG00000026938	PC1	-0.194765	2.08239e-120	7.15576e-120	-0.991704	0.194765	Fcna
ENSMUSG00000021807	PC1	-0.194598	3.34721e-120	1.14987e-119	-4.1774	0.194598	2700060E02Rik
ENSMUSG00000020635	PC1	-0.194462	4.94145e-120	1.69705e-119	-0.762588	0.194462	Fkbp1b
ENSMUSG00000023089	PC1	-0.194358	6.6525e-120	2.28401e-119	-2.77898	0.194358	Ndufa5
ENSMUSG00000026189	PC1	0.194356	0	0	1.90972	0.194356	Pecr
ENSMUSG00000047747	PC1	-0.194254	8.93699e-120	3.06744e-119	-0.949657	0.194254	Rnf150
ENSMUSG00000071337	PC1	0.194145	0	0	2.44786	0.194145	Tia1
ENSMUSG00000061983	PC1	0.194085	0	0	4.32456	0.194085	Rps12
ENSMUSG00000024072	PC1	0.193926	0	0	2.97808	0.193926	Yipf4
ENSMUSG00000091086	PC1	0.193802	0	0	2.65558	0.193802	Rpl6l
ENSMUSG00000068335	PC1	0.193788	0	0	2.84976	0.193788	Dok1
ENSMUSG00000001768	PC1	0.193761	0	0	3.25955	0.193761	Rin2
ENSMUSG00000039163	PC1	-0.193745	3.79741e-119	1.303e-118	-1.71444	0.193745	Cmc1
ENSMUSG00000058818	PC1	-0.193716	4.12725e-119	1.41577e-118	-1.46442	0.193716	Pirb
ENSMUSG00000104339	PC1	0.193589	0	0	2.04242	0.193589	C130089K02Rik
ENSMUSG00000071451	PC1	-0.19354	6.79404e-119	2.32987e-118	-1.68238	0.19354	Psmg4
ENSMUSG00000001020	PC1	-0.19337	1.10055e-118	3.77299e-118	-1.02609	0.19337	S100a4
ENSMUSG00000028708	PC1	0.193137	0	0	2.36064	0.193137	Mknk1
ENSMUSG00000013160	PC1	-0.193061	2.63544e-118	9.03237e-118	-3.15251	0.193061	Atp6v0d1
ENSMUSG00000002007	PC1	0.192961	0	0	1.50005	0.192961	Srpk3
ENSMUSG00000030213	PC1	0.192925	0	0	1.94157	0.192925	Atf7ip
ENSMUSG00000031506	PC1	-0.192898	4.18709e-118	1.43461e-117	-0.925319	0.192898	Ptpn7
ENSMUSG00000058099	PC1	0.192881	0	0	2.28764	0.192881	Nfam1
ENSMUSG00000041126	PC1	-0.192824	5.15898e-118	1.76709e-117	-2.85315	0.192824	H2afv
ENSMUSG00000086859	PC1	0.192813	0	0	2.22876	0.192813	Snhg20
ENSMUSG00000028044	PC1	-0.192767	6.06216e-118	2.07585e-117	-1.67579	0.192767	Cks1b
ENSMUSG00000040025	PC1	0.192628	0	0	2.69911	0.192628	Ythdf2
ENSMUSG00000038607	PC1	0.192515	0	0	1.08823	0.192515	Gng10
ENSMUSG00000060703	PC1	0.19234	0	0	3.59818	0.19234	Cd302
ENSMUSG00000026315	PC1	-0.192329	2.08184e-117	7.12669e-117	-0.347571	0.192329	Serpinb8
ENSMUSG00000027522	PC1	0.192083	0	0	2.91888	0.192083	Stx16
ENSMUSG00000107102	PC1	0.191989	0	0	0.807872	0.191989	Gm42726
ENSMUSG00000024053	PC1	-0.191773	9.96016e-117	3.40863e-116	-0.778599	0.191773	Emilin2
ENSMUSG00000025289	PC1	-0.191586	1.68077e-116	5.75037e-116	-3.15446	0.191586	Prdx4
ENSMUSG00000036634	PC1	0.191525	0	0	1.42999	0.191525	Mag
ENSMUSG00000041638	PC1	0.191478	0	0	1.85043	0.191478	Gcn1l1
ENSMUSG00000000134	PC1	0.191441	0	0	2.43364	0.191441	Tfe3
ENSMUSG00000039621	PC1	0.191397	0	0	2.35306	0.191397	Prex1
ENSMUSG00000074129	PC1	0.191349	0	0	11.8869	0.191349	Rpl13a
ENSMUSG00000006362	PC1	0.191338	0	0	1.47555	0.191338	Cbfa2t3
ENSMUSG00000035283	PC1	0.191224	0	0	1.68956	0.191224	Adrb1
ENSMUSG00000051185	PC1	-0.191151	5.68549e-116	1.94459e-115	-2.85915	0.191151	Fam174a
ENSMUSG00000026357	PC1	-0.191143	5.81252e-116	1.98746e-115	-0.300137	0.191143	Rgs18
ENSMUSG00000026202	PC1	-0.191123	6.15713e-116	2.10467e-115	-0.879352	0.191123	Tuba4a
ENSMUSG00000030208	PC1	-0.191104	6.49456e-116	2.21937e-115	-0.536759	0.191104	Emp1
ENSMUSG00000032261	PC1	-0.190848	1.32869e-115	4.53918e-115	-0.371168	0.190848	Sh3bgrl2
ENSMUSG00000029162	PC1	0.190784	0	0	2.62106	0.190784	Khk
ENSMUSG00000058833	PC1	-0.190679	2.1247e-115	7.25645e-115	-2.21342	0.190679	2810428I15Rik
ENSMUSG00000030786	PC1	0.190606	0	0	3.9584	0.190606	Itgam
ENSMUSG00000040322	PC1	-0.1905	3.50281e-115	1.19596e-114	-0.252963	0.1905	Slc25a24
ENSMUSG00000024168	PC1	0.190455	0	0	1.22475	0.190455	Tmem204
ENSMUSG00000025583	PC1	0.190348	0	0	1.6994	0.190348	Rptor
ENSMUSG00000061477	PC1	0.190228	0	0	7.46143	0.190228	Rps7
ENSMUSG00000015314	PC1	0.190142	0	0	1.64057	0.190142	Slamf6
ENSMUSG00000018398	PC1	-0.190124	9.9838e-115	3.40776e-114	-1.01959	0.190124	2008-09-01
ENSMUSG00000040843	PC1	0.190034	0	0	2.34412	0.190034	Tiprl
ENSMUSG00000021728	PC1	-0.189813	2.37208e-114	8.09423e-114	-0.486222	0.189813	Emb
ENSMUSG00000002524	PC1	0.189767	0	0	2.61674	0.189767	Puf60
ENSMUSG00000095295	PC1	0.189708	0	0	1.19817	0.189708	Gm3488
ENSMUSG00000037960	PC1	-0.189619	4.06141e-114	1.38547e-113	-4.61171	0.189619	Card19
ENSMUSG00000017716	PC1	-0.189612	4.13703e-114	1.41085e-113	-1.89267	0.189612	Birc5
ENSMUSG00000029430	PC1	-0.189486	5.87651e-114	2.00349e-113	-4.2818	0.189486	Ran
ENSMUSG00000026457	PC1	-0.189439	6.68428e-114	2.27822e-113	-3.93901	0.189439	Adipor1
ENSMUSG00000020621	PC1	0.189428	0	0	2.07449	0.189428	Rdh14
ENSMUSG00000039191	PC1	-0.189426	6.9276e-114	2.36046e-113	-1.4246	0.189426	Rbpj
ENSMUSG00000023020	PC1	-0.189155	1.4673e-113	4.99813e-113	-2.83371	0.189155	Cox14
ENSMUSG00000015766	PC1	-0.189119	1.62123e-113	5.52085e-113	-0.617487	0.189119	Eps8
ENSMUSG00000018340	PC1	-0.189005	2.22404e-113	7.57145e-113	-1.69051	0.189005	Anxa6
ENSMUSG00000038679	PC1	-0.188823	3.68134e-113	1.2529e-112	-0.712819	0.188823	Trps1
ENSMUSG00000024565	PC1	0.188763	0	0	1.39347	0.188763	Sall3
ENSMUSG00000021969	PC1	0.188558	0	0	2.66486	0.188558	Zdhhc20
ENSMUSG00000002580	PC1	-0.188232	1.876e-112	6.38286e-112	-2.3497	0.188232	Mien1
ENSMUSG00000034361	PC1	-0.188129	2.4927e-112	8.47867e-112	-0.566055	0.188129	Cpne2
ENSMUSG00000001525	PC1	-0.188123	2.53224e-112	8.61064e-112	-7.14024	0.188123	Tubb5
ENSMUSG00000096606	PC1	0.188001	0	0	1.74737	0.188001	Tpbgl
ENSMUSG00000039193	PC1	-0.18789	4.80452e-112	1.63326e-111	-0.237386	0.18789	Nlrc4
ENSMUSG00000042272	PC1	-0.187876	4.98786e-112	1.69509e-111	-0.2589	0.187876	Sestd1
ENSMUSG00000112474	PC1	-0.187458	1.57246e-111	5.34236e-111	-1.3695	0.187458	AC147512.2
ENSMUSG00000031925	PC1	0.187383	0	0	1.60136	0.187383	Maml2
ENSMUSG00000010097	PC1	0.187246	0	0	2.71421	0.187246	Nxf1
ENSMUSG00000024576	PC1	0.186911	0	0	3.68572	0.186911	Csnk1a1
ENSMUSG00000018774	PC1	-0.186793	9.6867e-111	3.29005e-110	-16.0632	0.186793	Cd68
ENSMUSG00000060739	PC1	-0.186567	1.79817e-110	6.10564e-110	-2.2844	0.186567	Nsa2
ENSMUSG00000030064	PC1	0.186555	0	0	2.69161	0.186555	Frmd4b
ENSMUSG00000093904	PC1	-0.186452	2.45891e-110	8.34674e-110	-4.16289	0.186452	Tomm20
ENSMUSG00000037318	PC1	0.186314	0	0	2.18057	0.186314	Traf3ip3
ENSMUSG00000098923	PC1	0.186259	0	0	1.87467	0.186259	Tmem185b
ENSMUSG00000020528	PC1	0.186057	0	0	1.76004	0.186057	Prpsap2
ENSMUSG00000016559	PC1	0.18603	0	0	13.1589	0.18603	H3f3b
ENSMUSG00000026126	PC1	-0.186024	7.86908e-110	2.67038e-109	-4.54987	0.186024	Ptpn18
ENSMUSG00000095403	PC1	0.185879	0	0	0.863319	0.185879	Gm21092
ENSMUSG00000048027	PC1	0.185842	0	0	1.52447	0.185842	Rgmb
ENSMUSG00000028568	PC1	0.185709	0	0	1.39996	0.185709	Btf3l4
ENSMUSG00000039908	PC1	-0.185709	1.8532e-109	6.28703e-109	-0.569606	0.185709	Slc26a11
ENSMUSG00000038370	PC1	-0.185618	2.37446e-109	8.05307e-109	-0.396304	0.185618	Pcp4l1
ENSMUSG00000024055	PC1	0.185604	0	0	1.98391	0.185604	Cyp4f13
ENSMUSG00000022965	PC1	0.185502	0	0	3.78707	0.185502	Ifngr2
ENSMUSG00000020994	PC1	0.185332	0	0	3.01832	0.185332	Pnn
ENSMUSG00000024844	PC1	-0.185291	5.7446e-109	1.94774e-108	-1.69572	0.185291	Banf1
ENSMUSG00000095028	PC1	-0.185152	8.38513e-109	2.84221e-108	-0.301943	0.185152	Sirpb1b
ENSMUSG00000006818	PC1	-0.184985	1.31558e-108	4.45796e-108	-2.12223	0.184985	Sod2
ENSMUSG00000022371	PC1	-0.184937	1.49817e-108	5.07523e-108	-0.348276	0.184937	Col14a1
ENSMUSG00000056529	PC1	0.184891	0	0	2.69144	0.184891	Ptafr
ENSMUSG00000027514	PC1	-0.184839	1.95151e-108	6.60905e-108	-0.683543	0.184839	Zbp1
ENSMUSG00000057262	PC1	0.184728	0	0	1.00122	0.184728	Gm10020
ENSMUSG00000041354	PC1	0.184631	0	0	2.04254	0.184631	Rgl2
ENSMUSG00000029068	PC1	0.184626	0	0	2.41949	0.184626	Ccnl2
ENSMUSG00000024942	PC1	-0.184355	7.19705e-108	2.43668e-107	-0.567392	0.184355	Capn1
ENSMUSG00000020189	PC1	-0.18428	8.80213e-108	2.97924e-107	-1.42752	0.18428	Osbpl8
ENSMUSG00000040699	PC1	0.184271	0	0	5.48576	0.184271	Limd2
ENSMUSG00000034255	PC1	0.184246	0	0	1.3479	0.184246	Arhgap27
ENSMUSG00000025464	PC1	-0.184244	9.69925e-108	3.28194e-107	-1.32852	0.184244	Paox
ENSMUSG00000003623	PC1	0.184074	0	0	1.91342	0.184074	Crot
ENSMUSG00000059994	PC1	0.183868	0	0	1.80639	0.183868	Fcrl1
ENSMUSG00000078681	PC1	0.183776	0	0	2.69132	0.183776	Tm2d3
ENSMUSG00000034659	PC1	0.183677	0	0	2.70916	0.183677	Tmem109
ENSMUSG00000104960	PC1	-0.183488	7.38792e-107	2.49913e-106	-2.75295	0.183488	Snhg8
ENSMUSG00000007659	PC1	0.183422	0	0	2.26461	0.183422	Bcl2l1
ENSMUSG00000040552	PC1	-0.183408	9.14911e-107	3.094e-106	-6.64408	0.183408	C3ar1
ENSMUSG00000040616	PC1	-0.18315	1.82287e-106	6.16271e-106	-0.315099	0.18315	Tmem51
ENSMUSG00000026878	PC1	0.18311	0	0	5.37159	0.18311	Rab14
ENSMUSG00000022193	PC1	-0.182527	9.60167e-106	3.24517e-105	-2.95381	0.182527	Psmb5
ENSMUSG00000079293	PC1	-0.182493	1.05133e-105	3.55225e-105	-1.90346	0.182493	Clec7a
ENSMUSG00000029817	PC1	0.18243	0	0	2.90285	0.18243	Tra2a
ENSMUSG00000039062	PC1	-0.182418	1.28501e-105	4.34056e-105	-0.407547	0.182418	Anpep
ENSMUSG00000025609	PC1	0.182195	0	0	2.46967	0.182195	Mkln1
ENSMUSG00000036858	PC1	0.182149	0	0	1.11114	0.182149	Ptcra
ENSMUSG00000029163	PC1	-0.182019	3.71716e-105	1.25524e-104	-0.813819	0.182019	Emilin1
ENSMUSG00000045160	PC1	-0.181956	4.38721e-105	1.48108e-104	-1.43158	0.181956	Bola3
ENSMUSG00000032388	PC1	-0.181519	1.39925e-104	4.72236e-104	-2.63421	0.181519	Spg21
ENSMUSG00000097429	PC1	0.18149	0	0	1.79457	0.18149	Gm26520
ENSMUSG00000049536	PC1	0.181488	0	0	1.34326	0.181488	Tceal1
ENSMUSG00000015291	PC1	0.181471	0	0	2.14734	0.181471	Gdi1
ENSMUSG00000029422	PC1	0.18145	0	0	2.79189	0.18145	Rsrc2
ENSMUSG00000026158	PC1	0.181374	0	0	3.26167	0.181374	Ogfrl1
ENSMUSG00000059108	PC1	-0.181306	2.45742e-104	8.29122e-104	-0.277686	0.181306	Ifitm6
ENSMUSG00000062202	PC1	0.181305	0	0	1.9651	0.181305	Btbd9
ENSMUSG00000033429	PC1	-0.181149	3.72411e-104	1.25614e-103	-1.27094	0.181149	Mcee
ENSMUSG00000001123	PC1	0.180892	0	0	3.6395	0.180892	Lgals9
ENSMUSG00000022799	PC1	0.180891	0	0	2.26915	0.180891	Arhgap31
ENSMUSG00000034959	PC1	0.180861	0	0	1.25079	0.180861	Rubcnl
ENSMUSG00000022186	PC1	0.180844	0	0	3.04426	0.180844	Oxct1
ENSMUSG00000045107	PC1	0.180823	0	0	2.051	0.180823	Saysd1
ENSMUSG00000022427	PC1	-0.180685	1.26413e-103	4.26265e-103	-2.68996	0.180685	Tomm22
ENSMUSG00000042675	PC1	0.180671	0	0	5.60802	0.180671	Ypel3
ENSMUSG00000061175	PC1	-0.180624	1.48772e-103	5.01518e-103	-0.822222	0.180624	Fnip2
ENSMUSG00000003955	PC1	-0.180548	1.81694e-103	6.12321e-103	-3.33708	0.180548	Fam162a
ENSMUSG00000058799	PC1	-0.180426	2.50041e-103	8.42415e-103	-1.53978	0.180426	Nap1l1
ENSMUSG00000032725	PC1	-0.180383	2.80173e-103	9.43661e-103	-1.34344	0.180383	Folr2
ENSMUSG00000020166	PC1	0.180274	0	0	1.87748	0.180274	Cnot2
ENSMUSG00000062210	PC1	-0.180207	4.44755e-103	1.49756e-102	-2.83349	0.180207	Tnfaip8
ENSMUSG00000037822	PC1	-0.180163	5.00069e-103	1.68333e-102	-3.66931	0.180163	Smim14
ENSMUSG00000029614	PC1	0.180076	0	0	7.58871	0.180076	Rpl6
ENSMUSG00000034912	PC1	0.179858	0	0	1.62817	0.179858	Mdga2
ENSMUSG00000020821	PC1	-0.179825	1.2136e-102	4.08403e-102	-0.503113	0.179825	Kif1c
ENSMUSG00000029629	PC1	0.17967	0	0	1.99625	0.17967	Phf14
ENSMUSG00000029538	PC1	0.179532	0	0	2.94628	0.179532	Srsf9
ENSMUSG00000032218	PC1	-0.179511	2.7631e-102	9.29581e-102	-1.6368	0.179511	Ccnb2
ENSMUSG00000031708	PC1	0.179473	0	0	4.19538	0.179473	Tecr
ENSMUSG00000000184	PC1	-0.179102	8.04353e-102	2.70528e-101	-0.747421	0.179102	Ccnd2
ENSMUSG00000000253	PC1	0.179004	0	0	2.16802	0.179004	Gmpr
ENSMUSG00000043059	PC1	0.178981	0	0	1.67365	0.178981	Zfp513
ENSMUSG00000024740	PC1	-0.178966	1.14641e-101	3.85462e-101	-1.34466	0.178966	Ddb1
ENSMUSG00000009013	PC1	-0.178939	1.23139e-101	4.13915e-101	-4.28304	0.178939	Dynll1
ENSMUSG00000069045	PC1	-0.178671	2.47675e-101	8.32287e-101	-0.447878	0.178671	Ddx3y
ENSMUSG00000031167	PC1	-0.178667	2.50017e-101	8.39918e-101	-4.34337	0.178667	Rbm3
ENSMUSG00000085457	PC1	-0.178316	6.22863e-101	2.09187e-100	-0.426971	0.178316	1110046J04Rik
ENSMUSG00000020340	PC1	-0.178185	8.76312e-101	2.94223e-100	-0.247247	0.178185	Cyfip2
ENSMUSG00000006519	PC1	-0.178147	9.65287e-101	3.24003e-100	-11.9909	0.178147	Cyba
ENSMUSG00000043157	PC1	-0.178009	1.38096e-100	4.63393e-100	-1.89734	0.178009	Arl11
ENSMUSG00000049124	PC1	0.1779	0	0	0.856273	0.1779	Gm8186
ENSMUSG00000074361	PC1	0.177758	0	0	1.47384	0.177758	C5ar2
ENSMUSG00000102037	PC1	0.17775	0	0	1.65641	0.17775	Bcl2a1a
ENSMUSG00000060860	PC1	-0.177704	3.05029e-100	1.02326e-99	-3.07376	0.177704	Ube2s
ENSMUSG00000058655	PC1	-0.177613	3.85098e-100	1.29149e-99	-1.52505	0.177613	Eif4b
ENSMUSG00000020440	PC1	-0.177326	8.0886e-100	2.71187e-99	-3.86354	0.177326	Arf5
ENSMUSG00000049130	PC1	-0.17727	9.35708e-100	3.13626e-99	-5.90096	0.17727	C5ar1
ENSMUSG00000015568	PC1	-0.177146	1.28732e-99	4.31354e-99	-20.9795	0.177146	Lpl
ENSMUSG00000047945	PC1	-0.177095	1.47086e-99	4.92713e-99	-3.22437	0.177095	Marcksl1
ENSMUSG00000034932	PC1	-0.176891	2.48618e-99	8.32588e-99	-1.90173	0.176891	Mrpl54
ENSMUSG00000090386	PC1	0.176881	0	0	2.30638	0.176881	Mir99ahg
ENSMUSG00000018927	PC1	-0.1765	6.8112e-99	2.28033e-98	-12.8768	0.1765	Ccl6
ENSMUSG00000049550	PC1	0.176396	0	0	2.1812	0.176396	Clip1
ENSMUSG00000041845	PC1	-0.176259	1.2629e-98	4.22688e-98	-0.24872	0.176259	Rhod
ENSMUSG00000029632	PC1	-0.176176	1.56348e-98	5.23141e-98	-4.37203	0.176176	Ndufa4
ENSMUSG00000089911	PC1	0.176165	0	0	1.98995	0.176165	Mfsd14a
ENSMUSG00000026111	PC1	0.176107	0	0	2.66941	0.176107	Unc50
ENSMUSG00000032966	PC1	-0.176104	1.87986e-98	6.2882e-98	-3.56131	0.176104	Fkbp1a
ENSMUSG00000068758	PC1	-0.176079	2.00251e-98	6.69657e-98	-0.725661	0.176079	Il3ra
ENSMUSG00000062691	PC1	0.176057	0	0	3.20955	0.176057	Cebpzos
ENSMUSG00000045690	PC1	0.175873	0	0	1.72418	0.175873	Wdr89
ENSMUSG00000042029	PC1	-0.175854	3.57138e-98	1.19396e-97	-0.568029	0.175854	Ncapg2
ENSMUSG00000031662	PC1	0.175815	0	0	2.7715	0.175815	Snx20
ENSMUSG00000021115	PC1	0.175797	0	0	1.91965	0.175797	Vrk1
ENSMUSG00000043687	PC1	-0.175699	5.30704e-98	1.77371e-97	-0.335514	0.175699	1190005I06Rik
ENSMUSG00000001025	PC1	-0.17568	5.57219e-98	1.8618e-97	-2.05385	0.17568	S100a6
ENSMUSG00000058706	PC1	0.175574	0	0	2.14007	0.175574	0610030E20Rik
ENSMUSG00000034793	PC1	0.175567	0	0	2.24812	0.175567	G6pc3
ENSMUSG00000023973	PC1	0.175566	0	0	2.53371	0.175566	Cnpy3
ENSMUSG00000027327	PC1	-0.175531	8.14046e-98	2.71914e-97	-0.810028	0.175531	1700037H04Rik
ENSMUSG00000004896	PC1	0.175474	0	0	1.69119	0.175474	Rrnad1
ENSMUSG00000078920	PC1	-0.17543	1.05584e-97	3.52578e-97	-0.64093	0.17543	Ifi47
ENSMUSG00000031328	PC1	-0.175343	1.31881e-97	4.40267e-97	-0.937137	0.175343	Flna
ENSMUSG00000006219	PC1	-0.175185	1.97371e-97	6.58711e-97	-0.984489	0.175185	Fblim1
ENSMUSG00000068240	PC1	0.175105	0	0	1.82505	0.175105	Gm11808
ENSMUSG00000050064	PC1	0.175098	0	0	1.10179	0.175098	Zfp697
ENSMUSG00000027751	PC1	0.175095	0	0	1.90132	0.175095	Supt20
ENSMUSG00000038900	PC1	0.175089	0	0	2.85101	0.175089	Rpl12
ENSMUSG00000025428	PC1	-0.175052	2.76799e-97	9.23531e-97	-3.73169	0.175052	Atp5a1
ENSMUSG00000026341	PC1	-0.174868	4.42083e-97	1.47458e-96	-3.67133	0.174868	Actr3
ENSMUSG00000010110	PC1	0.174849	0	0	2.24747	0.174849	Stx5a
ENSMUSG00000050022	PC1	0.174785	0	0	1.45969	0.174785	Amz1
ENSMUSG00000030516	PC1	0.174735	0	0	1.26007	0.174735	Tjp1
ENSMUSG00000004846	PC1	0.17469	0	0	1.99923	0.17469	Plod3
ENSMUSG00000073422	PC1	0.174659	0	0	1.22232	0.174659	H2-Ke6
ENSMUSG00000004626	PC1	-0.174627	8.16677e-97	2.72326e-96	-1.81655	0.174627	Stxbp2
ENSMUSG00000020085	PC1	-0.174598	8.78736e-97	2.92937e-96	-0.406974	0.174598	Aifm2
ENSMUSG00000020650	PC1	0.174456	0	0	2.40534	0.174456	Bcap29
ENSMUSG00000029759	PC1	0.174444	0	0	2.69278	0.174444	Pon3
ENSMUSG00000053907	PC1	0.174238	0	0	2.73945	0.174238	Mat2a
ENSMUSG00000035960	PC1	0.174237	0	0	2.18185	0.174237	Apex1
ENSMUSG00000032370	PC1	0.174116	0	0	2.13013	0.174116	Lactb
ENSMUSG00000011148	PC1	-0.17398	4.20613e-96	1.40176e-95	-3.23315	0.17398	Adssl1
ENSMUSG00000045136	PC1	0.173967	0	0	1.52276	0.173967	Tubb2b
ENSMUSG00000021494	PC1	-0.1739	5.15925e-96	1.71892e-95	-1.22708	0.1739	Ddx41
ENSMUSG00000025393	PC1	-0.173826	6.22471e-96	2.07331e-95	-4.88343	0.173826	Atp5b
ENSMUSG00000045382	PC1	-0.173724	8.05168e-96	2.68107e-95	-0.216205	0.173724	Cxcr4
ENSMUSG00000037260	PC1	-0.173647	9.76632e-96	3.25109e-95	-7.94169	0.173647	Hgsnat
ENSMUSG00000087260	PC1	-0.173583	1.14785e-95	3.81997e-95	-2.68172	0.173583	Lamtor5
ENSMUSG00000000958	PC1	0.17356	0	0	2.34759	0.17356	Slc7a7
ENSMUSG00000022698	PC1	-0.173547	1.25949e-95	4.19031e-95	-1.71327	0.173547	Naa50
ENSMUSG00000002844	PC1	0.173345	0	0	2.56786	0.173345	Adprh
ENSMUSG00000063524	PC1	-0.173322	2.21862e-95	7.37921e-95	-7.30666	0.173322	Eno1
ENSMUSG00000041762	PC1	0.173255	0	0	1.24994	0.173255	Gpr155
ENSMUSG00000024940	PC1	-0.173215	2.91018e-95	9.67664e-95	-0.237169	0.173215	Ltbp3
ENSMUSG00000036390	PC1	-0.173177	3.19632e-95	1.06251e-94	-0.731636	0.173177	Gadd45a
ENSMUSG00000069049	PC1	-0.173151	3.41174e-95	1.13379e-94	-0.583399	0.173151	Eif2s3y
ENSMUSG00000030760	PC1	0.173076	0	0	2.53683	0.173076	Acer3
ENSMUSG00000034160	PC1	0.172989	0	0	3.87246	0.172989	Ogt
ENSMUSG00000022708	PC1	0.172969	0	0	2.06626	0.172969	Zbtb20
ENSMUSG00000033213	PC1	-0.172958	5.54596e-95	1.84252e-94	-0.841011	0.172958	AA467197
ENSMUSG00000006005	PC1	-0.172912	6.23182e-95	2.06979e-94	-2.42834	0.172912	Tpr
ENSMUSG00000030707	PC1	0.172879	0	0	5.27545	0.172879	Coro1a
ENSMUSG00000062683	PC1	0.172842	0	0	2.24778	0.172842	Atp5g2
ENSMUSG00000025466	PC1	-0.172774	8.81039e-95	2.92539e-94	-0.594156	0.172774	Fuom
ENSMUSG00000029050	PC1	0.172647	0	0	1.72868	0.172647	Ski
ENSMUSG00000017057	PC1	0.172639	0	0	1.60583	0.172639	Il13ra1
ENSMUSG00000009291	PC1	0.172469	0	0	2.49084	0.172469	Pttg1ip
ENSMUSG00000020057	PC1	-0.17236	2.49419e-94	8.27934e-94	-0.270928	0.17236	Dram1
ENSMUSG00000006344	PC1	0.172255	0	0	1.18067	0.172255	Ggt5
ENSMUSG00000013936	PC1	0.172069	0	0	1.05062	0.172069	Myl2
ENSMUSG00000049969	PC1	0.172037	0	0	2.10461	0.172037	Plekhf2
ENSMUSG00000039682	PC1	0.172027	0	0	2.25892	0.172027	Lap3
ENSMUSG00000031387	PC1	-0.172021	5.8316e-94	1.93522e-93	-2.75587	0.172021	Renbp
ENSMUSG00000035954	PC1	0.171923	0	0	2.18746	0.171923	Dock4
ENSMUSG00000090622	PC1	0.171872	0	0	1.1008	0.171872	A930033H14Rik
ENSMUSG00000021892	PC1	-0.171639	1.51423e-93	5.02354e-93	-1.1932	0.171639	Sh3bp5
ENSMUSG00000031490	PC1	-0.171631	1.54201e-93	5.11427e-93	-2.85833	0.171631	Eif4ebp1
ENSMUSG00000009585	PC1	0.171625	0	0	2.77564	0.171625	Apobec3
ENSMUSG00000042659	PC1	-0.171616	1.60359e-93	5.31701e-93	-1.17703	0.171616	Arrdc4
ENSMUSG00000086841	PC1	-0.171544	1.91738e-93	6.35563e-93	-4.04569	0.171544	2410006H16Rik
ENSMUSG00000061758	PC1	0.171137	0	0	2.55369	0.171137	Akr1b10
ENSMUSG00000004936	PC1	0.171101	0	0	2.40565	0.171101	Map2k1
ENSMUSG00000064360	PC1	0.171069	0	0	1.32967	0.171069	mt-Nd3
ENSMUSG00000055069	PC1	0.170875	0	0	1.11101	0.170875	Rab39
ENSMUSG00000056851	PC1	-0.170875	1.01403e-92	3.3603e-92	-3.30677	0.170875	Pcbp2
ENSMUSG00000026131	PC1	0.170662	0	0	1.71794	0.170662	Dst
ENSMUSG00000026509	PC1	-0.170605	1.9797e-92	6.55849e-92	-0.616612	0.170605	Capn2
ENSMUSG00000036943	PC1	-0.17032	4.01276e-92	1.329e-91	-1.41887	0.17032	Rab8b
ENSMUSG00000052423	PC1	0.170315	0	0	1.41775	0.170315	B4galt3
ENSMUSG00000031555	PC1	-0.170164	5.90529e-92	1.95524e-91	-1.10503	0.170164	Adam9
ENSMUSG00000022365	PC1	0.170163	0	0	3.06256	0.170163	Derl1
ENSMUSG00000022769	PC1	0.170107	0	0	3.97553	0.170107	Sdf2l1
ENSMUSG00000019558	PC1	-0.170096	6.98944e-92	2.31355e-91	-0.788123	0.170096	Slc6a8
ENSMUSG00000020358	PC1	-0.170038	8.06717e-92	2.66953e-91	-1.84498	0.170038	Hnrnpab
ENSMUSG00000066861	PC1	-0.169935	1.0396e-91	3.43919e-91	-0.285644	0.169935	Oas1g
ENSMUSG00000068580	PC1	0.169915	0	0	1.57226	0.169915	Zfyve19
ENSMUSG00000113313	PC1	0.169905	0	0	1.59831	0.169905	AC132085.1
ENSMUSG00000056220	PC1	0.169833	0	0	1.90397	0.169833	Pla2g4a
ENSMUSG00000037992	PC1	-0.16971	1.80965e-91	5.98498e-91	-0.246632	0.16971	Rara
ENSMUSG00000021576	PC1	-0.169698	1.86709e-91	6.1732e-91	-2.06194	0.169698	Pdcd6
ENSMUSG00000002345	PC1	-0.169664	2.03024e-91	6.71074e-91	-0.775985	0.169664	Borcs8
ENSMUSG00000043832	PC1	0.169628	0	0	2.53218	0.169628	Clec4a3
ENSMUSG00000025544	PC1	0.169418	0	0	2.41455	0.169418	Tm9sf2
ENSMUSG00000030711	PC1	0.169377	0	0	1.68951	0.169377	Sult1a1
ENSMUSG00000035545	PC1	0.169312	0	0	1.53543	0.169312	Leng8
ENSMUSG00000036632	PC1	0.169248	0	0	2.73527	0.169248	Alg5
ENSMUSG00000024925	PC1	-0.169246	5.67526e-91	1.87536e-90	-1.98112	0.169246	Rnaseh2c
ENSMUSG00000054293	PC1	0.169178	0	0	1.13688	0.169178	A630033H20Rik
ENSMUSG00000006494	PC1	0.169166	0	0	2.26821	0.169166	Pdk1
ENSMUSG00000050043	PC1	0.169125	0	0	1.86583	0.169125	Tmx2
ENSMUSG00000019428	PC1	-0.169082	8.4882e-91	2.8041e-90	-2.66389	0.169082	Fkbp8
ENSMUSG00000020717	PC1	0.169021	0	0	1.01559	0.169021	Pecam1
ENSMUSG00000040010	PC1	0.1689	0	0	1.3275	0.1689	Slc7a5
ENSMUSG00000097589	PC1	0.168838	0	0	2.70804	0.168838	Dleu2
ENSMUSG00000002043	PC1	-0.168653	2.43551e-90	8.04351e-90	-2.01387	0.168653	Trappc6a
ENSMUSG00000101389	PC1	-0.168599	2.77808e-90	9.17227e-90	-0.184282	0.168599	Ms4a4a
ENSMUSG00000037683	PC1	0.168597	0	0	1.12867	0.168597	Armc3
ENSMUSG00000044424	PC1	0.16858	0	0	2.09756	0.16858	Gm9493
ENSMUSG00000029545	PC1	0.168451	0	0	2.30538	0.168451	Acads
ENSMUSG00000079197	PC1	-0.16825	6.52142e-90	2.15255e-89	-2.81994	0.16825	Psme2
ENSMUSG00000020250	PC1	-0.167963	1.31551e-89	4.34091e-89	-1.42884	0.167963	Txnrd1
ENSMUSG00000028034	PC1	0.167938	0	0	2.55563	0.167938	Fubp1
ENSMUSG00000041992	PC1	0.167858	0	0	1.38852	0.167858	Rapgef5
ENSMUSG00000049489	PC1	0.167844	0	0	1.85939	0.167844	Fam58b
ENSMUSG00000039218	PC1	0.167835	0	0	5.34347	0.167835	Srrm2
ENSMUSG00000023048	PC1	-0.167665	2.71992e-89	8.97268e-89	-3.46116	0.167665	Prr13
ENSMUSG00000034345	PC1	-0.167481	4.25353e-89	1.40279e-88	-2.00891	0.167481	Gtf2h5
ENSMUSG00000028391	PC1	0.167369	0	0	1.40695	0.167369	Wdr31
ENSMUSG00000038963	PC1	0.167343	0	0	0.975968	0.167343	Slco4a1
ENSMUSG00000045962	PC1	0.167296	0	0	3.00404	0.167296	Wnk1
ENSMUSG00000037348	PC1	0.167285	0	0	1.80626	0.167285	Paqr7
ENSMUSG00000043991	PC1	0.166857	0	0	2.07407	0.166857	Pura
ENSMUSG00000064345	PC1	-0.166734	2.60244e-88	8.58029e-88	-4.88112	0.166734	mt-Nd2
ENSMUSG00000023008	PC1	0.166722	0	0	1.34316	0.166722	Fmnl3
ENSMUSG00000051695	PC1	0.166706	0	0	3.59637	0.166706	Pcbp1
ENSMUSG00000030123	PC1	-0.166446	5.22203e-88	1.72123e-87	-0.210571	0.166446	Plxnd1
ENSMUSG00000035104	PC1	0.166245	0	0	1.28583	0.166245	Eva1a
ENSMUSG00000002602	PC1	-0.165979	1.6136e-87	5.31706e-87	-1.17764	0.165979	Axl
ENSMUSG00000045268	PC1	0.165906	0	0	1.26668	0.165906	Zfp691
ENSMUSG00000032750	PC1	-0.165835	2.2815e-87	7.51578e-87	-0.680042	0.165835	Gab3
ENSMUSG00000023764	PC1	0.165716	0	0	1.07356	0.165716	Sfi1
ENSMUSG00000003346	PC1	-0.165704	3.1284e-87	1.03028e-86	-1.63874	0.165704	Abhd17a
ENSMUSG00000021990	PC1	0.165575	0	0	1.18813	0.165575	Spata13
ENSMUSG00000063506	PC1	0.165543	0	0	1.53815	0.165543	Arhgap22
ENSMUSG00000031907	PC1	0.165524	0	0	1.73637	0.165524	Zfp90
ENSMUSG00000004730	PC1	-0.165214	1.01367e-86	3.33739e-86	-4.41027	0.165214	Adgre1
ENSMUSG00000030220	PC1	-0.165201	1.04431e-86	3.43729e-86	-5.18033	0.165201	Arhgdib
ENSMUSG00000026335	PC1	-0.165019	1.61751e-86	5.32248e-86	-0.359798	0.165019	Pam
ENSMUSG00000018669	PC1	0.165018	0	0	1.87954	0.165018	Cdk5rap3
ENSMUSG00000002103	PC1	0.165008	0	0	2.0988	0.165008	Acp2
ENSMUSG00000097423	PC1	-0.164979	1.78063e-86	5.85756e-86	-1.33098	0.164979	Gm26522
ENSMUSG00000024082	PC1	0.164973	0	0	1.48985	0.164973	Ndufaf7
ENSMUSG00000025630	PC1	-0.164772	2.91694e-86	9.5929e-86	-3.3523	0.164772	Hprt
ENSMUSG00000026034	PC1	0.16465	0	0	2.05602	0.16465	Clk1
ENSMUSG00000003458	PC1	0.164535	0	0	1.91207	0.164535	Ncstn
ENSMUSG00000020894	PC1	0.164494	0	0	1.42876	0.164494	Vamp2
ENSMUSG00000042190	PC1	0.164464	0	0	1.5141	0.164464	Cmklr1
ENSMUSG00000038793	PC1	0.164322	0	0	1.17422	0.164322	Lefty1
ENSMUSG00000017417	PC1	0.164256	0	0	1.61516	0.164256	Plxdc1
ENSMUSG00000040767	PC1	-0.164165	1.24342e-85	4.08806e-85	-1.0624	0.164165	Snrnp25
ENSMUSG00000052291	PC1	0.164089	0	0	1.30311	0.164089	5330438D12Rik
ENSMUSG00000033697	PC1	0.164048	0	0	1.42216	0.164048	Arhgap39
ENSMUSG00000031217	PC1	0.163973	0	0	1.06493	0.163973	Efnb1
ENSMUSG00000022400	PC1	-0.163918	2.23682e-85	7.35207e-85	-3.86508	0.163918	Rbx1
ENSMUSG00000020541	PC1	0.16382	0	0	1.00272	0.16382	Tom1l1
ENSMUSG00000022199	PC1	0.163629	0	0	1.25685	0.163629	Slc22a17
ENSMUSG00000024346	PC1	-0.163594	4.8247e-85	1.58536e-84	-1.98222	0.163594	Pfdn1
ENSMUSG00000033033	PC1	0.163385	0	0	1.35851	0.163385	Calhm2
ENSMUSG00000038463	PC1	0.16333	0	0	1.00423	0.16333	Olfml2b
ENSMUSG00000022336	PC1	-0.163281	1.01422e-84	3.33172e-84	-3.02983	0.163281	Eif3e
ENSMUSG00000005575	PC1	-0.163247	1.09879e-84	3.60849e-84	-1.63672	0.163247	Ube2m
ENSMUSG00000023505	PC1	-0.163113	1.50932e-84	4.95534e-84	-0.933291	0.163113	Cdca3
ENSMUSG00000074272	PC1	0.163109	0	0	1.21328	0.163109	Ceacam1
ENSMUSG00000065947	PC1	0.163048	0	0	0.861751	0.163048	mt-Nd4l
ENSMUSG00000072844	PC1	0.16297	0	0	2.32053	0.16297	G530011O06Rik
ENSMUSG00000026222	PC1	-0.162885	2.58586e-84	8.4874e-84	-0.99335	0.162885	Sp100
ENSMUSG00000019432	PC1	0.162824	0	0	2.79758	0.162824	Ddx39b
ENSMUSG00000070327	PC1	-0.162774	3.36182e-84	1.10312e-83	-0.647129	0.162774	Rnf213
ENSMUSG00000079477	PC1	-0.162773	3.36815e-84	1.10489e-83	-3.519	0.162773	Rab7
ENSMUSG00000112622	PC1	0.162759	0	0	3.1077	0.162759	AC122850.1
ENSMUSG00000074412	PC1	-0.162693	4.07087e-84	1.33503e-83	-1.49359	0.162693	Gm10689
ENSMUSG00000006715	PC1	-0.162551	5.67927e-84	1.86198e-83	-0.796251	0.162551	Gmnn
ENSMUSG00000022537	PC1	0.1625	0	0	0.932438	0.1625	Tmem44
ENSMUSG00000022721	PC1	0.16239	0	0	1.66044	0.16239	Trmt2a
ENSMUSG00000031703	PC1	0.162255	0	0	2.14294	0.162255	Itfg1
ENSMUSG00000051255	PC1	0.162145	0	0	0.59431	0.162145	Gm6563
ENSMUSG00000036880	PC1	-0.162142	1.48845e-83	4.87859e-83	-1.25413	0.162142	Acaa2
ENSMUSG00000062456	PC1	0.162057	0	0	1.35391	0.162057	Rpl9-ps6
ENSMUSG00000039911	PC1	0.161976	0	0	1.01675	0.161976	Spsb1
ENSMUSG00000053819	PC1	0.161919	0	0	2.339	0.161919	Camk2d
ENSMUSG00000027187	PC1	-0.161838	3.04104e-83	9.96464e-83	-1.47628	0.161838	Cat
ENSMUSG00000027615	PC1	0.161685	0	0	1.5784	0.161685	Hps3
ENSMUSG00000032320	PC1	0.161643	0	0	2.13619	0.161643	Rcn2
ENSMUSG00000002210	PC1	0.161503	0	0	1.69395	0.161503	Smg9
ENSMUSG00000020868	PC1	-0.161445	7.6344e-83	2.50088e-82	-0.87225	0.161445	Xylt2
ENSMUSG00000020515	PC1	0.161347	0	0	1.78984	0.161347	Cnot8
ENSMUSG00000010277	PC1	-0.161341	9.74321e-83	3.19079e-82	-0.887711	0.161341	2610507B11Rik
ENSMUSG00000063015	PC1	0.161174	0	0	2.30012	0.161174	Ccni
ENSMUSG00000026014	PC1	-0.161133	1.58124e-82	5.17692e-82	-0.725009	0.161133	Raph1
ENSMUSG00000030047	PC1	0.16099	0	0	2.37727	0.16099	Arhgap25
ENSMUSG00000022946	PC1	0.160699	0	0	1.06275	0.160699	Dopey2
ENSMUSG00000022180	PC1	0.16065	0	0	1.63405	0.16065	Slc7a8
ENSMUSG00000060036	PC1	0.160637	0	0	7.37746	0.160637	Rpl3
ENSMUSG00000041231	PC1	0.160584	0	0	1.2234	0.160584	Ublcp1
ENSMUSG00000027956	PC1	0.160556	0	0	1.2393	0.160556	Tmem144
ENSMUSG00000020211	PC1	0.160458	0	0	1.47248	0.160458	Sf3a2
ENSMUSG00000002699	PC1	0.160425	0	0	2.07458	0.160425	Lcp2
ENSMUSG00000006740	PC1	-0.160396	8.81219e-82	2.88428e-81	-2.45356	0.160396	Kif5b
ENSMUSG00000070691	PC1	-0.160383	9.06998e-82	2.96783e-81	-0.26193	0.160383	Runx3
ENSMUSG00000108231	PC1	-0.160243	1.2569e-81	4.1116e-81	-0.580477	0.160243	Gm4045
ENSMUSG00000030956	PC1	0.160153	0	0	1.68214	0.160153	Fam53b
ENSMUSG00000056608	PC1	0.160129	0	0	1.85961	0.160129	Chd9
ENSMUSG00000066037	PC1	0.160104	0	0	2.25536	0.160104	Hnrnpr
ENSMUSG00000023153	PC1	0.160039	0	0	0.925049	0.160039	Tmem52
ENSMUSG00000062545	PC1	0.159772	0	0	0.744537	0.159772	Tlr12
ENSMUSG00000027331	PC1	-0.159612	5.41997e-81	1.7725e-80	-0.703629	0.159612	Knstrn
ENSMUSG00000025138	PC1	0.159597	0	0	2.09238	0.159597	Sirt7
ENSMUSG00000019944	PC1	0.159588	0	0	1.06134	0.159588	Rhobtb1
ENSMUSG00000035228	PC1	0.159325	0	0	0.965572	0.159325	Ccdc106
ENSMUSG00000045679	PC1	-0.159178	1.47742e-80	4.83027e-80	-0.545885	0.159178	Pqlc3
ENSMUSG00000061474	PC1	-0.159152	1.56799e-80	5.12497e-80	-1.66564	0.159152	Mrps36
ENSMUSG00000024845	PC1	-0.159149	1.57732e-80	5.154e-80	-2.1018	0.159149	Tmem134
ENSMUSG00000028466	PC1	0.159104	0	0	2.03722	0.159104	Creb3
ENSMUSG00000030729	PC1	-0.159097	1.77971e-80	5.81371e-80	-0.450709	0.159097	Pgm2l1
ENSMUSG00000109245	PC1	0.159037	0	0	1.51254	0.159037	Gm44860
ENSMUSG00000028680	PC1	0.158976	0	0	1.32049	0.158976	Plk3
ENSMUSG00000016831	PC1	0.15879	0	0	2.01948	0.15879	Tox4
ENSMUSG00000041642	PC1	0.158739	0	0	1.22752	0.158739	Kif21b
ENSMUSG00000026634	PC1	0.158601	0	0	1.75077	0.158601	Angel2
ENSMUSG00000060477	PC1	0.158558	0	0	1.56671	0.158558	Irak2
ENSMUSG00000031990	PC1	0.158447	0	0	0.932061	0.158447	Jam3
ENSMUSG00000002625	PC1	0.158192	0	0	1.70302	0.158192	Akap8l
ENSMUSG00000001911	PC1	0.157791	0	0	1.19316	0.157791	Nfix
ENSMUSG00000097974	PC1	0.157768	0	0	0.997435	0.157768	Gm10605
ENSMUSG00000035835	PC1	-0.157721	4.18353e-79	1.36624e-78	-0.180402	0.157721	Plppr3
ENSMUSG00000030341	PC1	0.157669	0	0	2.33972	0.157669	Tnfrsf1a
ENSMUSG00000068129	PC1	-0.157586	5.68551e-79	1.85623e-78	-13.2583	0.157586	Cst7
ENSMUSG00000032580	PC1	0.157552	0	0	2.2129	0.157552	Rbm5
ENSMUSG00000038375	PC1	-0.157436	8.01517e-79	2.6161e-78	-0.477855	0.157436	Trp53inp2
ENSMUSG00000036840	PC1	0.157435	0	0	1.23353	0.157435	Siah1a
ENSMUSG00000027333	PC1	0.157428	0	0	1.97191	0.157428	Smox
ENSMUSG00000032194	PC1	-0.157385	8.98793e-79	2.93279e-78	-0.285018	0.157385	Kank2
ENSMUSG00000056124	PC1	-0.157371	9.28001e-79	3.02725e-78	-1.06615	0.157371	B4galt6
ENSMUSG00000005034	PC1	-0.157281	1.14061e-78	3.71976e-78	-0.967094	0.157281	Prkacb
ENSMUSG00000043895	PC1	-0.157225	1.29582e-78	4.22477e-78	-0.643769	0.157225	S1pr2
ENSMUSG00000040663	PC1	0.15722	0	0	0.81484	0.15722	Clcf1
ENSMUSG00000038213	PC1	0.157166	0	0	1.28494	0.157166	Tapbpl
ENSMUSG00000062054	PC1	-0.157116	1.65796e-78	5.40395e-78	-1.21665	0.157116	Iah1
ENSMUSG00000038178	PC1	-0.156945	2.44645e-78	7.97172e-78	-1.3109	0.156945	Slc43a2
ENSMUSG00000059291	PC1	0.156901	0	0	5.71919	0.156901	Rpl11
ENSMUSG00000049606	PC1	0.156838	0	0	1.82921	0.156838	Zfp644
ENSMUSG00000018677	PC1	-0.156761	3.71929e-78	1.21159e-77	-1.23387	0.156761	Slc25a39
ENSMUSG00000019087	PC1	0.156722	0	0	3.84608	0.156722	Atp6ap1
ENSMUSG00000044496	PC1	0.156696	0	0	2.01109	0.156696	2510039O18Rik
ENSMUSG00000040462	PC1	0.156547	0	0	3.34619	0.156547	Os9
ENSMUSG00000005803	PC1	0.156537	0	0	2.05009	0.156537	Sqrdl
ENSMUSG00000040751	PC1	0.156504	0	0	3.41709	0.156504	Lat2
ENSMUSG00000023143	PC1	0.156405	0	0	2.19045	0.156405	Nagpa
ENSMUSG00000021306	PC1	-0.156376	8.88822e-78	2.8946e-77	-1.76383	0.156376	Gpr137b
ENSMUSG00000028158	PC1	0.156351	0	0	1.18147	0.156351	Mttp
ENSMUSG00000033216	PC1	0.156144	0	0	1.23558	0.156144	Eefsec
ENSMUSG00000021069	PC1	-0.156142	1.50982e-77	4.91563e-77	-0.728646	0.156142	Pygl
ENSMUSG00000022528	PC1	0.156046	0	0	1.10101	0.156046	Hes1
ENSMUSG00000020196	PC1	0.155901	0	0	1.67883	0.155901	Cabin1
ENSMUSG00000019256	PC1	-0.155897	2.62393e-77	8.54053e-77	-0.251051	0.155897	Ahr
ENSMUSG00000032872	PC1	-0.155849	2.9233e-77	9.51232e-77	-1.42411	0.155849	Cyb5r4
ENSMUSG00000003581	PC1	0.155835	0	0	1.35149	0.155835	Rnf215
ENSMUSG00000004383	PC1	0.155809	0	0	1.09437	0.155809	Large1
ENSMUSG00000032026	PC1	-0.155786	3.36778e-77	1.09556e-76	-1.9885	0.155786	Rexo2
ENSMUSG00000055436	PC1	0.155621	0	0	2.64391	0.155621	Srsf11
ENSMUSG00000064254	PC1	-0.155571	5.47343e-77	1.78004e-76	-1.33837	0.155571	Ethe1
ENSMUSG00000051615	PC1	-0.155555	5.66492e-77	1.84181e-76	-1.51297	0.155555	Rap2a
ENSMUSG00000023026	PC1	0.155535	0	0	1.42429	0.155535	Dip2b
ENSMUSG00000026921	PC1	-0.155535	5.93595e-77	1.92939e-76	-0.411388	0.155535	Egfl7
ENSMUSG00000027884	PC1	0.155495	0	0	1.81693	0.155495	Clcc1
ENSMUSG00000020326	PC1	-0.155155	1.39236e-76	4.5244e-76	-1.2995	0.155155	Ccng1
ENSMUSG00000021493	PC1	-0.155083	1.63604e-76	5.31476e-76	-0.268039	0.155083	Pdlim7
ENSMUSG00000051319	PC1	-0.154984	2.04547e-76	6.64296e-76	-1.93152	0.154984	1500011K16Rik
ENSMUSG00000078853	PC1	0.154937	0	0	1.38767	0.154937	Igtp
ENSMUSG00000021361	PC1	-0.154904	2.44818e-76	7.9486e-76	-2.64217	0.154904	Tmem14c
ENSMUSG00000028552	PC1	-0.154762	3.35982e-76	1.09054e-75	-1.07171	0.154762	Eps15
ENSMUSG00000078452	PC1	-0.154696	3.89754e-76	1.26473e-75	-0.182653	0.154696	Raet1d
ENSMUSG00000014177	PC1	0.154684	0	0	1.90788	0.154684	Tvp23b
ENSMUSG00000027303	PC1	0.154656	0	0	3.39765	0.154656	Ptpra
ENSMUSG00000026737	PC1	0.154644	0	0	1.71094	0.154644	Pip4k2a
ENSMUSG00000054619	PC1	0.15462	0	0	1.26824	0.15462	Mettl7a1
ENSMUSG00000002190	PC1	0.154602	0	0	0.816535	0.154602	Clgn
ENSMUSG00000030330	PC1	0.154426	0	0	1.00466	0.154426	Ing4
ENSMUSG00000029623	PC1	-0.154239	1.08108e-75	3.50708e-75	-1.73232	0.154239	Pdap1
ENSMUSG00000025510	PC1	0.154132	0	0	2.04977	0.154132	Cd151
ENSMUSG00000087187	PC1	-0.154084	1.53019e-75	4.96263e-75	-0.286342	0.154084	Gm13431
ENSMUSG00000031749	PC1	0.154073	0	0	0.958747	0.154073	St3gal2
ENSMUSG00000021773	PC1	0.154048	0	0	1.72685	0.154048	Comtd1
ENSMUSG00000043510	PC1	-0.153984	1.91034e-75	6.19381e-75	-1.19933	0.153984	Hscb
ENSMUSG00000045777	PC1	0.153939	0	0	1.18129	0.153939	Ifitm10
ENSMUSG00000018474	PC1	-0.153891	2.34927e-75	7.61482e-75	-1.02451	0.153891	Chd3
ENSMUSG00000043068	PC1	0.153849	0	0	0.931667	0.153849	Fam89a
ENSMUSG00000030206	PC1	0.153841	0	0	1.02334	0.153841	Gsg1
ENSMUSG00000032549	PC1	0.153824	0	0	1.17895	0.153824	Rab6b
ENSMUSG00000056602	PC1	0.153721	0	0	1.01264	0.153721	Fry
ENSMUSG00000051124	PC1	0.153653	0	0	0.779193	0.153653	Gimap9
ENSMUSG00000001383	PC1	-0.153645	4.06133e-75	1.31605e-74	-1.69047	0.153645	Zmat2
ENSMUSG00000022969	PC1	0.153589	0	0	3.44989	0.153589	Il10rb
ENSMUSG00000024048	PC1	-0.153542	5.10378e-75	1.6534e-74	-3.46139	0.153542	Myl12a
ENSMUSG00000046679	PC1	0.153524	0	0	1.3878	0.153524	C87436
ENSMUSG00000033439	PC1	0.153443	0	0	1.21576	0.153443	Trmt13
ENSMUSG00000028675	PC1	0.153373	0	0	1.77089	0.153373	Pnrc2
ENSMUSG00000006411	PC1	0.153373	0	0	1.03361	0.153373	Nectin4
ENSMUSG00000032802	PC1	-0.153323	8.3028e-75	2.689e-74	-0.669837	0.153323	Srxn1
ENSMUSG00000026393	PC1	0.153292	0	0	2.05317	0.153292	Nek7
ENSMUSG00000040771	PC1	0.153143	0	0	1.66567	0.153143	Oard1
ENSMUSG00000028646	PC1	-0.153055	1.50076e-74	4.8591e-74	-2.22621	0.153055	Rragc
ENSMUSG00000067194	PC1	-0.152797	2.65815e-74	8.60408e-74	-1.21026	0.152797	Eif1ax
ENSMUSG00000039450	PC1	-0.15278	2.75682e-74	8.92101e-74	-1.89527	0.15278	Dcxr
ENSMUSG00000027940	PC1	0.152683	0	0	4.16211	0.152683	Tpm3
ENSMUSG00000023982	PC1	-0.152642	3.74184e-74	1.21052e-73	-1.49604	0.152642	Guca1a
ENSMUSG00000035199	PC1	0.152619	0	0	3.39276	0.152619	Arl6ip5
ENSMUSG00000030824	PC1	0.152552	0	0	2.79103	0.152552	Nucb1
ENSMUSG00000018417	PC1	0.152497	0	0	1.07452	0.152497	Myo1b
ENSMUSG00000073771	PC1	0.152432	0	0	0.960689	0.152432	Btbd19
ENSMUSG00000026112	PC1	-0.152366	6.88168e-74	2.22567e-73	-0.936484	0.152366	Coa5
ENSMUSG00000028800	PC1	0.15229	0	0	1.84907	0.15229	Hdac1
ENSMUSG00000015776	PC1	0.152235	0	0	1.29419	0.152235	Med22
ENSMUSG00000019969	PC1	0.15222	0	0	1.57839	0.15222	Psen1
ENSMUSG00000026864	PC1	0.151987	0	0	10.2794	0.151987	Hspa5
ENSMUSG00000034349	PC1	-0.151958	1.68782e-73	5.45723e-73	-1.16453	0.151958	Smc4
ENSMUSG00000032245	PC1	-0.151951	1.71344e-73	5.53853e-73	-0.731315	0.151951	Cln6
ENSMUSG00000015013	PC1	-0.151834	2.21254e-73	7.14986e-73	-2.26689	0.151834	Trappc2l
ENSMUSG00000052698	PC1	0.151732	0	0	1.18179	0.151732	Tln2
ENSMUSG00000064181	PC1	0.151724	0	0	0.911704	0.151724	Rab3ip
ENSMUSG00000026234	PC1	-0.151721	2.83792e-73	9.16826e-73	-3.07132	0.151721	Ncl
ENSMUSG00000086061	PC1	0.151672	0	0	1.00082	0.151672	Gm13075
ENSMUSG00000031848	PC1	-0.151616	3.57194e-73	1.15364e-72	-1.98201	0.151616	Lsm4
ENSMUSG00000097536	PC1	0.151611	0	0	1.23661	0.151611	2610037D02Rik
ENSMUSG00000014554	PC1	0.151591	0	0	2.03632	0.151591	Dguok
ENSMUSG00000051510	PC1	0.151525	0	0	2.54929	0.151525	Mafg
ENSMUSG00000001248	PC1	0.151441	0	0	1.57018	0.151441	Gramd1a
ENSMUSG00000032826	PC1	0.151434	0	0	1.23288	0.151434	Ank2
ENSMUSG00000000983	PC1	-0.151393	5.8244e-73	1.88061e-72	-0.148705	0.151393	Wfdc18
ENSMUSG00000055148	PC1	-0.151324	6.76036e-73	2.18221e-72	-2.10815	0.151324	Klf2
ENSMUSG00000023939	PC1	-0.151319	6.84084e-73	2.20758e-72	-1.7627	0.151319	Mrpl14
ENSMUSG00000034714	PC1	-0.151221	8.47548e-73	2.73433e-72	-0.740037	0.151221	Ttyh2
ENSMUSG00000045435	PC1	0.151199	0	0	2.05759	0.151199	Tmem60
ENSMUSG00000075054	PC1	0.150862	0	0	1.71722	0.150862	Yae1d1
ENSMUSG00000027746	PC1	-0.150807	2.09394e-72	6.75353e-72	-1.38344	0.150807	Ufm1
ENSMUSG00000022257	PC1	0.15064	0	0	1.17848	0.15064	Laptm4b
ENSMUSG00000014301	PC1	0.150577	0	0	0.56455	0.150577	Pam16
ENSMUSG00000029413	PC1	0.150546	0	0	1.52296	0.150546	Naaa
ENSMUSG00000021196	PC1	-0.150515	3.95265e-72	1.27449e-71	-0.631469	0.150515	Pfkp
ENSMUSG00000007036	PC1	0.150477	0	0	1.62335	0.150477	Abhd16a
ENSMUSG00000020696	PC1	0.150461	0	0	1.07854	0.150461	Rffl
ENSMUSG00000002997	PC1	-0.150199	7.84233e-72	2.52798e-71	-0.18588	0.150199	Prkar2b
ENSMUSG00000020150	PC1	-0.15018	8.17569e-72	2.63471e-71	-0.965638	0.15018	Gamt
ENSMUSG00000037628	PC1	-0.150165	8.44689e-72	2.72136e-71	-0.686543	0.150165	Cdkn3
ENSMUSG00000069379	PC1	0.15009	0	0	0.610692	0.15009	Gm4950
ENSMUSG00000028634	PC1	0.149943	0	0	1.54672	0.149943	Hivep3
ENSMUSG00000031950	PC1	0.149763	0	0	2.88501	0.149763	Gabarapl2
ENSMUSG00000003721	PC1	0.149718	0	0	1.72132	0.149718	Insig2
ENSMUSG00000019943	PC1	-0.149714	2.2464e-71	7.23533e-71	-2.46594	0.149714	Atp2b1
ENSMUSG00000037664	PC1	0.149631	0	0	0.847599	0.149631	Cdkn1c
ENSMUSG00000029468	PC1	0.149629	0	0	1.52276	0.149629	P2rx7
ENSMUSG00000024597	PC1	0.149572	0	0	1.04167	0.149572	Slc12a2
ENSMUSG00000020048	PC1	0.149565	0	0	6.04279	0.149565	Hsp90b1
ENSMUSG00000034412	PC1	0.149448	0	0	1.35864	0.149448	Tbc1d10a
ENSMUSG00000024776	PC1	0.14937	0	0	0.971786	0.14937	Stambpl1
ENSMUSG00000057672	PC1	0.14937	0	0	2.14245	0.14937	Pkn1
ENSMUSG00000024424	PC1	-0.149363	4.79286e-71	1.54328e-70	-0.172309	0.149363	Ttc39c
ENSMUSG00000028041	PC1	0.149344	0	0	2.70746	0.149344	Adam15
ENSMUSG00000032575	PC1	0.149309	0	0	3.49271	0.149309	Manf
ENSMUSG00000024081	PC1	0.149309	0	0	1.80872	0.149309	Cebpz
ENSMUSG00000046229	PC1	-0.149283	5.69028e-71	1.83174e-70	-1.79046	0.149283	Scand1
ENSMUSG00000020315	PC1	-0.149229	6.39896e-71	2.05931e-70	-0.516017	0.149229	Sptbn1
ENSMUSG00000072812	PC1	-0.14914	7.74854e-71	2.49294e-70	-0.835934	0.14914	Ahnak2
ENSMUSG00000038274	PC1	0.14907	0	0	9.09096	0.14907	Fau
ENSMUSG00000022350	PC1	-0.149058	9.23769e-71	2.97123e-70	-0.568049	0.149058	Washc5
ENSMUSG00000038473	PC1	0.148911	0	0	0.835701	0.148911	Nos1ap
ENSMUSG00000085622	PC1	0.148828	0	0	1.25838	0.148828	3110056K07Rik
ENSMUSG00000075266	PC1	-0.148803	1.60049e-70	5.14643e-70	-0.465824	0.148803	Cenpw
ENSMUSG00000015839	PC1	0.14869	0	0	2.96113	0.14869	Nfe2l2
ENSMUSG00000007872	PC1	-0.148627	2.33604e-70	7.50956e-70	-1.03318	0.148627	Id3
ENSMUSG00000025956	PC1	0.148577	0	0	1.24699	0.148577	Mettl21a
ENSMUSG00000030161	PC1	-0.148575	2.61021e-70	8.38864e-70	-1.08591	0.148575	Gabarapl1
ENSMUSG00000025016	PC1	0.148503	0	0	3.01806	0.148503	Tm9sf3
ENSMUSG00000062515	PC1	-0.148479	3.20292e-70	1.02906e-69	-0.827607	0.148479	Fabp4
ENSMUSG00000024604	PC1	0.148454	0	0	1.62551	0.148454	Rbm22
ENSMUSG00000041801	PC1	-0.148347	4.25697e-70	1.36735e-69	-0.880846	0.148347	Phlda3
ENSMUSG00000024085	PC1	-0.148311	4.59926e-70	1.47688e-69	-0.609938	0.148311	Man2a1
ENSMUSG00000086316	PC1	-0.148256	5.17535e-70	1.66142e-69	-1.24288	0.148256	2210013O21Rik
ENSMUSG00000020738	PC1	-0.148227	5.50231e-70	1.7659e-69	-3.49305	0.148227	Sumo2
ENSMUSG00000032066	PC1	0.148132	0	0	0.983303	0.148132	Bco2
ENSMUSG00000037353	PC1	0.148111	0	0	1.31197	0.148111	Letmd1
ENSMUSG00000004633	PC1	0.148067	0	0	1.23231	0.148067	Chn2
ENSMUSG00000029570	PC1	0.148023	0	0	1.61727	0.148023	Lfng
ENSMUSG00000040354	PC1	0.147843	0	0	1.58788	0.147843	Mars
ENSMUSG00000028461	PC1	0.14777	0	0	1.95844	0.14777	Ccdc107
ENSMUSG00000037940	PC1	0.147766	0	0	1.1839	0.147766	Inpp4b
ENSMUSG00000025743	PC1	-0.147741	1.55429e-69	4.98694e-69	-1.02088	0.147741	Sdc3
ENSMUSG00000052456	PC1	-0.147632	1.96248e-69	6.29488e-69	-1.72613	0.147632	Asna1
ENSMUSG00000028398	PC1	-0.147631	1.96521e-69	6.30192e-69	-1.43644	0.147631	Tmem261
ENSMUSG00000027217	PC1	0.147509	0	0	0.837423	0.147509	Tspan18
ENSMUSG00000040028	PC1	0.147495	0	0	2.11968	0.147495	Elavl1
ENSMUSG00000034723	PC1	0.147144	0	0	1.33466	0.147144	Tmx4
ENSMUSG00000079065	PC1	0.146992	0	0	1.49182	0.146992	BC005561
ENSMUSG00000062203	PC1	0.146978	0	0	2.0626	0.146978	Gspt1
ENSMUSG00000027523	PC1	-0.14697	8.0164e-69	2.56994e-68	-9.05545	0.14697	Gnas
ENSMUSG00000031808	PC1	-0.146933	8.65994e-69	2.7755e-68	-0.841412	0.146933	Slc27a1
ENSMUSG00000030815	PC1	0.146904	0	0	1.37512	0.146904	Phkg2
ENSMUSG00000035203	PC1	-0.146885	9.59593e-69	3.07463e-68	-2.20129	0.146885	Epn1
ENSMUSG00000098243	PC1	0.146833	0	0	1.3816	0.146833	Gm4258
ENSMUSG00000014932	PC1	0.146755	0	0	0.92993	0.146755	Yes1
ENSMUSG00000020402	PC1	-0.146562	1.89976e-68	6.08538e-68	-2.28192	0.146562	Vdac1
ENSMUSG00000070348	PC1	0.14652	0	0	2.08846	0.14652	Ccnd1
ENSMUSG00000041966	PC1	0.146419	0	0	1.25068	0.146419	Dcaf17
ENSMUSG00000100320	PC1	0.146375	0	0	0.681161	0.146375	Gm29417
ENSMUSG00000054612	PC1	-0.146344	3.01675e-68	9.66068e-68	-0.871809	0.146344	Mgmt
ENSMUSG00000078348	PC1	-0.146329	3.10987e-68	9.95618e-68	-1.97997	0.146329	Sf3b5
ENSMUSG00000112023	PC1	-0.146242	3.74049e-68	1.19718e-67	-2.37808	0.146242	Lilr4b
ENSMUSG00000027555	PC1	-0.146208	4.01523e-68	1.28477e-67	-0.164984	0.146208	Car13
ENSMUSG00000025860	PC1	0.146181	0	0	1.46447	0.146181	Xiap
ENSMUSG00000064246	PC1	0.146102	0	0	0.897767	0.146102	Chil1
ENSMUSG00000011008	PC1	-0.146001	6.21962e-68	1.98956e-67	-0.255657	0.146001	Mcoln2
ENSMUSG00000015671	PC1	-0.145809	9.31788e-68	2.97984e-67	-2.72912	0.145809	Psma2
ENSMUSG00000035273	PC1	-0.14578	9.90742e-68	3.16751e-67	-0.836402	0.14578	Hpse
ENSMUSG00000037112	PC1	0.145709	0	0	0.962681	0.145709	Sik2
ENSMUSG00000028967	PC1	0.145658	0	0	0.987742	0.145658	Errfi1
ENSMUSG00000003812	PC1	0.14562	0	0	2.54924	0.14562	Dnase2a
ENSMUSG00000021792	PC1	-0.145604	1.43169e-67	4.57601e-67	-0.592915	0.145604	Fam213a
ENSMUSG00000031389	PC1	0.145594	0	0	1.03875	0.145594	Arhgap4
ENSMUSG00000068798	PC1	0.145382	0	0	3.44586	0.145382	Rap1a
ENSMUSG00000070343	PC1	-0.145381	2.28854e-67	7.3127e-67	-0.668208	0.145381	Gm10288
ENSMUSG00000107355	PC1	-0.145381	2.28916e-67	7.3127e-67	-0.19261	0.145381	AI839979
ENSMUSG00000020388	PC1	0.145322	0	0	2.31319	0.145322	Pdlim4
ENSMUSG00000057580	PC1	-0.145314	2.63366e-67	8.41089e-67	-0.539704	0.145314	Gm10012
ENSMUSG00000026123	PC1	-0.145214	3.24653e-67	1.03654e-66	-1.30497	0.145214	Plekhb2
ENSMUSG00000025766	PC1	0.145144	0	0	1.06211	0.145144	D3Ertd751e
ENSMUSG00000092203	PC1	-0.145131	3.86422e-67	1.23341e-66	-0.813318	0.145131	1110038B12Rik
ENSMUSG00000030970	PC1	0.145058	0	0	1.52383	0.145058	Ctbp2
ENSMUSG00000026466	PC1	0.145028	0	0	2.25537	0.145028	Tor1aip1
ENSMUSG00000045996	PC1	-0.144935	5.8208e-67	1.85742e-66	-1.71732	0.144935	Polr2k
ENSMUSG00000071532	PC1	-0.144928	5.9062e-67	1.88416e-66	-0.77649	0.144928	Gm10335
ENSMUSG00000018583	PC1	0.144928	0	0	2.4515	0.144928	G3bp1
ENSMUSG00000029518	PC1	0.144922	0	0	1.77196	0.144922	Rab35
ENSMUSG00000060402	PC1	0.144914	0	0	0.784136	0.144914	Chst8
ENSMUSG00000000318	PC1	-0.144863	6.77174e-67	2.15969e-66	-0.184278	0.144863	Clec10a
ENSMUSG00000075595	PC1	0.144852	0	0	1.301	0.144852	Zfp652
ENSMUSG00000037661	PC1	0.144791	0	0	1.3141	0.144791	Gpr160
ENSMUSG00000083563	PC1	-0.144757	8.4457e-67	2.69283e-66	-0.557508	0.144757	Gm13340
ENSMUSG00000026630	PC1	0.144731	0	0	1.05662	0.144731	Batf3
ENSMUSG00000051256	PC1	0.14472	0	0	1.72789	0.14472	Jagn1
ENSMUSG00000052560	PC1	-0.144618	1.12853e-66	3.59722e-66	-0.283835	0.144618	Cpne8
ENSMUSG00000042032	PC1	0.144614	0	0	2.03347	0.144614	Mat2b
ENSMUSG00000035314	PC1	-0.144588	1.20293e-66	3.83333e-66	-0.429908	0.144588	Gdpd5
ENSMUSG00000037363	PC1	0.144519	0	0	1.06539	0.144519	Letm2
ENSMUSG00000071359	PC1	0.144515	0	0	1.45079	0.144515	Tbpl1
ENSMUSG00000020022	PC1	-0.144502	1.43721e-66	4.57865e-66	-2.08949	0.144502	Ndufa12
ENSMUSG00000091985	PC1	0.144392	0	0	0.791452	0.144392	Gm17354
ENSMUSG00000027784	PC1	0.14438	0	0	0.639586	0.14438	Ppm1l
ENSMUSG00000006728	PC1	-0.144343	2.00123e-66	6.37379e-66	-2.02034	0.144343	Cdk4
ENSMUSG00000037957	PC1	0.144303	0	0	1.1624	0.144303	Wdr20
ENSMUSG00000061119	PC1	0.144287	0	0	2.01851	0.144287	Prcp
ENSMUSG00000045767	PC1	0.144265	0	0	1.82373	0.144265	B230219D22Rik
ENSMUSG00000028873	PC1	-0.14426	2.38212e-66	7.58484e-66	-0.882846	0.14426	Cdca8
ENSMUSG00000066406	PC1	0.144214	0	0	1.85868	0.144214	Akap13
ENSMUSG00000035399	PC1	0.144212	0	0	1.78493	0.144212	Oser1
ENSMUSG00000042569	PC1	0.1442	0	0	1.49041	0.1442	Dhrs7b
ENSMUSG00000024646	PC1	-0.14408	3.46177e-66	1.10195e-65	-2.93464	0.14408	Cyb5a
ENSMUSG00000023067	PC1	-0.14379	6.32694e-66	2.01345e-65	-5.73826	0.14379	Cdkn1a
ENSMUSG00000037049	PC1	0.143775	0	0	1.40217	0.143775	Smpd1
ENSMUSG00000003161	PC1	-0.143754	6.81096e-66	2.16689e-65	-2.34754	0.143754	Sri
ENSMUSG00000025150	PC1	-0.143593	9.503e-66	3.02253e-65	-0.196828	0.143593	Cbr2
ENSMUSG00000028821	PC1	0.143472	0	0	2.23522	0.143472	Syf2
ENSMUSG00000035459	PC1	-0.143469	1.22927e-65	3.90876e-65	-0.12099	0.143469	Stab2
ENSMUSG00000060538	PC1	0.143409	0	0	2.31293	0.143409	Tmem219
ENSMUSG00000031134	PC1	0.143304	0	0	1.11564	0.143304	Rbmx
ENSMUSG00000035596	PC1	0.143284	0	0	1.68337	0.143284	Mboat7
ENSMUSG00000022346	PC1	0.14326	0	0	1.21849	0.14326	Myc
ENSMUSG00000109203	PC1	0.143242	0	0	0.679646	0.143242	Gm44630
ENSMUSG00000070323	PC1	-0.143095	2.66279e-65	8.4647e-65	-0.1192	0.143095	Mmp27
ENSMUSG00000045165	PC1	0.143083	0	0	1.38906	0.143083	AI467606
ENSMUSG00000029802	PC1	0.143037	0	0	1.23993	0.143037	Abcg2
ENSMUSG00000054400	PC1	0.142909	0	0	2.49004	0.142909	Cklf
ENSMUSG00000009863	PC1	-0.142906	3.92815e-65	1.24838e-64	-2.75991	0.142906	Sdhb
ENSMUSG00000024232	PC1	-0.142904	3.94372e-65	1.25298e-64	-0.413274	0.142904	Bambi
ENSMUSG00000070873	PC1	0.14288	0	0	0.944868	0.14288	Lilra5
ENSMUSG00000020224	PC1	-0.142871	4.22084e-65	1.34066e-64	-1.73719	0.142871	Llph
ENSMUSG00000037533	PC1	0.142693	0	0	1.27476	0.142693	Rapgef6
ENSMUSG00000074218	PC1	-0.142665	6.45092e-65	2.04845e-64	-0.38736	0.142665	Cox7a1
ENSMUSG00000000278	PC1	-0.142609	7.24091e-65	2.29868e-64	-1.80086	0.142609	Scpep1
ENSMUSG00000057948	PC1	0.142534	0	0	1.05287	0.142534	Unc13d
ENSMUSG00000072618	PC1	0.142448	0	0	0.701064	0.142448	Gm10384
ENSMUSG00000005362	PC1	0.142439	0	0	1.41815	0.142439	Crbn
ENSMUSG00000026511	PC1	-0.142428	1.05028e-64	3.33329e-64	-2.44651	0.142428	Srp9
ENSMUSG00000016087	PC1	0.142342	0	0	2.03598	0.142342	Fli1
ENSMUSG00000042737	PC1	-0.142307	1.34594e-64	4.27046e-64	-2.01672	0.142307	Dpm3
ENSMUSG00000030647	PC1	-0.1423	1.36638e-64	4.33414e-64	-3.18344	0.1423	Ndufc2
ENSMUSG00000062647	PC1	0.142277	0	0	3.06135	0.142277	Rpl7a
ENSMUSG00000010051	PC1	0.142266	0	0	1.19829	0.142266	Hyal1
ENSMUSG00000002668	PC1	0.142164	0	0	1.15551	0.142164	Dennd1c
ENSMUSG00000068735	PC1	0.142098	0	0	0.562731	0.142098	Trp53i11
ENSMUSG00000051730	PC1	0.142089	0	0	1.3599	0.142089	Mettl5
ENSMUSG00000059878	PC1	0.142052	0	0	1.23888	0.142052	Zfp422
ENSMUSG00000068396	PC1	-0.14205	2.2825e-64	7.23812e-64	-0.671408	0.14205	Rpl34-ps1
ENSMUSG00000015243	PC1	-0.142016	2.44548e-64	7.75286e-64	-1.81092	0.142016	Abca1
ENSMUSG00000027364	PC1	0.142012	0	0	0.766759	0.142012	Usp50
ENSMUSG00000026003	PC1	-0.141994	2.55662e-64	8.103e-64	-1.48349	0.141994	Acadl
ENSMUSG00000030842	PC1	-0.141899	3.10439e-64	9.83644e-64	-2.95439	0.141899	Lamtor1
ENSMUSG00000020831	PC1	0.141838	0	0	1.63019	0.141838	0610010K14Rik
ENSMUSG00000032042	PC1	0.141754	0	0	1.93038	0.141754	Srpr
ENSMUSG00000032565	PC1	0.14174	0	0	1.34686	0.14174	Nudt16
ENSMUSG00000039976	PC1	0.141697	0	0	1.14735	0.141697	Tbc1d16
ENSMUSG00000031681	PC1	0.141666	0	0	1.17112	0.141666	Smad1
ENSMUSG00000023952	PC1	0.141657	0	0	2.23318	0.141657	Gtpbp2
ENSMUSG00000026276	PC1	0.1416	0	0	0.695933	0.1416	2002-09-01
ENSMUSG00000009731	PC1	0.141565	0	0	0.620944	0.141565	Kcnd1
ENSMUSG00000068329	PC1	0.141525	0	0	1.83186	0.141525	Htra2
ENSMUSG00000024096	PC1	-0.141493	7.12641e-64	2.25743e-63	-1.83189	0.141493	Ralbp1
ENSMUSG00000001143	PC1	0.141456	0	0	1.45391	0.141456	Lman2l
ENSMUSG00000097328	PC1	-0.141454	7.70725e-64	2.44077e-63	-1.13602	0.141454	Tnfsf12
ENSMUSG00000026637	PC1	0.141422	0	0	0.898145	0.141422	Traf5
ENSMUSG00000097296	PC1	0.141379	0	0	0.919882	0.141379	Gm26532
ENSMUSG00000004446	PC1	0.141345	0	0	1.3334	0.141345	Bid
ENSMUSG00000019066	PC1	-0.141302	1.05046e-63	3.32575e-63	-0.605394	0.141302	Rab3d
ENSMUSG00000058624	PC1	-0.141295	1.06567e-63	3.37297e-63	-0.135086	0.141295	Gda
ENSMUSG00000027804	PC1	0.141128	0	0	1.3387	0.141128	Ppid
ENSMUSG00000026121	PC1	0.141013	0	0	1.03728	0.141013	Sema4c
ENSMUSG00000055612	PC1	0.141011	0	0	0.757275	0.141011	Cdca7
ENSMUSG00000067344	PC1	-0.141003	1.93018e-63	6.10762e-63	-0.571872	0.141003	Rps25-ps1
ENSMUSG00000035069	PC1	0.140915	0	0	1.11366	0.140915	Oma1
ENSMUSG00000029617	PC1	0.140914	0	0	1.83989	0.140914	Ccz1
ENSMUSG00000027405	PC1	0.140835	0	0	1.69598	0.140835	Nop56
ENSMUSG00000046323	PC1	-0.140823	2.78428e-63	8.80787e-63	-0.336728	0.140823	Dppa3
ENSMUSG00000053318	PC1	0.140817	0	0	1.01704	0.140817	Slamf8
ENSMUSG00000030082	PC1	0.140777	0	0	1.55603	0.140777	Sec61a1
ENSMUSG00000030223	PC1	0.140774	0	0	1.3713	0.140774	Ptpro
ENSMUSG00000023170	PC1	0.140634	0	0	1.62804	0.140634	Gps2
ENSMUSG00000024817	PC1	0.140589	0	0	1.6549	0.140589	Uhrf2
ENSMUSG00000004451	PC1	0.140481	0	0	2.28683	0.140481	Ralb
ENSMUSG00000002279	PC1	0.140463	0	0	1.21422	0.140463	Lmf1
ENSMUSG00000020032	PC1	0.140415	0	0	0.932579	0.140415	Nuak1
ENSMUSG00000028837	PC1	-0.140232	9.21301e-63	2.91368e-62	-2.96023	0.140232	Psmb2
ENSMUSG00000040253	PC1	0.140181	0	0	1.10375	0.140181	Gbp7
ENSMUSG00000032501	PC1	0.140137	0	0	1.17576	0.140137	Trib1
ENSMUSG00000021453	PC1	0.14009	0	0	1.46639	0.14009	Gadd45g
ENSMUSG00000098188	PC1	0.140087	0	0	1.10332	0.140087	Sowahc
ENSMUSG00000052609	PC1	-0.140065	1.29043e-62	4.07996e-62	-0.159535	0.140065	Plekhg3
ENSMUSG00000043051	PC1	0.140038	0	0	1.02043	0.140038	Disc1
ENSMUSG00000015217	PC1	-0.140012	1.43555e-62	4.53758e-62	-0.31161	0.140012	Hmgb3
ENSMUSG00000039007	PC1	-0.139989	1.50551e-62	4.75743e-62	-0.927587	0.139989	Cpq
ENSMUSG00000042476	PC1	0.139984	0	0	0.925482	0.139984	Abcb4
ENSMUSG00000001750	PC1	0.13994	0	0	2.04915	0.13994	Tcirg1
ENSMUSG00000032946	PC1	-0.139922	1.72222e-62	5.44077e-62	-0.33315	0.139922	Rasgrp2
ENSMUSG00000022884	PC1	0.139899	0	0	2.71071	0.139899	Eif4a2
ENSMUSG00000037013	PC1	0.139871	0	0	1.27501	0.139871	Ss18
ENSMUSG00000024965	PC1	0.139866	0	0	2.59933	0.139866	Fermt3
ENSMUSG00000029925	PC1	0.139819	0	0	3.22215	0.139819	Tbxas1
ENSMUSG00000034158	PC1	0.139816	0	0	1.49003	0.139816	Lrrc58
ENSMUSG00000028035	PC1	0.139806	0	0	1.27136	0.139806	Dnajb4
ENSMUSG00000039217	PC1	0.139795	0	0	1.22284	0.139795	Il18
ENSMUSG00000022971	PC1	0.139784	0	0	2.66332	0.139784	Ifnar2
ENSMUSG00000046410	PC1	0.139769	0	0	0.987569	0.139769	Kcnk6
ENSMUSG00000026750	PC1	-0.139762	2.37691e-62	7.50702e-62	-1.88154	0.139762	Psmb7
ENSMUSG00000050390	PC1	-0.139713	2.62618e-62	8.29205e-62	-0.123799	0.139713	C77080
ENSMUSG00000092060	PC1	-0.139689	2.75277e-62	8.68941e-62	-0.191825	0.139689	Bend4
ENSMUSG00000040522	PC1	-0.139665	2.89009e-62	9.12043e-62	-0.145211	0.139665	Tlr8
ENSMUSG00000025724	PC1	0.139641	0	0	2.27584	0.139641	Sec11a
ENSMUSG00000045275	PC1	0.139541	0	0	0.730293	0.139541	Lca5l
ENSMUSG00000083822	PC1	0.139497	0	0	1.02256	0.139497	Hmgb1-ps5
ENSMUSG00000032827	PC1	0.139442	0	0	1.18285	0.139442	Ppp1r9a
ENSMUSG00000024660	PC1	-0.139401	4.91171e-62	1.5496e-61	-0.689247	0.139401	Incenp
ENSMUSG00000027227	PC1	-0.139315	5.84361e-62	1.84311e-61	-1.08449	0.139315	Sord
ENSMUSG00000046791	PC1	0.139307	0	0	1.19151	0.139307	Riox1
ENSMUSG00000022982	PC1	-0.139204	7.29191e-62	2.29929e-61	-0.955708	0.139204	Sod1
ENSMUSG00000028102	PC1	0.139204	0	0	1.3713	0.139204	Pex11b
ENSMUSG00000049553	PC1	0.139118	0	0	0.920369	0.139118	Polr1a
ENSMUSG00000031245	PC1	-0.139049	9.96571e-62	3.14154e-61	-0.437082	0.139049	Hmgn5
ENSMUSG00000061981	PC1	-0.139036	1.02169e-61	3.21986e-61	-0.603648	0.139036	Flot2
ENSMUSG00000024885	PC1	-0.138971	1.16296e-61	3.6641e-61	-1.05071	0.138971	Aldh3b1
ENSMUSG00000001062	PC1	0.13892	0	0	1.20977	0.13892	Vps9d1
ENSMUSG00000027282	PC1	-0.13889	1.36897e-61	4.31201e-61	-1.8005	0.13889	Mtch2
ENSMUSG00000097246	PC1	0.138889	0	0	0.902863	0.138889	Gm26890
ENSMUSG00000044328	PC1	0.138613	0	0	1.14975	0.138613	Trp53i13
ENSMUSG00000026972	PC1	0.138586	0	0	1.39452	0.138586	Arrdc1
ENSMUSG00000028676	PC1	0.138554	0	0	1.66907	0.138554	Srsf10
ENSMUSG00000027479	PC1	0.138554	0	0	2.40621	0.138554	Mapre1
ENSMUSG00000064337	PC1	-0.138454	3.27038e-61	1.02983e-60	-1.10528	0.138454	mt-Rnr1
ENSMUSG00000028857	PC1	0.13844	0	0	1.4028	0.13844	Tmem222
ENSMUSG00000024426	PC1	0.138431	0	0	1.18032	0.138431	Atat1
ENSMUSG00000026365	PC1	0.138389	0	0	3.82959	0.138389	Cfh
ENSMUSG00000060143	PC1	0.138381	0	0	2.47821	0.138381	Gm10076
ENSMUSG00000020376	PC1	0.138306	0	0	2.94527	0.138306	Rnf130
ENSMUSG00000036372	PC1	-0.138253	4.88302e-61	1.53723e-60	-2.72809	0.138253	Tmem258
ENSMUSG00000019782	PC1	-0.138216	5.25358e-61	1.65344e-60	-1.57712	0.138216	Rwdd1
ENSMUSG00000093445	PC1	0.138189	0	0	1.08837	0.138189	Lrch4
ENSMUSG00000035493	PC1	-0.138186	5.58079e-61	1.75596e-60	-1.33473	0.138186	Tgfbi
ENSMUSG00000037876	PC1	0.13816	0	0	2.1224	0.13816	Jmjd1c
ENSMUSG00000051735	PC1	0.138094	0	0	1.23832	0.138094	Rinl
ENSMUSG00000040774	PC1	0.138034	0	0	2.02514	0.138034	Cept1
ENSMUSG00000100954	PC1	0.138024	0	0	0.882148	0.138024	Gm10138
ENSMUSG00000060376	PC1	0.138004	0	0	1.39549	0.138004	Bckdha
ENSMUSG00000019362	PC1	-0.137999	8.09155e-61	2.54526e-60	-2.76078	0.137999	D8Ertd738e
ENSMUSG00000020272	PC1	0.137993	0	0	1.06287	0.137993	Stk10
ENSMUSG00000090451	PC1	0.137937	0	0	0.791808	0.137937	Gm6133
ENSMUSG00000002768	PC1	-0.137916	9.53545e-61	2.99865e-60	-1.28174	0.137916	Mea1
ENSMUSG00000035212	PC1	0.137848	0	0	2.545	0.137848	Leprot
ENSMUSG00000020935	PC1	0.137843	0	0	1.33291	0.137843	Dcakd
ENSMUSG00000066026	PC1	-0.137779	1.25328e-60	3.94018e-60	-2.92876	0.137779	Dhrs3
ENSMUSG00000020092	PC1	0.137777	0	0	1.14799	0.137777	Pald1
ENSMUSG00000043008	PC1	0.137766	0	0	2.0975	0.137766	Klhl6
ENSMUSG00000061104	PC1	0.137753	0	0	0.430704	0.137753	Sap18b
ENSMUSG00000064090	PC1	0.137748	0	0	1.25616	0.137748	Vrk2
ENSMUSG00000025283	PC1	-0.137741	1.35156e-60	4.24802e-60	-5.80694	0.137741	Sat1
ENSMUSG00000018326	PC1	-0.1377	1.46553e-60	4.60501e-60	-1.99877	0.1377	Ywhab
ENSMUSG00000031210	PC1	0.137697	0	0	0.73295	0.137697	Gpr165
ENSMUSG00000025337	PC1	0.137689	0	0	1.77129	0.137689	Sbds
ENSMUSG00000038831	PC1	0.137566	0	0	0.930556	0.137566	Ralgps1
ENSMUSG00000034957	PC1	0.137564	0	0	2.09975	0.137564	Cebpa
ENSMUSG00000068039	PC1	-0.137554	1.95698e-60	6.14757e-60	-1.94316	0.137554	Tcp1
ENSMUSG00000000244	PC1	0.137553	0	0	0.971175	0.137553	Tspan32
ENSMUSG00000021124	PC1	-0.137412	2.59264e-60	8.14225e-60	-1.46622	0.137412	Vti1b
ENSMUSG00000030830	PC1	-0.137318	3.12283e-60	9.80468e-60	-0.217543	0.137318	Itgal
ENSMUSG00000037355	PC1	0.137265	0	0	1.21045	0.137265	Uvssa
ENSMUSG00000059278	PC1	-0.137074	5.05447e-60	1.58652e-59	-1.66163	0.137074	Naa38
ENSMUSG00000029475	PC1	0.136749	0	0	1.28372	0.136749	Kdm2b
ENSMUSG00000038349	PC1	0.136739	0	0	0.79951	0.136739	Plcl1
ENSMUSG00000051396	PC1	0.136695	0	0	0.448	0.136695	Gm45902
ENSMUSG00000028076	PC1	0.136546	0	0	0.777315	0.136546	Cd1d1
ENSMUSG00000000325	PC1	0.136484	0	0	0.683153	0.136484	Arvcf
ENSMUSG00000060373	PC1	-0.13643	1.79767e-59	5.6411e-59	-1.81715	0.13643	Hnrnpc
ENSMUSG00000038279	PC1	0.13637	0	0	1.00467	0.13637	Nop2
ENSMUSG00000060227	PC1	0.136248	0	0	0.835172	0.136248	Casc4
ENSMUSG00000018102	PC1	-0.136158	3.0635e-59	9.61068e-59	-2.38355	0.136158	Hist1h2bc
ENSMUSG00000031851	PC1	0.136135	0	0	2.69913	0.136135	Ntpcr
ENSMUSG00000022498	PC1	0.136113	0	0	1.17202	0.136113	Txndc11
ENSMUSG00000027170	PC1	-0.136108	3.38051e-59	1.06023e-58	-1.90836	0.136108	Eif3m
ENSMUSG00000040022	PC1	0.136104	0	0	1.12884	0.136104	Rab11fip2
ENSMUSG00000020941	PC1	0.136052	0	0	1.04013	0.136052	Map3k14
ENSMUSG00000002104	PC1	-0.136045	3.82474e-59	1.19924e-58	-1.5793	0.136045	Rapsn
ENSMUSG00000027452	PC1	0.136031	0	0	1.04903	0.136031	Acss1
ENSMUSG00000013822	PC1	-0.135988	4.27688e-59	1.34065e-58	-1.38837	0.135988	Elof1
ENSMUSG00000046768	PC1	-0.135949	4.61352e-59	1.44578e-58	-0.123229	0.135949	Rhoj
ENSMUSG00000020661	PC1	0.13591	0	0	1.59511	0.13591	Dnmt3a
ENSMUSG00000031508	PC1	0.135846	0	0	1.15178	0.135846	Ankrd10
ENSMUSG00000030539	PC1	0.135837	0	0	0.804308	0.135837	Sema4b
ENSMUSG00000056592	PC1	0.13583	0	0	0.68467	0.13583	Zfp658
ENSMUSG00000024238	PC1	0.135769	0	0	0.990208	0.135769	Zeb1
ENSMUSG00000092486	PC1	-0.135683	7.77037e-59	2.43443e-58	-0.55957	0.135683	2610524H06Rik
ENSMUSG00000028419	PC1	-0.135676	7.87062e-59	2.46517e-58	-1.80655	0.135676	Chmp5
ENSMUSG00000001995	PC1	0.135641	0	0	1.08237	0.135641	Sipa1l2
ENSMUSG00000044629	PC1	-0.135597	9.18494e-59	2.87606e-58	-1.414	0.135597	Cnrip1
ENSMUSG00000019942	PC1	-0.135528	1.05069e-58	3.28912e-58	-1.04889	0.135528	Cdk1
ENSMUSG00000012535	PC1	0.135488	0	0	1.25489	0.135488	Tnpo3
ENSMUSG00000013089	PC1	0.135451	0	0	1.06358	0.135451	Etv5
ENSMUSG00000000552	PC1	0.135441	0	0	1.40808	0.135441	Zfp385a
ENSMUSG00000060063	PC1	0.135409	0	0	4.14848	0.135409	Alox5ap
ENSMUSG00000039013	PC1	0.13537	0	0	0.748919	0.13537	Siglecf
ENSMUSG00000020783	PC1	0.135344	0	0	1.19046	0.135344	Ncbp3
ENSMUSG00000019810	PC1	0.135337	0	0	2.12046	0.135337	Fuca2
ENSMUSG00000038260	PC1	0.135323	0	0	0.792573	0.135323	Trpm4
ENSMUSG00000037300	PC1	0.135295	0	0	1.14774	0.135295	Ttc13
ENSMUSG00000026193	PC1	-0.135294	1.65739e-58	5.18698e-58	-2.07948	0.135294	Fn1
ENSMUSG00000037085	PC1	0.135187	0	0	1.02935	0.135187	Trmt12
ENSMUSG00000028989	PC1	0.13518	0	0	0.635805	0.13518	Angptl7
ENSMUSG00000037965	PC1	0.135079	0	0	1.36938	0.135079	Zc3h7a
ENSMUSG00000010755	PC1	0.135028	0	0	1.34264	0.135028	Cars
ENSMUSG00000033720	PC1	-0.135002	2.92494e-58	9.15146e-58	-0.432043	0.135002	Sfxn5
ENSMUSG00000043257	PC1	0.134967	0	0	0.957442	0.134967	Pigv
ENSMUSG00000033159	PC1	0.134694	0	0	1.59741	0.134694	Cnppd1
ENSMUSG00000029634	PC1	0.134668	0	0	1.39369	0.134668	Rnf6
ENSMUSG00000028278	PC1	-0.134583	6.60117e-58	2.06481e-57	-0.198683	0.134583	Rragd
ENSMUSG00000002477	PC1	-0.134565	6.82574e-58	2.13448e-57	-1.47571	0.134565	Snrpd1
ENSMUSG00000014195	PC1	0.134552	0	0	1.80567	0.134552	Dnajc7
ENSMUSG00000004394	PC1	0.134522	0	0	1.72057	0.134522	Tmed4
ENSMUSG00000010609	PC1	-0.13452	7.45868e-58	2.33178e-57	-0.874965	0.13452	Psen2
ENSMUSG00000001403	PC1	-0.134489	7.91797e-58	2.47471e-57	-1.32394	0.134489	Ube2c
ENSMUSG00000003541	PC1	-0.134488	7.9276e-58	2.47706e-57	-1.99052	0.134488	Ier3
ENSMUSG00000052085	PC1	0.134467	0	0	1.28154	0.134467	Dock8
ENSMUSG00000019916	PC1	0.134409	0	0	2.82068	0.134409	P4ha1
ENSMUSG00000021870	PC1	0.134378	0	0	1.23209	0.134378	Slmap
ENSMUSG00000040209	PC1	-0.134345	1.04631e-57	3.26844e-57	-0.398476	0.134345	Zfp704
ENSMUSG00000021963	PC1	0.13434	0	0	1.23905	0.13434	Sap18
ENSMUSG00000028238	PC1	-0.134311	1.11647e-57	3.48666e-57	-0.901213	0.134311	Atp6v0d2
ENSMUSG00000036097	PC1	0.13429	0	0	1.18192	0.13429	Fam178a
ENSMUSG00000031304	PC1	-0.134271	1.20624e-57	3.76599e-57	-0.541699	0.134271	Il2rg
ENSMUSG00000001082	PC1	0.134265	0	0	1.41465	0.134265	Mfsd10
ENSMUSG00000007815	PC1	-0.134251	1.25416e-57	3.91456e-57	-3.53555	0.134251	Rhoa
[truncated: 6,429 more rows]

## Sheet: Pearson_PC2
ID	Covariate	Correlation	Correlation.PValue	Correlation.FDR_BH	Regression.Slope	Correlation.Abs	GeneName
ENSMUSG00000079641	PC2	-0.643153	0	0	-84.5613	0.643153	Rpl39
ENSMUSG00000062997	PC2	-0.639232	0	0	-72.9302	0.639232	Rpl35
ENSMUSG00000008668	PC2	-0.636802	0	0	-100.222	0.636802	Rps18
ENSMUSG00000068129	PC2	-0.634431	0	0	-77.2077	0.634431	Cst7
ENSMUSG00000008683	PC2	-0.634046	0	0	-62.5662	0.634046	Rps15a
ENSMUSG00000057841	PC2	-0.630111	0	0	-134.693	0.630111	Rpl32
ENSMUSG00000017760	PC2	-0.62259	0	0	-103.864	0.62259	Ctsa
ENSMUSG00000045128	PC2	-0.622087	0	0	-87.6876	0.622087	Rpl18a
ENSMUSG00000040952	PC2	-0.609481	0	0	-136.434	0.609481	Rps19
ENSMUSG00000071415	PC2	-0.606573	0	0	-85.1112	0.606573	Rpl23
ENSMUSG00000032399	PC2	-0.605874	0	0	-62.2907	0.605874	Rpl4
ENSMUSG00000041453	PC2	-0.605581	0	0	-65.7661	0.605581	Rpl21
ENSMUSG00000009927	PC2	-0.589041	0	0	-58.9294	0.589041	Rps25
ENSMUSG00000060636	PC2	-0.588602	0	0	-77.0681	0.588602	Rpl35a
ENSMUSG00000057863	PC2	-0.587967	0	0	-40.2887	0.587967	Rpl36
ENSMUSG00000025508	PC2	-0.587324	0	0	-66.5266	0.587324	Rplp2
ENSMUSG00000021477	PC2	-0.584003	0	0	-154.775	0.584003	Ctsl
ENSMUSG00000023175	PC2	-0.582469	0	0	-61.4311	0.582469	Bsg
ENSMUSG00000033307	PC2	-0.58244	0	0	-49.4016	0.58244	Mif
ENSMUSG00000016256	PC2	-0.579476	0	0	-118.35	0.579476	Ctsz
ENSMUSG00000034892	PC2	-0.570867	0	0	-102.187	0.570867	Rps29
ENSMUSG00000062006	PC2	-0.569055	0	0	-56.6916	0.569055	Rpl34
ENSMUSG00000024608	PC2	-0.568993	0	0	-123.986	0.568993	Rps14
ENSMUSG00000030695	PC2	-0.567666	0	0	-63.8305	0.567666	Aldoa
ENSMUSG00000093674	PC2	-0.566304	0	0	-161.32	0.566304	Rpl41
ENSMUSG00000067288	PC2	-0.560818	0	0	-46.5732	0.560818	Rps28
ENSMUSG00000028081	PC2	-0.56031	0	0	-54.5035	0.56031	Rps3a1
ENSMUSG00000021242	PC2	-0.556993	0	0	-67.6976	0.556993	Npc2
ENSMUSG00000060938	PC2	-0.556197	0	0	-76.1801	0.556197	Rpl26
ENSMUSG00000041841	PC2	-0.554604	0	0	-53.4627	0.554604	Rpl37
ENSMUSG00000012848	PC2	-0.551845	0	0	-78.9094	0.551845	Rps5
ENSMUSG00000032518	PC2	-0.551368	0	0	-33.0904	0.551368	Rpsa
ENSMUSG00000048758	PC2	-0.547936	0	0	-46.3703	0.547936	Rpl29
ENSMUSG00000026249	PC2	-0.546426	0	0	-62.131	0.546426	Serpine2
ENSMUSG00000047675	PC2	-0.543941	0	0	-46.8391	0.543941	Rps8
ENSMUSG00000003429	PC2	-0.543723	0	0	-82.7724	0.543723	Rps11
ENSMUSG00000052146	PC2	-0.543711	0	0	-35.1537	0.543711	Rps10
ENSMUSG00000067274	PC2	-0.539968	0	0	-67.9184	0.539968	Rplp0
ENSMUSG00000032294	PC2	-0.539523	0	0	-60.9816	0.539523	Pkm
ENSMUSG00000057666	PC2	-0.539016	0	0	-100.161	0.539016	Gapdh
ENSMUSG00000025290	PC2	-0.538016	0	0	-65.7141	0.538016	Rps24
ENSMUSG00000025794	PC2	-0.535017	0	0	-57.3395	0.535017	Rpl14
ENSMUSG00000025362	PC2	-0.530602	0	0	-38.376	0.530602	Rps26
ENSMUSG00000030744	PC2	-0.522421	0	0	-64.6812	0.522421	Rps3
ENSMUSG00000064373	PC2	0.522149	0	0	153.846	0.522149	Selenop
ENSMUSG00000044533	PC2	-0.520391	0	0	-54.3736	0.520391	Rps2
ENSMUSG00000024672	PC2	0.519154	0	0	79.5437	0.519154	Ms4a7
ENSMUSG00000011752	PC2	-0.516106	0	0	-31.3355	0.516106	Pgam1
ENSMUSG00000079435	PC2	-0.515873	0	0	-25.6006	0.515873	Rpl36a
ENSMUSG00000079419	PC2	0.511755	0	0	22.6685	0.511755	Ms4a6c
ENSMUSG00000063457	PC2	-0.510015	0	0	-47.3623	0.510015	Rps15
ENSMUSG00000058600	PC2	-0.509816	0	0	-23.4354	0.509816	Rpl30
ENSMUSG00000003970	PC2	-0.508097	0	0	-46.5331	0.508097	Rpl8
ENSMUSG00000023456	PC2	-0.507418	0	0	-25.0453	0.507418	Tpi1
ENSMUSG00000002014	PC2	-0.500907	0	0	-26.0148	0.500907	Ssr4
ENSMUSG00000007891	PC2	-0.499048	0	0	-455.443	0.499048	Ctsd
ENSMUSG00000037742	PC2	-0.494726	0	0	-89.373	0.494726	Eef1a1
ENSMUSG00000057322	PC2	-0.494039	0	0	-26.1387	0.494039	Rpl38
ENSMUSG00000027523	PC2	-0.492921	0	0	-43.9307	0.492921	Gnas
ENSMUSG00000078566	PC2	-0.490628	0	0	-21.2275	0.490628	Bnip3
ENSMUSG00000017404	PC2	-0.490547	0	0	-36.7808	0.490547	Rpl19
ENSMUSG00000073412	PC2	0.483063	0	0	21.6595	0.483063	Lst1
ENSMUSG00000062070	PC2	-0.480453	0	0	-24.6513	0.480453	Pgk1
ENSMUSG00000063229	PC2	-0.479884	0	0	-33.8239	0.479884	Ldha
ENSMUSG00000018293	PC2	0.479063	0	0	30.4253	0.479063	Pfn1
ENSMUSG00000046330	PC2	-0.479052	0	0	-75.7712	0.479052	Rpl37a
ENSMUSG00000023992	PC2	-0.47594	0	0	-86.2306	0.47594	Trem2
ENSMUSG00000036427	PC2	-0.474539	0	0	-23.806	0.474539	Gpi1
ENSMUSG00000030579	PC2	-0.471568	0	0	-122.36	0.471568	Tyrobp
ENSMUSG00000024640	PC2	-0.469994	0	0	-8.36282	0.469994	Psat1
ENSMUSG00000039001	PC2	-0.467817	0	0	-27.6281	0.467817	Rps21
ENSMUSG00000017493	PC2	0.467195	0	0	13.4177	0.467195	Igfbp4
ENSMUSG00000069516	PC2	0.46477	0	0	966.479	0.46477	Lyz2
ENSMUSG00000015568	PC2	-0.462979	0	0	-79.3109	0.462979	Lpl
ENSMUSG00000000682	PC2	-0.458269	0	0	-50.8603	0.458269	Cd52
ENSMUSG00000030342	PC2	-0.45494	0	0	-91.4857	0.45494	Cd9
ENSMUSG00000024677	PC2	0.453686	0	0	13.5562	0.453686	Ms4a6b
ENSMUSG00000063524	PC2	-0.448465	0	0	-27.3465	0.448465	Eno1
ENSMUSG00000026712	PC2	0.444805	0	0	11.8651	0.444805	Mrc1
ENSMUSG00000060147	PC2	0.441417	0	0	17.6145	0.441417	Serpinb6a
ENSMUSG00000025161	PC2	-0.439861	0	0	-12.3619	0.439861	Slc16a3
ENSMUSG00000001128	PC2	0.429544	0	0	13.5533	0.429544	Cfp
ENSMUSG00000037563	PC2	-0.427416	0	0	-28.7613	0.427416	Rps16
ENSMUSG00000030785	PC2	-0.420709	0	0	-12.2088	0.420709	Cox6a2
ENSMUSG00000007892	PC2	-0.415875	0	0	-44.2366	0.415875	Rplp1
ENSMUSG00000035105	PC2	-0.412401	0	0	-7.95319	0.412401	Egln3
ENSMUSG00000031320	PC2	-0.409923	0	0	-44.7249	0.409923	Rps4x
ENSMUSG00000008540	PC2	0.409906	0	0	10.8974	0.409906	Mgst1
ENSMUSG00000028691	PC2	0.409463	0	0	66.2187	0.409463	Prdx1
ENSMUSG00000029373	PC2	0.40861	0	0	63.2578	0.40861	Pf4
ENSMUSG00000018217	PC2	-0.407837	0	0	-27.3291	0.407837	Pmp22
ENSMUSG00000003955	PC2	-0.405747	0	0	-10.8477	0.405747	Fam162a
ENSMUSG00000026615	PC2	-0.402943	0	0	-9.48292	0.402943	Eprs
ENSMUSG00000022283	PC2	-0.402606	0	0	-17.5158	0.402606	Pabpc1
ENSMUSG00000073421	PC2	-0.400079	0	0	-7.16477	0.400079	H2-Ab1
ENSMUSG00000042286	PC2	0.399376	0	0	15.7932	0.399376	Stab1
ENSMUSG00000055093	PC2	-0.398868	0	0	-7.13756	0.398868	Gm8430
ENSMUSG00000021423	PC2	-0.397438	0	0	-64.4343	0.397438	Ly86
ENSMUSG00000025203	PC2	-0.395698	0	0	-5.33157	0.395698	Scd2
ENSMUSG00000002985	PC2	0.393084	0	0	1596.79	0.393084	Apoe
ENSMUSG00000104960	PC2	-0.392407	0	0	-8.516	0.392407	Snhg8
ENSMUSG00000024679	PC2	0.386301	0	0	13.1939	0.386301	Ms4a6d
ENSMUSG00000023067	PC2	-0.385554	0	0	-22.2559	0.385554	Cdkn1a
ENSMUSG00000022150	PC2	0.384015	0	0	17.9075	0.384015	Dab2
ENSMUSG00000025809	PC2	-0.383966	0	0	-10.7776	0.383966	Itgb1
ENSMUSG00000025492	PC2	0.383086	0	0	23.6645	0.383086	Ifitm3
ENSMUSG00000028936	PC2	-0.381238	0	0	-19.0727	0.381238	Rpl22
ENSMUSG00000031402	PC2	0.380687	0	0	8.25727	0.380687	Mpp1
ENSMUSG00000046223	PC2	-0.378878	0	0	-7.93029	0.378878	Plaur
ENSMUSG00000086841	PC2	-0.376801	0	0	-12.854	0.376801	2410006H16Rik
ENSMUSG00000031029	PC2	-0.376311	0	0	-18.377	0.376311	Eif3f
ENSMUSG00000037260	PC2	-0.375475	0	0	-24.839	0.375475	Hgsnat
ENSMUSG00000068523	PC2	-0.370852	0	0	-25.9092	0.370852	Gng5
ENSMUSG00000020372	PC2	-0.370073	0	0	-15.7497	0.370073	Rack1
ENSMUSG00000030220	PC2	0.368923	0	0	16.7335	0.368923	Arhgdib
ENSMUSG00000068220	PC2	0.368772	0	0	51.7637	0.368772	Lgals1
ENSMUSG00000025967	PC2	-0.367121	0	0	-11.7187	0.367121	Eef1b2
ENSMUSG00000098234	PC2	-0.366083	0	0	-5.78019	0.366083	Snhg6
ENSMUSG00000071644	PC2	-0.365279	0	0	-14.8937	0.365279	Eef1g
ENSMUSG00000029103	PC2	-0.365177	0	0	-12.9378	0.365177	Lrpap1
ENSMUSG00000028497	PC2	0.361164	0	0	6.91698	0.361164	Hacd4
ENSMUSG00000027435	PC2	0.358259	0	0	3.268	0.358259	Cd93
ENSMUSG00000021831	PC2	-0.357736	0	0	-11.5685	0.357736	Ero1l
ENSMUSG00000031613	PC2	0.357626	0	0	19.6937	0.357626	Hpgd
ENSMUSG00000050732	PC2	0.356941	0	0	14.4306	0.356941	Vamp8
ENSMUSG00000053332	PC2	-0.355676	0	0	-15.656	0.355676	Gas5
ENSMUSG00000019916	PC2	-0.355522	0	0	-10.792	0.355522	P4ha1
ENSMUSG00000030148	PC2	0.355316	0	0	8.08682	0.355316	Clec4a2
ENSMUSG00000032046	PC2	-0.352095	0	0	-25.7193	0.352095	Abhd12
ENSMUSG00000022108	PC2	0.351163	0	0	96.0574	0.351163	Itm2b
ENSMUSG00000023048	PC2	0.349644	0	0	10.4403	0.349644	Prr13
ENSMUSG00000113948	PC2	-0.349644	0	0	-5.15132	0.349644	AC147029.1
ENSMUSG00000015852	PC2	0.346874	0	0	54.9825	0.346874	Fcrls
ENSMUSG00000029810	PC2	0.346245	0	0	23.619	0.346245	Tmem176b
ENSMUSG00000028234	PC2	-0.344641	0	0	-14.4661	0.344641	Rps20
ENSMUSG00000029084	PC2	0.340903	0	0	4.93326	0.340903	Cd38
ENSMUSG00000018593	PC2	-0.340158	0	0	-68.9287	0.340158	Sparc
ENSMUSG00000032554	PC2	0.339941	0	0	37.837	0.339941	Trf
ENSMUSG00000059070	PC2	-0.339275	0	0	-14.4867	0.339275	Rpl18
ENSMUSG00000069792	PC2	0.338244	0	0	110.278	0.338244	Wfdc17
ENSMUSG00000045658	PC2	0.338206	0	0	9.35179	0.338206	Pid1
ENSMUSG00000039221	PC2	-0.33789	0	0	-13.6287	0.33789	Rpl22l1
ENSMUSG00000029622	PC2	0.336627	0	0	26.079	0.336627	Arpc1b
ENSMUSG00000034994	PC2	-0.335078	0	0	-19.0081	0.335078	Eef2
ENSMUSG00000098274	PC2	-0.334268	0	0	-15.8939	0.334268	Rpl24
ENSMUSG00000019505	PC2	0.334164	0	0	37.5119	0.334164	Ubb
ENSMUSG00000030560	PC2	0.333357	0	0	23.7053	0.333357	Ctsc
ENSMUSG00000026748	PC2	-0.332643	0	0	-18.0619	0.332643	Plxdc2
ENSMUSG00000024646	PC2	0.332071	0	0	9.7834	0.332071	Cyb5a
ENSMUSG00000030144	PC2	0.33152	0	0	4.3279	0.33152	Clec4d
ENSMUSG00000034484	PC2	0.330533	0	0	10.8631	0.330533	Snx2
ENSMUSG00000034947	PC2	0.329336	0	0	6.20156	0.329336	Tmem106a
ENSMUSG00000043421	PC2	-0.328738	0	0	-12.8124	0.328738	Hilpda
ENSMUSG00000023349	PC2	0.326944	0	0	7.95987	0.326944	Clec4n
ENSMUSG00000001175	PC2	0.326796	0	0	22.0685	0.326796	Calm1
ENSMUSG00000021109	PC2	-0.326439	0	0	-6.60844	0.326439	Hif1a
ENSMUSG00000015340	PC2	0.324922	0	0	5.00739	0.324922	Cybb
ENSMUSG00000018774	PC2	-0.324351	0	0	-40.3454	0.324351	Cd68
ENSMUSG00000040713	PC2	-0.323733	0	0	-20.1222	0.323733	Creg1
ENSMUSG00000028459	PC2	-0.323075	0	0	-10.061	0.323075	Cd72
ENSMUSG00000025130	PC2	-0.322068	0	0	-7.47684	0.322068	P4hb
ENSMUSG00000029096	PC2	-0.321715	0	0	-3.53572	0.321715	Htra3
ENSMUSG00000003363	PC2	-0.320192	0	0	-11.6148	0.320192	Pld3
ENSMUSG00000038523	PC2	-0.319563	0	0	-4.32502	0.319563	1700003F12Rik
ENSMUSG00000031490	PC2	-0.319486	0	0	-7.6962	0.319486	Eif4ebp1
ENSMUSG00000005667	PC2	-0.318491	0	0	-5.37802	0.318491	Mthfd2
ENSMUSG00000053063	PC2	0.317866	0	0	3.99675	0.317866	Clec12a
ENSMUSG00000031246	PC2	0.316494	0	0	4.93174	0.316494	Sh3bgrl
ENSMUSG00000003500	PC2	-0.316426	0	0	-3.71944	0.316426	Impdh1
ENSMUSG00000043716	PC2	-0.315472	0	0	-14.197	0.315472	Rpl7
ENSMUSG00000015027	PC2	-0.314857	0	0	-3.69923	0.314857	Galns
ENSMUSG00000061787	PC2	-0.313601	0	0	-13	0.313601	Rps17
ENSMUSG00000024248	PC2	-0.312449	0	0	-15.738	0.312449	Cox7a2l
ENSMUSG00000032220	PC2	-0.312427	0	0	-4.85698	0.312427	Myo1e
ENSMUSG00000047592	PC2	0.312386	0	0	2.45889	0.312386	Nxpe5
ENSMUSG00000024397	PC2	0.311007	0	0	26.7485	0.311007	Aif1
ENSMUSG00000024359	PC2	-0.310827	0	0	-7.39955	0.310827	Hspa9
ENSMUSG00000073702	PC2	-0.308582	2.72229e-308	2.32706e-307	-13.2066	0.308582	Rpl31
ENSMUSG00000040699	PC2	0.308525	0	0	13.2855	0.308525	Limd2
ENSMUSG00000030591	PC2	-0.308502	3.99762e-308	3.41475e-307	-11.4876	0.308502	Psmd8
ENSMUSG00000028645	PC2	-0.307839	9.61649e-307	8.20836e-306	-4.61613	0.307839	Slc2a1
ENSMUSG00000020120	PC2	-0.307115	3.07393e-305	2.6219e-304	-8.81799	0.307115	Plek
ENSMUSG00000029455	PC2	0.306975	0	0	8.33245	0.306975	Aldh2
ENSMUSG00000019122	PC2	0.306932	0	0	20.2328	0.306932	Ccl9
ENSMUSG00000041058	PC2	0.303296	0	0	5.0403	0.303296	Wwp1
ENSMUSG00000038412	PC2	-0.302613	5.54861e-296	4.72924e-295	-7.07654	0.302613	Higd1a
ENSMUSG00000090272	PC2	0.302537	0	0	2.30508	0.302537	Mndal
ENSMUSG00000100862	PC2	0.302474	0	0	82.9339	0.302474	Gm10925
ENSMUSG00000026365	PC2	-0.301442	1.33567e-293	1.1376e-292	-12.066	0.301442	Cfh
ENSMUSG00000032328	PC2	-0.301287	2.75354e-293	2.34351e-292	-7.42428	0.301287	Tmem30a
ENSMUSG00000060802	PC2	-0.301182	4.49228e-293	3.82056e-292	-74.4454	0.301182	B2m
ENSMUSG00000026628	PC2	-0.300195	4.45158e-291	3.7832e-290	-6.36856	0.300195	Atf3
ENSMUSG00000008036	PC2	0.298387	0	0	8.96809	0.298387	Ap2s1
ENSMUSG00000112474	PC2	-0.298274	3.24471e-287	2.75553e-286	-3.15198	0.298274	AC147512.2
ENSMUSG00000044408	PC2	0.298089	0	0	8.80017	0.298089	Sptssa
ENSMUSG00000022265	PC2	-0.297878	2.01777e-286	1.71233e-285	-5.17044	0.297878	Ank
ENSMUSG00000033379	PC2	0.297505	0	0	18.4544	0.297505	Atp6v0b
ENSMUSG00000026223	PC2	-0.297472	1.30756e-285	1.10882e-284	-19.4541	0.297472	Itm2c
ENSMUSG00000022841	PC2	0.297424	0	0	9.96606	0.297424	Ap2m1
ENSMUSG00000022415	PC2	-0.29713	6.27681e-285	5.31894e-284	-18.9147	0.29713	Syngr1
ENSMUSG00000028478	PC2	0.296805	0	0	21.2297	0.296805	Clta
ENSMUSG00000021998	PC2	0.29649	0	0	10.9932	0.29649	Lcp1
ENSMUSG00000004558	PC2	-0.295466	1.27728e-281	1.08157e-280	-1.98007	0.295466	Ndrg2
ENSMUSG00000024661	PC2	0.294398	0	0	353.97	0.294398	Fth1
ENSMUSG00000057036	PC2	-0.294015	9.33577e-279	7.89966e-278	-4.91412	0.294015	Gm7536
ENSMUSG00000064341	PC2	0.293275	0	0	46.2404	0.293275	mt-Nd1
ENSMUSG00000004730	PC2	0.291865	0	0	11.2696	0.291865	Adgre1
ENSMUSG00000024663	PC2	0.291357	0	0	10.3329	0.291357	Rab3il1
ENSMUSG00000032667	PC2	-0.29107	5.44762e-273	4.60629e-272	-8.7675	0.29107	Pon2
ENSMUSG00000037960	PC2	-0.291008	7.18475e-273	6.07075e-272	-10.2375	0.291008	Card19
ENSMUSG00000003032	PC2	-0.289838	1.33958e-270	1.13106e-269	-3.32137	0.289838	Klf4
ENSMUSG00000078122	PC2	0.289525	0	0	2.20011	0.289525	F630028O10Rik
ENSMUSG00000042406	PC2	-0.289232	1.99091e-269	1.6798e-268	-5.44332	0.289232	Atf4
ENSMUSG00000002104	PC2	0.289064	0	0	4.85384	0.289064	Rapsn
ENSMUSG00000059498	PC2	0.288738	0	0	30.8508	0.288738	Fcgr3
ENSMUSG00000036438	PC2	0.288383	0	0	27.0872	0.288383	Calm2
ENSMUSG00000071547	PC2	0.287046	0	0	5.87894	0.287046	Nt5dc2
ENSMUSG00000031827	PC2	0.287015	0	0	18.0289	0.287015	Cotl1
ENSMUSG00000068739	PC2	-0.286629	1.99358e-264	1.68083e-263	-5.19384	0.286629	Sars
ENSMUSG00000060063	PC2	0.286282	0	0	12.6865	0.286282	Alox5ap
ENSMUSG00000032911	PC2	-0.284254	6.52728e-260	5.49935e-259	-2.02885	0.284254	Cspg4
ENSMUSG00000046364	PC2	-0.284106	1.24767e-259	1.05043e-258	-16.3393	0.284106	Rpl27a
ENSMUSG00000026012	PC2	0.283314	0	0	1.85421	0.283314	Cd28
ENSMUSG00000042675	PC2	0.282048	0	0	12.6635	0.282048	Ypel3
ENSMUSG00000023861	PC2	-0.281875	1.97525e-255	1.66179e-254	-13.8084	0.281875	Mpc1
ENSMUSG00000042747	PC2	-0.281614	6.07404e-255	5.10647e-254	-9.24849	0.281614	Krtcap2
ENSMUSG00000011148	PC2	-0.280826	1.80601e-253	1.51723e-252	-7.54866	0.280826	Adssl1
ENSMUSG00000032353	PC2	-0.280468	8.38133e-253	7.03611e-252	-9.02288	0.280468	Tmed3
ENSMUSG00000021759	PC2	-0.280116	3.78633e-252	3.17634e-251	-6.97081	0.280116	Plpp1
ENSMUSG00000001999	PC2	0.279295	0	0	5.53811	0.279295	Blvra
ENSMUSG00000020368	PC2	-0.279173	2.13418e-250	1.78908e-249	-9.74917	0.279173	Canx
ENSMUSG00000075705	PC2	0.278959	0	0	5.75227	0.278959	Msrb1
ENSMUSG00000031838	PC2	-0.278161	1.58652e-248	1.32902e-247	-8.26084	0.278161	Ifi30
ENSMUSG00000023367	PC2	0.27794	0	0	14.7393	0.27794	Tmem176a
ENSMUSG00000033917	PC2	-0.277925	4.32248e-248	3.61834e-247	-5.5508	0.277925	Gde1
ENSMUSG00000052160	PC2	0.277595	0	0	21.5819	0.277595	Pld4
ENSMUSG00000027293	PC2	0.27732	0	0	9.34657	0.27732	Ehd4
ENSMUSG00000024659	PC2	0.276827	0	0	3.25123	0.276827	Anxa1
ENSMUSG00000060036	PC2	-0.273646	2.82228e-240	2.36084e-239	-18.1785	0.273646	Rpl3
ENSMUSG00000025154	PC2	0.273629	0	0	1.85988	0.273629	Arhgap19
ENSMUSG00000046718	PC2	0.273141	0	0	13.5407	0.273141	Bst2
ENSMUSG00000027907	PC2	0.272998	0	0	2.92219	0.272998	S100a11
ENSMUSG00000025190	PC2	-0.270743	4.72434e-235	3.94909e-234	-4.00376	0.270743	Got1
ENSMUSG00000049517	PC2	-0.270437	1.664e-234	1.38995e-233	-23.4138	0.270437	Rps23
ENSMUSG00000028745	PC2	0.270401	0	0	13.2507	0.270401	Capzb
ENSMUSG00000049037	PC2	0.269963	0	0	2.21904	0.269963	Clec4a1
ENSMUSG00000058135	PC2	0.269823	0	0	2.78908	0.269823	Gstm1
ENSMUSG00000020460	PC2	-0.268893	9.28936e-232	7.75394e-231	-19.5023	0.268893	Rps27a
ENSMUSG00000038274	PC2	-0.268481	4.99844e-231	4.16929e-230	-23.6832	0.268481	Fau
ENSMUSG00000013707	PC2	0.267892	0	0	11.4155	0.267892	Tnfaip8l2
ENSMUSG00000012405	PC2	-0.267676	1.32099e-229	1.10108e-228	-11.0329	0.267676	Rpl15
ENSMUSG00000101111	PC2	0.267066	0	0	79.1913	0.267066	Gm28437
ENSMUSG00000039997	PC2	0.266905	0	0	1.66002	0.266905	Ifi203
ENSMUSG00000009687	PC2	-0.266529	1.38312e-227	1.15204e-226	-17.1888	0.266529	Fxyd5
ENSMUSG00000073411	PC2	0.266525	0	0	26.9664	0.266525	H2-D1
ENSMUSG00000090862	PC2	-0.266454	1.87026e-227	1.55669e-226	-11.9141	0.266454	Rps13
ENSMUSG00000029076	PC2	-0.266057	9.27706e-227	7.71617e-226	-7.74147	0.266057	Sdf4
ENSMUSG00000033355	PC2	0.265593	0	0	4.96059	0.265593	Rtp4
ENSMUSG00000087107	PC2	0.265485	0	0	2.31972	0.265485	AI662270
ENSMUSG00000031996	PC2	-0.264397	7.35082e-224	6.10968e-223	-7.14076	0.264397	Aplp2
ENSMUSG00000038352	PC2	-0.264374	8.05363e-224	6.68908e-223	-3.30831	0.264374	Arl5c
ENSMUSG00000053398	PC2	-0.264194	1.65712e-223	1.37537e-222	-8.26336	0.264194	Phgdh
ENSMUSG00000042541	PC2	0.264038	0	0	12.0114	0.264038	Sem1
ENSMUSG00000085042	PC2	-0.263536	2.29318e-222	1.90194e-221	-1.81521	0.263536	Abhd11os
ENSMUSG00000050914	PC2	-0.263444	3.31364e-222	2.74636e-221	-3.6974	0.263444	Ankrd37
ENSMUSG00000027642	PC2	-0.263001	1.9373e-221	1.60451e-220	-11.0735	0.263001	Rpn2
ENSMUSG00000055435	PC2	0.262451	0	0	9.55543	0.262451	Maf
ENSMUSG00000027422	PC2	-0.262212	4.45576e-220	3.68774e-219	-15.6099	0.262212	Rrbp1
ENSMUSG00000060743	PC2	0.261854	0	0	11.9289	0.261854	H3f3a
ENSMUSG00000045502	PC2	-0.261023	4.92811e-218	4.07578e-217	-2.86366	0.261023	Hcar2
ENSMUSG00000030738	PC2	-0.260989	5.64359e-218	4.66423e-217	-6.42041	0.260989	Eif3c
ENSMUSG00000042082	PC2	-0.260776	1.30612e-217	1.0787e-216	-4.83519	0.260776	Arsb
ENSMUSG00000027358	PC2	0.260554	0	0	1.37484	0.260554	Bmp2
ENSMUSG00000030329	PC2	-0.260468	4.39924e-217	3.63069e-216	-2.02037	0.260468	Pianp
ENSMUSG00000002944	PC2	0.26016	0	0	4.02752	0.26016	Cd36
ENSMUSG00000089929	PC2	0.259767	0	0	22.6436	0.259767	Bcl2a1b
ENSMUSG00000003484	PC2	0.259347	0	0	2.76342	0.259347	Cyp4f18
ENSMUSG00000027828	PC2	-0.258875	2.2754e-214	1.87656e-213	-4.52806	0.258875	Ssr3
ENSMUSG00000021248	PC2	-0.258729	4.02815e-214	3.31975e-213	-11.7498	0.258729	Tmed10
ENSMUSG00000037805	PC2	-0.258439	1.25241e-213	1.03144e-212	-11.4856	0.258439	Rpl10a
ENSMUSG00000074656	PC2	-0.257804	1.48421e-212	1.22148e-211	-8.85455	0.257804	Eif2s2
ENSMUSG00000037161	PC2	-0.257653	2.67525e-212	2.20013e-211	-1.53075	0.257653	Mgarp
ENSMUSG00000019970	PC2	-0.257577	3.58929e-212	2.94977e-211	-14.1764	0.257577	Sgk1
ENSMUSG00000027221	PC2	-0.257383	7.63523e-212	6.27042e-211	-3.6053	0.257383	Chst1
ENSMUSG00000032231	PC2	-0.257331	9.33186e-212	7.6584e-211	-8.14688	0.257331	Anxa2
ENSMUSG00000023031	PC2	0.256504	0	0	3.36217	0.256504	Cela1
ENSMUSG00000020077	PC2	-0.256189	7.79898e-210	6.39593e-209	-10.8429	0.256189	Srgn
ENSMUSG00000062210	PC2	0.256013	0	0	5.82264	0.256013	Tnfaip8
ENSMUSG00000029614	PC2	-0.255459	1.30124e-208	1.0664e-207	-15.5719	0.255459	Rpl6
ENSMUSG00000009090	PC2	0.25545	0	0	2.71176	0.25545	Ap1b1
ENSMUSG00000024953	PC2	0.255285	0	0	15.0804	0.255285	Prdx5
ENSMUSG00000026956	PC2	0.25406	0	0	5.7061	0.25406	Uap1l1
ENSMUSG00000064367	PC2	-0.253814	7.1954e-206	5.89268e-205	-5.9169	0.253814	mt-Nd5
ENSMUSG00000073489	PC2	0.253716	0	0	3.60848	0.253716	Ifi204
ENSMUSG00000056671	PC2	-0.253497	2.41425e-205	1.97577e-204	-2.62846	0.253497	Prelid2
ENSMUSG00000072620	PC2	0.252652	0	0	5.81001	0.252652	Slfn2
ENSMUSG00000074578	PC2	-0.252379	1.70411e-203	1.39363e-202	-4.43066	0.252379	Zfas1
ENSMUSG00000086290	PC2	-0.252027	6.4861e-203	5.30068e-202	-2.58056	0.252027	Snhg12
ENSMUSG00000021322	PC2	0.251879	0	0	1.6881	0.251879	Aoah
ENSMUSG00000014599	PC2	-0.251736	1.95268e-202	1.59469e-201	-2.25356	0.251736	Csf1
ENSMUSG00000029823	PC2	-0.251585	3.46281e-202	2.82599e-201	-9.57461	0.251585	Luc7l2
ENSMUSG00000076441	PC2	-0.251427	6.28821e-202	5.12822e-201	-1.58195	0.251427	Ass1
ENSMUSG00000005125	PC2	-0.250781	7.20019e-201	5.86788e-200	-2.19001	0.250781	Ndrg1
ENSMUSG00000036905	PC2	0.250585	0	0	100.139	0.250585	C1qb
ENSMUSG00000035242	PC2	0.250502	0	0	18.0687	0.250502	Oaz1
ENSMUSG00000039208	PC2	0.250433	0	0	4.51328	0.250433	Metrnl
ENSMUSG00000029484	PC2	-0.250259	5.14699e-200	4.19169e-199	-15.5201	0.250259	Anxa3
ENSMUSG00000006333	PC2	-0.249863	2.28762e-199	1.86173e-198	-26.672	0.249863	Rps9
ENSMUSG00000037411	PC2	-0.249691	4.36291e-199	3.5482e-198	-3.33247	0.249691	Serpine1
ENSMUSG00000020053	PC2	0.249501	0	0	10.1702	0.249501	Igf1
ENSMUSG00000032715	PC2	-0.249423	1.18839e-198	9.65807e-198	-2.07716	0.249423	Trib3
ENSMUSG00000064215	PC2	0.248698	0	0	7.13228	0.248698	Ifi27
ENSMUSG00000073490	PC2	0.248482	0	0	3.11573	0.248482	Ifi207
ENSMUSG00000060739	PC2	-0.248026	2.20314e-196	1.78925e-195	-4.39282	0.248026	Nsa2
ENSMUSG00000017778	PC2	-0.247112	6.57692e-195	5.33765e-194	-8.10611	0.247112	Cox7c
ENSMUSG00000030256	PC2	-0.246824	1.91202e-194	1.55067e-193	-9.05248	0.246824	Bhlhe41
ENSMUSG00000024725	PC2	0.246268	0	0	8.40897	0.246268	Ostf1
ENSMUSG00000021676	PC2	0.246218	0	0	1.23599	0.246218	Iqgap2
ENSMUSG00000075000	PC2	-0.246158	2.24597e-193	1.82025e-192	-4.78474	0.246158	Nrbf2
ENSMUSG00000022969	PC2	0.245455	0	0	7.97491	0.245455	Il10rb
ENSMUSG00000017754	PC2	0.244874	0	0	4.50641	0.244874	Pltp
ENSMUSG00000021807	PC2	-0.244617	6.52546e-191	5.2849e-190	-7.59557	0.244617	2700060E02Rik
ENSMUSG00000056737	PC2	-0.24402	5.79492e-190	4.69e-189	-10.0624	0.24402	Capg
ENSMUSG00000030790	PC2	-0.243984	6.62423e-190	5.35748e-189	-2.64749	0.243984	Adm
ENSMUSG00000079017	PC2	0.243824	0	0	27.6867	0.243824	Ifi27l2a
ENSMUSG00000050335	PC2	-0.24377	1.44567e-189	1.16841e-188	-45.9373	0.24377	Lgals3
ENSMUSG00000028692	PC2	0.243655	0	0	16.2154	0.243655	Akr1a1
ENSMUSG00000009013	PC2	0.243272	0	0	8.42262	0.243272	Dynll1
ENSMUSG00000043832	PC2	0.242561	0	0	5.23751	0.242561	Clec4a3
ENSMUSG00000057113	PC2	-0.242231	3.91736e-187	3.16387e-186	-9.40843	0.242231	Npm1
ENSMUSG00000073616	PC2	-0.242185	4.63404e-187	3.74012e-186	-7.80592	0.242185	Cops9
ENSMUSG00000029465	PC2	0.241992	0	0	12.4973	0.241992	Arpc3
ENSMUSG00000019872	PC2	0.241953	0	0	3.85735	0.241953	Smpdl3a
ENSMUSG00000026879	PC2	0.241913	0	0	5.7829	0.241913	Gsn
ENSMUSG00000040751	PC2	-0.241913	1.24157e-186	1.00138e-185	-7.64007	0.241913	Lat2
ENSMUSG00000112148	PC2	-0.241502	5.49583e-186	4.42957e-185	-3.33876	0.241502	Lilrb4a
ENSMUSG00000025289	PC2	-0.241098	2.35947e-185	1.9004e-184	-5.742	0.241098	Prdx4
ENSMUSG00000040385	PC2	0.240827	0	0	9.05954	0.240827	Ppp1ca
ENSMUSG00000028249	PC2	0.240694	0	0	12.8274	0.240694	Sdcbp
ENSMUSG00000024177	PC2	0.240509	0	0	1.97645	0.240509	Nme4
ENSMUSG00000029752	PC2	-0.239961	1.41068e-183	1.13543e-182	-1.97828	0.239961	Asns
ENSMUSG00000024180	PC2	0.238661	0	0	0.890679	0.238661	Tmem8
ENSMUSG00000057191	PC2	0.238555	0	0	2.16662	0.238555	AB124611
ENSMUSG00000032525	PC2	-0.238172	8.45031e-181	6.79681e-180	-5.62525	0.238172	Nktr
ENSMUSG00000035273	PC2	-0.237397	1.32553e-179	1.06543e-178	-1.97016	0.237397	Hpse
ENSMUSG00000033066	PC2	0.2369	0	0	2.52783	0.2369	Gas7
ENSMUSG00000052776	PC2	0.236296	0	0	1.70539	0.236296	Oas1a
ENSMUSG00000000088	PC2	0.236142	0	0	9.25492	0.236142	Cox5a
ENSMUSG00000026003	PC2	-0.236085	1.36788e-177	1.09871e-176	-3.56771	0.236085	Acadl
ENSMUSG00000017781	PC2	0.235989	0	0	6.02636	0.235989	Pitpna
ENSMUSG00000029713	PC2	0.235466	0	0	9.52458	0.235466	Gnb2
ENSMUSG00000004207	PC2	0.23472	0	0	40.0418	0.23472	Psap
ENSMUSG00000033467	PC2	-0.234275	7.85927e-175	6.30843e-174	-5.72876	0.234275	Crlf2
ENSMUSG00000027009	PC2	0.233285	0	0	0.954293	0.233285	Itga4
ENSMUSG00000021660	PC2	-0.232431	4.7944e-172	3.8457e-171	-9.80345	0.232431	Btf3
ENSMUSG00000025743	PC2	-0.231872	3.31289e-171	2.65552e-170	-2.31755	0.231872	Sdc3
ENSMUSG00000028843	PC2	0.231221	0	0	19.7097	0.231221	Sh3bgrl3
ENSMUSG00000001751	PC2	-0.231151	3.97762e-170	3.18618e-169	-6.31162	0.231151	Naglu
ENSMUSG00000035967	PC2	-0.230566	2.97266e-169	2.37955e-168	-3.62785	0.230566	Ints6l
ENSMUSG00000000982	PC2	-0.230274	8.09289e-169	6.47376e-168	-32.2319	0.230274	Ccl3
ENSMUSG00000073643	PC2	-0.230186	1.09342e-168	8.74065e-168	-2.8291	0.230186	Wdfy1
ENSMUSG00000034786	PC2	0.229964	0	0	6.0979	0.229964	Gpsm3
ENSMUSG00000002233	PC2	-0.228889	9.17391e-167	7.32849e-166	-5.6422	0.228889	Rhoc
ENSMUSG00000026786	PC2	-0.228856	1.02606e-166	8.191e-166	-11.8501	0.228856	Apbb1ip
ENSMUSG00000061315	PC2	-0.228197	9.65453e-166	7.70192e-165	-11.6532	0.228197	Naca
ENSMUSG00000031851	PC2	0.228022	0	0	6.53942	0.228022	Ntpcr
ENSMUSG00000025856	PC2	-0.227822	3.4379e-165	2.74073e-164	-3.07662	0.227822	Pdgfa
ENSMUSG00000023982	PC2	-0.22781	3.58073e-165	2.85264e-164	-3.22961	0.22781	Guca1a
ENSMUSG00000044629	PC2	0.227805	0	0	3.43615	0.227805	Cnrip1
ENSMUSG00000040618	PC2	-0.227593	7.48202e-165	5.95663e-164	-2.89082	0.227593	Pck2
ENSMUSG00000028495	PC2	-0.227526	9.35795e-165	7.44504e-164	-16.2005	0.227526	Rps6
ENSMUSG00000019804	PC2	0.227462	0	0	8.3794	0.227462	Snx3
ENSMUSG00000020402	PC2	-0.227047	4.73278e-164	3.76277e-163	-5.11329	0.227047	Vdac1
ENSMUSG00000068397	PC2	-0.226762	1.2363e-163	9.82245e-163	-1.62501	0.226762	Gm10240
ENSMUSG00000004891	PC2	-0.226186	8.58207e-163	6.81388e-162	-1.64337	0.226186	Nes
ENSMUSG00000006611	PC2	0.226011	0	0	5.02378	0.226011	Hfe
ENSMUSG00000025993	PC2	0.225652	0	0	4.93462	0.225652	Slc40a1
ENSMUSG00000060591	PC2	0.225483	0	0	11.9558	0.225483	Ifitm2
ENSMUSG00000019726	PC2	-0.224823	8.24236e-161	6.53972e-160	-2.09062	0.224823	Lyst
ENSMUSG00000001472	PC2	-0.224307	4.60507e-160	3.65132e-159	-5.09132	0.224307	Tcf25
ENSMUSG00000016534	PC2	-0.224305	4.64148e-160	3.6777e-159	-10.3842	0.224305	Lamp2
ENSMUSG00000027303	PC2	-0.222933	4.39371e-158	3.47902e-157	-7.08427	0.222933	Ptpra
ENSMUSG00000001525	PC2	-0.222868	5.459e-158	4.31962e-157	-12.2356	0.222868	Tubb5
ENSMUSG00000033184	PC2	-0.222692	9.77015e-158	7.72574e-157	-4.60684	0.222692	Tmed7
ENSMUSG00000030541	PC2	0.22223	0	0	5.07429	0.22223	Idh2
ENSMUSG00000049744	PC2	0.222163	0	0	0.955356	0.222163	Arhgap15
ENSMUSG00000024621	PC2	0.221964	0	0	36.4814	0.221964	Csf1r
ENSMUSG00000086503	PC2	-0.221759	2.10913e-156	1.66667e-155	-32.4248	0.221759	Xist
ENSMUSG00000087006	PC2	-0.221582	3.77289e-156	2.97938e-155	-4.03724	0.221582	Gm13889
ENSMUSG00000020737	PC2	0.221232	0	0	6.19862	0.221232	Hn1
ENSMUSG00000026385	PC2	0.221212	0	0	6.5618	0.221212	Dbi
ENSMUSG00000017466	PC2	-0.220861	4.01887e-155	3.17149e-154	-11.8716	0.220861	Timp2
ENSMUSG00000030103	PC2	-0.220112	4.64336e-154	3.66184e-153	-1.13468	0.220112	Bhlhe40
ENSMUSG00000029207	PC2	-0.219746	1.53021e-153	1.20594e-152	-2.92549	0.219746	Apbb2
ENSMUSG00000028649	PC2	-0.219193	9.23671e-153	7.27446e-152	-4.51655	0.219193	Macf1
ENSMUSG00000005054	PC2	0.218926	0	0	14.1032	0.218926	Cstb
ENSMUSG00000024181	PC2	0.218803	0	0	3.75336	0.218803	Mrpl28
ENSMUSG00000064370	PC2	0.218713	0	0	32.3143	0.218713	mt-Cytb
ENSMUSG00000025791	PC2	-0.218552	7.37837e-152	5.80699e-151	-2.38419	0.218552	Pgm2
ENSMUSG00000036353	PC2	0.218545	0	0	96.4601	0.218545	P2ry12
ENSMUSG00000041926	PC2	0.217897	0	0	5.19	0.217897	Rnpep
ENSMUSG00000025464	PC2	0.217493	0	0	2.26845	0.217493	Paox
ENSMUSG00000041028	PC2	-0.217412	2.9129e-150	2.291e-149	-5.67662	0.217412	Ghitm
ENSMUSG00000000740	PC2	-0.217204	5.69691e-150	4.47761e-149	-21.8887	0.217204	Rpl13
ENSMUSG00000022957	PC2	0.216422	0	0	1.07921	0.216422	Itsn1
ENSMUSG00000018906	PC2	-0.216257	1.18702e-148	9.3234e-148	-1.54503	0.216257	P4ha2
ENSMUSG00000034243	PC2	-0.215968	2.98489e-148	2.3429e-147	-4.56291	0.215968	Golgb1
ENSMUSG00000058715	PC2	0.215892	0	0	35.851	0.215892	Fcer1g
ENSMUSG00000020841	PC2	-0.215881	3.94896e-148	3.09754e-147	-2.10171	0.215881	Cpd
ENSMUSG00000071796	PC2	-0.21582	4.78583e-148	3.75146e-147	-3.38226	0.21582	6820431F20Rik
ENSMUSG00000051627	PC2	-0.215666	7.83389e-148	6.13664e-147	-2.29272	0.215666	Hist1h1e
ENSMUSG00000043004	PC2	0.215109	0	0	3.63597	0.215109	Gng2
ENSMUSG00000033721	PC2	0.21365	0	0	0.790167	0.21365	Vav3
ENSMUSG00000034807	PC2	-0.213617	5.21205e-145	4.0801e-144	-4.09096	0.213617	Colgalt1
ENSMUSG00000056124	PC2	0.213353	0	0	2.09075	0.213353	B4galt6
ENSMUSG00000097328	PC2	0.213122	0	0	2.47574	0.213122	Tnfsf12
ENSMUSG00000025950	PC2	0.213044	0	0	3.03573	0.213044	Idh1
ENSMUSG00000022051	PC2	-0.212827	6.27606e-144	4.90975e-143	-6.79027	0.212827	Bnip3l
ENSMUSG00000055943	PC2	-0.212793	6.96939e-144	5.4485e-143	-6.36681	0.212793	Emc7
ENSMUSG00000004709	PC2	-0.212485	1.83276e-143	1.43186e-142	-1.65101	0.212485	Cd244
ENSMUSG00000034652	PC2	0.212396	0	0	5.70537	0.212396	Cd300a
ENSMUSG00000018930	PC2	-0.212264	3.66707e-143	2.863e-142	-32.0351	0.212264	Ccl4
ENSMUSG00000021665	PC2	-0.212067	6.79421e-143	5.30094e-142	-190.362	0.212067	Hexb
ENSMUSG00000039218	PC2	-0.212039	7.43128e-143	5.79412e-142	-9.7648	0.212039	Srrm2
ENSMUSG00000021939	PC2	-0.21183	1.42675e-142	1.11169e-141	-118.116	0.21183	Ctsb
ENSMUSG00000034353	PC2	-0.21158	3.1165e-142	2.42668e-141	-4.83216	0.21158	Ramp1
ENSMUSG00000002111	PC2	0.211271	0	0	10.1266	0.211271	Spi1
ENSMUSG00000032959	PC2	-0.210766	3.94196e-141	3.0674e-140	-6.12367	0.210766	Pebp1
ENSMUSG00000021871	PC2	0.210699	0	0	6.09984	0.210699	Pnp
ENSMUSG00000026193	PC2	-0.210402	1.21924e-140	9.48112e-140	-4.67773	0.210402	Fn1
ENSMUSG00000022312	PC2	-0.20999	4.38252e-140	3.40569e-139	-7.11974	0.20999	Eif3h
ENSMUSG00000003541	PC2	-0.209963	4.76768e-140	3.70254e-139	-4.49503	0.209963	Ier3
ENSMUSG00000020277	PC2	-0.209507	1.95184e-139	1.51478e-138	-4.39212	0.209507	Pfkl
ENSMUSG00000078453	PC2	0.209148	0	0	3.79174	0.209148	Abracl
ENSMUSG00000001289	PC2	-0.208993	9.54664e-139	7.40402e-138	-10.622	0.208993	Pfdn5
ENSMUSG00000032436	PC2	0.208424	0	0	8.84558	0.208424	Cmtm7
ENSMUSG00000021218	PC2	0.208199	0	0	9.50855	0.208199	Gdi2
ENSMUSG00000006494	PC2	-0.208042	1.77302e-137	1.37418e-136	-4.03488	0.208042	Pdk1
ENSMUSG00000024696	PC2	0.207992	0	0	4.66902	0.207992	Lpxn
ENSMUSG00000030717	PC2	-0.207949	2.3557e-137	1.82458e-136	-4.75275	0.207949	Nupr1
ENSMUSG00000079293	PC2	-0.207835	3.33899e-137	2.58446e-136	-3.13563	0.207835	Clec7a
ENSMUSG00000038147	PC2	-0.207516	8.86279e-137	6.85549e-136	-8.44332	0.207516	Cd84
ENSMUSG00000040855	PC2	0.207439	0	0	0.878278	0.207439	Reps2
ENSMUSG00000025408	PC2	-0.20715	2.71428e-136	2.09815e-135	-3.71376	0.20715	Ddit3
ENSMUSG00000040249	PC2	-0.207057	3.60544e-136	2.78518e-135	-5.45114	0.207057	Lrp1
ENSMUSG00000005656	PC2	0.206893	0	0	5.55054	0.206893	Snx6
ENSMUSG00000058013	PC2	-0.206758	8.96849e-136	6.92353e-135	-1.728	0.206758	2011-09-01
ENSMUSG00000053040	PC2	0.206425	0	0	1.55596	0.206425	Aph1c
ENSMUSG00000032336	PC2	-0.206272	3.9328e-135	3.03406e-134	-3.47508	0.206272	Nptn
ENSMUSG00000018395	PC2	0.20601	0	0	2.42728	0.20601	Kif3a
ENSMUSG00000039163	PC2	-0.205739	1.98139e-134	1.52759e-133	-2.6334	0.205739	Cmc1
ENSMUSG00000038332	PC2	0.205677	0	0	2.82046	0.205677	Sesn1
ENSMUSG00000037148	PC2	0.205353	0	0	0.831241	0.205353	Arhgap10
ENSMUSG00000063286	PC2	-0.204853	2.88247e-133	2.22083e-132	-3.09115	0.204853	Gm8995
ENSMUSG00000022707	PC2	-0.204102	2.75953e-132	2.12471e-131	-2.85657	0.204102	Gbe1
ENSMUSG00000059776	PC2	-0.203996	3.79608e-132	2.92089e-131	-2.49099	0.203996	Rpl13-ps6
ENSMUSG00000049775	PC2	0.203394	0	0	197.063	0.203394	Tmsb4x
ENSMUSG00000031129	PC2	0.202793	0	0	3.49423	0.202793	Slc9a9
ENSMUSG00000032437	PC2	-0.202584	2.58729e-130	1.98948e-129	-2.19571	0.202584	Stt3b
ENSMUSG00000031762	PC2	-0.202577	2.64382e-130	2.03161e-129	-14.9553	0.202577	Mt2
ENSMUSG00000025745	PC2	-0.202379	4.77352e-130	3.66575e-129	-3.50019	0.202379	Hadha
ENSMUSG00000030760	PC2	-0.202288	6.24578e-130	4.79321e-129	-4.28876	0.202288	Acer3
ENSMUSG00000028041	PC2	-0.201411	8.42513e-129	6.46147e-128	-5.28161	0.201411	Adam15
ENSMUSG00000024835	PC2	0.201253	0	0	4.98296	0.201253	Coro1b
ENSMUSG00000015312	PC2	-0.200916	3.64021e-128	2.78995e-127	-1.74684	0.200916	Gadd45b
ENSMUSG00000053565	PC2	-0.200504	1.2266e-127	9.39488e-127	-6.49688	0.200504	Eif3k
ENSMUSG00000049760	PC2	-0.200451	1.43555e-127	1.09881e-126	-5.28474	0.200451	2410015M20Rik
ENSMUSG00000037062	PC2	-0.2003	2.23833e-127	1.71216e-126	-8.16973	0.2003	Sh3glb1
ENSMUSG00000027506	PC2	-0.200298	2.25214e-127	1.72159e-126	-6.25484	0.200298	Tpd52
ENSMUSG00000007041	PC2	0.200193	0	0	11.2438	0.200193	Clic1
ENSMUSG00000066800	PC2	0.200014	0	0	1.71303	0.200014	Rnasel
ENSMUSG00000027447	PC2	0.199652	0	0	621.554	0.199652	Cst3
ENSMUSG00000019873	PC2	-0.19955	2.02318e-126	1.54556e-125	-3.98638	0.19955	Reep3
ENSMUSG00000032312	PC2	0.199077	0	0	3.85879	0.199077	Csk
ENSMUSG00000026126	PC2	0.198904	0	0	7.03688	0.198904	Ptpn18
ENSMUSG00000078622	PC2	-0.198666	2.6836e-125	2.04874e-124	-3.93552	0.198666	Ccdc47
ENSMUSG00000058056	PC2	0.198658	0	0	1.00896	0.198658	Palld
ENSMUSG00000020048	PC2	-0.198466	4.80728e-125	3.66762e-124	-11.5986	0.198466	Hsp90b1
ENSMUSG00000019659	PC2	0.19843	0	0	5.83356	0.19843	Ccdc12
ENSMUSG00000030447	PC2	-0.198301	7.76904e-125	5.92339e-124	-7.83682	0.198301	Cyfip1
ENSMUSG00000067736	PC2	-0.198299	7.82146e-125	5.95948e-124	-2.88768	0.198299	Gm10222
ENSMUSG00000063882	PC2	-0.198219	9.87737e-125	7.52106e-124	-8.32651	0.198219	Uqcrh
ENSMUSG00000026773	PC2	-0.19789	2.57179e-124	1.957e-123	-2.07867	0.19789	Pfkfb3
ENSMUSG00000029560	PC2	0.197529	0	0	2.29796	0.197529	Snx8
ENSMUSG00000062825	PC2	0.197509	0	0	19.251	0.197509	Actg1
ENSMUSG00000044894	PC2	-0.197454	9.10693e-124	6.92541e-123	-7.0017	0.197454	Uqcrq
ENSMUSG00000031438	PC2	-0.196984	3.54605e-123	2.69486e-122	-2.70968	0.196984	Rnf128
ENSMUSG00000041355	PC2	-0.196427	1.77208e-122	1.34584e-121	-5.4687	0.196427	Ssr2
ENSMUSG00000028062	PC2	0.196306	0	0	4.99003	0.196306	Lamtor2
ENSMUSG00000029767	PC2	-0.196282	2.69097e-122	2.04238e-121	-2.39341	0.196282	Calu
ENSMUSG00000019832	PC2	0.19605	0	0	2.91454	0.19605	Rab32
ENSMUSG00000093904	PC2	-0.1959	8.06324e-122	6.11584e-121	-6.32661	0.1959	Tomm20
ENSMUSG00000035376	PC2	-0.195778	1.14466e-121	8.67646e-121	-3.32287	0.195778	Hacd2
ENSMUSG00000066026	PC2	0.195722	0	0	6.01797	0.195722	Dhrs3
ENSMUSG00000027940	PC2	0.195689	0	0	7.71608	0.195689	Tpm3
ENSMUSG00000041560	PC2	-0.195169	6.55719e-121	4.96709e-120	-5.17574	0.195169	Nop53
ENSMUSG00000024038	PC2	-0.195166	6.62281e-121	5.01356e-120	-6.08593	0.195166	Ndufv3
ENSMUSG00000037822	PC2	-0.195154	6.85261e-121	5.18416e-120	-5.74916	0.195154	Smim14
ENSMUSG00000031939	PC2	-0.194153	1.19067e-119	9.00191e-119	-2.97425	0.194153	Taf1d
ENSMUSG00000021213	PC2	0.193594	0	0	1.06431	0.193594	Akr1c13
ENSMUSG00000035352	PC2	-0.193311	1.29932e-118	9.81698e-118	-27.9528	0.193311	Ccl12
ENSMUSG00000060216	PC2	0.193276	0	0	6.44051	0.193276	Arrb2
ENSMUSG00000030795	PC2	-0.193216	1.69907e-118	1.2829e-117	-9.00895	0.193216	Fus
ENSMUSG00000035711	PC2	0.193157	0	0	2.87524	0.193157	Dok3
ENSMUSG00000074129	PC2	-0.192566	1.06722e-117	8.05296e-117	-17.3034	0.192566	Rpl13a
ENSMUSG00000019132	PC2	0.192361	0	0	2.40176	0.192361	BC005537
ENSMUSG00000040613	PC2	0.192119	0	0	3.25444	0.192119	Apobec1
ENSMUSG00000037876	PC2	-0.191866	7.65898e-117	5.77555e-116	-4.26335	0.191866	Jmjd1c
ENSMUSG00000061477	PC2	-0.191847	8.08504e-117	6.09292e-116	-10.8845	0.191847	Rps7
ENSMUSG00000029413	PC2	-0.191619	1.53459e-116	1.15573e-115	-2.80392	0.191619	Naaa
ENSMUSG00000036067	PC2	-0.191474	2.30226e-116	1.73276e-115	-1.25474	0.191474	Slc2a6
ENSMUSG00000039007	PC2	0.191389	0	0	1.83436	0.191389	Cpq
ENSMUSG00000074802	PC2	-0.191243	4.39109e-116	3.30277e-115	-1.47334	0.191243	Gas2l3
ENSMUSG00000024556	PC2	-0.191178	5.2807e-116	3.96933e-115	-1.934	0.191178	Me2
ENSMUSG00000060675	PC2	0.190852	0	0	1.8617	0.190852	Pla2g16
ENSMUSG00000021306	PC2	-0.190745	1.76809e-115	1.32817e-114	-3.11206	0.190745	Gpr137b
ENSMUSG00000004665	PC2	0.190614	0	0	1.61173	0.190614	Cnn2
ENSMUSG00000031266	PC2	-0.19057	2.88699e-115	2.16728e-114	-1.79958	0.19057	Gla
ENSMUSG00000026536	PC2	0.190502	0	0	1.07957	0.190502	Ifi211
ENSMUSG00000056211	PC2	-0.190466	3.85688e-115	2.89352e-114	-3.58151	0.190466	R3hdm1
ENSMUSG00000041439	PC2	0.190208	0	0	0.491046	0.190208	Mfsd6
ENSMUSG00000025016	PC2	-0.190164	8.93606e-115	6.69975e-114	-5.5902	0.190164	Tm9sf3
ENSMUSG00000073676	PC2	-0.190147	9.36398e-115	7.01609e-114	-5.66201	0.190147	Hspe1
ENSMUSG00000022336	PC2	-0.190137	9.63577e-115	7.21512e-114	-5.10337	0.190137	Eif3e
ENSMUSG00000025875	PC2	0.189963	0	0	1.22665	0.189963	Tspan17
ENSMUSG00000029426	PC2	-0.189858	2.09423e-114	1.56713e-113	-4.72263	0.189858	Scarb2
ENSMUSG00000024493	PC2	-0.189251	1.12598e-113	8.42042e-113	-2.38028	0.189251	Lars
ENSMUSG00000041801	PC2	-0.189197	1.30632e-113	9.76277e-113	-1.62497	0.189197	Phlda3
ENSMUSG00000026087	PC2	-0.189133	1.56307e-113	1.16742e-112	-3.79343	0.189133	Mrpl30
ENSMUSG00000040435	PC2	-0.188956	2.55045e-113	1.90366e-112	-2.52486	0.188956	Ppp1r15a
ENSMUSG00000004070	PC2	0.188948	0	0	4.65717	0.188948	Hmox2
ENSMUSG00000102070	PC2	0.188754	0	0	27.0263	0.188754	Gm28661
ENSMUSG00000112023	PC2	-0.188711	5.01641e-113	3.74186e-112	-4.43874	0.188711	Lilr4b
ENSMUSG00000029213	PC2	0.188609	0	0	6.48266	0.188609	Commd8
ENSMUSG00000040462	PC2	-0.1884	1.18139e-112	8.80663e-112	-5.82497	0.1884	Os9
ENSMUSG00000028207	PC2	-0.188328	1.43962e-112	1.07248e-111	-6.26466	0.188328	Asph
ENSMUSG00000078920	PC2	0.188232	0	0	0.99474	0.188232	Ifi47
ENSMUSG00000033096	PC2	-0.187989	3.66217e-112	2.72649e-111	-2.39717	0.187989	Apmap
ENSMUSG00000031903	PC2	0.187978	0	0	6.25598	0.187978	Pla2g15
ENSMUSG00000071042	PC2	-0.187802	6.12207e-112	4.55499e-111	-4.13874	0.187802	Rasgrp3
ENSMUSG00000052485	PC2	0.187687	0	0	0.586285	0.187687	Tmem171
ENSMUSG00000022014	PC2	0.187576	0	0	2.29034	0.187576	Epsti1
ENSMUSG00000027999	PC2	-0.187438	1.66315e-111	1.23664e-110	-2.32371	0.187438	Pla2g12a
ENSMUSG00000022106	PC2	0.187293	0	0	4.73048	0.187293	Rcbtb2
ENSMUSG00000043008	PC2	-0.186924	6.77203e-111	5.03219e-110	-4.11654	0.186924	Klhl6
ENSMUSG00000002058	PC2	0.186855	0	0	1.26739	0.186855	Unc119
ENSMUSG00000063714	PC2	-0.186616	1.57016e-110	1.16602e-109	-1.97519	0.186616	Sp3os
ENSMUSG00000041697	PC2	-0.186423	2.6618e-110	1.97544e-109	-8.64574	0.186423	Cox6a1
ENSMUSG00000028019	PC2	0.18619	0	0	0.461728	0.18619	Pdgfc
ENSMUSG00000035637	PC2	-0.186005	8.28263e-110	6.14299e-109	-1.73104	0.186005	Grhpr
ENSMUSG00000063870	PC2	-0.185632	2.28352e-109	1.69255e-108	-3.12645	0.185632	Chd4
ENSMUSG00000086507	PC2	0.18501	0	0	9.47906	0.18501	Adap2os
ENSMUSG00000052681	PC2	0.184694	0	0	7.75995	0.184694	Rap1b
ENSMUSG00000035268	PC2	0.184586	0	0	5.03457	0.184586	Pkig
ENSMUSG00000024737	PC2	-0.183996	1.88993e-107	1.39994e-106	-4.39219	0.183996	Slc15a3
ENSMUSG00000015980	PC2	-0.183981	1.96514e-107	1.45473e-106	-1.1856	0.183981	Lrrc27
ENSMUSG00000068874	PC2	-0.183942	2.18218e-107	1.61437e-106	-3.17497	0.183942	Selenbp1
ENSMUSG00000044080	PC2	0.18379	0	0	3.32077	0.18379	S100a1
ENSMUSG00000015396	PC2	-0.183657	4.69403e-107	3.47044e-106	-5.79966	0.183657	Cd83
ENSMUSG00000063193	PC2	0.183523	0	0	1.24311	0.183523	Cd300lb
ENSMUSG00000024338	PC2	0.183285	0	0	5.89455	0.183285	Psmb8
ENSMUSG00000105388	PC2	-0.182961	3.02251e-106	2.23322e-105	-1.16393	0.182961	Rpl36a-ps2
ENSMUSG00000073982	PC2	0.182888	0	0	3.71992	0.182888	Rhog
ENSMUSG00000056234	PC2	0.182801	0	0	2.88448	0.182801	Ncoa4
ENSMUSG00000016496	PC2	-0.182784	4.83985e-106	3.57374e-105	-1.16155	0.182784	Cd274
ENSMUSG00000039497	PC2	0.182742	0	0	1.35847	0.182742	Dse
ENSMUSG00000026395	PC2	-0.182678	6.43561e-106	4.74905e-105	-4.9141	0.182678	Ptprc
ENSMUSG00000043445	PC2	-0.182458	1.15414e-105	8.51144e-105	-3.33068	0.182458	Pgp
ENSMUSG00000054312	PC2	0.182362	0	0	4.08041	0.182362	Mrps21
ENSMUSG00000056749	PC2	-0.182119	2.84884e-105	2.0996e-104	-1.28705	0.182119	Nfil3
ENSMUSG00000020644	PC2	-0.182036	3.54812e-105	2.61334e-104	-5.64239	0.182036	Id2
ENSMUSG00000056069	PC2	0.181533	0	0	9.86533	0.181533	Fam105a
ENSMUSG00000025854	PC2	-0.181426	1.78757e-104	1.31579e-103	-3.06115	0.181426	Fam20c
ENSMUSG00000070427	PC2	-0.181345	2.2146e-104	1.62909e-103	-1.36818	0.181345	Il18bp
ENSMUSG00000050708	PC2	0.181344	0	0	277.894	0.181344	Ftl1
ENSMUSG00000021427	PC2	-0.18131	2.4339e-104	1.78929e-103	-4.27233	0.18131	Ssr1
ENSMUSG00000042622	PC2	-0.181266	2.73106e-104	2.00649e-103	-0.694031	0.181266	Maff
ENSMUSG00000049119	PC2	0.181151	0	0	0.491811	0.181151	Fam110b
ENSMUSG00000031799	PC2	-0.181055	4.76751e-104	3.50046e-103	-3.61457	0.181055	Tpm4
ENSMUSG00000031807	PC2	-0.180926	6.70596e-104	4.92064e-103	-4.58933	0.180926	Pgls
ENSMUSG00000029705	PC2	-0.180537	1.8687e-103	1.37034e-102	-3.37237	0.180537	Cux1
ENSMUSG00000040564	PC2	-0.180464	2.26424e-103	1.65935e-102	-9.01644	0.180464	Apoc1
ENSMUSG00000060032	PC2	0.180412	0	0	3.95376	0.180412	H2afj
ENSMUSG00000025283	PC2	0.180258	0	0	10.9923	0.180258	Sat1
ENSMUSG00000041891	PC2	-0.180087	6.09849e-103	4.46651e-102	-4.06323	0.180087	Lman1
ENSMUSG00000027639	PC2	0.180021	0	0	2.80891	0.180021	Samhd1
ENSMUSG00000031146	PC2	-0.179617	2.09501e-102	1.53342e-101	-2.13955	0.179617	Plp2
ENSMUSG00000058818	PC2	0.179576	0	0	1.96362	0.179576	Pirb
ENSMUSG00000052102	PC2	0.179487	0	0	2.91909	0.179487	Gnpda1
ENSMUSG00000010830	PC2	-0.179437	3.34752e-102	2.44865e-101	-0.724868	0.179437	Kdelr3
ENSMUSG00000054675	PC2	0.179302	0	0	31.4745	0.179302	Tmem119
ENSMUSG00000097439	PC2	-0.179234	5.69661e-102	4.16436e-101	-1.11422	0.179234	Gm16754
ENSMUSG00000026473	PC2	0.179153	0	0	13.2562	0.179153	Glul
ENSMUSG00000029561	PC2	0.179013	0	0	1.38215	0.179013	Oasl2
ENSMUSG00000022013	PC2	0.178816	0	0	2.585	0.178816	Dnajc15
ENSMUSG00000034595	PC2	0.178684	0	0	4.58918	0.178684	Ppp1r18
ENSMUSG00000030096	PC2	0.178348	0	0	4.41987	0.178348	Slc6a6
ENSMUSG00000024527	PC2	-0.178219	8.00579e-101	5.84877e-100	-1.87823	0.178219	Afg3l2
ENSMUSG00000079426	PC2	0.178095	0	0	6.79849	0.178095	Arpc4
ENSMUSG00000023952	PC2	-0.178041	1.2706e-100	9.2768e-100	-4.0599	0.178041	Gtpbp2
ENSMUSG00000064351	PC2	-0.178019	1.34548e-100	9.81741e-100	-22.6492	0.178019	mt-Co1
ENSMUSG00000054510	PC2	0.177868	0	0	0.474573	0.177868	Gm14461
ENSMUSG00000016494	PC2	-0.177756	2.65975e-100	1.9395e-99	-5.36238	0.177756	Cd34
ENSMUSG00000041959	PC2	0.177476	0	0	1.85848	0.177476	S100a10
ENSMUSG00000027533	PC2	0.177404	0	0	15.6356	0.177404	Fabp5
ENSMUSG00000026566	PC2	-0.177363	7.35689e-100	5.36133e-99	-0.929973	0.177363	Mpzl1
ENSMUSG00000074874	PC2	0.177329	0	0	3.00448	0.177329	Ctla2b
ENSMUSG00000037857	PC2	-0.177108	1.42191e-99	1.03557e-98	-1.89744	0.177108	Nufip2
ENSMUSG00000018286	PC2	-0.177104	1.43527e-99	1.04465e-98	-7.09724	0.177104	Psmb6
ENSMUSG00000026021	PC2	0.176545	0	0	4.48941	0.176545	Sumo1
ENSMUSG00000100131	PC2	-0.176516	6.53006e-99	4.74991e-98	-4.33754	0.176516	Gm28439
ENSMUSG00000097423	PC2	0.176342	0	0	2.05782	0.176342	Gm26522
ENSMUSG00000078193	PC2	-0.176289	1.17109e-98	8.51313e-98	-2.91458	0.176289	Gm2000
ENSMUSG00000022122	PC2	0.176232	0	0	1.17135	0.176232	Ednrb
ENSMUSG00000106106	PC2	0.175881	0	0	1.30551	0.175881	CT010467.1
ENSMUSG00000031897	PC2	0.175686	0	0	3.82479	0.175686	Psmb10
ENSMUSG00000021270	PC2	-0.175671	5.69791e-98	4.13947e-97	-4.0855	0.175671	Hsp90aa1
ENSMUSG00000031812	PC2	0.175471	0	0	5.02263	0.175471	Map1lc3b
ENSMUSG00000000278	PC2	-0.175144	2.1912e-97	1.59089e-96	-3.19915	0.175144	Scpep1
ENSMUSG00000025068	PC2	-0.175141	2.20676e-97	1.6012e-96	-3.271	0.175141	Gsto1
ENSMUSG00000055782	PC2	-0.174877	4.32593e-97	3.1369e-96	-2.7545	0.174877	Abcd2
ENSMUSG00000042312	PC2	0.174783	0	0	3.15108	0.174783	S100a13
ENSMUSG00000030538	PC2	0.174662	0	0	3.02206	0.174662	Cib1
ENSMUSG00000035885	PC2	-0.174586	9.04555e-97	6.55522e-96	-9.86318	0.174586	Cox8a
ENSMUSG00000038708	PC2	-0.174493	1.14617e-96	8.30104e-96	-2.02744	0.174493	Golga4
ENSMUSG00000071637	PC2	0.174287	0	0	3.74794	0.174287	Cebpd
ENSMUSG00000047747	PC2	0.174251	0	0	1.2322	0.174251	Rnf150
ENSMUSG00000036894	PC2	0.173918	0	0	2.75146	0.173918	Rap2b
ENSMUSG00000000184	PC2	0.173595	0	0	1.04788	0.173595	Ccnd2
ENSMUSG00000033581	PC2	-0.173581	1.15494e-95	8.3594e-95	-1.39153	0.173581	Igf2bp2
ENSMUSG00000086763	PC2	0.173253	0	0	2.68346	0.173253	Plxna4os1
ENSMUSG00000032462	PC2	-0.173177	3.20305e-95	2.31692e-94	-1.13128	0.173177	Pik3cb
ENSMUSG00000057315	PC2	-0.173157	3.36176e-95	2.43022e-94	-1.45408	0.173157	Arhgap24
ENSMUSG00000023951	PC2	-0.173119	3.70126e-95	2.674e-94	-0.705767	0.173119	Vegfa
ENSMUSG00000028333	PC2	-0.173077	4.11645e-95	2.97212e-94	-3.60238	0.173077	Anp32b
ENSMUSG00000031532	PC2	-0.17285	7.27649e-95	5.25046e-94	-8.41655	0.17285	Saraf
ENSMUSG00000040268	PC2	-0.172764	9.04512e-95	6.52262e-94	-2.05419	0.172764	Plekha1
ENSMUSG00000018819	PC2	-0.172556	1.52448e-94	1.09866e-93	-4.08948	0.172556	Lsp1
ENSMUSG00000024349	PC2	0.172469	0	0	6.23026	0.172469	Tmem173
ENSMUSG00000058558	PC2	-0.172358	2.50678e-94	1.80547e-93	-4.25813	0.172358	Rpl5
ENSMUSG00000053559	PC2	0.172323	0	0	2.77124	0.172323	Smagp
ENSMUSG00000096145	PC2	-0.172233	3.42311e-94	2.46392e-93	-3.82832	0.172233	Vkorc1
ENSMUSG00000060143	PC2	-0.172114	4.61026e-94	3.31638e-93	-4.45848	0.172114	Gm10076
ENSMUSG00000001123	PC2	0.172095	0	0	5.00839	0.172095	Lgals9
ENSMUSG00000040466	PC2	0.171777	0	0	6.02865	0.171777	Blvrb
ENSMUSG00000029553	PC2	0.171697	0	0	0.508763	0.171697	Tfec
ENSMUSG00000029816	PC2	0.171671	0	0	9.95928	0.171671	Gpnmb
ENSMUSG00000026158	PC2	0.171637	0	0	4.46459	0.171637	Ogfrl1
ENSMUSG00000022450	PC2	-0.171601	1.66485e-93	1.19687e-92	-5.64231	0.171601	Ndufa6
ENSMUSG00000047126	PC2	0.171034	0	0	4.34206	0.171034	Cltc
ENSMUSG00000045205	PC2	-0.170886	9.8655e-93	7.08803e-92	-1.9492	0.170886	Dpy19l4
ENSMUSG00000049130	PC2	0.170806	0	0	8.22427	0.170806	C5ar1
ENSMUSG00000090841	PC2	0.170783	0	0	9.16693	0.170783	Myl6
ENSMUSG00000029082	PC2	-0.170704	1.54776e-92	1.11133e-91	-0.805029	0.170704	Bst1
ENSMUSG00000000628	PC2	-0.170671	1.68135e-92	1.20651e-91	-3.71127	0.170671	Hk2
ENSMUSG00000053687	PC2	0.170203	0	0	1.29174	0.170203	Dpep2
ENSMUSG00000059479	PC2	0.170126	0	0	1.14342	0.170126	B3gnt8
ENSMUSG00000002957	PC2	0.170113	0	0	1.90943	0.170113	Ap2a2
ENSMUSG00000082884	PC2	0.169543	0	0	3.51056	0.169543	Gm13339
ENSMUSG00000024885	PC2	0.169373	0	0	1.8523	0.169373	Aldh3b1
ENSMUSG00000044811	PC2	0.169066	0	0	7.04582	0.169066	Cd300c2
ENSMUSG00000024772	PC2	0.168967	0	0	1.64223	0.168967	Ehd1
ENSMUSG00000022452	PC2	0.168912	0	0	4.77575	0.168912	Smdt1
ENSMUSG00000087590	PC2	-0.168893	1.35024e-90	9.68323e-90	-1.24563	0.168893	Epb41l4aos
ENSMUSG00000063875	PC2	-0.168438	4.11951e-90	2.95248e-89	-1.23024	0.168438	Rps6-ps1
ENSMUSG00000028121	PC2	-0.168262	6.341e-90	4.54186e-89	-0.953633	0.168262	Bcar3
ENSMUSG00000040549	PC2	-0.168081	9.86833e-90	7.06406e-89	-1.64863	0.168081	Ckap5
ENSMUSG00000062328	PC2	-0.168019	1.14609e-89	8.19906e-89	-10.8652	0.168019	Rpl17
ENSMUSG00000068039	PC2	-0.167995	1.21436e-89	8.68216e-89	-3.43275	0.167995	Tcp1
ENSMUSG00000051695	PC2	0.167737	0	0	5.23419	0.167737	Pcbp1
ENSMUSG00000020440	PC2	0.167545	0	0	5.28021	0.167545	Arf5
ENSMUSG00000099398	PC2	0.167544	0	0	0.409116	0.167544	Ms4a14
ENSMUSG00000033350	PC2	-0.167185	8.72078e-89	6.23118e-88	-0.981942	0.167185	Chst2
ENSMUSG00000010095	PC2	-0.166632	3.32942e-88	2.37749e-87	-8.66659	0.166632	Slc3a2
ENSMUSG00000057406	PC2	-0.166576	3.81244e-88	2.72075e-87	-1.43702	0.166576	Nsd2
ENSMUSG00000028757	PC2	-0.166447	5.21088e-88	3.71648e-87	-5.90353	0.166447	Ddost
ENSMUSG00000087260	PC2	0.166405	0	0	3.71859	0.166405	Lamtor5
ENSMUSG00000049086	PC2	0.166328	0	0	5.06191	0.166328	Bmyc
ENSMUSG00000019055	PC2	-0.16632	7.08172e-88	5.04772e-87	-3.69527	0.16632	Plod1
ENSMUSG00000021196	PC2	-0.166018	1.46803e-87	1.04575e-86	-1.00748	0.166018	Pfkp
ENSMUSG00000027316	PC2	0.165997	0	0	0.384295	0.165997	Gfra4
ENSMUSG00000063856	PC2	0.165924	0	0	8.77112	0.165924	Gpx1
ENSMUSG00000000149	PC2	0.165773	0	0	2.34306	0.165773	Gna12
ENSMUSG00000056201	PC2	0.165628	0	0	15.1858	0.165628	Cfl1
ENSMUSG00000052384	PC2	0.165526	0	0	5.2572	0.165526	Nrros
ENSMUSG00000015355	PC2	0.1653	0	0	4.63825	0.1653	Cd48
ENSMUSG00000072573	PC2	-0.164947	1.92083e-86	1.36747e-85	-0.652266	0.164947	Gm10369
ENSMUSG00000023944	PC2	-0.164844	2.45601e-86	1.74741e-85	-8.46039	0.164844	Hsp90ab1
ENSMUSG00000000058	PC2	0.164609	0	0	0.853406	0.164609	Cav2
ENSMUSG00000030786	PC2	-0.16432	8.58682e-86	6.10566e-85	-4.93607	0.16432	Itgam
ENSMUSG00000016344	PC2	0.164313	0	0	2.65587	0.164313	Ppdpf
ENSMUSG00000000440	PC2	0.164271	0	0	0.396965	0.164271	Pparg
ENSMUSG00000029254	PC2	0.164258	0	0	0.749317	0.164258	Stap1
ENSMUSG00000030697	PC2	0.164031	0	0	3.89798	0.164031	Ppp4c
ENSMUSG00000048163	PC2	0.164016	0	0	45.8939	0.164016	Selplg
ENSMUSG00000097971	PC2	-0.163966	1.99356e-85	1.41666e-84	-3.07324	0.163966	Gm26917
ENSMUSG00000054693	PC2	-0.163854	2.60406e-85	1.84937e-84	-3.00472	0.163854	Adam10
ENSMUSG00000020680	PC2	-0.163829	2.76357e-85	1.96147e-84	-2.28618	0.163829	Taf15
ENSMUSG00000048058	PC2	0.163417	0	0	0.412151	0.163417	Ldlrad3
ENSMUSG00000028976	PC2	0.163384	0	0	9.01933	0.163384	Slc2a5
ENSMUSG00000049232	PC2	-0.163076	1.64617e-84	1.16768e-83	-2.62563	0.163076	Tigd2
ENSMUSG00000026547	PC2	0.162921	0	0	3.92368	0.162921	Tagln2
ENSMUSG00000020009	PC2	0.162847	0	0	15.0244	0.162847	Ifngr1
ENSMUSG00000081406	PC2	-0.162826	2.9715e-84	2.10649e-83	-0.875608	0.162826	Rps6-ps4
ENSMUSG00000015766	PC2	0.16261	0	0	0.767974	0.16261	Eps8
ENSMUSG00000026437	PC2	-0.162495	6.48502e-84	4.59444e-83	-0.904022	0.162495	Cdk18
ENSMUSG00000046434	PC2	-0.162446	7.2825e-84	5.15631e-83	-3.57831	0.162446	Hnrnpa1
ENSMUSG00000015882	PC2	-0.162401	8.0941e-84	5.72749e-83	-1.54632	0.162401	Lcorl
ENSMUSG00000022540	PC2	0.162351	0	0	4.2928	0.162351	Rogdi
ENSMUSG00000021360	PC2	-0.162156	1.44079e-83	1.01891e-82	-1.25219	0.162156	Gcnt2
ENSMUSG00000070493	PC2	0.162091	0	0	7.74362	0.162091	Chchd2
ENSMUSG00000003039	PC2	0.162029	0	0	3.3439	0.162029	Fam32a
ENSMUSG00000026672	PC2	-0.161972	2.21689e-83	1.5668e-82	-0.916875	0.161972	Optn
ENSMUSG00000020914	PC2	-0.161841	3.01533e-83	2.12983e-82	-2.50019	0.161841	Top2a
ENSMUSG00000031765	PC2	-0.16184	3.02184e-83	2.13314e-82	-27.5464	0.16184	Mt1
ENSMUSG00000059291	PC2	-0.16165	4.72638e-83	3.33437e-82	-8.52298	0.16165	Rpl11
ENSMUSG00000044712	PC2	-0.161584	5.51474e-83	3.88821e-82	-1.91166	0.161584	Slc38a6
ENSMUSG00000009633	PC2	-0.161231	1.25831e-82	8.86644e-82	-0.974626	0.161231	G0s2
ENSMUSG00000032449	PC2	-0.16116	1.48598e-82	1.04644e-81	-1.96582	0.16116	Slc25a36
ENSMUSG00000032562	PC2	0.161073	0	0	8.12226	0.161073	Gnai2
ENSMUSG00000028048	PC2	-0.161054	1.90194e-82	1.33856e-81	-2.72377	0.161054	Gba
ENSMUSG00000070394	PC2	0.16095	0	0	5.78708	0.16095	Tmem256
ENSMUSG00000110631	PC2	-0.160864	2.96053e-82	2.08233e-81	-7.74825	0.160864	Gm45836
ENSMUSG00000031447	PC2	0.160856	0	0	14.6412	0.160856	Lamp1
ENSMUSG00000003031	PC2	-0.160541	6.28321e-82	4.41673e-81	-1.6789	0.160541	Cdkn1b
ENSMUSG00000034247	PC2	0.160515	0	0	0.642529	0.160515	Plekhm1
ENSMUSG00000059835	PC2	-0.16035	9.80175e-82	6.88592e-81	-2.28618	0.16035	Rpl13-ps3
ENSMUSG00000062647	PC2	-0.160305	1.08717e-81	7.63298e-81	-4.98925	0.160305	Rpl7a
ENSMUSG00000032398	PC2	0.160025	0	0	2.75231	0.160025	Snapc5
ENSMUSG00000029470	PC2	0.159773	0	0	4.05738	0.159773	P2rx4
ENSMUSG00000019806	PC2	-0.159741	4.02212e-81	2.82223e-80	-2.54741	0.159741	Aig1
ENSMUSG00000035284	PC2	-0.159565	6.04251e-81	4.23736e-80	-1.32866	0.159565	Vps13c
ENSMUSG00000034641	PC2	0.159435	0	0	0.583645	0.159435	Cd300ld
ENSMUSG00000029777	PC2	-0.159299	1.11615e-80	7.82239e-80	-2.33551	0.159299	Gars
ENSMUSG00000049091	PC2	0.159226	0	0	2.17859	0.159226	Sephs2
ENSMUSG00000035004	PC2	0.159094	0	0	2.46959	0.159094	Igsf6
ENSMUSG00000049751	PC2	-0.158983	2.31266e-80	1.61983e-79	-4.66309	0.158983	Rpl36al
ENSMUSG00000008475	PC2	0.158813	0	0	5.84011	0.158813	Arpc5
ENSMUSG00000020205	PC2	-0.158799	3.53087e-80	2.47161e-79	-0.850226	0.158799	Phlda1
ENSMUSG00000022174	PC2	-0.15868	4.64826e-80	3.25183e-79	-6.22278	0.15868	Dad1
ENSMUSG00000001741	PC2	0.158587	0	0	3.36264	0.158587	Il16
ENSMUSG00000018008	PC2	0.158481	0	0	7.03591	0.158481	Cyth4
ENSMUSG00000016541	PC2	-0.158417	8.49793e-80	5.94145e-79	-3.48047	0.158417	Atxn10
ENSMUSG00000032750	PC2	0.158386	0	0	0.939473	0.158386	Gab3
ENSMUSG00000058672	PC2	0.158224	0	0	3.64304	0.158224	Tubb2a
ENSMUSG00000026341	PC2	0.158009	0	0	4.79848	0.158009	Actr3
ENSMUSG00000003865	PC2	-0.157726	4.13367e-79	2.88839e-78	-0.71587	0.157726	Gys1
ENSMUSG00000028398	PC2	0.157656	0	0	2.21886	0.157656	Tmem261
ENSMUSG00000020859	PC2	-0.157561	6.01939e-79	4.20352e-78	-2.24322	0.157561	Spag9
ENSMUSG00000016559	PC2	0.157379	0	0	16.1024	0.157379	H3f3b
ENSMUSG00000061132	PC2	0.157108	0	0	4.2327	0.157108	Blnk
ENSMUSG00000071866	PC2	0.15695	0	0	14.2218	0.15695	Ppia
ENSMUSG00000061306	PC2	-0.156848	3.05218e-78	2.13016e-77	-2.48932	0.156848	Slc38a10
ENSMUSG00000051319	PC2	-0.156805	3.36269e-78	2.34547e-77	-2.8267	0.156805	1500011K16Rik
ENSMUSG00000097195	PC2	-0.156707	4.204e-78	2.93054e-77	-1.46816	0.156707	Snhg5
ENSMUSG00000066621	PC2	-0.156466	7.24982e-78	5.05072e-77	-2.18736	0.156466	Tecpr1
ENSMUSG00000020485	PC2	0.156421	0	0	3.4522	0.156421	Supt4a
ENSMUSG00000001270	PC2	0.156302	0	0	9.38532	0.156302	Ckb
ENSMUSG00000036372	PC2	-0.156283	1.09809e-77	7.6455e-77	-4.4607	0.156283	Tmem258
ENSMUSG00000020598	PC2	0.156033	0	0	0.373968	0.156033	Nrcam
ENSMUSG00000025044	PC2	0.155667	0	0	1.19486	0.155667	Msr1
ENSMUSG00000022378	PC2	0.155546	0	0	6.48722	0.155546	Fam49b
ENSMUSG00000010461	PC2	-0.155457	7.06332e-77	4.91495e-76	-1.32738	0.155457	Eya4
ENSMUSG00000029598	PC2	-0.155438	7.37063e-77	5.12574e-76	-3.28613	0.155438	Plbd2
ENSMUSG00000008333	PC2	0.155294	0	0	3.26117	0.155294	Snrpb2
ENSMUSG00000030084	PC2	0.155137	0	0	0.398583	0.155137	Plxna1
ENSMUSG00000024013	PC2	0.155081	0	0	5.39169	0.155081	Fgd2
ENSMUSG00000031221	PC2	-0.154916	2.38237e-76	1.65578e-75	-2.38257	0.154916	Igbp1
ENSMUSG00000030748	PC2	0.154786	0	0	2.55464	0.154786	Il4ra
ENSMUSG00000025151	PC2	-0.15466	4.22834e-76	2.93701e-75	-2.20203	0.15466	Maged1
ENSMUSG00000030980	PC2	-0.154611	4.71665e-76	3.27426e-75	-2.76628	0.154611	Knop1
ENSMUSG00000030002	PC2	-0.154588	4.96775e-76	3.44652e-75	-2.26658	0.154588	Dusp11
ENSMUSG00000056429	PC2	-0.154576	5.09909e-76	3.53555e-75	-2.59858	0.154576	Tgoln1
ENSMUSG00000047215	PC2	-0.154515	5.84716e-76	4.05184e-75	-7.6305	0.154515	Rpl9
ENSMUSG00000046949	PC2	0.154507	0	0	0.950395	0.154507	Nqo2
ENSMUSG00000020733	PC2	0.154462	0	0	1.94367	0.154462	Slc9a3r1
ENSMUSG00000015947	PC2	0.154292	0	0	5.96493	0.154292	Fcgr1
ENSMUSG00000097039	PC2	-0.154285	9.75506e-76	6.75585e-75	-0.812704	0.154285	Pvt1
ENSMUSG00000057278	PC2	-0.154207	1.16286e-75	8.04863e-75	-3.46614	0.154207	Snrpg
ENSMUSG00000030528	PC2	-0.153956	2.03335e-75	1.40653e-74	-0.772445	0.153956	Blm
ENSMUSG00000028465	PC2	-0.153898	2.31363e-75	1.59946e-74	-3.97236	0.153898	Tln1
ENSMUSG00000015542	PC2	-0.153704	3.56225e-75	2.46121e-74	-2.22305	0.153704	Nat9
ENSMUSG00000023913	PC2	0.153661	0	0	2.6006	0.153661	Pla2g7
ENSMUSG00000046805	PC2	0.153655	0	0	5.43294	0.153655	Mpeg1
ENSMUSG00000034088	PC2	-0.153568	4.8164e-75	3.32576e-74	-2.4316	0.153568	Hdlbp
ENSMUSG00000038776	PC2	-0.153536	5.17286e-75	3.56979e-74	-0.906572	0.153536	Ephx1
ENSMUSG00000022893	PC2	-0.153492	5.70371e-75	3.93381e-74	-1.3616	0.153492	Adamts1
ENSMUSG00000019173	PC2	0.153404	0	0	4.37003	0.153404	Rab5c
ENSMUSG00000034854	PC2	-0.153231	1.01662e-74	7.00745e-74	-1.66233	0.153231	Mfsd12
ENSMUSG00000026234	PC2	-0.153229	1.02136e-74	7.03598e-74	-4.48672	0.153229	Ncl
ENSMUSG00000036241	PC2	0.15317	0	0	2.44782	0.15317	Ube2r2
ENSMUSG00000038900	PC2	-0.153016	1.63747e-74	1.12736e-73	-3.60399	0.153016	Rpl12
ENSMUSG00000040451	PC2	-0.153008	1.66545e-74	1.14595e-73	-1.4077	0.153008	Sgms1
ENSMUSG00000076431	PC2	0.152993	0	0	5.28605	0.152993	Sox4
ENSMUSG00000033446	PC2	0.152926	0	0	5.082	0.152926	Lpar6
ENSMUSG00000030921	PC2	0.152793	0	0	1.9378	0.152793	Trim30a
ENSMUSG00000016495	PC2	-0.152664	3.56636e-74	2.45247e-73	-3.64307	0.152664	Plgrkt
ENSMUSG00000018126	PC2	-0.152628	3.85675e-74	2.65061e-73	-0.622921	0.152628	Baiap2l2
ENSMUSG00000025779	PC2	0.15238	0	0	2.61539	0.15238	Ly96
ENSMUSG00000026357	PC2	0.152353	0	0	0.346035	0.152353	Rgs18
ENSMUSG00000061983	PC2	-0.152279	8.31806e-74	5.71336e-73	-4.90794	0.152279	Rps12
ENSMUSG00000030104	PC2	-0.151974	1.62937e-73	1.11849e-72	-3.41187	0.151974	Edem1
ENSMUSG00000021876	PC2	0.151913	0	0	9.43799	0.151913	Rnase4
ENSMUSG00000028057	PC2	0.151904	0	0	2.02494	0.151904	Rit1
ENSMUSG00000028657	PC2	-0.151816	2.30513e-73	1.58145e-72	-5.79073	0.151816	Ppt1
ENSMUSG00000081534	PC2	0.151716	0	0	2.65595	0.151716	Slc48a1
ENSMUSG00000071379	PC2	0.151563	0	0	2.02892	0.151563	Hpcal1
ENSMUSG00000070738	PC2	-0.151483	4.779e-73	3.27675e-72	-1.9602	0.151483	Dgkd
ENSMUSG00000074677	PC2	0.151421	0	0	0.664061	0.151421	Sirpb1c
ENSMUSG00000024570	PC2	0.151405	0	0	2.46712	0.151405	Rbfa
ENSMUSG00000018965	PC2	0.151304	0	0	11.26	0.151304	Ywhah
ENSMUSG00000008348	PC2	0.151298	0	0	17.0413	0.151298	Ubc
ENSMUSG00000085156	PC2	-0.151189	9.08232e-73	6.2237e-72	-1.12355	0.151189	Snhg15
ENSMUSG00000037266	PC2	0.150991	0	0	15.8923	0.150991	Rsrp1
ENSMUSG00000021792	PC2	0.150832	0	0	0.888423	0.150832	Fam213a
ENSMUSG00000021037	PC2	0.15081	0	0	3.1155	0.15081	Ahsa1
ENSMUSG00000039193	PC2	0.150796	0	0	0.275581	0.150796	Nlrc4
ENSMUSG00000040225	PC2	-0.150562	3.56454e-72	2.44119e-71	-2.48223	0.150562	Prrc2c
ENSMUSG00000027808	PC2	0.150459	0	0	4.602	0.150459	Serp1
ENSMUSG00000030536	PC2	0.150266	0	0	1.80071	0.150266	Iqgap1
ENSMUSG00000064363	PC2	0.150204	0	0	14.7384	0.150204	mt-Nd4
ENSMUSG00000028837	PC2	0.150204	0	0	4.58637	0.150204	Psmb2
ENSMUSG00000096727	PC2	0.150135	0	0	2.62762	0.150135	Psmb9
ENSMUSG00000085812	PC2	-0.1501	9.72099e-72	6.65356e-71	-0.781995	0.1501	Gm15843
ENSMUSG00000003283	PC2	0.150075	0	0	3.79815	0.150075	Hck
ENSMUSG00000002602	PC2	-0.149589	2.94138e-71	2.01206e-70	-1.53521	0.149589	Axl
ENSMUSG00000042682	PC2	0.149385	0	0	6.29603	0.149385	Selenok
ENSMUSG00000077450	PC2	0.149277	0	0	3.35023	0.149277	Rab11b
ENSMUSG00000045817	PC2	0.149162	0	0	2.95658	0.149162	Zfp36l2
ENSMUSG00000031387	PC2	0.149129	0	0	3.4558	0.149129	Renbp
ENSMUSG00000024048	PC2	0.149125	0	0	4.86276	0.149125	Myl12a
ENSMUSG00000074412	PC2	-0.149101	8.42471e-71	5.75959e-70	-1.97994	0.149101	Gm10689
ENSMUSG00000034265	PC2	0.149068	0	0	1.41131	0.149068	Zdhhc14
ENSMUSG00000033192	PC2	0.148963	0	0	16.878	0.148963	Lpcat2
ENSMUSG00000069662	PC2	0.148927	0	0	9.57833	0.148927	Marcks
ENSMUSG00000027011	PC2	0.1489	0	0	2.93675	0.1489	Ube2e3
ENSMUSG00000020577	PC2	0.148814	0	0	4.35183	0.148814	Tspan13
ENSMUSG00000028965	PC2	-0.148812	1.56923e-70	1.07219e-69	-3.19294	0.148812	Tnfrsf9
ENSMUSG00000069833	PC2	0.148754	0	0	0.722331	0.148754	Ahnak
ENSMUSG00000039316	PC2	0.148734	0	0	1.58842	0.148734	Rftn1
ENSMUSG00000051355	PC2	0.148717	0	0	2.44654	0.148717	Commd1
ENSMUSG00000037706	PC2	-0.148568	2.65067e-70	1.81003e-69	-52.2083	0.148568	Cd81
ENSMUSG00000049422	PC2	-0.148409	3.72381e-70	2.54135e-69	-1.72394	0.148409	Chchd10
ENSMUSG00000022553	PC2	0.148249	0	0	2.83572	0.148249	Maf1
ENSMUSG00000036748	PC2	0.148233	0	0	3.14954	0.148233	Cuedc2
ENSMUSG00000049723	PC2	-0.148173	6.17496e-70	4.2117e-69	-21.1231	0.148173	Mmp12
ENSMUSG00000009575	PC2	-0.148158	6.37929e-70	4.34854e-69	-1.17235	0.148158	Cbx5
ENSMUSG00000003153	PC2	-0.147939	1.01744e-69	6.9315e-69	-1.40317	0.147939	Slc2a3
ENSMUSG00000040616	PC2	0.147801	0	0	0.367811	0.147801	Tmem51
ENSMUSG00000047843	PC2	0.147759	0	0	6.99784	0.147759	Bri3
ENSMUSG00000002778	PC2	-0.147746	1.53659e-69	1.04622e-68	-3.01753	0.147746	Kdelr1
ENSMUSG00000046841	PC2	-0.147704	1.68046e-69	1.14351e-68	-1.98331	0.147704	Ckap4
ENSMUSG00000025534	PC2	-0.147587	2.15989e-69	1.4689e-68	-5.94877	0.147587	Gusb
ENSMUSG00000092203	PC2	-0.147542	2.37331e-69	1.61311e-68	-1.19598	0.147542	1110038B12Rik
ENSMUSG00000003200	PC2	0.147522	0	0	2.31674	0.147522	Sh3gl1
ENSMUSG00000022255	PC2	-0.1475	2.59855e-69	1.76518e-68	-7.43964	0.1475	Mtdh
ENSMUSG00000032766	PC2	0.147451	0	0	0.467923	0.147451	Gng11
ENSMUSG00000030729	PC2	0.147376	0	0	0.603907	0.147376	Pgm2l1
ENSMUSG00000005514	PC2	0.147314	0	0	1.98625	0.147314	Por
ENSMUSG00000024854	PC2	-0.147262	4.31315e-69	2.92819e-68	-3.44756	0.147262	Pold4
ENSMUSG00000049988	PC2	0.147163	0	0	2.6027	0.147163	Lrrc25
ENSMUSG00000041390	PC2	0.147122	0	0	1.41189	0.147122	Mdfic
ENSMUSG00000062461	PC2	-0.147029	7.07286e-69	4.79897e-68	-1.62417	0.147029	Gm5453
ENSMUSG00000002732	PC2	-0.146928	8.76485e-69	5.94355e-68	-1.99524	0.146928	Fkbp7
ENSMUSG00000019802	PC2	-0.146925	8.80741e-69	5.96896e-68	-1.66962	0.146925	Sec63
ENSMUSG00000029817	PC2	-0.146571	1.8658e-68	1.26376e-67	-3.37353	0.146571	Tra2a
ENSMUSG00000040229	PC2	0.146312	0	0	26.2321	0.146312	Gpr34
ENSMUSG00000039908	PC2	0.146305	0	0	0.649094	0.146305	Slc26a11
ENSMUSG00000022246	PC2	-0.146217	3.94155e-68	2.66818e-67	-0.577799	0.146217	Rai14
ENSMUSG00000021886	PC2	0.146207	0	0	1.78387	0.146207	Gpr65
ENSMUSG00000044783	PC2	-0.146112	4.91452e-68	3.3249e-67	-1.97035	0.146112	Hjurp
ENSMUSG00000032788	PC2	0.145976	0	0	0.86275	0.145976	Pdxk
ENSMUSG00000044258	PC2	0.145833	0	0	3.32405	0.145833	Ctla2a
ENSMUSG00000075010	PC2	0.145785	0	0	1.87518	0.145785	AW112010
ENSMUSG00000020766	PC2	-0.145475	1.87837e-67	1.27007e-66	-2.02331	0.145475	Galk1
ENSMUSG00000019579	PC2	-0.145444	2.00501e-67	1.35491e-66	-3.57802	0.145444	Mydgf
ENSMUSG00000107002	PC2	0.145298	0	0	3.45251	0.145298	0610012G03Rik
ENSMUSG00000021262	PC2	0.145283	0	0	5.18855	0.145283	Evl
ENSMUSG00000094724	PC2	0.145229	0	0	8.22332	0.145229	Rnaset2b
ENSMUSG00000066861	PC2	0.145224	0	0	0.353092	0.145224	Oas1g
ENSMUSG00000026878	PC2	0.145069	0	0	6.15568	0.145069	Rab14
ENSMUSG00000025880	PC2	-0.144981	5.28541e-67	3.56963e-66	-2.45898	0.144981	Smad7
ENSMUSG00000038623	PC2	0.144855	0	0	4.19563	0.144855	Tm6sf1
ENSMUSG00000019210	PC2	0.144826	0	0	3.54802	0.144826	Atp6v1e1
ENSMUSG00000097772	PC2	-0.144816	7.4646e-67	5.0385e-66	-0.779033	0.144816	5430416N02Rik
ENSMUSG00000038975	PC2	-0.144709	9.33875e-67	6.29989e-66	-1.60208	0.144709	Rabggtb
ENSMUSG00000022831	PC2	0.144578	0	0	3.77723	0.144578	Hcls1
ENSMUSG00000047721	PC2	-0.14457	1.24818e-66	8.41536e-66	-2.8818	0.14457	Bola2
ENSMUSG00000063316	PC2	-0.144568	1.25208e-66	8.43676e-66	-4.62417	0.144568	Rpl27
ENSMUSG00000028603	PC2	0.144426	0	0	3.54758	0.144426	Scp2
ENSMUSG00000031467	PC2	-0.144364	1.91819e-66	1.29177e-65	-1.81991	0.144364	Agpat5
ENSMUSG00000015733	PC2	0.144319	0	0	10.3045	0.144319	Capza2
ENSMUSG00000028064	PC2	-0.144209	2.64892e-66	1.78284e-65	-0.702952	0.144209	Sema4a
ENSMUSG00000003161	PC2	0.144192	0	0	3.40599	0.144192	Sri
ENSMUSG00000026864	PC2	-0.144047	3.70359e-66	2.49126e-65	-14.092	0.144047	Hspa5
ENSMUSG00000024208	PC2	0.143982	0	0	3.30098	0.143982	Uqcc2
ENSMUSG00000071532	PC2	-0.143758	6.75468e-66	4.54099e-65	-1.1141	0.143758	Gm10335
ENSMUSG00000027187	PC2	0.143731	0	0	1.89648	0.143731	Cat
ENSMUSG00000033429	PC2	0.143677	0	0	1.4581	0.143677	Mcee
ENSMUSG00000028063	PC2	-0.143627	8.85468e-66	5.94935e-65	-1.45922	0.143627	Lmna
ENSMUSG00000029649	PC2	0.143444	0	0	5.4809	0.143444	Pomp
ENSMUSG00000060791	PC2	0.143334	0	0	4.26311	0.143334	Gmfg
ENSMUSG00000027074	PC2	-0.143329	1.64138e-65	1.10219e-64	-0.713498	0.143329	Slc43a3
ENSMUSG00000006782	PC2	0.143277	0	0	2.23856	0.143277	Cnp
ENSMUSG00000020076	PC2	-0.143235	1.99492e-65	1.33883e-64	-2.58343	0.143235	Ddx50
ENSMUSG00000025403	PC2	-0.142835	4.54829e-65	3.05069e-64	-1.32723	0.142835	Shmt2
ENSMUSG00000067344	PC2	-0.142796	4.93256e-65	3.30654e-64	-0.837708	0.142796	Rps25-ps1
ENSMUSG00000024525	PC2	-0.142616	7.1457e-65	4.78737e-64	-0.89926	0.142616	Impa2
ENSMUSG00000005043	PC2	0.142374	0	0	0.595663	0.142374	Sgsh
ENSMUSG00000022377	PC2	-0.142251	1.51031e-64	1.01128e-63	-3.3966	0.142251	Asap1
ENSMUSG00000059994	PC2	0.142239	0	0	2.02131	0.142239	Fcrl1
ENSMUSG00000023046	PC2	-0.142182	1.74005e-64	1.16444e-63	-0.507701	0.142182	Igfbp6
ENSMUSG00000027602	PC2	-0.142142	1.89071e-64	1.26454e-63	-3.26153	0.142142	Map1lc3a
ENSMUSG00000111877	PC2	-0.14212	1.97794e-64	1.32212e-63	-0.777551	0.14212	AC129016.2
ENSMUSG00000038803	PC2	0.142004	0	0	4.05599	0.142004	Ost4
ENSMUSG00000036499	PC2	-0.141956	2.76511e-64	1.84725e-63	-1.85856	0.141956	Eea1
ENSMUSG00000016319	PC2	0.141937	0	0	9.09378	0.141937	Slc25a5
ENSMUSG00000020649	PC2	-0.141893	3.14257e-64	2.09821e-63	-1.35317	0.141893	Rrm2
ENSMUSG00000017188	PC2	0.141729	0	0	3.07343	0.141729	Coa3
ENSMUSG00000006519	PC2	0.141463	0	0	13.7728	0.141463	Cyba
ENSMUSG00000024521	PC2	-0.141439	7.95188e-64	5.30624e-63	-0.82449	0.141439	Pmaip1
ENSMUSG00000007721	PC2	0.141307	0	0	2.05741	0.141307	Ccdc124
ENSMUSG00000113368	PC2	-0.141172	1.36965e-63	9.13441e-63	-1.25089	0.141172	AC159815.1
ENSMUSG00000021417	PC2	-0.141111	1.55026e-63	1.0333e-62	-2.32982	0.141111	Eci2
ENSMUSG00000022747	PC2	0.141105	0	0	6.4891	0.141105	St3gal6
ENSMUSG00000028820	PC2	-0.14101	1.90381e-63	1.26823e-62	-3.00175	0.14101	Sfpq
ENSMUSG00000021494	PC2	0.140988	0	0	1.43901	0.140988	Ddx41
ENSMUSG00000032383	PC2	-0.140684	3.69316e-63	2.45882e-62	-5.74793	0.140684	Ppib
ENSMUSG00000028798	PC2	-0.140409	6.44339e-63	4.28741e-62	-2.82367	0.140409	Eif3i
ENSMUSG00000001763	PC2	-0.140348	7.28196e-63	4.84265e-62	-1.61497	0.140348	Tspan33
ENSMUSG00000040852	PC2	-0.14032	7.70775e-63	5.1229e-62	-0.640534	0.14032	Plekhh2
ENSMUSG00000000346	PC2	0.140313	0	0	3.73103	0.140313	Dazap2
ENSMUSG00000061666	PC2	0.140311	0	0	0.867863	0.140311	Gdpd1
ENSMUSG00000024811	PC2	-0.140307	7.91664e-63	5.25875e-62	-1.66217	0.140307	Tnks2
ENSMUSG00000015804	PC2	0.140288	0	0	3.43575	0.140288	Med28
ENSMUSG00000021728	PC2	0.140189	0	0	0.519435	0.140189	Emb
ENSMUSG00000019942	PC2	-0.140061	1.30013e-62	8.63142e-62	-1.56794	0.140061	Cdk1
ENSMUSG00000036820	PC2	0.140027	0	0	2.38728	0.140027	Amdhd2
ENSMUSG00000043895	PC2	0.140018	0	0	0.829279	0.140018	S1pr2
ENSMUSG00000026315	PC2	0.140015	0	0	0.366	0.140015	Serpinb8
ENSMUSG00000055302	PC2	0.139943	0	0	4.5884	0.139943	Mrfap1
ENSMUSG00000033880	PC2	-0.139893	1.82656e-62	1.21194e-61	-3.88265	0.139893	Lgals3bp
ENSMUSG00000103591	PC2	-0.139862	1.94435e-62	1.28937e-61	-1.88192	0.139862	Gm38365
ENSMUSG00000112145	PC2	-0.13954	3.71774e-62	2.46398e-61	-0.756143	0.13954	AC155256.1
ENSMUSG00000105263	PC2	-0.139524	3.83709e-62	2.54164e-61	-0.621565	0.139524	Gm42427
ENSMUSG00000039313	PC2	-0.139451	4.44875e-62	2.94513e-61	-0.405392	0.139451	AF529169
ENSMUSG00000064337	PC2	-0.139368	5.24699e-62	3.47161e-61	-1.60931	0.139368	mt-Rnr1
ENSMUSG00000024507	PC2	0.139229	0	0	2.55162	0.139229	Hsd17b4
ENSMUSG00000031592	PC2	-0.139219	7.08659e-62	4.68611e-61	-1.75024	0.139219	Pcm1
ENSMUSG00000020388	PC2	0.139165	0	0	3.20419	0.139165	Pdlim4
ENSMUSG00000024096	PC2	0.139019	0	0	2.60343	0.139019	Ralbp1
ENSMUSG00000045594	PC2	-0.138996	1.10687e-61	7.31518e-61	-2.59143	0.138996	Glb1
ENSMUSG00000029632	PC2	0.13894	0	0	4.98737	0.13894	Ndufa4
ENSMUSG00000000555	PC2	-0.138897	1.35094e-61	8.9232e-61	-0.908446	0.138897	Itga5
ENSMUSG00000042770	PC2	-0.138885	1.38386e-61	9.13553e-61	-2.70002	0.138885	Hebp1
ENSMUSG00000020130	PC2	-0.138861	1.45032e-61	9.56887e-61	-1.92293	0.138861	Tbc1d15
ENSMUSG00000027514	PC2	0.138754	0	0	0.742206	0.138754	Zbp1
ENSMUSG00000006395	PC2	-0.13872	1.9229e-61	1.26797e-60	-2.73076	0.13872	Hyi
ENSMUSG00000020868	PC2	0.138517	0	0	1.0825	0.138517	Xylt2
ENSMUSG00000020650	PC2	-0.138331	4.17761e-61	2.75318e-60	-2.7588	0.138331	Bcap29
ENSMUSG00000020149	PC2	0.138185	0	0	3.49645	0.138185	Rab1a
ENSMUSG00000024858	PC2	0.138138	0	0	1.72467	0.138138	Grk2
ENSMUSG00000031422	PC2	-0.138137	6.14609e-61	4.04819e-60	-2.94986	0.138137	Morf4l2
ENSMUSG00000032322	PC2	0.138014	0	0	0.929605	0.138014	Pstpip1
ENSMUSG00000006304	PC2	0.13798	0	0	9.21608	0.13798	Arpc2
ENSMUSG00000084276	PC2	-0.137931	9.27243e-61	6.10396e-60	-0.535886	0.137931	Gm8317
ENSMUSG00000026170	PC2	0.137916	0	0	1.27263	0.137916	Cyp27a1
ENSMUSG00000050777	PC2	0.137859	0	0	3.99109	0.137859	Tmem37
ENSMUSG00000020101	PC2	0.137804	0	0	12.2152	0.137804	Vsir
ENSMUSG00000026094	PC2	0.137717	0	0	1.41077	0.137717	Stk17b
ENSMUSG00000020311	PC2	-0.1376	1.78532e-60	1.1746e-59	-2.53016	0.1376	Erlec1
ENSMUSG00000031715	PC2	-0.137589	1.82606e-60	1.20073e-59	-2.21526	0.137589	Smarca5
ENSMUSG00000041707	PC2	0.13732	0	0	1.59189	0.13732	1810011H11Rik
ENSMUSG00000026222	PC2	0.137318	0	0	1.21131	0.137318	Sp100
ENSMUSG00000038615	PC2	-0.13731	3.17212e-60	2.08466e-59	-1.36207	0.13731	Nfe2l1
ENSMUSG00000025579	PC2	-0.137028	5.53552e-60	3.63581e-59	-2.36988	0.137028	Gaa
ENSMUSG00000108414	PC2	-0.13676	9.38465e-60	6.16052e-59	-1.34186	0.13676	Snhg1
ENSMUSG00000030284	PC2	-0.136652	1.16157e-59	7.6208e-59	-1.37959	0.136652	Creld1
ENSMUSG00000101389	PC2	0.136635	0	0	0.216021	0.136635	Ms4a4a
ENSMUSG00000039031	PC2	0.13655	0	0	1.39849	0.13655	Arhgap18
ENSMUSG00000027288	PC2	-0.136482	1.62176e-59	1.06341e-58	-1.57432	0.136482	Zfp106
ENSMUSG00000029635	PC2	-0.136454	1.71341e-59	1.12287e-58	-1.25106	0.136454	Cdk8
ENSMUSG00000059824	PC2	0.136434	0	0	1.33269	0.136434	Dbp
ENSMUSG00000035203	PC2	0.136379	0	0	2.95634	0.136379	Epn1
ENSMUSG00000021188	PC2	-0.136121	3.29562e-59	2.15856e-58	-1.58033	0.136121	Trip11
ENSMUSG00000033938	PC2	0.135944	0	0	3.72476	0.135944	Ndufb7
ENSMUSG00000001627	PC2	-0.135694	7.59657e-59	4.9728e-58	-1.64087	0.135694	Ifrd1
ENSMUSG00000022360	PC2	-0.135654	8.20857e-59	5.37042e-58	-0.824291	0.135654	Atad2
ENSMUSG00000079111	PC2	-0.135634	8.5483e-59	5.58957e-58	-2.43452	0.135634	Kdelr2
ENSMUSG00000020399	PC2	-0.135625	8.6912e-59	5.67984e-58	-3.15965	0.135625	Havcr2
ENSMUSG00000057329	PC2	-0.135469	1.17873e-58	7.69891e-58	-1.50046	0.135469	Bcl2
ENSMUSG00000083496	PC2	-0.135426	1.2831e-58	8.37591e-58	-0.692203	0.135426	Gm11263
ENSMUSG00000090733	PC2	-0.135397	1.3574e-58	8.85602e-58	-13.5461	0.135397	Rps27
ENSMUSG00000054452	PC2	0.135323	0	0	2.9567	0.135323	Aes
ENSMUSG00000026548	PC2	-0.135252	1.79798e-58	1.17239e-57	-3.52101	0.135252	Slamf9
ENSMUSG00000030403	PC2	0.135098	0	0	4.14765	0.135098	Vasp
ENSMUSG00000031634	PC2	-0.135045	2.69187e-58	1.75428e-57	-2.61833	0.135045	Ufsp2
ENSMUSG00000025025	PC2	-0.135033	2.75517e-58	1.79454e-57	-1.77339	0.135033	Mxi1
ENSMUSG00000039103	PC2	-0.135022	2.81617e-58	1.83325e-57	-0.49929	0.135022	Nexn
ENSMUSG00000002102	PC2	0.134907	0	0	3.34881	0.134907	Psmc3
ENSMUSG00000033720	PC2	0.134879	0	0	0.624366	0.134879	Sfxn5
ENSMUSG00000040459	PC2	-0.134869	3.78517e-58	2.46268e-57	-3.65478	0.134869	Arglu1
ENSMUSG00000058546	PC2	-0.134764	4.64103e-58	3.01783e-57	-9.05443	0.134764	Rpl23a
ENSMUSG00000025545	PC2	-0.134696	5.2938e-58	3.44038e-57	-0.902464	0.134696	Clybl
ENSMUSG00000022018	PC2	-0.134611	6.24621e-58	4.05709e-57	-0.388845	0.134611	Rgcc
ENSMUSG00000055447	PC2	0.134525	0	0	3.58201	0.134525	Cd47
ENSMUSG00000030789	PC2	-0.134524	7.38855e-58	4.79641e-57	-0.719086	0.134524	Itgax
ENSMUSG00000032018	PC2	-0.1344	9.40821e-58	6.10413e-57	-1.2816	0.1344	Sc5d
ENSMUSG00000010067	PC2	-0.134383	9.71572e-58	6.30016e-57	-2.06172	0.134383	Rassf1
ENSMUSG00000056529	PC2	0.134352	0	0	2.82893	0.134352	Ptafr
ENSMUSG00000029762	PC2	0.134335	0	0	0.453397	0.134335	Akr1b8
ENSMUSG00000110386	PC2	-0.134113	1.63531e-57	1.05983e-56	-0.721936	0.134113	Gm42031
ENSMUSG00000028080	PC2	0.1341	0	0	3.16939	0.1341	Lrba
ENSMUSG00000005881	PC2	-0.134031	1.91591e-57	1.241e-56	-4.20357	0.134031	Ergic3
ENSMUSG00000018672	PC2	-0.134017	1.96827e-57	1.27421e-56	-1.59828	0.134017	Copz2
ENSMUSG00000074884	PC2	-0.133965	2.17719e-57	1.40868e-56	-5.17774	0.133965	Serf2
ENSMUSG00000028931	PC2	0.13383	0	0	0.469561	0.13383	Kcnab2
ENSMUSG00000027423	PC2	0.133651	0	0	5.49485	0.133651	Snx5
ENSMUSG00000039361	PC2	-0.133422	6.18641e-57	4.0005e-56	-3.3307	0.133422	Picalm
ENSMUSG00000029922	PC2	0.133414	0	0	2.73234	0.133414	Mkrn1
ENSMUSG00000063234	PC2	-0.133355	7.04428e-57	4.55274e-56	-5.27481	0.133355	Gpr84
ENSMUSG00000090213	PC2	-0.13334	7.24767e-57	4.6816e-56	-2.07797	0.13334	Tmem189
ENSMUSG00000062593	PC2	-0.133246	8.67568e-57	5.60093e-56	-2.20441	0.133246	Lilrb4a
ENSMUSG00000068267	PC2	0.133242	0	0	0.962258	0.133242	Cenpb
ENSMUSG00000020181	PC2	-0.133188	9.69599e-57	6.25618e-56	-2.92091	0.133188	Nav3
ENSMUSG00000024856	PC2	0.133057	0	0	3.06638	0.133057	Cdk2ap2
ENSMUSG00000081051	PC2	-0.133032	1.30806e-56	8.43543e-56	-1.10815	0.133032	Gm15427
ENSMUSG00000049470	PC2	-0.133021	1.33458e-56	8.6017e-56	-1.40245	0.133021	Aff4
ENSMUSG00000016427	PC2	-0.133004	1.37792e-56	8.87615e-56	-3.36147	0.133004	Ndufa1
ENSMUSG00000028410	PC2	0.132888	0	0	2.80693	0.132888	Dnaja1
ENSMUSG00000050552	PC2	0.132858	0	0	4.00402	0.132858	Lamtor4
ENSMUSG00000070327	PC2	0.132768	0	0	0.763497	0.132768	Rnf213
ENSMUSG00000027829	PC2	-0.132743	2.27312e-56	1.46347e-55	-2.79194	0.132743	Ccnl1
ENSMUSG00000032786	PC2	-0.132712	2.41174e-56	1.55186e-55	-2.69002	0.132712	Alas1
ENSMUSG00000030272	PC2	0.132678	0	0	8.2265	0.132678	Camk1
ENSMUSG00000044424	PC2	-0.132501	3.60172e-56	2.3163e-55	-2.38472	0.132501	Gm9493
ENSMUSG00000021843	PC2	-0.132456	3.92325e-56	2.52169e-55	-2.09668	0.132456	Ktn1
ENSMUSG00000021892	PC2	0.132419	0	0	1.33155	0.132419	Sh3bp5
ENSMUSG00000041845	PC2	0.132347	0	0	0.270136	0.132347	Rhod
ENSMUSG00000036943	PC2	0.132245	0	0	1.59354	0.132245	Rab8b
ENSMUSG00000049526	PC2	-0.132205	6.3283e-56	4.06532e-55	-0.557106	0.132205	Tmem202
ENSMUSG00000048970	PC2	-0.132075	8.10017e-56	5.20072e-55	-2.00854	0.132075	C1galt1c1
ENSMUSG00000020265	PC2	0.131947	0	0	2.52286	0.131947	Sumo3
ENSMUSG00000067038	PC2	-0.131946	1.03503e-55	6.64177e-55	-2.07607	0.131946	Rps12-ps3
ENSMUSG00000031004	PC2	-0.131917	1.0934e-55	7.01251e-55	-1.6889	0.131917	Mki67
ENSMUSG00000054428	PC2	0.131792	0	0	6.29419	0.131792	Atpif1
ENSMUSG00000024357	PC2	-0.131667	1.75643e-55	1.12587e-54	-1.54339	0.131667	Sil1
ENSMUSG00000040511	PC2	-0.131663	1.77071e-55	1.1344e-54	-0.876059	0.131663	Pvr
ENSMUSG00000026500	PC2	0.13163	0	0	2.07538	0.13163	Cox20
ENSMUSG00000037999	PC2	-0.131542	2.22619e-55	1.42542e-54	-0.919131	0.131542	Arap2
ENSMUSG00000022371	PC2	0.131541	0	0	0.358318	0.131541	Col14a1
ENSMUSG00000046688	PC2	0.13152	0	0	2.98739	0.13152	Tifa
ENSMUSG00000004266	PC2	0.131484	0	0	4.70602	0.131484	Ptpn6
ENSMUSG00000018567	PC2	0.131346	0	0	7.66643	0.131346	Gabarap
ENSMUSG00000010376	PC2	0.13133	0	0	4.18562	0.13133	Nedd8
ENSMUSG00000021556	PC2	-0.131265	3.75786e-55	2.40483e-54	-4.93165	0.131265	Golm1
ENSMUSG00000019362	PC2	0.131108	0	0	3.79397	0.131108	D8Ertd738e
ENSMUSG00000085148	PC2	-0.13102	5.96261e-55	3.81366e-54	-1.07788	0.13102	Mir22hg
ENSMUSG00000036617	PC2	-0.130992	6.2945e-55	4.02374e-54	-0.580758	0.130992	Etl4
ENSMUSG00000018381	PC2	0.130887	0	0	8.71477	0.130887	Abi3
ENSMUSG00000079197	PC2	0.130845	0	0	3.17212	0.130845	Psme2
ENSMUSG00000021624	PC2	-0.130601	1.31332e-54	8.39078e-54	-4.00467	0.130601	Cd180
ENSMUSG00000027947	PC2	0.130486	0	0	3.92684	0.130486	Il6ra
ENSMUSG00000112478	PC2	-0.130415	1.85954e-54	1.18741e-53	-0.793816	0.130415	AC153370.2
ENSMUSG00000095028	PC2	0.130397	0	0	0.307592	0.130397	Sirpb1b
ENSMUSG00000025503	PC2	0.130361	0	0	4.81538	0.130361	Taldo1
ENSMUSG00000052419	PC2	0.130233	0	0	2.91163	0.130233	2610001J05Rik
ENSMUSG00000075702	PC2	0.130195	0	0	1.70637	0.130195	Selenom
ENSMUSG00000039910	PC2	0.130143	0	0	2.76989	0.130143	Cited2
ENSMUSG00000029616	PC2	-0.13002	3.89543e-54	2.48607e-53	-5.25678	0.13002	Erp29
ENSMUSG00000082475	PC2	-0.129921	4.69031e-54	2.99173e-53	-0.897085	0.129921	Gm7206
ENSMUSG00000031167	PC2	-0.129872	5.14315e-54	3.27879e-53	-4.56672	0.129872	Rbm3
ENSMUSG00000021550	PC2	0.129464	0	0	2.07203	0.129464	2210016F16Rik
ENSMUSG00000020476	PC2	0.129411	0	0	2.79521	0.129411	Dbnl
ENSMUSG00000048779	PC2	0.129321	0	0	6.11426	0.129321	P2ry6
ENSMUSG00000020773	PC2	0.129206	0	0	2.07079	0.129206	Trim47
ENSMUSG00000019256	PC2	0.129199	0	0	0.300947	0.129199	Ahr
ENSMUSG00000029064	PC2	0.128935	0	0	3.1992	0.128935	Gnb1
ENSMUSG00000053510	PC2	-0.128871	3.30544e-53	2.10609e-52	-1.58769	0.128871	Nrd1
ENSMUSG00000037465	PC2	-0.128871	3.31005e-53	2.10789e-52	-1.30167	0.128871	Klf10
ENSMUSG00000022033	PC2	-0.128849	3.44566e-53	2.19305e-52	-1.23414	0.128849	Pbk
ENSMUSG00000059108	PC2	0.128728	0	0	0.285181	0.128728	Ifitm6
ENSMUSG00000010142	PC2	0.128699	0	0	2.63993	0.128699	Tnfrsf13b
ENSMUSG00000031511	PC2	-0.128583	5.63187e-53	3.58256e-52	-1.10456	0.128583	Arhgef7
ENSMUSG00000000290	PC2	-0.128452	7.18628e-53	4.56887e-52	-4.83526	0.128452	Itgb2
ENSMUSG00000024194	PC2	0.128447	0	0	2.91438	0.128447	Cuta
ENSMUSG00000079445	PC2	-0.128348	8.69273e-53	5.52363e-52	-0.535801	0.128348	B3gnt7
ENSMUSG00000010358	PC2	0.128262	0	0	2.08453	0.128262	Ifi35
ENSMUSG00000008682	PC2	-0.128131	1.29707e-52	8.2375e-52	-10.1207	0.128131	Rpl10
ENSMUSG00000046229	PC2	0.128108	0	0	2.22249	0.128108	Scand1
ENSMUSG00000023277	PC2	0.128021	0	0	3.39616	0.128021	Twf2
ENSMUSG00000039873	PC2	-0.127997	1.66067e-52	1.0541e-51	-1.17817	0.127997	Neurl2
ENSMUSG00000034041	PC2	0.12795	0	0	3.70167	0.12795	Lyl1
ENSMUSG00000031662	PC2	0.12748	0	0	2.90677	0.12748	Snx20
ENSMUSG00000038742	PC2	-0.127473	4.34716e-52	2.75783e-51	-0.853964	0.127473	Angptl6
ENSMUSG00000038648	PC2	-0.127472	4.35467e-52	2.7611e-51	-1.15068	0.127472	Creb3l2
ENSMUSG00000029338	PC2	0.127431	0	0	0.390544	0.127431	Antxr2
ENSMUSG00000021413	PC2	-0.127337	5.5788e-52	3.53535e-51	-1.84245	0.127337	Prpf4b
ENSMUSG00000030745	PC2	0.127227	0	0	2.78625	0.127227	Il21r
ENSMUSG00000024758	PC2	-0.127124	8.22492e-52	5.20941e-51	-3.69037	0.127124	Rtn3
ENSMUSG00000033684	PC2	-0.126973	1.0848e-51	6.86707e-51	-1.16339	0.126973	Qsox1
ENSMUSG00000043885	PC2	-0.126927	1.17809e-51	7.4536e-51	-0.855574	0.126927	Slc36a4
ENSMUSG00000085761	PC2	0.126774	0	0	0.531193	0.126774	4930455G09Rik
ENSMUSG00000026014	PC2	0.126709	0	0	0.824658	0.126709	Raph1
ENSMUSG00000021496	PC2	0.126708	0	0	1.63229	0.126708	Pcbd2
ENSMUSG00000084349	PC2	-0.126677	1.85806e-51	1.17493e-50	-0.903825	0.126677	Rpl3-ps1
ENSMUSG00000027346	PC2	-0.126604	2.12528e-51	1.34318e-50	-2.0408	0.126604	Gpcpd1
ENSMUSG00000020340	PC2	0.126603	0	0	0.254105	0.126603	Cyfip2
ENSMUSG00000021693	PC2	-0.126455	2.78614e-51	1.75989e-50	-1.04712	0.126455	Kif2a
ENSMUSG00000029580	PC2	0.126439	0	0	70.3499	0.126439	Actb
ENSMUSG00000078851	PC2	0.126433	0	0	1.98294	0.126433	Hist3h2a
ENSMUSG00000027313	PC2	-0.126181	4.57414e-51	2.88775e-50	-0.421274	0.126181	Chac1
ENSMUSG00000027326	PC2	-0.126169	4.67971e-51	2.9528e-50	-0.549083	0.126169	Knl1
ENSMUSG00000022094	PC2	-0.126093	5.36848e-51	3.38558e-50	-0.745152	0.126093	Slc39a14
ENSMUSG00000002043	PC2	-0.126078	5.5205e-51	3.47958e-50	-2.17763	0.126078	Trappc6a
ENSMUSG00000022817	PC2	0.125892	0	0	10.1159	0.125892	Itgb5
ENSMUSG00000026429	PC2	-0.125558	1.41168e-50	8.89307e-50	-0.551308	0.125558	Ube2t
ENSMUSG00000056917	PC2	0.125511	0	0	3.67401	0.125511	Sipa1
ENSMUSG00000024446	PC2	0.125487	0	0	1.60019	0.125487	Rpp21
ENSMUSG00000058454	PC2	-0.125344	2.07541e-50	1.30672e-49	-1.22553	0.125344	Dhcr7
ENSMUSG00000061482	PC2	-0.125181	2.78537e-50	1.75279e-49	-0.616898	0.125181	Hist1h4d
ENSMUSG00000052889	PC2	0.125018	0	0	1.51266	0.125018	Prkcb
ENSMUSG00000015671	PC2	0.125008	0	0	3.38441	0.125008	Psma2
ENSMUSG00000059187	PC2	-0.125001	3.84907e-50	2.42086e-49	-0.785216	0.125001	Fam19a1
ENSMUSG00000037235	PC2	0.124945	0	0	1.84366	0.124945	Mxd4
ENSMUSG00000040253	PC2	0.124839	0	0	1.4218	0.124839	Gbp7
ENSMUSG00000005103	PC2	0.124747	0	0	2.74441	0.124747	Wdr1
ENSMUSG00000049878	PC2	-0.124679	6.85873e-50	4.31146e-49	-1.78961	0.124679	Rlf
ENSMUSG00000056153	PC2	0.124645	0	0	1.30012	0.124645	Socs6
ENSMUSG00000040276	PC2	-0.124529	8.96974e-50	5.63544e-49	-0.755124	0.124529	Pacsin1
ENSMUSG00000048277	PC2	0.124318	0	0	5.04252	0.124318	Syngr2
ENSMUSG00000098112	PC2	0.124296	0	0	6.0276	0.124296	Bin2
ENSMUSG00000027995	PC2	-0.124184	1.66095e-49	1.04297e-48	-3.12825	0.124184	Tlr2
ENSMUSG00000035199	PC2	-0.124089	1.96698e-49	1.23448e-48	-3.99012	0.124089	Arl6ip5
ENSMUSG00000000957	PC2	0.124021	0	0	1.2823	0.124021	Mmp14
ENSMUSG00000022451	PC2	0.123998	0	0	1.62217	0.123998	Twf1
ENSMUSG00000091845	PC2	-0.123944	2.54769e-49	1.59807e-48	-0.698854	0.123944	Gm4604
ENSMUSG00000010608	PC2	-0.123856	2.97794e-49	1.86695e-48	-3.30995	0.123856	Rbm25
ENSMUSG00000032249	PC2	0.123808	0	0	3.52531	0.123808	Anp32a
ENSMUSG00000003814	PC2	-0.123808	3.24547e-49	2.03359e-48	-6.90602	0.123808	Calr
ENSMUSG00000045551	PC2	0.12367	0	0	0.293583	0.12367	Fpr1
ENSMUSG00000037474	PC2	-0.123641	4.36162e-49	2.73149e-48	-0.461984	0.123641	Dtl
ENSMUSG00000016087	PC2	0.123627	0	0	2.55778	0.123627	Fli1
ENSMUSG00000030824	PC2	-0.123555	5.08489e-49	3.18274e-48	-3.26974	0.123555	Nucb1
ENSMUSG00000034656	PC2	-0.123503	5.5756e-49	3.48803e-48	-0.811085	0.123503	Cacna1a
ENSMUSG00000079414	PC2	-0.123416	6.5014e-49	4.06502e-48	-0.344521	0.123416	Gm11110
ENSMUSG00000058773	PC2	-0.123305	7.9148e-49	4.94612e-48	-0.949895	0.123305	Hist1h1b
ENSMUSG00000034160	PC2	-0.123053	1.23734e-48	7.72824e-48	-3.98445	0.123053	Ogt
ENSMUSG00000035835	PC2	0.122847	0	0	0.203247	0.122847	Plppr3
ENSMUSG00000032261	PC2	0.122815	0	0	0.345496	0.122815	Sh3bgrl2
ENSMUSG00000028809	PC2	-0.122793	1.95644e-48	1.22132e-47	-3.08389	0.122793	Srrm1
ENSMUSG00000076432	PC2	0.122723	0	0	2.94773	0.122723	Ywhaq
ENSMUSG00000062382	PC2	0.122719	0	0	2.91674	0.122719	Ftl1-ps1
ENSMUSG00000039745	PC2	-0.122574	2.87813e-48	1.79573e-47	-1.45134	0.122574	Htatip2
ENSMUSG00000058267	PC2	0.12256	0	0	2.91764	0.12256	Mrps14
ENSMUSG00000024187	PC2	0.122509	0	0	1.05832	0.122509	Fam234a
ENSMUSG00000037936	PC2	-0.122479	3.40305e-48	2.1221e-47	-1.48982	0.122479	Scarb1
ENSMUSG00000057561	PC2	-0.122396	3.93418e-48	2.45201e-47	-1.70357	0.122396	Eif1a
ENSMUSG00000029570	PC2	0.122386	0	0	1.93417	0.122386	Lfng
ENSMUSG00000043300	PC2	0.122343	0	0	1.76078	0.122343	B3galnt1
ENSMUSG00000004319	PC2	-0.122301	4.65205e-48	2.89788e-47	-1.72568	0.122301	Clcn3
ENSMUSG00000059436	PC2	0.122247	0	0	1.89428	0.122247	Max
ENSMUSG00000038943	PC2	-0.122183	5.7264e-48	3.56523e-47	-0.962199	0.122183	Prc1
ENSMUSG00000069135	PC2	-0.122118	6.4181e-48	3.99375e-47	-1.35743	0.122118	Fgfr1op
ENSMUSG00000006299	PC2	0.12197	0	0	3.02699	0.12197	Aamp
ENSMUSG00000037709	PC2	-0.121935	8.83965e-48	5.49767e-47	-0.988666	0.121935	Fam13a
ENSMUSG00000042659	PC2	-0.121868	9.92938e-48	6.17213e-47	-1.20901	0.121868	Arrdc4
ENSMUSG00000025781	PC2	-0.121786	1.14786e-47	7.13135e-47	-3.812	0.121786	Atp5c1
ENSMUSG00000038646	PC2	0.121784	0	0	2.24434	0.121784	Fam103a1
ENSMUSG00000078377	PC2	-0.121664	1.42066e-47	8.82147e-47	-0.895774	0.121664	Gm4294
ENSMUSG00000078636	PC2	-0.121603	1.58027e-47	9.80741e-47	-0.395963	0.121603	Gm7336
ENSMUSG00000043866	PC2	0.121552	0	0	1.71152	0.121552	Taf10
ENSMUSG00000038539	PC2	-0.121515	1.84044e-47	1.1416e-46	-0.850011	0.121515	Atf5
ENSMUSG00000064267	PC2	-0.121206	3.15597e-47	1.95656e-46	-2.82952	0.121206	Hvcn1
ENSMUSG00000096942	PC2	-0.121055	4.10216e-47	2.54182e-46	-0.662104	0.121055	Rps19-ps6
ENSMUSG00000021546	PC2	0.121009	0	0	6.35153	0.121009	Hnrnpk
ENSMUSG00000024870	PC2	0.120972	0	0	1.30915	0.120972	Rab1b
ENSMUSG00000036305	PC2	-0.120958	4.85261e-47	3.00523e-46	-0.484091	0.120958	Rpl39-ps
ENSMUSG00000022974	PC2	-0.120945	4.96507e-47	3.07325e-46	-1.04076	0.120945	Paxbp1
ENSMUSG00000058833	PC2	0.120935	0	0	2.03057	0.120935	2810428I15Rik
ENSMUSG00000039396	PC2	-0.120806	6.32169e-47	3.9109e-46	-0.474464	0.120806	Neil3
ENSMUSG00000038991	PC2	-0.120797	6.42378e-47	3.97196e-46	-1.75573	0.120797	Txndc5
ENSMUSG00000046722	PC2	0.120737	0	0	2.07279	0.120737	Cdc42se1
ENSMUSG00000025402	PC2	-0.120681	7.8467e-47	4.84922e-46	-1.29177	0.120681	Nab2
ENSMUSG00000039377	PC2	0.120413	0	0	1.39343	0.120413	Hlx
ENSMUSG00000018927	PC2	-0.120377	1.32705e-46	8.19674e-46	-12.7033	0.120377	Ccl6
ENSMUSG00000041362	PC2	0.120356	0	0	0.627393	0.120356	Shtn1
ENSMUSG00000001441	PC2	-0.120349	1.39318e-46	8.6007e-46	-1.72869	0.120349	Npepps
ENSMUSG00000004446	PC2	0.12032	0	0	1.64182	0.12032	Bid
ENSMUSG00000049436	PC2	0.120271	0	0	2.74562	0.120271	Upk1b
ENSMUSG00000023905	PC2	-0.120189	1.83561e-46	1.1326e-45	-0.749813	0.120189	Tnfrsf12a
ENSMUSG00000021877	PC2	-0.120175	1.88087e-46	1.15992e-45	-3.11883	0.120175	Arf4
ENSMUSG00000048612	PC2	0.120172	0	0	0.376884	0.120172	Myof
ENSMUSG00000030432	PC2	-0.120162	1.92528e-46	1.18668e-45	-3.57809	0.120162	Rpl28
ENSMUSG00000027673	PC2	-0.120096	2.15705e-46	1.32884e-45	-3.00995	0.120096	Ndufb5
ENSMUSG00000007872	PC2	0.120085	0	0	1.20747	0.120085	Id3
ENSMUSG00000005161	PC2	0.120004	0	0	3.00799	0.120004	Prdx2
ENSMUSG00000072812	PC2	-0.119953	2.75795e-46	1.69813e-45	-0.972519	0.119953	Ahnak2
ENSMUSG00000045763	PC2	-0.119944	2.80431e-46	1.72576e-45	-5.69657	0.119944	Basp1
ENSMUSG00000027848	PC2	-0.11992	2.91819e-46	1.7949e-45	-21.8356	0.11992	Olfml3
ENSMUSG00000020738	PC2	0.119835	0	0	4.08479	0.119835	Sumo2
ENSMUSG00000034361	PC2	0.119633	0	0	0.520671	0.119633	Cpne2
ENSMUSG00000020994	PC2	-0.119613	4.94746e-46	3.04145e-45	-2.81775	0.119613	Pnn
ENSMUSG00000030201	PC2	0.119453	0	0	1.10725	0.119453	Lrp6
ENSMUSG00000026558	PC2	-0.119436	6.70479e-46	4.11961e-45	-0.329166	0.119436	Uck2
ENSMUSG00000035754	PC2	0.119385	0	0	1.791	0.119385	Wdr18
ENSMUSG00000059714	PC2	0.119378	0	0	1.85176	0.119378	Flot1
ENSMUSG00000032624	PC2	-0.119319	8.19635e-46	5.03343e-45	-1.82832	0.119319	Eml4
ENSMUSG00000027170	PC2	-0.119138	1.11638e-45	6.85214e-45	-2.41621	0.119138	Eif3m
ENSMUSG00000029919	PC2	0.119037	0	0	5.80261	0.119037	Hpgds
ENSMUSG00000007815	PC2	-0.119008	1.39482e-45	8.55668e-45	-4.5334	0.119008	Rhoa
ENSMUSG00000029063	PC2	0.118893	0	0	1.66257	0.118893	Nadk
ENSMUSG00000001542	PC2	-0.118779	2.06179e-45	1.26417e-44	-0.760823	0.118779	Ell2
ENSMUSG00000028034	PC2	-0.118767	2.1024e-45	1.28839e-44	-2.61429	0.118767	Fubp1
ENSMUSG00000022453	PC2	-0.118747	2.17604e-45	1.33283e-44	-1.76821	0.118747	Naga
ENSMUSG00000043822	PC2	-0.118741	2.1981e-45	1.34563e-44	-0.288477	0.118741	Adamtsl5
ENSMUSG00000042079	PC2	0.118617	0	0	4.83398	0.118617	Hnrnpf
ENSMUSG00000040998	PC2	-0.118605	2.77412e-45	1.69737e-44	-1.08038	0.118605	Npnt
ENSMUSG00000106706	PC2	-0.11854	3.09777e-45	1.89441e-44	-0.954565	0.11854	C530043K16Rik
ENSMUSG00000026029	PC2	0.11849	0	0	3.07609	0.11849	Casp8
ENSMUSG00000032826	PC2	-0.11849	3.37088e-45	2.06035e-44	-1.39536	0.11849	Ank2
ENSMUSG00000002458	PC2	0.118459	0	0	2.56048	0.118459	Rgs19
ENSMUSG00000021756	PC2	-0.118354	4.24935e-45	2.59594e-44	-1.86304	0.118354	Il6st
ENSMUSG00000034317	PC2	-0.118353	4.25525e-45	2.59819e-44	-0.515802	0.118353	Trim59
ENSMUSG00000030629	PC2	0.118321	0	0	2.8771	0.118321	Zfand6
ENSMUSG00000028233	PC2	-0.118302	4.6422e-45	2.83298e-44	-2.10904	0.118302	Tgs1
ENSMUSG00000081382	PC2	-0.118226	5.27934e-45	3.22012e-44	-1.84468	0.118226	Rpl18-ps1
ENSMUSG00000020873	PC2	-0.118141	6.09493e-45	3.71565e-44	-2.02689	0.118141	Slc35b1
ENSMUSG00000027006	PC2	-0.118135	6.15718e-45	3.75165e-44	-0.998457	0.118135	Dnajc10
ENSMUSG00000038690	PC2	0.118131	0	0	4.36357	0.118131	Atp5j2
ENSMUSG00000022667	PC2	0.118061	0	0	1.07717	0.118061	Cd200r1
ENSMUSG00000090946	PC2	0.118055	0	0	1.00364	0.118055	Ccdc71l
ENSMUSG00000030707	PC2	0.117894	0	0	5.20375	0.117894	Coro1a
ENSMUSG00000024940	PC2	0.11789	0	0	0.233485	0.11789	Ltbp3
ENSMUSG00000000983	PC2	0.117866	0	0	0.167463	0.117866	Wfdc18
ENSMUSG00000039952	PC2	-0.117861	9.80131e-45	5.96897e-44	-0.829005	0.117861	Dag1
ENSMUSG00000027306	PC2	-0.117826	1.03917e-44	6.3252e-44	-0.854946	0.117826	Nusap1
ENSMUSG00000030032	PC2	-0.117791	1.10251e-44	6.70726e-44	-0.341212	0.117791	Wdr54
ENSMUSG00000026932	PC2	0.117737	0	0	1.20401	0.117737	Nacc2
ENSMUSG00000016921	PC2	0.117689	0	0	2.13517	0.117689	Srsf6
ENSMUSG00000027593	PC2	0.117606	0	0	2.6308	0.117606	Raly
ENSMUSG00000028756	PC2	0.117581	0	0	1.52035	0.117581	Pink1
ENSMUSG00000040483	PC2	0.117381	0	0	1.15452	0.117381	Xaf1
ENSMUSG00000020865	PC2	0.117322	0	0	1.3272	0.117322	Abcc3
ENSMUSG00000035133	PC2	-0.117269	2.65648e-44	1.61527e-43	-4.86276	0.117269	Arhgap5
ENSMUSG00000024997	PC2	-0.117057	3.79645e-44	2.30722e-43	-2.09093	0.117057	Prdx3
ENSMUSG00000035697	PC2	0.117029	0	0	5.46669	0.117029	Arhgap45
ENSMUSG00000024197	PC2	-0.116988	4.26603e-44	2.59126e-43	-1.67776	0.116988	Plin3
ENSMUSG00000062797	PC2	0.116955	0	0	1.43266	0.116955	Hikeshi
ENSMUSG00000053158	PC2	0.116903	0	0	1.83209	0.116903	Fes
ENSMUSG00000031357	PC2	-0.11677	6.14234e-44	3.72903e-43	-1.23514	0.11677	Syap1
ENSMUSG00000063406	PC2	-0.116734	6.52879e-44	3.96159e-43	-3.6246	0.116734	Tmed5
ENSMUSG00000020027	PC2	-0.116695	6.96256e-44	4.2226e-43	-0.443021	0.116695	Socs2
ENSMUSG00000038467	PC2	0.116688	0	0	2.71242	0.116688	Chmp4b
ENSMUSG00000003420	PC2	0.116602	0	0	3.8099	0.116602	Fcgrt
ENSMUSG00000034868	PC2	0.116598	0	0	3.18652	0.116598	Myl12b
ENSMUSG00000022905	PC2	-0.116594	8.24931e-44	5.0004e-43	-1.11632	0.116594	Kpna1
ENSMUSG00000023915	PC2	-0.116511	9.47492e-44	5.74034e-43	-2.55942	0.116511	Tnfrsf21
ENSMUSG00000026509	PC2	0.116492	0	0	0.609007	0.116492	Capn2
ENSMUSG00000021996	PC2	-0.116484	9.92026e-44	6.00704e-43	-3.39255	0.116484	Esd
ENSMUSG00000041057	PC2	-0.116327	1.28917e-43	7.8023e-43	-1.36025	0.116327	Wdr43
ENSMUSG00000038936	PC2	-0.116274	1.40664e-43	8.50886e-43	-1.14728	0.116274	Sccpdh
ENSMUSG00000027637	PC2	0.116235	0	0	3.02875	0.116235	1110008F13Rik
ENSMUSG00000003518	PC2	-0.116213	1.55726e-43	9.41508e-43	-1.79047	0.116213	Dusp3
ENSMUSG00000091086	PC2	-0.11606	2.01219e-43	1.21593e-42	-2.30033	0.11606	Rpl6l
ENSMUSG00000030474	PC2	0.116003	0	0	1.92262	0.116003	Siglece
ENSMUSG00000035585	PC2	0.115898	0	0	2.17956	0.115898	Tsen34
ENSMUSG00000035834	PC2	-0.115887	2.68309e-43	1.62051e-42	-0.526488	0.115887	Polr3g
ENSMUSG00000038550	PC2	-0.11586	2.80372e-43	1.6925e-42	-0.392624	0.11586	Ciart
ENSMUSG00000032026	PC2	0.115859	0	0	2.13911	0.115859	Rexo2
ENSMUSG00000023845	PC2	-0.115849	2.85547e-43	1.72285e-42	-0.674536	0.115849	Lnpep
ENSMUSG00000032596	PC2	0.115715	0	0	1.1513	0.115715	Uba7
ENSMUSG00000018398	PC2	0.115686	0	0	0.897384	0.115686	2008-09-01
ENSMUSG00000032479	PC2	-0.115646	4.00208e-43	2.41341e-42	-1.43773	0.115646	Map4
ENSMUSG00000031818	PC2	-0.11548	5.27032e-43	3.17657e-42	-8.45885	0.11548	Cox4i1
ENSMUSG00000017548	PC2	-0.115359	6.43675e-43	3.87761e-42	-0.893979	0.115359	Suz12
ENSMUSG00000036875	PC2	-0.115307	7.0171e-43	4.22505e-42	-0.527761	0.115307	Dna2
ENSMUSG00000006589	PC2	-0.115284	7.28565e-43	4.38449e-42	-3.00519	0.115284	Aprt
ENSMUSG00000026727	PC2	0.115252	0	0	2.68631	0.115252	Rsu1
ENSMUSG00000040345	PC2	0.115236	0	0	1.64727	0.115236	Arhgap9
ENSMUSG00000105987	PC2	-0.115206	8.29197e-43	4.98753e-42	-1.07233	0.115206	AI506816
ENSMUSG00000021929	PC2	-0.115174	8.74304e-43	5.25615e-42	-1.38306	0.115174	Kpna3
ENSMUSG00000024533	PC2	-0.11511	9.71226e-43	5.83583e-42	-1.04309	0.11511	Spire1
ENSMUSG00000023089	PC2	0.115068	0	0	2.37983	0.115068	Ndufa5
ENSMUSG00000032116	PC2	-0.115051	1.07073e-42	6.43044e-42	-2.74293	0.115051	Stt3a
ENSMUSG00000040188	PC2	0.114794	0	0	4.93411	0.114794	Scamp2
ENSMUSG00000000581	PC2	0.114669	0	0	2.30857	0.114669	C1d
ENSMUSG00000031608	PC2	-0.114661	2.0362e-42	1.222e-41	-1.07858	0.114661	Galnt7
ENSMUSG00000000594	PC2	-0.114661	2.03684e-42	1.222e-41	-2.937	0.114661	Gm2a
ENSMUSG00000026564	PC2	-0.114557	2.41476e-42	1.44799e-41	-0.659873	0.114557	Dusp27
ENSMUSG00000028646	PC2	0.114507	0	0	2.4091	0.114507	Rragc
ENSMUSG00000040528	PC2	-0.114287	3.7604e-42	2.25374e-41	-1.84856	0.114287	Milr1
ENSMUSG00000040675	PC2	-0.114208	4.28291e-42	2.56558e-41	-0.583355	0.114208	Mthfd1l
ENSMUSG00000035649	PC2	-0.11412	4.94603e-42	2.9613e-41	-1.56237	0.11412	Zcchc7
ENSMUSG00000025498	PC2	0.114081	0	0	0.872761	0.114081	Irf7
ENSMUSG00000038393	PC2	0.114067	0	0	3.63175	0.114067	Txnip
ENSMUSG00000059461	PC2	-0.114049	5.55539e-42	3.32443e-41	-0.616087	0.114049	Gm7331
ENSMUSG00000027459	PC2	0.114043	0	0	2.07359	0.114043	Fam110a
ENSMUSG00000020532	PC2	-0.113868	7.46172e-42	4.46293e-41	-0.431794	0.113868	Acaca
ENSMUSG00000023045	PC2	-0.113816	8.13052e-42	4.86047e-41	-0.455019	0.113816	Soat2
ENSMUSG00000031950	PC2	0.113762	0	0	3.16993	0.113762	Gabarapl2
ENSMUSG00000018474	PC2	0.113704	0	0	1.09494	0.113704	Chd3
ENSMUSG00000026946	PC2	0.113673	0	0	1.13999	0.113673	Nmi
ENSMUSG00000038855	PC2	-0.113622	1.11551e-41	6.66515e-41	-1.24278	0.113622	Itpkb
ENSMUSG00000033577	PC2	-0.11361	1.13741e-41	6.79259e-41	-0.628941	0.11361	Myo6
ENSMUSG00000002103	PC2	0.113584	0	0	2.08974	0.113584	Acp2
ENSMUSG00000025982	PC2	-0.113553	1.24749e-41	7.44613e-41	-3.7451	0.113553	Sf3b1
ENSMUSG00000102418	PC2	0.113514	0	0	0.345175	0.113514	Sh2d1b1
ENSMUSG00000026499	PC2	-0.113507	1.3452e-41	8.02528e-41	-1.35048	0.113507	Acbd3
ENSMUSG00000068396	PC2	-0.113434	1.51342e-41	9.02428e-41	-0.775529	0.113434	Rpl34-ps1
ENSMUSG00000032112	PC2	0.113394	0	0	2.38763	0.113394	Trappc4
ENSMUSG00000084314	PC2	-0.113311	1.84869e-41	1.10178e-40	-0.523156	0.113311	Rps15a-ps3
ENSMUSG00000024030	PC2	-0.113299	1.88676e-41	1.1239e-40	-1.6747	0.113299	Abcg1
ENSMUSG00000044468	PC2	-0.113271	1.97443e-41	1.17552e-40	-1.31547	0.113271	Fam46c
ENSMUSG00000039771	PC2	0.113148	0	0	1.76614	0.113148	Polr2j
ENSMUSG00000110235	PC2	0.11294	0	0	1.39628	0.11294	Gm5086
ENSMUSG00000069763	PC2	0.11293	0	0	2.64349	0.11293	Tmem100
ENSMUSG00000014769	PC2	-0.112899	3.60359e-41	2.14439e-40	-3.73817	0.112899	Psmb1
ENSMUSG00000022119	PC2	-0.112684	5.10645e-41	3.03716e-40	-1.40717	0.112684	Rbm26
ENSMUSG00000042354	PC2	-0.112613	5.72593e-41	3.40388e-40	-1.58332	0.112613	Gnl3
ENSMUSG00000005034	PC2	0.11257	0	0	1.00121	0.11257	Prkacb
ENSMUSG00000075593	PC2	0.112526	0	0	1.67923	0.112526	Gal3st4
ENSMUSG00000083007	PC2	-0.112414	7.89489e-41	4.69087e-40	-0.720267	0.112414	Gm13623
ENSMUSG00000053898	PC2	0.112365	0	0	2.49812	0.112365	Ech1
ENSMUSG00000005803	PC2	0.112344	0	0	2.12821	0.112344	Sqrdl
ENSMUSG00000079427	PC2	0.112306	0	0	1.64961	0.112306	Mthfsl
ENSMUSG00000032349	PC2	-0.11227	9.95556e-41	5.91225e-40	-0.983465	0.11227	Elovl5
ENSMUSG00000058099	PC2	0.112168	0	0	1.9243	0.112168	Nfam1
ENSMUSG00000085795	PC2	0.111969	0	0	0.997887	0.111969	Zfp703
ENSMUSG00000022744	PC2	-0.111888	1.83775e-40	1.09082e-39	-2.75141	0.111888	Cldnd1
ENSMUSG00000022400	PC2	0.111854	0	0	3.81496	0.111854	Rbx1
ENSMUSG00000038305	PC2	0.111625	0	0	0.172504	0.111625	Spats2l
ENSMUSG00000070691	PC2	0.111559	0	0	0.263536	0.111559	Runx3
ENSMUSG00000020260	PC2	-0.111555	3.13416e-40	1.85938e-39	-1.25155	0.111555	Pofut2
ENSMUSG00000055681	PC2	-0.111469	3.59612e-40	2.13236e-39	-3.45621	0.111469	Cope
ENSMUSG00000030654	PC2	-0.111349	4.35446e-40	2.58072e-39	-6.18803	0.111349	Arl6ip1
ENSMUSG00000059182	PC2	0.111324	0	0	2.67327	0.111324	Skap2
ENSMUSG00000009291	PC2	-0.111309	4.64279e-40	2.75021e-39	-2.32527	0.111309	Pttg1ip
ENSMUSG00000017707	PC2	-0.111248	5.11826e-40	3.03033e-39	-9.11669	0.111248	Serinc3
ENSMUSG00000027404	PC2	0.111226	0	0	3.30355	0.111226	Snrpb
ENSMUSG00000040322	PC2	0.111049	0	0	0.213297	0.111049	Slc25a24
ENSMUSG00000034792	PC2	0.111047	0	0	3.98899	0.111047	Gna15
ENSMUSG00000029860	PC2	0.111045	0	0	1.29717	0.111045	Zyx
ENSMUSG00000028643	PC2	0.111021	0	0	1.84376	0.111021	Svbp
ENSMUSG00000020262	PC2	-0.110985	7.78626e-40	4.60763e-39	-0.565838	0.110985	Adarb1
ENSMUSG00000006360	PC2	0.110907	0	0	3.32998	0.110907	Crip1
ENSMUSG00000034707	PC2	-0.110782	1.075e-39	6.35822e-39	-2.80518	0.110782	Gns
ENSMUSG00000006050	PC2	-0.11074	1.14892e-39	6.79204e-39	-2.1509	0.11074	Sra1
ENSMUSG00000041836	PC2	0.110709	0	0	3.39628	0.110709	Ptpre
ENSMUSG00000078427	PC2	0.110698	0	0	2.05897	0.110698	Sarnp
ENSMUSG00000045382	PC2	0.110631	0	0	0.199155	0.110631	Cxcr4
ENSMUSG00000040659	PC2	0.110593	0	0	4.37833	0.110593	Efhd2
ENSMUSG00000020432	PC2	-0.110506	1.66428e-39	9.83368e-39	-4.58111	0.110506	Tcn2
ENSMUSG00000064354	PC2	-0.110467	1.77067e-39	1.0457e-38	-7.90303	0.110467	mt-Co2
ENSMUSG00000042650	PC2	-0.110434	1.86492e-39	1.10081e-38	-1.59017	0.110434	Alkbh5
ENSMUSG00000052821	PC2	0.110432	0	0	2.12516	0.110432	Cysltr1
ENSMUSG00000034269	PC2	-0.110358	2.10338e-39	1.24094e-38	-1.48671	0.110358	Setd5
ENSMUSG00000019528	PC2	0.110295	0	0	1.73067	0.110295	Gyg
ENSMUSG00000050188	PC2	0.110211	0	0	1.86115	0.110211	Lsm10
ENSMUSG00000026755	PC2	-0.110194	2.72412e-39	1.60636e-38	-2.55245	0.110194	Arpc5l
ENSMUSG00000040883	PC2	-0.10991	4.26414e-39	2.5132e-38	-1.34106	0.10991	Tmem205
ENSMUSG00000062582	PC2	-0.109867	4.56714e-39	2.69043e-38	-0.444807	0.109867	Rpl30-ps8
ENSMUSG00000006169	PC2	-0.109764	5.37045e-39	3.16206e-38	-1.47817	0.109764	Clint1
ENSMUSG00000026922	PC2	0.109703	0	0	1.18388	0.109703	Agpat2
ENSMUSG00000042349	PC2	0.109701	0	0	0.567451	0.109701	Ikbke
ENSMUSG00000066362	PC2	-0.109672	6.20009e-39	3.6487e-38	-0.558325	0.109672	Rps13-ps1
ENSMUSG00000037731	PC2	0.109667	0	0	1.10584	0.109667	Themis2
ENSMUSG00000022516	PC2	0.10949	0	0	2.08116	0.10949	Nudt16l1
ENSMUSG00000068855	PC2	-0.109454	8.73738e-39	5.1393e-38	-0.317304	0.109454	Hist2h2ac
ENSMUSG00000068040	PC2	-0.109443	8.89197e-39	5.2276e-38	-1.32762	0.109443	Tm9sf4
ENSMUSG00000037679	PC2	-0.109319	1.08008e-38	6.34662e-38	-0.362153	0.109319	Inf2
ENSMUSG00000025862	PC2	-0.109178	1.34611e-38	7.90584e-38	-1.32935	0.109178	Stag2
ENSMUSG00000079557	PC2	0.109176	0	0	1.55562	0.109176	2002-03-01
ENSMUSG00000004609	PC2	0.109147	0	0	3.37174	0.109147	Cd33
ENSMUSG00000029328	PC2	-0.109017	1.7311e-38	1.01618e-37	-1.81259	0.109017	Hnrnpdl
ENSMUSG00000079036	PC2	-0.108924	2.00347e-38	1.17548e-37	-1.67735	0.108924	Alkbh1
ENSMUSG00000000673	PC2	-0.108904	2.06641e-38	1.21181e-37	-0.468692	0.108904	Haao
ENSMUSG00000090258	PC2	0.108886	0	0	2.064	0.108886	Churc1
ENSMUSG00000051989	PC2	0.108848	0	0	1.61433	0.108848	Smim11
ENSMUSG00000064023	PC2	0.108803	0	0	2.09164	0.108803	Klk8
ENSMUSG00000027893	PC2	-0.108772	2.53875e-38	1.48805e-37	-0.914838	0.108772	Ahcyl1
ENSMUSG00000020477	PC2	0.108667	0	0	2.07435	0.108667	Mrps24
ENSMUSG00000031875	PC2	0.108659	0	0	2.3034	0.108659	Cmtm3
ENSMUSG00000069899	PC2	0.10858	0	0	2.52858	0.10858	Gm12166
ENSMUSG00000028893	PC2	-0.108507	3.8361e-38	2.24735e-37	-0.76769	0.108507	Sesn2
ENSMUSG00000096255	PC2	0.108403	0	0	0.524627	0.108403	Dynlt1b
ENSMUSG00000042129	PC2	-0.108361	4.81362e-38	2.81861e-37	-2.32252	0.108361	Rassf4
ENSMUSG00000019088	PC2	0.108355	0	0	0.867012	0.108355	Dnase1l1
ENSMUSG00000042489	PC2	-0.108348	4.90757e-38	2.87219e-37	-0.312514	0.108348	Clspn
ENSMUSG00000105854	PC2	-0.108296	5.318e-38	3.11084e-37	-0.406196	0.108296	Gm8925
ENSMUSG00000096472	PC2	-0.108275	5.4982e-38	3.21465e-37	-1.21318	0.108275	Cdkn2d
ENSMUSG00000020330	PC2	-0.108187	6.29915e-38	3.68111e-37	-0.972266	0.108187	Hmmr
ENSMUSG00000021457	PC2	0.108172	0	0	1.17567	0.108172	Syk
ENSMUSG00000003617	PC2	0.108115	0	0	0.284269	0.108115	Cp
ENSMUSG00000054051	PC2	-0.108085	7.37557e-38	4.30799e-37	-0.323495	0.108085	Ercc6
ENSMUSG00000021737	PC2	0.108083	0	0	2.05518	0.108083	Psmd6
ENSMUSG00000039062	PC2	0.108055	0	0	0.34919	0.108055	Anpep
ENSMUSG00000045777	PC2	-0.107998	8.44398e-38	4.92959e-37	-1.19876	0.107998	Ifitm10
ENSMUSG00000009555	PC2	0.107995	0	0	2.08406	0.107995	Cdk9
ENSMUSG00000058355	PC2	-0.107828	1.09863e-37	6.41062e-37	-1.1503	0.107828	Abce1
ENSMUSG00000029992	PC2	-0.1078	1.14673e-37	6.68794e-37	-1.25175	0.1078	Gfpt1
ENSMUSG00000028212	PC2	-0.107755	1.22952e-37	7.16718e-37	-0.369981	0.107755	Ccne2
ENSMUSG00000040842	PC2	0.1076	0	0	1.22263	0.1076	Szrd1
ENSMUSG00000040522	PC2	0.107581	0	0	0.16179	0.107581	Tlr8
ENSMUSG00000030647	PC2	0.107564	0	0	3.48071	0.107564	Ndufc2
ENSMUSG00000041313	PC2	-0.107409	2.09464e-37	1.22041e-36	-0.440752	0.107409	Slc7a1
ENSMUSG00000059810	PC2	-0.107407	2.10321e-37	1.2248e-36	-1.22878	0.107407	Rgs3
ENSMUSG00000025651	PC2	0.107399	0	0	2.86634	0.107399	Uqcrc1
ENSMUSG00000030346	PC2	-0.107383	2.18272e-37	1.27047e-36	-0.470557	0.107383	Rad51ap1
ENSMUSG00000037361	PC2	0.107329	0	0	2.02093	0.107329	Sf3b6
ENSMUSG00000025351	PC2	-0.107317	2.41331e-37	1.40399e-36	-17.4419	0.107317	Cd63
ENSMUSG00000037095	PC2	-0.107269	2.59965e-37	1.51165e-36	-0.300985	0.107269	Lrg1
ENSMUSG00000022193	PC2	0.107176	0	0	2.50876	0.107176	Psmb5
ENSMUSG00000006740	PC2	-0.107084	3.45077e-37	2.00525e-36	-2.3694	0.107084	Kif5b
ENSMUSG00000045983	PC2	-0.107084	3.45196e-37	2.00525e-36	-1.64532	0.107084	Eif4g1
ENSMUSG00000020086	PC2	0.10705	0	0	0.175545	0.10705	H2afy2
ENSMUSG00000051185	PC2	0.107013	0	0	2.31528	0.107013	Fam174a
ENSMUSG00000035024	PC2	-0.107007	3.8853e-37	2.25586e-36	-0.712569	0.107007	Ncapd3
ENSMUSG00000101585	PC2	0.106961	0	0	0.804142	0.106961	1600010M07Rik
ENSMUSG00000032508	PC2	0.106876	0	0	1.27907	0.106876	Myd88
ENSMUSG00000031556	PC2	0.106849	0	0	2.58998	0.106849	Tm2d2
ENSMUSG00000020736	PC2	0.106845	0	0	1.4688	0.106845	Nt5c
ENSMUSG00000023030	PC2	-0.106753	5.73341e-37	3.32725e-36	-0.94669	0.106753	Slc11a2
ENSMUSG00000040354	PC2	-0.106737	5.87857e-37	3.4098e-36	-1.65821	0.106737	Mars
ENSMUSG00000035692	PC2	0.106736	0	0	1.6194	0.106736	Isg15
ENSMUSG00000020376	PC2	0.10669	0	0	3.28636	0.10669	Rnf130
ENSMUSG00000024163	PC2	-0.106519	8.19357e-37	4.75024e-36	-0.970623	0.106519	Mapk8ip3
ENSMUSG00000037236	PC2	-0.1065	8.44333e-37	4.89262e-36	-1.48246	0.1065	Matr3
ENSMUSG00000020955	PC2	0.106499	0	0	1.16834	0.106499	Ap4s1
ENSMUSG00000036611	PC2	-0.106488	8.59459e-37	4.97781e-36	-1.0744	0.106488	Eepd1
ENSMUSG00000033228	PC2	-0.106412	9.65419e-37	5.58874e-36	-2.48269	0.106412	Scaf11
ENSMUSG00000089847	PC2	0.106358	0	0	2.26996	0.106358	Timm10b
ENSMUSG00000047945	PC2	0.106321	0	0	2.80005	0.106321	Marcksl1
ENSMUSG00000031097	PC2	-0.106303	1.13884e-36	6.58942e-36	-1.38229	0.106303	Tnni2
ENSMUSG00000069272	PC2	-0.106209	1.31378e-36	7.59784e-36	-0.585573	0.106209	Hist1h2ae
ENSMUSG00000021895	PC2	0.106198	0	0	0.51815	0.106198	Arhgef3
ENSMUSG00000027379	PC2	-0.106064	1.64007e-36	9.48019e-36	-0.344075	0.106064	Bub1
ENSMUSG00000035459	PC2	0.106036	0	0	0.129346	0.106036	Stab2
ENSMUSG00000031101	PC2	0.105991	0	0	1.35289	0.105991	Sash3
ENSMUSG00000056962	PC2	-0.105926	2.02136e-36	1.16784e-35	-1.50401	0.105926	Jmjd6
ENSMUSG00000081087	PC2	-0.105881	2.16535e-36	1.25042e-35	-0.406559	0.105881	Rps15a-ps7
ENSMUSG00000000318	PC2	0.10583	0	0	0.19473	0.10583	Clec10a
ENSMUSG00000029221	PC2	-0.105795	2.46486e-36	1.42267e-35	-1.31151	0.105795	Slc30a9
ENSMUSG00000060703	PC2	0.105752	0	0	2.86161	0.105752	Cd302
ENSMUSG00000029462	PC2	0.10573	0	0	2.71612	0.10573	Vps29
ENSMUSG00000062683	PC2	-0.105667	2.99415e-36	1.72732e-35	-1.9877	0.105667	Atp5g2
ENSMUSG00000069255	PC2	0.105645	0	0	1.308	0.105645	Dusp22
ENSMUSG00000006095	PC2	0.10557	0	0	2.31238	0.10557	Tbcb
ENSMUSG00000021701	PC2	-0.105431	4.27556e-36	2.46534e-35	-1.1726	0.105431	Plk2
ENSMUSG00000020709	PC2	0.10542	0	0	3.82321	0.10542	Adap2
ENSMUSG00000087658	PC2	0.105407	0	0	0.167228	0.105407	Hotairm1
ENSMUSG00000009535	PC2	-0.105398	4.49681e-36	2.59164e-35	-1.23803	0.105398	Rnmt
ENSMUSG00000027540	PC2	0.105352	0	0	3.01522	0.105352	Ptpn1
ENSMUSG00000033735	PC2	0.105338	0	0	1.41184	0.105338	Spr
ENSMUSG00000052609	PC2	0.105331	0	0	0.173536	0.105331	Plekhg3
ENSMUSG00000028426	PC2	-0.105296	5.24569e-36	3.02175e-35	-1.66908	0.105296	Rad23b
ENSMUSG00000035314	PC2	0.10528	0	0	0.45279	0.10528	Gdpd5
ENSMUSG00000003072	PC2	-0.10511	6.93532e-36	3.99309e-35	-3.15051	0.10511	Atp5d
ENSMUSG00000047514	PC2	0.105103	0	0	1.42684	0.105103	Tspyl1
ENSMUSG00000033186	PC2	-0.105034	7.78362e-36	4.47931e-35	-1.17176	0.105034	Mzt1
ENSMUSG00000107355	PC2	0.104936	0	0	0.201097	0.104936	AI839979
ENSMUSG00000078572	PC2	0.104914	0	0	1.61511	0.104914	Ndufaf8
ENSMUSG00000030754	PC2	-0.104851	1.02436e-35	5.89209e-35	-2.06126	0.104851	Copb1
ENSMUSG00000090137	PC2	-0.104806	1.0965e-35	6.30392e-35	-2.54392	0.104806	Uba52
ENSMUSG00000035325	PC2	-0.104715	1.25672e-35	7.22154e-35	-1.19638	0.104715	Sec31a
ENSMUSG00000015478	PC2	0.104577	0	0	1.79436	0.104577	Rnf5
ENSMUSG00000035227	PC2	-0.104451	1.86559e-35	1.0715e-34	-5.33385	0.104451	Spcs2
ENSMUSG00000040297	PC2	-0.104444	1.88433e-35	1.08174e-34	-0.674517	0.104444	Suco
ENSMUSG00000033671	PC2	-0.104424	1.94396e-35	1.11542e-34	-0.843095	0.104424	Cep350
ENSMUSG00000037204	PC2	0.10439	0	0	1.64804	0.10439	Atg101
ENSMUSG00000028312	PC2	-0.104389	2.04714e-35	1.17405e-34	-1.0784	0.104389	Smc2
ENSMUSG00000030876	PC2	-0.104375	2.09065e-35	1.19842e-34	-1.5967	0.104375	Mettl9
ENSMUSG00000060475	PC2	0.104366	0	0	1.77675	0.104366	Wtap
ENSMUSG00000031007	PC2	-0.104351	2.16579e-35	1.24088e-34	-3.82515	0.104351	Atp6ap2
ENSMUSG00000022034	PC2	-0.104332	2.22946e-35	1.27673e-34	-0.392082	0.104332	Esco2
ENSMUSG00000029098	PC2	-0.104274	2.43104e-35	1.39149e-34	-1.6485	0.104274	Acox3
ENSMUSG00000038418	PC2	-0.104267	2.45473e-35	1.40436e-34	-0.709253	0.104267	Egr1
ENSMUSG00000031216	PC2	0.104246	0	0	0.748309	0.104246	Stard8
ENSMUSG00000010755	PC2	-0.104235	2.57669e-35	1.47342e-34	-1.49919	0.104235	Cars
ENSMUSG00000070343	PC2	-0.104206	2.68886e-35	1.53681e-34	-0.692798	0.104206	Gm10288
ENSMUSG00000072115	PC2	0.104191	0	0	2.44505	0.104191	Ang
ENSMUSG00000018326	PC2	0.104186	0	0	2.18748	0.104186	Ywhab
ENSMUSG00000041126	PC2	0.104124	0	0	2.22856	0.104124	H2afv
ENSMUSG00000006699	PC2	0.104079	0	0	5.73547	0.104079	Cdc42
ENSMUSG00000025150	PC2	0.104003	0	0	0.206209	0.104003	Cbr2
ENSMUSG00000059326	PC2	-0.103992	3.7039e-35	2.11592e-34	-2.1645	0.103992	Csf2ra
ENSMUSG00000030123	PC2	0.103979	0	0	0.190273	0.103979	Plxnd1
ENSMUSG00000004032	PC2	-0.103956	3.90284e-35	2.22848e-34	-1.14245	0.103956	Gstm5
ENSMUSG00000064345	PC2	0.103922	0	0	4.40056	0.103922	mt-Nd2
ENSMUSG00000036835	PC2	0.103911	0	0	3.37855	0.103911	Psenen
ENSMUSG00000097769	PC2	-0.103858	4.51657e-35	2.57766e-34	-0.675476	0.103858	Snhg4
ENSMUSG00000068101	PC2	-0.103829	4.71977e-35	2.69231e-34	-0.371457	0.103829	Cenpm
ENSMUSG00000024424	PC2	0.103726	0	0	0.173085	0.103726	Ttc39c
ENSMUSG00000025204	PC2	0.103645	0	0	3.2194	0.103645	Ndufb8
ENSMUSG00000111361	PC2	0.103617	0	0	0.483656	0.103617	AC153959.1
ENSMUSG00000026177	PC2	-0.103616	6.47873e-35	3.69307e-34	-2.49089	0.103616	Slc11a1
ENSMUSG00000015501	PC2	-0.103615	6.48046e-35	3.69307e-34	-0.426982	0.103615	Hivep2
ENSMUSG00000051504	PC2	0.103586	0	0	7.90765	0.103586	Siglech
ENSMUSG00000034201	PC2	0.103567	0	0	0.717165	0.103567	Gas2l1
ENSMUSG00000020897	PC2	-0.103567	6.96489e-35	3.96721e-34	-0.485725	0.103567	Aurkb
ENSMUSG00000042106	PC2	0.103501	0	0	3.52225	0.103501	Fam212a
ENSMUSG00000020484	PC2	0.103482	0	0	3.64394	0.103482	Xbp1
ENSMUSG00000021822	PC2	-0.103447	8.32401e-35	4.73906e-34	-0.519799	0.103447	Plau
ENSMUSG00000050912	PC2	-0.103404	8.86329e-35	5.04363e-34	-1.41361	0.103404	Tmem123
ENSMUSG00000054408	PC2	-0.103404	8.86782e-35	5.04376e-34	-1.50639	0.103404	Spcs3
ENSMUSG00000018340	PC2	0.103361	0	0	1.33725	0.103361	Anxa6
ENSMUSG00000078671	PC2	-0.103322	1.00166e-34	5.69437e-34	-1.22919	0.103322	Chd2
ENSMUSG00000021211	PC2	0.103321	0	0	0.158453	0.103321	Akr1c12
ENSMUSG00000042699	PC2	-0.103279	1.06713e-34	6.06364e-34	-1.1577	0.103279	Dhx9
ENSMUSG00000020326	PC2	-0.103227	1.15163e-34	6.5406e-34	-1.25058	0.103227	Ccng1
ENSMUSG00000003402	PC2	-0.103162	1.26767e-34	7.19616e-34	-1.6987	0.103162	Prkcsh
ENSMUSG00000033545	PC2	0.10293	0	0	1.32432	0.10293	Znrf1
ENSMUSG00000026360	PC2	0.102925	0	0	4.86099	0.102925	Rgs2
ENSMUSG00000107283	PC2	0.102916	0	0	1.37233	0.102916	Mpv17
ENSMUSG00000030124	PC2	-0.102905	1.85202e-34	1.05082e-33	-6.78536	0.102905	Lag3
ENSMUSG00000015656	PC2	0.102901	0	0	5.58536	0.102901	Hspa8
ENSMUSG00000074622	PC2	-0.102856	1.9917e-34	1.12953e-33	-5.08323	0.102856	Mafb
ENSMUSG00000071655	PC2	-0.102815	2.11638e-34	1.19966e-33	-2.33069	0.102815	Ubxn1
ENSMUSG00000039047	PC2	-0.102771	2.25762e-34	1.2791e-33	-1.63404	0.102771	Pigk
ENSMUSG00000079685	PC2	-0.1027	2.5076e-34	1.42004e-33	-0.366708	0.1027	Ulbp1
ENSMUSG00000033411	PC2	-0.102677	2.59113e-34	1.46664e-33	-1.18896	0.102677	Ctdspl2
ENSMUSG00000042032	PC2	0.102651	0	0	2.08784	0.102651	Mat2b
ENSMUSG00000020334	PC2	-0.102563	3.06343e-34	1.73313e-33	-0.297214	0.102563	Slc22a4
ENSMUSG00000047180	PC2	0.102529	0	0	1.29393	0.102529	Neurl3
ENSMUSG00000002345	PC2	0.102494	0	0	0.678062	0.102494	Borcs8
ENSMUSG00000037280	PC2	-0.102491	3.40897e-34	1.92769e-33	-0.546742	0.102491	Galnt6
ENSMUSG00000022021	PC2	-0.102481	3.45805e-34	1.9545e-33	-0.370248	0.102481	Diaph3
ENSMUSG00000030259	PC2	-0.102465	3.5385e-34	1.99901e-33	-0.525908	0.102465	Rassf8
ENSMUSG00000038538	PC2	-0.102436	3.69149e-34	2.08443e-33	-1.34154	0.102436	Ubn2
ENSMUSG00000025747	PC2	-0.102432	3.714e-34	2.09613e-33	-1.09367	0.102432	Tyms
ENSMUSG00000062963	PC2	0.102408	0	0	1.75079	0.102408	Ufc1
ENSMUSG00000042272	PC2	0.102361	0	0	0.204034	0.102361	Sestd1
ENSMUSG00000018287	PC2	0.102325	0	0	1.74886	0.102325	Spag7
ENSMUSG00000053477	PC2	0.102185	0	0	2.10928	0.102185	Tcf4
ENSMUSG00000090247	PC2	0.102145	0	0	0.963908	0.102145	Bloc1s1
ENSMUSG00000023940	PC2	-0.102127	5.80464e-34	3.27448e-33	-0.282513	0.102127	Sgol1
ENSMUSG00000034729	PC2	-0.102121	5.85859e-34	3.30332e-33	-1.43807	0.102121	Mrps10
ENSMUSG00000042726	PC2	0.10212	0	0	1.36798	0.10212	Trafd1
ENSMUSG00000057531	PC2	0.102112	0	0	2.03578	0.102112	Dtnbp1
ENSMUSG00000035891	PC2	0.102041	0	0	1.50778	0.102041	Cerk
ENSMUSG00000025825	PC2	0.102032	0	0	3.2534	0.102032	Iscu
ENSMUSG00000020964	PC2	-0.102009	6.89626e-34	3.88653e-33	-1.39336	0.102009	Sel1l
ENSMUSG00000014361	PC2	-0.101968	7.32247e-34	4.12475e-33	-2.21675	0.101968	Mertk
ENSMUSG00000023020	PC2	0.101961	0	0	2.20942	0.101961	Cox14
ENSMUSG00000017830	PC2	0.101908	0	0	0.801295	0.101908	Dhx58
ENSMUSG00000015749	PC2	-0.101907	8.01251e-34	4.51127e-33	-1.68978	0.101907	Anp32e
ENSMUSG00000047534	PC2	-0.101798	9.38657e-34	5.28237e-33	-0.52616	0.101798	Mis18bp1
ENSMUSG00000029687	PC2	-0.101787	9.54001e-34	5.36614e-33	-0.652856	0.101787	Ezh2
ENSMUSG00000038235	PC2	0.10178	0	0	5.74231	0.10178	F11r
ENSMUSG00000027566	PC2	0.10176	0	0	3.31892	0.10176	Psma7
ENSMUSG00000025040	PC2	0.101722	0	0	1.532	0.101722	Fundc1
ENSMUSG00000020818	PC2	0.101693	0	0	1.7301	0.101693	Mfsd11
ENSMUSG00000036565	PC2	0.10167	0	0	0.933116	0.10167	Ttyh3
ENSMUSG00000030615	PC2	0.101659	0	0	1.39085	0.101659	Tmem126a
ENSMUSG00000026605	PC2	-0.101611	1.23342e-33	6.93448e-33	-1.07765	0.101611	Cenpf
ENSMUSG00000020496	PC2	0.101575	0	0	2.00013	0.101575	Rnf187
ENSMUSG00000055720	PC2	0.101568	0	0	1.28406	0.101568	Ubl7
ENSMUSG00000056342	PC2	-0.101551	1.34485e-33	7.55736e-33	-1.25886	0.101551	Usp34
ENSMUSG00000035373	PC2	0.101521	0	0	0.902987	0.101521	Ccl7
ENSMUSG00000050103	PC2	0.101498	0	0	1.51195	0.101498	Agmo
ENSMUSG00000036362	PC2	0.101459	0	0	7.64208	0.101459	P2ry13
ENSMUSG00000037278	PC2	-0.101365	1.76355e-33	9.90551e-33	-1.06893	0.101365	Tmem97
ENSMUSG00000026228	PC2	-0.101356	1.78596e-33	1.00265e-32	-0.472035	0.101356	Htr2b
ENSMUSG00000039959	PC2	0.101333	0	0	0.405796	0.101333	Hip1
ENSMUSG00000042246	PC2	-0.101316	1.89242e-33	1.06191e-32	-0.486138	0.101316	Tmc7
ENSMUSG00000008305	PC2	0.101283	0	0	0.551188	0.101283	Tle1
ENSMUSG00000020255	PC2	-0.101226	2.15612e-33	1.20931e-32	-0.84025	0.101226	D10Wsu102e
ENSMUSG00000084159	PC2	-0.101223	2.16687e-33	1.21475e-32	-0.607125	0.101223	Gm12696
ENSMUSG00000016239	PC2	-0.101222	2.16897e-33	1.21535e-32	-0.437902	0.101222	Lonrf3
ENSMUSG00000020708	PC2	0.10117	0	0	2.02568	0.10117	Psmc5
ENSMUSG00000037922	PC2	0.101159	0	0	1.1613	0.101159	Bank1
ENSMUSG00000028180	PC2	-0.101134	2.46195e-33	1.37886e-32	-1.81705	0.101134	Zranb2
ENSMUSG00000032194	PC2	0.101022	0	0	0.264625	0.101022	Kank2
ENSMUSG00000027935	PC2	0.101001	0	0	0.35858	0.101001	Rab13
ENSMUSG00000049516	PC2	-0.100915	3.37992e-33	1.89207e-32	-1.02511	0.100915	Spty2d1
ENSMUSG00000026740	PC2	-0.100881	3.55118e-33	1.987e-32	-1.50753	0.100881	Dnajc1
ENSMUSG00000031785	PC2	0.100812	0	0	2.99007	0.100812	Adgrg1
ENSMUSG00000031458	PC2	0.100503	0	0	0.964046	0.100503	Coprs
ENSMUSG00000037868	PC2	-0.10045	6.61656e-33	3.70041e-32	-0.419252	0.10045	Egr2
ENSMUSG00000034640	PC2	-0.100441	6.70031e-33	3.74546e-32	-0.853345	0.100441	Tiparp
ENSMUSG00000047879	PC2	-0.100431	6.795e-33	3.79658e-32	-1.51939	0.100431	Usp14
ENSMUSG00000027363	PC2	-0.100389	7.21309e-33	4.02826e-32	-1.75219	0.100389	Usp8
ENSMUSG00000030067	PC2	0.100254	0	0	1.25878	0.100254	Foxp1
ENSMUSG00000032265	PC2	0.100248	0	0	1.6937	0.100248	Fam46a
ENSMUSG00000032076	PC2	-0.100234	9.01512e-33	5.03223e-32	-3.04507	0.100234	Cadm1
ENSMUSG00000013622	PC2	-0.100153	1.01286e-32	5.6511e-32	-3.67516	0.100153	Atraid
ENSMUSG00000004980	PC2	0.100122	0	0	3.58633	0.100122	Hnrnpa2b1
ENSMUSG00000058709	PC2	0.100117	0	0	1.44579	0.100117	Egln2
ENSMUSG00000035173	PC2	-0.100109	1.0793e-32	6.0189e-32	-0.873736	0.100109	Ccdc186
ENSMUSG00000062753	PC2	0.100096	0	0	1.98342	0.100096	AI413582
ENSMUSG00000022437	PC2	0.0999949	0	0	1.69936	0.0999949	Samm50
ENSMUSG00000023106	PC2	-0.0999232	1.40787e-32	7.84751e-32	-2.1457	0.0999232	Denr
ENSMUSG00000061589	PC2	-0.0999052	1.44442e-32	8.04739e-32	-0.598615	0.0999052	Dot1l
ENSMUSG00000037905	PC2	-0.0998435	1.57774e-32	8.78598e-32	-0.818816	0.0998435	Bri3bp
ENSMUSG00000042625	PC2	-0.0997952	1.69063e-32	9.41013e-32	-1.51245	0.0997952	Safb2
ENSMUSG00000003226	PC2	-0.099775	1.73993e-32	9.67995e-32	-0.889752	0.099775	Ranbp2
ENSMUSG00000052837	PC2	-0.0997721	1.74717e-32	9.71564e-32	-5.01964	0.0997721	Junb
ENSMUSG00000002379	PC2	0.099745	0	0	2.11174	0.099745	Ndufa11
ENSMUSG00000034377	PC2	-0.0997355	1.84095e-32	1.02322e-31	-1.40592	0.0997355	Tulp4
ENSMUSG00000039886	PC2	0.0997252	0	0	1.06594	0.0997252	Tmem120a
ENSMUSG00000027660	PC2	-0.099721	1.87945e-32	1.04413e-31	-2.22167	0.099721	Skil
ENSMUSG00000032841	PC2	-0.0996962	1.94726e-32	1.08129e-31	-0.50924	0.0996962	Prr5l
ENSMUSG00000034226	PC2	-0.0996481	2.08558e-32	1.15755e-31	-0.253602	0.0996481	Rhov
ENSMUSG00000048279	PC2	-0.0996325	2.13247e-32	1.18301e-31	-0.237993	0.0996325	Sacs
ENSMUSG00000057554	PC2	0.0995411	0	0	1.4019	0.0995411	Lgals8
ENSMUSG00000060512	PC2	0.0994821	0	0	2.44253	0.0994821	0610040J01Rik
ENSMUSG00000030064	PC2	0.0994421	0	0	2.07531	0.0994421	Frmd4b
ENSMUSG00000066149	PC2	0.0994325	0	0	1.71116	0.0994325	Cdc26
ENSMUSG00000022365	PC2	-0.0993928	3.00059e-32	1.66382e-31	-2.58752	0.0993928	Derl1
ENSMUSG00000063506	PC2	0.0993659	0	0	1.33547	0.0993659	Arhgap22
ENSMUSG00000068243	PC2	-0.0993531	3.17538e-32	1.75991e-31	-0.312345	0.0993531	Gm7079
ENSMUSG00000030662	PC2	-0.0991571	4.19488e-32	2.32385e-31	-0.849312	0.0991571	Ipo5
ENSMUSG00000037487	PC2	-0.0991416	4.2885e-32	2.37459e-31	-0.748597	0.0991416	Ubr5
ENSMUSG00000020057	PC2	0.0990985	0	0	0.225317	0.0990985	Dram1
ENSMUSG00000030282	PC2	-0.0990975	4.5651e-32	2.52655e-31	-1.69162	0.0990975	Cmas
ENSMUSG00000068744	PC2	-0.0989325	5.76883e-32	3.19125e-31	-0.485761	0.0989325	Psrc1
ENSMUSG00000020180	PC2	0.0989126	0	0	1.92004	0.0989126	Snrpd3
ENSMUSG00000097715	PC2	-0.0989069	5.9812e-32	3.30717e-31	-1.93236	0.0989069	Gpr137b-ps
ENSMUSG00000031644	PC2	-0.0988287	6.68139e-32	3.69258e-31	-0.515791	0.0988287	Nek1
ENSMUSG00000066682	PC2	0.0987949	0	0	0.230757	0.0987949	Pilrb2
ENSMUSG00000069515	PC2	0.098775	0	0	0.677651	0.098775	Lyz1
ENSMUSG00000037221	PC2	0.0987729	0	0	1.00725	0.0987729	Mospd3
ENSMUSG00000003423	PC2	0.0987353	0	0	1.3068	0.0987353	Pih1d1
ENSMUSG00000003355	PC2	-0.0987174	7.82029e-32	4.31997e-31	-0.386008	0.0987174	Fkbp11
ENSMUSG00000024270	PC2	-0.0987012	8.00152e-32	4.418e-31	-0.817186	0.0987012	Slc39a6
ENSMUSG00000066407	PC2	-0.0986941	8.08204e-32	4.46036e-31	-0.442751	0.0986941	Gm10263
ENSMUSG00000030157	PC2	0.0986915	0	0	0.54898	0.0986915	Clec2d
ENSMUSG00000036398	PC2	0.0986543	0	0	1.97301	0.0986543	Ppp1r11
ENSMUSG00000039568	PC2	0.0985878	0	0	1.30427	0.0985878	Ubald1
ENSMUSG00000021607	PC2	0.0985848	0	0	1.64885	0.0985848	Mrpl36
ENSMUSG00000043336	PC2	0.09857	0	0	0.943864	0.09857	Filip1l
ENSMUSG00000070323	PC2	0.0984845	0	0	0.118667	0.0984845	Mmp27
ENSMUSG00000025140	PC2	-0.0984679	1.11224e-31	6.13537e-31	-0.337936	0.0984679	Pycr1
ENSMUSG00000044339	PC2	-0.0984221	1.18646e-31	6.54173e-31	-0.777138	0.0984221	Alkbh2
ENSMUSG00000020573	PC2	0.0983713	0	0	0.997369	0.0983713	Pik3cg
ENSMUSG00000034593	PC2	0.0982799	0	0	1.07573	0.0982799	Myo5a
ENSMUSG00000039217	PC2	0.09827	0	0	1.24339	0.09827	Il18
ENSMUSG00000046323	PC2	0.0982404	0	0	0.339785	0.0982404	Dppa3
ENSMUSG00000035455	PC2	-0.0982146	1.58891e-31	8.75658e-31	-0.437426	0.0982146	Fignl1
ENSMUSG00000055296	PC2	-0.0981964	1.63001e-31	8.97886e-31	-0.868638	0.0981964	Tmem245
ENSMUSG00000052512	PC2	0.0981469	0	0	1.83949	0.0981469	Nav2
ENSMUSG00000001729	PC2	0.0981131	0	0	1.44546	0.0981131	Akt1
ENSMUSG00000018572	PC2	0.0980523	0	0	1.45027	0.0980523	Phf23
ENSMUSG00000001418	PC2	-0.098011	2.11492e-31	1.16445e-30	-3.34692	0.098011	Glmp
ENSMUSG00000029552	PC2	0.098008	0	0	0.763024	0.098008	Tes
ENSMUSG00000040359	PC2	-0.0979966	2.15817e-31	1.1877e-30	-1.54865	0.0979966	Ufl1
ENSMUSG00000029723	PC2	0.0978996	0	0	3.25497	0.0978996	Tsc22d4
ENSMUSG00000087187	PC2	0.0978929	0	0	0.263141	0.0978929	Gm13431
ENSMUSG00000037992	PC2	0.0978807	0	0	0.205753	0.0978807	Rara
ENSMUSG00000085457	PC2	0.0978578	0	0	0.338931	0.0978578	1110046J04Rik
ENSMUSG00000078974	PC2	-0.0978187	2.76933e-31	1.52332e-30	-2.34584	0.0978187	Sec61g
ENSMUSG00000025465	PC2	-0.0977805	2.92133e-31	1.60618e-30	-1.88032	0.0977805	Echs1
ENSMUSG00000035686	PC2	0.0977327	0	0	2.13739	0.0977327	Thrsp
ENSMUSG00000053436	PC2	0.0977029	0	0	1.29125	0.0977029	Mapk14
ENSMUSG00000027763	PC2	0.0976828	0	0	3.58674	0.0976828	Mbnl1
ENSMUSG00000024587	PC2	-0.0976758	3.3824e-31	1.85881e-30	-2.95359	0.0976758	Nars
ENSMUSG00000012443	PC2	-0.0976058	3.73003e-31	2.04889e-30	-0.326052	0.0976058	Kif11
ENSMUSG00000035027	PC2	0.0975943	0	0	2.16004	0.0975943	Map2k2
ENSMUSG00000069744	PC2	0.0975904	0	0	2.87461	0.0975904	Psmb3
ENSMUSG00000039530	PC2	-0.0975445	4.06377e-31	2.23117e-30	-1.0685	0.0975445	Tusc3
ENSMUSG00000027502	PC2	0.0974944	0	0	1.87633	0.0974944	Rtfdc1
ENSMUSG00000032812	PC2	0.0974764	0	0	0.805282	0.0974764	Arap1
ENSMUSG00000097148	PC2	-0.0974078	4.91795e-31	2.69888e-30	-0.715168	0.0974078	Gm3839
ENSMUSG00000032870	PC2	-0.0974062	4.92884e-31	2.70359e-30	-4.13084	0.0974062	Smap2
ENSMUSG00000048922	PC2	-0.0973501	5.32946e-31	2.92197e-30	-0.404701	0.0973501	Cdca2
ENSMUSG00000058624	PC2	0.0973419	0	0	0.134614	0.0973419	Gda
ENSMUSG00000013822	PC2	0.097182	0	0	1.43515	0.097182	Elof1
ENSMUSG00000022114	PC2	0.0971273	0	0	0.143091	0.0971273	Spry2
ENSMUSG00000063904	PC2	0.097087	0	0	1.25857	0.097087	Dpp3
ENSMUSG00000026656	PC2	0.0970338	0	0	3.51169	0.0970338	Fcgr2b
ENSMUSG00000018446	PC2	-0.0969297	9.5635e-31	5.2409e-30	-1.88378	0.0969297	C1qbp
ENSMUSG00000028248	PC2	-0.0968895	1.01113e-30	5.5385e-30	-2.7374	0.0968895	Pnisr
ENSMUSG00000038872	PC2	0.0968645	0	0	2.60756	0.0968645	Zfhx3
ENSMUSG00000026553	PC2	-0.0967678	1.19694e-30	6.55321e-30	-1.4746	0.0967678	Copa
ENSMUSG00000095687	PC2	0.0967213	0	0	5.75621	0.0967213	Rnaset2a
ENSMUSG00000029759	PC2	-0.0967115	1.29404e-30	7.08155e-30	-2.15939	0.0967115	Pon3
ENSMUSG00000056130	PC2	-0.0966192	1.47048e-30	8.04332e-30	-0.95607	0.0966192	Ticam2
ENSMUSG00000078429	PC2	0.0965748	0	0	0.602148	0.0965748	Ctdsp2
ENSMUSG00000015745	PC2	0.0965013	0	0	2.62177	0.0965013	Plekho1
ENSMUSG00000020444	PC2	-0.0964564	1.84132e-30	1.00671e-29	-1.23612	0.0964564	Guk1
ENSMUSG00000055850	PC2	-0.0964464	1.86714e-30	1.02035e-29	-1.01059	0.0964464	Rnf181
ENSMUSG00000025888	PC2	0.096375	0	0	1.40113	0.096375	Casp1
ENSMUSG00000007613	PC2	0.0963432	0	0	5.31976	0.0963432	Tgfbr1
ENSMUSG00000045996	PC2	0.0962936	0	0	1.65037	0.0962936	Polr2k
ENSMUSG00000057685	PC2	-0.0962925	2.30865e-30	1.26103e-29	-0.553607	0.0962925	Gm8526
ENSMUSG00000022965	PC2	0.096269	0	0	2.84283	0.096269	Ifngr2
ENSMUSG00000037351	PC2	-0.0961535	2.79606e-30	1.52656e-29	-1.09632	0.0961535	Actr1b
ENSMUSG00000038497	PC2	-0.0961505	2.80746e-30	1.53207e-29	-1.10606	0.0961505	Tmco3
ENSMUSG00000063931	PC2	0.0961483	0	0	1.72787	0.0961483	Pepd
ENSMUSG00000041408	PC2	-0.0961199	2.92838e-30	1.59731e-29	-1.49965	0.0961199	Wapl
ENSMUSG00000078439	PC2	0.0960914	0	0	0.337092	0.0960914	Smim24
ENSMUSG00000026986	PC2	0.0960884	0	0	1.48492	0.0960884	Hnmt
ENSMUSG00000058655	PC2	-0.0960789	3.09815e-30	1.68913e-29	-1.19329	0.0960789	Eif4b
ENSMUSG00000020346	PC2	0.0959562	0	0	2.37865	0.0959562	Mgat1
ENSMUSG00000029344	PC2	0.0959434	0	0	3.65726	0.0959434	Tpst2
ENSMUSG00000002797	PC2	-0.0959051	3.93398e-30	2.14383e-29	-0.494833	0.0959051	Ggct
ENSMUSG00000060012	PC2	-0.095864	4.16221e-30	2.26715e-29	-0.475687	0.095864	Kif13b
ENSMUSG00000025404	PC2	-0.0958276	4.3754e-30	2.38216e-29	-0.766018	0.0958276	R3hdm2
ENSMUSG00000054008	PC2	0.0958274	0	0	0.269228	0.0958274	Ndst1
ENSMUSG00000061479	PC2	0.0958195	0	0	1.67844	0.0958195	Snrpa
ENSMUSG00000083992	PC2	-0.0957924	4.59178e-30	2.49881e-29	-0.698802	0.0957924	Gm11478
ENSMUSG00000037572	PC2	-0.0957655	4.7645e-30	2.59159e-29	-0.396804	0.0957655	Wdhd1
ENSMUSG00000020423	PC2	0.095735	0	0	3.22073	0.095735	Btg2
ENSMUSG00000022090	PC2	0.0957036	0	0	0.998867	0.0957036	Pdlim2
ENSMUSG00000038204	PC2	-0.0956685	5.44126e-30	2.95834e-29	-0.75875	0.0956685	Asb10
ENSMUSG00000066771	PC2	-0.0956504	5.57848e-30	3.03154e-29	-0.463066	0.0956504	Gm5614
ENSMUSG00000044709	PC2	0.0956427	0	0	1.44924	0.0956427	Gemin7
ENSMUSG00000029581	PC2	0.095631	0	0	6.34893	0.095631	Fscn1
ENSMUSG00000038039	PC2	-0.0955751	6.18407e-30	3.35908e-29	-1.1191	0.0955751	Gcc2
ENSMUSG00000031504	PC2	0.0955585	0	0	1.4744	0.0955585	Rab20
ENSMUSG00000029501	PC2	-0.0955468	6.42744e-30	3.48965e-29	-0.964418	0.0955468	Ankle2
ENSMUSG00000027649	PC2	0.0954439	0	0	1.16298	0.0954439	Ctnnbl1
ENSMUSG00000021087	PC2	0.0953929	0	0	1.35646	0.0953929	Rtn1
ENSMUSG00000031400	PC2	0.0953422	0	0	0.774891	0.0953422	G6pdx
ENSMUSG00000108693	PC2	-0.0953246	8.70811e-30	4.7257e-29	-0.510804	0.0953246	Gm45153
ENSMUSG00000053094	PC2	-0.0953218	8.74078e-30	4.74123e-29	-1.16474	0.0953218	Tmem248
ENSMUSG00000036533	PC2	0.0952503	0	0	1.09458	0.0952503	Cdc42ep3
ENSMUSG00000026663	PC2	-0.0952367	9.81695e-30	5.32252e-29	-0.766996	0.0952367	Atf6
ENSMUSG00000062082	PC2	0.0952338	0	0	0.489796	0.0952338	Cd200r4
ENSMUSG00000068391	PC2	0.0951673	0	0	1.72611	0.0951673	Chrac1
ENSMUSG00000002871	PC2	0.0951349	0	0	0.954672	0.0951349	Tpra1
ENSMUSG00000033088	PC2	0.0951276	0	0	0.873796	0.0951276	Triobp
ENSMUSG00000036371	PC2	-0.0950585	1.2513e-29	6.7811e-29	-2.69122	0.0950585	Serbp1
ENSMUSG00000071654	PC2	0.0950276	0	0	1.64946	0.0950276	Uqcc3
ENSMUSG00000038774	PC2	-0.0949952	1.36387e-29	7.38771e-29	-0.929457	0.0949952	Ascc3
ENSMUSG00000022639	PC2	-0.0949828	1.38712e-29	7.51018e-29	-0.456456	0.0949828	Dubr
ENSMUSG00000062981	PC2	0.0949719	0	0	1.85462	0.0949719	Mrpl42
ENSMUSG00000058064	PC2	-0.0949469	1.45646e-29	7.88198e-29	-0.938933	0.0949469	Gm10036
ENSMUSG00000023044	PC2	0.094946	0	0	1.29527	0.094946	Csad
ENSMUSG00000022201	PC2	-0.0949127	1.52568e-29	8.25275e-29	-1.23942	0.0949127	Zfr
ENSMUSG00000027366	PC2	-0.0949058	1.54005e-29	8.32665e-29	-1.50619	0.0949058	Sppl2a
ENSMUSG00000031700	PC2	-0.0948804	1.59418e-29	8.61534e-29	-0.368087	0.0948804	Gpt2
ENSMUSG00000039294	PC2	0.0948792	0	0	1.80981	0.0948792	BC017643
ENSMUSG00000043962	PC2	-0.0948509	1.65935e-29	8.96342e-29	-1.57152	0.0948509	Thrap3
ENSMUSG00000096971	PC2	-0.0947911	1.79968e-29	9.71696e-29	-0.267407	0.0947911	4930556M19Rik
ENSMUSG00000064281	PC2	-0.0947906	1.80088e-29	9.71894e-29	-0.409759	0.0947906	Rpl19-ps1
ENSMUSG00000078452	PC2	0.0947903	0	0	0.16189	0.0947903	Raet1d
ENSMUSG00000030557	PC2	-0.0947718	1.8475e-29	9.96597e-29	-3.07008	0.0947718	Mef2a
ENSMUSG00000020611	PC2	-0.0947536	1.89363e-29	1.02101e-28	-1.60651	0.0947536	Gna13
ENSMUSG00000031165	PC2	0.0947438	0	0	1.54867	0.0947438	Was
ENSMUSG00000081810	PC2	-0.0946214	2.26513e-29	1.22075e-28	-0.240673	0.0946214	Gm11878
ENSMUSG00000026335	PC2	0.0945067	0	0	0.298055	0.0945067	Pam
ENSMUSG00000032301	PC2	0.0944899	0	0	2.14954	0.0944899	Psma4
ENSMUSG00000032359	PC2	0.0944237	0	0	7.33545	0.0944237	Ctsh
ENSMUSG00000024914	PC2	0.0943957	0	0	1.7078	0.0943957	Drap1
ENSMUSG00000004085	PC2	-0.0943414	3.30801e-29	1.78198e-28	-0.417004	0.0943414	Map3k20
ENSMUSG00000007458	PC2	-0.0943137	3.43424e-29	1.84912e-28	-2.85327	0.0943137	M6pr
ENSMUSG00000034880	PC2	0.094241	0	0	1.46568	0.094241	Mrpl34
ENSMUSG00000029518	PC2	0.0941331	0	0	1.66483	0.0941331	Rab35
ENSMUSG00000107690	PC2	0.094123	0	0	1.89804	0.094123	Gm44044
ENSMUSG00000019428	PC2	0.0940394	0	0	2.14307	0.0940394	Fkbp8
ENSMUSG00000024965	PC2	0.0940286	0	0	2.52765	0.0940286	Fermt3
ENSMUSG00000031904	PC2	-0.0940096	5.17435e-29	2.78478e-28	-0.47846	0.0940096	Slc7a6
ENSMUSG00000028073	PC2	-0.0939582	5.54443e-29	2.98258e-28	-0.451072	0.0939582	Pear1
ENSMUSG00000062373	PC2	-0.0939561	5.56042e-29	2.98981e-28	-0.967213	0.0939561	Tmem65
ENSMUSG00000062929	PC2	-0.0939177	5.85514e-29	3.14684e-28	-1.08025	0.0939177	Cfl2
ENSMUSG00000019818	PC2	0.0938074	0	0	2.46599	0.0938074	Cd164
ENSMUSG00000068240	PC2	-0.0937167	7.66938e-29	4.12e-28	-1.41287	0.0937167	Gm11808
ENSMUSG00000029591	PC2	-0.0936516	8.36849e-29	4.49351e-28	-0.37702	0.0936516	Ung
ENSMUSG00000020189	PC2	-0.0935856	9.14354e-29	4.90743e-28	-1.04863	0.0935856	Osbpl8
ENSMUSG00000027677	PC2	-0.0935606	9.45431e-29	5.0719e-28	-2.34901	0.0935606	Ttc14
ENSMUSG00000032932	PC2	-0.0935554	9.51993e-29	5.10476e-28	-0.875268	0.0935554	Hspa13
ENSMUSG00000096768	PC2	-0.0935485	9.60834e-29	5.14981e-28	-0.872156	0.0935485	Erdr1
ENSMUSG00000013787	PC2	0.0935422	0	0	0.731638	0.0935422	Ehmt2
ENSMUSG00000108053	PC2	-0.0935389	9.73371e-29	5.21462e-28	-0.37762	0.0935389	Gm43890
ENSMUSG00000040204	PC2	-0.0935273	9.88575e-29	5.29364e-28	-1.07314	0.0935273	Pclaf
ENSMUSG00000058173	PC2	-0.0935211	9.96833e-29	5.33543e-28	-0.615402	0.0935211	Smco4
ENSMUSG00000000753	PC2	0.0934875	0	0	1.56944	0.0934875	Serpinf1
ENSMUSG00000091537	PC2	0.0934324	0	0	3.33032	0.0934324	Tma7
ENSMUSG00000012519	PC2	0.0933208	0	0	0.141771	0.0933208	Mlkl
ENSMUSG00000027215	PC2	0.0933004	0	0	2.36494	0.0933004	Cd82
ENSMUSG00000005233	PC2	-0.0932508	1.43056e-28	7.65339e-28	-0.555345	0.0932508	Spc25
ENSMUSG00000038079	PC2	-0.0931462	1.64487e-28	8.79593e-28	-0.884766	0.0931462	Tmem237
ENSMUSG00000060073	PC2	0.0931371	0	0	2.53216	0.0931371	Psma3
ENSMUSG00000064358	PC2	-0.0930948	1.76144e-28	9.415e-28	-14.613	0.0930948	mt-Co3
ENSMUSG00000041308	PC2	-0.0930819	1.79206e-28	9.57426e-28	-0.678484	0.0930819	Sntb2
ENSMUSG00000056673	PC2	0.0930709	0	0	0.11445	0.0930709	Kdm5d
ENSMUSG00000029343	PC2	0.0930243	0	0	4.82049	0.0930243	Crybb1
ENSMUSG00000058351	PC2	0.0930049	0	0	1.11261	0.0930049	Smim4
ENSMUSG00000029538	PC2	0.0929885	0	0	2.20734	0.0929885	Srsf9
ENSMUSG00000103373	PC2	-0.0929855	2.03745e-28	1.08803e-27	-0.605753	0.0929855	Gm37238
ENSMUSG00000028161	PC2	0.0929568	0	0	2.12447	0.0929568	Ppp3ca
ENSMUSG00000045730	PC2	0.0929524	0	0	1.56054	0.0929524	Adrb2
ENSMUSG00000030774	PC2	0.0929353	0	0	1.06748	0.0929353	Pak1
ENSMUSG00000026104	PC2	0.0928167	0	0	1.04247	0.0928167	Stat1
ENSMUSG00000068856	PC2	0.0928112	0	0	1.86255	0.0928112	Sf3b4
ENSMUSG00000019961	PC2	-0.0927796	2.6793e-28	1.43014e-27	-1.17787	0.0927796	Tmpo
ENSMUSG00000009207	PC2	-0.0927429	2.81288e-28	1.50076e-27	-0.829618	0.0927429	Lnpk
ENSMUSG00000028452	PC2	0.092735	0	0	2.63783	0.092735	Vcp
ENSMUSG00000038370	PC2	0.0926604	0	0	0.286162	0.0926604	Pcp4l1
ENSMUSG00000048440	PC2	0.0926139	0	0	0.587768	0.0926139	Cyp4f16
ENSMUSG00000094974	PC2	-0.0925502	3.63181e-28	1.9368e-27	-0.460613	0.0925502	Rps19-ps2
ENSMUSG00000020949	PC2	0.0925292	0	0	1.58484	0.0925292	Fkbp3
ENSMUSG00000023977	PC2	-0.0925096	3.83271e-28	2.04301e-27	-0.913392	0.0925096	Ubr2
ENSMUSG00000053173	PC2	-0.0924917	3.92464e-28	2.09106e-27	-0.518428	0.0924917	Rpl18-ps2
ENSMUSG00000062980	PC2	-0.0924801	3.98536e-28	2.12244e-27	-0.194081	0.0924801	Cped1
ENSMUSG00000020153	PC2	0.0923986	0	0	2.22645	0.0923986	Ndufs7
ENSMUSG00000054720	PC2	-0.0923391	4.80251e-28	2.55646e-27	-0.277121	0.0923391	Lrrc8c
ENSMUSG00000038507	PC2	0.0923285	0	0	0.900184	0.0923285	Parp12
ENSMUSG00000029298	PC2	0.0922958	0	0	0.519149	0.0922958	Gbp9
ENSMUSG00000061136	PC2	-0.0922952	5.08912e-28	2.7078e-27	-1.85117	0.0922952	Prpf40a
ENSMUSG00000004698	PC2	-0.0922348	5.51213e-28	2.93154e-27	-0.484168	0.0922348	Hdac9
ENSMUSG00000038179	PC2	-0.0922292	5.55276e-28	2.95181e-27	-0.362313	0.0922292	Slamf7
ENSMUSG00000035726	PC2	-0.0922187	5.63018e-28	2.99161e-27	-1.19027	0.0922187	Supt16
ENSMUSG00000032690	PC2	0.0922	0	0	0.120086	0.0922	Oas2
ENSMUSG00000052911	PC2	-0.0921887	5.8575e-28	3.11098e-27	-0.344057	0.0921887	Lamb2
ENSMUSG00000017697	PC2	0.0921809	0	0	0.354208	0.0921809	Ada
ENSMUSG00000057729	PC2	0.092165	0	0	0.12268	0.092165	Prtn3
ENSMUSG00000000530	PC2	-0.0921306	6.32439e-28	3.35743e-27	-1.01317	0.0921306	Acvrl1
ENSMUSG00000064109	PC2	-0.0920918	6.65668e-28	3.53223e-27	-1.38532	0.0920918	Hcst
ENSMUSG00000026618	PC2	-0.0920711	6.84064e-28	3.62821e-27	-0.681901	0.0920711	Iars2
ENSMUSG00000032526	PC2	-0.0920327	7.19516e-28	3.81451e-27	-0.911412	0.0920327	Ss18l2
ENSMUSG00000020361	PC2	-0.0919842	7.66999e-28	4.0644e-27	-1.53322	0.0919842	Hspa4
ENSMUSG00000029655	PC2	-0.0919769	7.74444e-28	4.102e-27	-1.53015	0.0919769	N4bp2l2
ENSMUSG00000004285	PC2	0.0919761	0	0	3.83992	0.0919761	Atp6v1f
ENSMUSG00000026078	PC2	0.0919595	0	0	1.70493	0.0919595	Pdcl3
ENSMUSG00000096171	PC2	-0.0918996	8.57381e-28	4.53923e-27	-0.278816	0.0918996	Gm8055
ENSMUSG00000034789	PC2	0.0918809	0	0	1.99465	0.0918809	Rab24
ENSMUSG00000025001	PC2	-0.0918079	9.67229e-28	5.11849e-27	-0.437149	0.0918079	Hells
ENSMUSG00000008892	PC2	-0.0917985	9.79307e-28	5.18006e-27	-2.27933	0.0917985	Vdac3
ENSMUSG00000021595	PC2	-0.0917922	9.87378e-28	5.2204e-27	-1.29307	0.0917922	Nsun2
ENSMUSG00000076617	PC2	0.0917509	0	0	4.27922	0.0917509	Ighm
ENSMUSG00000031229	PC2	-0.0917414	1.05551e-27	5.5781e-27	-1.45908	0.0917414	Atrx
ENSMUSG00000041112	PC2	0.0916966	0	0	2.352	0.0916966	Elmo1
ENSMUSG00000032320	PC2	-0.0916546	1.18291e-27	6.24856e-27	-1.75204	0.0916546	Rcn2
ENSMUSG00000007029	PC2	-0.0916443	1.19896e-27	6.33049e-27	-1.01632	0.0916443	Vars
ENSMUSG00000064357	PC2	-0.0916382	1.20858e-27	6.37841e-27	-13.6634	0.0916382	mt-Atp6
ENSMUSG00000032434	PC2	0.0916337	0	0	4.28429	0.0916337	Cmtm6
ENSMUSG00000024942	PC2	0.0915873	0	0	0.407729	0.0915873	Capn1
ENSMUSG00000079227	PC2	0.0915686	0	0	3.48961	0.0915686	Ccr5
ENSMUSG00000078126	PC2	-0.0915637	1.33267e-27	7.03015e-27	-2.75015	0.0915637	Rpl23a-ps3
ENSMUSG00000032902	PC2	-0.0915187	1.41356e-27	7.45348e-27	-0.525146	0.0915187	Slc16a1
ENSMUSG00000100280	PC2	0.0914665	0	0	1.0112	0.0914665	Gm28417
ENSMUSG00000026039	PC2	-0.0914101	1.62954e-27	8.58844e-27	-0.272357	0.0914101	Sgol2a
ENSMUSG00000022564	PC2	-0.0913897	1.67366e-27	8.81703e-27	-2.38437	0.0913897	Grina
ENSMUSG00000020589	PC2	0.0913862	0	0	0.522994	0.0913862	Fam49a
ENSMUSG00000035725	PC2	-0.0913783	1.69871e-27	8.94495e-27	-0.694421	0.0913783	Prkx
ENSMUSG00000024101	PC2	0.0913728	0	0	1.29734	0.0913728	Washc1
ENSMUSG00000098318	PC2	-0.0913225	1.82729e-27	9.61769e-27	-0.530939	0.0913225	Lockd
ENSMUSG00000001833	PC2	-0.0913166	1.84161e-27	9.68873e-27	-2.66322	0.0913166	2007-09-01
ENSMUSG00000036622	PC2	0.091287	0	0	1.46539	0.091287	Atp13a2
ENSMUSG00000015143	PC2	0.0912808	0	0	0.919481	0.0912808	Actn1
ENSMUSG00000029994	PC2	-0.091209	2.11953e-27	1.11459e-26	-1.14677	0.091209	Anxa4
ENSMUSG00000014498	PC2	-0.0911768	2.21053e-27	1.16192e-26	-0.452728	0.0911768	Ankrd52
ENSMUSG00000002416	PC2	0.0911355	0	0	1.71678	0.0911355	Ndufb2
ENSMUSG00000024571	PC2	0.0911013	0	0	1.75729	0.0911013	Gm16286
ENSMUSG00000021178	PC2	0.0911	0	0	1.66413	0.0911	Psmc1
ENSMUSG00000058748	PC2	-0.0910647	2.55853e-27	1.34423e-26	-0.561474	0.0910647	Zfp958
ENSMUSG00000043415	PC2	-0.0910152	2.72905e-27	1.43318e-26	-1.18576	0.0910152	Otud1
ENSMUSG00000039220	PC2	-0.0909949	2.80202e-27	1.47084e-26	-1.09341	0.0909949	Ppp1r10
ENSMUSG00000113061	PC2	-0.0909802	2.85607e-27	1.49854e-26	-0.436459	0.0909802	AL607105.1
ENSMUSG00000017132	PC2	0.0909766	0	0	0.723783	0.0909766	Cyth1
ENSMUSG00000074466	PC2	-0.0909388	3.01455e-27	1.58098e-26	-0.569885	0.0909388	Gm15417
ENSMUSG00000021684	PC2	-0.090938	3.01769e-27	1.58192e-26	-0.694439	0.090938	Pde8b
ENSMUSG00000060477	PC2	-0.0908966	3.18455e-27	1.66865e-26	-1.29914	0.0908966	Irak2
ENSMUSG00000024959	PC2	0.0908234	0	0	1.34428	0.0908234	Bad
ENSMUSG00000040351	PC2	-0.0907449	3.87883e-27	2.03153e-26	-0.585648	0.0907449	Ankib1
ENSMUSG00000052459	PC2	0.090717	0	0	1.50933	0.090717	Atp6v1a
ENSMUSG00000027620	PC2	-0.0907017	4.10273e-27	2.14783e-26	-4.97794	0.0907017	Rbm39
ENSMUSG00000033488	PC2	-0.09067	4.27495e-27	2.237e-26	-0.906248	0.09067	BC026585
ENSMUSG00000046447	PC2	-0.0906389	4.45115e-27	2.32816e-26	-1.81565	0.0906389	Camk2n1
ENSMUSG00000046794	PC2	-0.0906094	4.62452e-27	2.41776e-26	-0.879536	0.0906094	Ppp1r3b
ENSMUSG00000062014	PC2	-0.0906051	4.65092e-27	2.43047e-26	-1.01575	0.0906051	Gmfb
ENSMUSG00000025795	PC2	-0.090587	4.76081e-27	2.48679e-26	-0.744746	0.090587	Rassf3
ENSMUSG00000002635	PC2	0.0905584	0	0	1.07191	0.0905584	Pdcd2l
ENSMUSG00000073079	PC2	-0.0905348	5.09444e-27	2.65987e-26	-0.594986	0.0905348	Srp54a
ENSMUSG00000026097	PC2	-0.090476	5.49732e-27	2.86895e-26	-1.05727	0.090476	Ormdl1
ENSMUSG00000030062	PC2	-0.090445	5.72317e-27	2.98548e-26	-2.06305	0.090445	Rpn1
ENSMUSG00000039263	PC2	0.0904316	0	0	1.19687	0.0904316	Npepl1
ENSMUSG00000107091	PC2	-0.0903812	6.2151e-27	3.24065e-26	-0.356435	0.0903812	Gm43343
ENSMUSG00000015846	PC2	0.0903031	0	0	0.432925	0.0903031	Rxra
ENSMUSG00000032115	PC2	-0.0902873	7.01794e-27	3.65764e-26	-0.435122	0.0902873	Hyou1
ENSMUSG00000036908	PC2	0.090236	0	0	8.30662	0.090236	Unc93b1
ENSMUSG00000031570	PC2	-0.0901679	8.18741e-27	4.26525e-26	-0.694594	0.0901679	Plpp5
ENSMUSG00000025935	PC2	-0.090166	8.20848e-27	4.27432e-26	-2.91526	0.090166	Tram1
ENSMUSG00000056515	PC2	0.090114	0	0	0.9844	0.090114	Rab31
ENSMUSG00000040028	PC2	0.0901087	0	0	1.87313	0.0901087	Elavl1
ENSMUSG00000028266	PC2	-0.090084	9.12447e-27	4.74919e-26	-1.09971	0.090084	Lmo4
ENSMUSG00000024675	PC2	0.0900196	0	0	0.458692	0.0900196	Ms4a4c
ENSMUSG00000044042	PC2	-0.0899151	1.1342e-26	5.90079e-26	-0.462531	0.0899151	Fmn1
ENSMUSG00000037972	PC2	0.089884	0	0	1.70748	0.089884	Snn
ENSMUSG00000061613	PC2	0.0898787	0	0	1.74142	0.0898787	U2af1
ENSMUSG00000050373	PC2	-0.089862	1.21438e-26	6.31511e-26	-0.787755	0.089862	Snx21
ENSMUSG00000059775	PC2	-0.0898517	1.23064e-26	6.39682e-26	-0.819925	0.0898517	Rps26-ps1
ENSMUSG00000038178	PC2	0.0898242	0	0	1.08523	0.0898242	Slc43a2
ENSMUSG00000026238	PC2	0.0898171	0	0	4.79943	0.0898171	Ptma
ENSMUSG00000079037	PC2	-0.0898117	1.29559e-26	6.73141e-26	-0.471818	0.0898117	Prnp
ENSMUSG00000025877	PC2	-0.0897935	1.32616e-26	6.88721e-26	-1.17708	0.0897935	Hk3
ENSMUSG00000030844	PC2	0.0897235	0	0	7.87184	0.0897235	Rgs10
ENSMUSG00000032409	PC2	-0.0896971	1.50099e-26	7.79168e-26	-0.725448	0.0896971	Atr
ENSMUSG00000032038	PC2	0.0896894	0	0	0.554123	0.0896894	St3gal4
ENSMUSG00000028567	PC2	-0.0896808	1.53285e-26	7.95357e-26	-1.46242	0.0896808	Txndc12
ENSMUSG00000102193	PC2	-0.0896501	1.59432e-26	8.26888e-26	-0.390653	0.0896501	Gm7299
ENSMUSG00000017009	PC2	0.0896424	0	0	1.17145	0.0896424	Sdc4
ENSMUSG00000042842	PC2	-0.0896246	1.64736e-26	8.54015e-26	-0.373297	0.0896246	Serpinb6b
ENSMUSG00000002068	PC2	-0.0895269	1.86718e-26	9.67545e-26	-0.266267	0.0895269	Ccne1
ENSMUSG00000039105	PC2	0.0895264	0	0	4.94821	0.0895264	Atp6v1g1
ENSMUSG00000020250	PC2	-0.0895176	1.88971e-26	9.78788e-26	-1.1015	0.0895176	Txnrd1
ENSMUSG00000040331	PC2	0.08937	0	0	1.38812	0.08937	Nsmce4a
ENSMUSG00000057388	PC2	0.0893306	0	0	1.56946	0.0893306	Mrpl18
ENSMUSG00000098178	PC2	-0.0893191	2.43625e-26	1.26131e-25	-5.1863	0.0893191	Gm42418
ENSMUSG00000038976	PC2	0.0892664	0	0	0.725429	0.0892664	Ppp1r9b
ENSMUSG00000024516	PC2	-0.0892278	2.7377e-26	1.41675e-25	-3.25549	0.0892278	Sec11c
ENSMUSG00000086150	PC2	-0.0891873	2.88289e-26	1.49123e-25	-0.364003	0.0891873	Bach2os
ENSMUSG00000010097	PC2	0.0891855	0	0	1.86997	0.0891855	Nxf1
ENSMUSG00000031207	PC2	-0.0891701	2.94688e-26	1.52366e-25	-2.74292	0.0891701	Msn
ENSMUSG00000027469	PC2	-0.089033	3.51028e-26	1.81416e-25	-0.581396	0.089033	Tpx2
ENSMUSG00000026821	PC2	0.0889975	0	0	0.505983	0.0889975	Ralgds
ENSMUSG00000022788	PC2	0.0889925	0	0	0.952338	0.0889925	Fgd4
ENSMUSG00000021290	PC2	-0.0889853	3.73013e-26	1.92693e-25	-3.12401	0.0889853	2010107E04Rik
ENSMUSG00000025981	PC2	-0.0889483	3.90989e-26	2.0189e-25	-0.815783	0.0889483	Coq10b
ENSMUSG00000036323	PC2	-0.0889316	3.994e-26	2.06143e-25	-1.29493	0.0889316	Srp72
ENSMUSG00000025473	PC2	0.0887883	0	0	1.08074	0.0887883	Adam8
ENSMUSG00000096974	PC2	-0.0887675	4.92106e-26	2.53879e-25	-0.489649	0.0887675	Gm26881
ENSMUSG00000035569	PC2	-0.0887453	5.06213e-26	2.61042e-25	-2.03405	0.0887453	Ankrd11
ENSMUSG00000046230	PC2	-0.0887429	5.07724e-26	2.61706e-25	-0.534418	0.0887429	Vps13a
ENSMUSG00000060904	PC2	-0.0887277	5.17634e-26	2.66697e-25	-2.06936	0.0887277	Arl1
ENSMUSG00000022353	PC2	0.0886756	0	0	0.975008	0.0886756	Mtss1
ENSMUSG00000078771	PC2	-0.088667	5.59095e-26	2.87932e-25	-4.57161	0.088667	Evi2a
ENSMUSG00000055436	PC2	-0.0886644	5.60922e-26	2.88745e-25	-2.1789	0.0886644	Srsf11
ENSMUSG00000015854	PC2	0.0886147	0	0	0.886707	0.0886147	Cd5l
ENSMUSG00000023094	PC2	0.088587	0	0	1.48071	0.088587	Msrb2
ENSMUSG00000026353	PC2	-0.0885733	6.2968e-26	3.23998e-25	-1.69218	0.0885733	Ubxn4
ENSMUSG00000030254	PC2	-0.0884942	6.9604e-26	3.57985e-25	-0.356909	0.0884942	Rad18
ENSMUSG00000037820	PC2	0.0884835	0	0	0.747975	0.0884835	Tgm2
ENSMUSG00000031143	PC2	0.0884817	0	0	1.08945	0.0884817	Ccdc22
ENSMUSG00000037486	PC2	-0.0884449	7.40892e-26	3.80886e-25	-1.08292	0.0884449	Asxl2
ENSMUSG00000037851	PC2	-0.0884325	7.52655e-26	3.86764e-25	-0.636764	0.0884325	Iars
ENSMUSG00000023994	PC2	-0.0884164	7.68175e-26	3.94566e-25	-0.856919	0.0884164	Nfya
ENSMUSG00000020986	PC2	-0.0884125	7.71895e-26	3.96302e-25	-0.564201	0.0884125	Sec23a
ENSMUSG00000019461	PC2	0.0883761	0	0	1.15991	0.0883761	Plscr3
ENSMUSG00000112622	PC2	-0.0883332	8.53359e-26	4.37936e-25	-2.43964	0.0883332	AC122850.1
ENSMUSG00000055723	PC2	-0.0882891	9.02309e-26	4.62853e-25	-0.706363	0.0882891	Rras2
ENSMUSG00000097855	PC2	-0.0882674	9.27421e-26	4.75526e-25	-0.338832	0.0882674	A930007I19Rik
ENSMUSG00000045973	PC2	0.0882471	0	0	0.936245	0.0882471	Slc25a51
ENSMUSG00000099764	PC2	-0.0882106	9.96348e-26	5.10645e-25	-0.339002	0.0882106	Rps10-ps2
ENSMUSG00000074896	PC2	0.0881791	0	0	1.75873	0.0881791	Ifit3
ENSMUSG00000043263	PC2	0.0881473	0	0	0.438024	0.0881473	Ifi209
ENSMUSG00000037313	PC2	-0.0880709	1.18839e-25	6.08804e-25	-0.631766	0.0880709	Tacc3
ENSMUSG00000038312	PC2	-0.0880503	1.21967e-25	6.24552e-25	-2.84559	0.0880503	Edem2
ENSMUSG00000034024	PC2	-0.0879592	1.36801e-25	7.00206e-25	-1.48744	0.0879592	Cct2
ENSMUSG00000036138	PC2	0.0879532	0	0	1.51627	0.0879532	Acaa1a
ENSMUSG00000030530	PC2	-0.0876956	1.90547e-25	9.7488e-25	-0.726293	0.0876956	Furin
ENSMUSG00000022789	PC2	-0.0876325	2.06263e-25	1.05482e-24	-0.767355	0.0876325	Dnm1l
ENSMUSG00000024404	PC2	-0.0876179	2.10072e-25	1.07384e-24	-1.11814	0.0876179	Riok3
ENSMUSG00000071711	PC2	-0.0875775	2.20994e-25	1.12917e-24	-0.930446	0.0875775	Mpst
ENSMUSG00000019960	PC2	0.0875475	0	0	2.99719	0.0875475	Dusp6
ENSMUSG00000015149	PC2	-0.0875392	2.31863e-25	1.18419e-24	-2.16207	0.0875392	Sirt2
ENSMUSG00000032666	PC2	0.0875374	0	0	0.456572	0.0875374	1700025G04Rik
ENSMUSG00000040945	PC2	0.0875266	0	0	0.709961	0.0875266	Rcc2
ENSMUSG00000031095	PC2	-0.0875152	2.38938e-25	1.21979e-24	-0.411886	0.0875152	Cul4b
ENSMUSG00000021549	PC2	0.087508	0	0	0.923924	0.087508	Rasa1
ENSMUSG00000026176	PC2	0.0874331	0	0	1.0587	0.0874331	Ctdsp1
ENSMUSG00000004849	PC2	0.0873378	0	0	1.38095	0.0873378	Ap1s1
ENSMUSG00000036087	PC2	-0.0872572	3.29937e-25	1.68361e-24	-0.802366	0.0872572	Slain2
ENSMUSG00000034738	PC2	0.0872233	0	0	0.256062	0.0872233	Nostrin
ENSMUSG00000031295	PC2	-0.0872232	3.44231e-25	1.75579e-24	-0.872936	0.0872232	Phka2
ENSMUSG00000022800	PC2	-0.0872161	3.47303e-25	1.77068e-24	-1.06197	0.0872161	Fyttd1
ENSMUSG00000086109	PC2	-0.0871734	3.66344e-25	1.86695e-24	-0.219436	0.0871734	Gm13391
ENSMUSG00000072940	PC2	-0.0871653	3.70067e-25	1.88511e-24	-0.293992	0.0871653	Gm10443
ENSMUSG00000030223	PC2	0.0871462	0	0	1.22791	0.0871462	Ptpro
ENSMUSG00000069045	PC2	0.0871433	0	0	0.315972	0.0871433	Ddx3y
ENSMUSG00000090451	PC2	-0.0871053	3.988e-25	2.03058e-24	-0.723255	0.0871053	Gm6133
ENSMUSG00000038400	PC2	0.0870946	0	0	1.73182	0.0870946	Pmepa1
ENSMUSG00000040010	PC2	-0.0870568	4.23683e-25	2.15635e-24	-0.989729	0.0870568	Slc7a5
ENSMUSG00000044221	PC2	-0.0870509	4.26816e-25	2.17135e-24	-0.728363	0.0870509	Grsf1
ENSMUSG00000021486	PC2	-0.087048	4.2833e-25	2.1781e-24	-2.05905	0.087048	Prelid1
ENSMUSG00000037725	PC2	-0.0869927	4.5888e-25	2.33244e-24	-0.410487	0.0869927	Ckap2
ENSMUSG00000024944	PC2	-0.0869018	5.13824e-25	2.61058e-24	-1.16776	0.0869018	Arl2
ENSMUSG00000034459	PC2	0.0868482	0	0	0.69533	0.0868482	Ifit1
ENSMUSG00000046295	PC2	-0.0868443	5.51936e-25	2.803e-24	-0.178924	0.0868443	Ankle1
ENSMUSG00000060594	PC2	-0.0868222	5.67294e-25	2.87975e-24	-0.643997	0.0868222	Layn
ENSMUSG00000036552	PC2	0.0868093	0	0	0.724985	0.0868093	Ermard
ENSMUSG00000032609	PC2	0.0868042	0	0	1.24192	0.0868042	Klhdc8b
ENSMUSG00000032410	PC2	-0.0867687	6.06269e-25	3.07626e-24	-0.81989	0.0867687	Xrn1
ENSMUSG00000033991	PC2	-0.0866683	6.86789e-25	3.48332e-24	-0.356441	0.0866683	Ttc37
ENSMUSG00000031590	PC2	0.0866436	0	0	1.61074	0.0866436	Frg1
ENSMUSG00000014177	PC2	-0.0866181	7.30886e-25	3.70537e-24	-1.54533	0.0866181	Tvp23b
ENSMUSG00000028676	PC2	-0.0865953	7.51855e-25	3.81003e-24	-1.50889	0.0865953	Srsf10
ENSMUSG00000036887	PC2	-0.0865531	7.92196e-25	4.01272e-24	-40.2721	0.0865531	C1qa
ENSMUSG00000004054	PC2	0.0865357	0	0	0.710817	0.0865357	Map3k11
ENSMUSG00000020515	PC2	0.0865185	0	0	1.38826	0.0865185	Cnot8
ENSMUSG00000014837	PC2	-0.0864421	9.09007e-25	4.60241e-24	-0.237429	0.0864421	4931428F04Rik
ENSMUSG00000063696	PC2	-0.086402	9.55157e-25	4.83399e-24	-1.82013	0.086402	Gm8730
ENSMUSG00000011958	PC2	0.0863945	0	0	1.68784	0.0863945	Bnip2
ENSMUSG00000024487	PC2	-0.0863935	9.65231e-25	4.88286e-24	-1.44825	0.0863935	Yipf5
ENSMUSG00000031016	PC2	-0.0863734	9.89571e-25	5.00383e-24	-0.238037	0.0863734	Wee1
ENSMUSG00000021200	PC2	0.0863608	0	0	1.52678	0.0863608	Asb2
ENSMUSG00000040681	PC2	0.0863081	0	0	2.17942	0.0863081	Hmgn1
ENSMUSG00000063142	PC2	-0.0862631	1.13408e-24	5.73205e-24	-0.427148	0.0862631	Kcnma1
ENSMUSG00000060198	PC2	-0.0862093	1.21192e-24	6.12287e-24	-0.397841	0.0862093	Gm11353
ENSMUSG00000032860	PC2	-0.0861908	1.23987e-24	6.26139e-24	-0.241737	0.0861908	P2ry2
ENSMUSG00000018339	PC2	0.0861809	0	0	1.80189	0.0861809	Gpx3
ENSMUSG00000004707	PC2	-0.0861747	1.26475e-24	6.38427e-24	-0.827106	0.0861747	Ly9
ENSMUSG00000029299	PC2	0.0861678	0	0	0.35889	0.0861678	Abcg3
ENSMUSG00000034613	PC2	0.0861503	0	0	1.25341	0.0861503	Ppm1h
ENSMUSG00000021610	PC2	-0.086078	1.42503e-24	7.19025e-24	-1.60464	0.086078	Clptm1l
ENSMUSG00000024186	PC2	-0.0860547	1.46653e-24	7.39645e-24	-0.27258	0.0860547	Rgs11
ENSMUSG00000023908	PC2	-0.0860031	1.56271e-24	7.87811e-24	-0.351311	0.0860031	Pkmyt1
[truncated: 4,211 more rows]
