# Supplementary material for: Organotypic Brain Slice Culture Microglia Exhibit Molecular Similarity to Acutely-Isolated Adult Microglia and Provide a Platform to Study Neuroinflammation
Source: Front Cell Neurosci. 2020 Dec 21;14:592005. doi: 10.3389/fncel.2020.592005 (PMC7812919; doi:10.3389/fncel.2020.592005)
Supplement: Supplementary file 5 [file Table_5.XLSX]

## Sheet: Table Legend
	Ingenuity Canonical Pathway Analysis of differentially expressed genes shared (common) to both or unique to either 3 week brain slice microglia and in vitro derived microglia, relative to adult ex vivo microglia.

## Sheet: Shared DEGs IPA Analysis
Ingenuity Canonical Pathways	common_invitro adult DOWN. -log(p-value)	common_invitro adult DOWN. Ratio	common_invitro adult DOWN. z-score	common_invitro adult UP. -log(p-value)	common_invitro adult UP.Ratio	common_invitro adult UP.z-score	common_slice adult DOWN. -log(p-value)	common_slice adult DOWN.Ratio	common_slice adult DOWN.z-score	common_slice adult UP. -log(p-value)	common_slice adult UP.Ratio	common_slice adult UP.z-score
Mitochondrial Dysfunction				44.9	0.427					44.9	0.427
Oxidative Phosphorylation				41.3	0.523	7.55				41.3	0.523	7.55
EIF2 Signaling	1.24	0.0222		41	0.351	5.333				46	0.373	5.604
Sirtuin Signaling Pathway	0.297	0.0103		29.5	0.26	-1.857	0.297	0.0103		29.5	0.26	-2.143
Regulation of eIF4 and p70S6K Signaling	0.747	0.019		24.7	0.323	2.828	0	0.00633		26.5	0.335	2.828
mTOR Signaling	1.34	0.0237		19.2	0.246	3.606	0.511	0.0142		20.7	0.256	3.606
Phagosome Maturation	0.395	0.0133		15.4	0.26		0.395	0.0133		15.4	0.26
Remodeling of Epithelial Adherens Junctions	0.326	0.0145		8.29	0.275	2.333	0.326	0.0145		8.29	0.275	2.333
Actin Nucleation by ARP-WASP Complex				7.17	0.25	4				7.17	0.25	4
Actin Cytoskeleton Signaling	0	0.00909		7.06	0.155	4.7	0.836	0.0182	-2	6.08	0.145	4.49
Protein Ubiquitination Pathway	0.336	0.011		6.6	0.139		0.336	0.011		6.6	0.139
Cell Cycle: G2/M DNA Damage Checkpoint Regulation				5.67	0.265	-2.111				5.67	0.265	-2.111
Rac Signaling	0.559	0.0179		5.38	0.179	4.472	0.559	0.0179		5.38	0.179	4.472
Regulation of Actin-based Motility by Rho	0.235	0.0106		5.35	0.191	4	0.668	0.0213		4.74	0.181	3.873
Glycolysis I				5.14	0.346	3				5.14	0.346	3
Ephrin Receptor Signaling	0.636	0.0167		5.01	0.144	5	0.636	0.0167		5.01	0.144	5
NRF2-mediated Oxidative Stress Response	1	0.0209		5	0.141	4.243	1	0.0209		5	0.141	4.243
Regulation of Cellular Mechanics by Calpain Protease	0.34	0.0152		4.82	0.212	2.111	0.34	0.0152		4.82	0.212	2.111
Epithelial Adherens Junction Signaling	0.777	0.0196		4.79	0.15		0.777	0.0196		4.79	0.15
Integrin Signaling	0.498	0.014		4.49	0.13	4.811	0.863	0.0186		4.08	0.126	4.707
Virus Entry via Endocytic Pathways	0.199	0.00926		4.49	0.167		0.199	0.00926		4.49	0.167
Clathrin-mediated Endocytosis Signaling				4.43	0.134					4.43	0.134
Breast Cancer Regulation by Stathmin1	0.939	0.0199		4.17	0.129		0.939	0.0199		4.17	0.129
Mitotic Roles of Polo-Like Kinase	0.34	0.0152		4.16	0.197	2.449	0.34	0.0152		4.16	0.197	2.449
Iron homeostasis signaling pathway	0.876	0.0219		4.06	0.146		1.42	0.0292		3.6	0.139
FAK Signaling	0.23	0.0104		4.06	0.167		0.656	0.0208		3.52	0.156
Hereditary Breast Cancer Signaling				3.93	0.143					3.93	0.143
PI3K/AKT Signaling	0	0.00758		3.81	0.144	3.638	0	0.00758		3.81	0.144	3.638
RhoGDI Signaling	1.07	0.0222		3.68	0.128	-3.9	1.07	0.0222		3.68	0.128	-3.9
Glutathione Redox Reactions I	0.701	0.0417		3.58	0.292	2.646	0.701	0.0417		3.58	0.292	2.646
Signaling by Rho Family GTPases	0.726	0.0164		3.54	0.115	4.379	0.726	0.0164		3.54	0.115	4.379
Germ Cell-Sertoli Cell Junction Signaling	0.324	0.0116		3.52	0.127		0.324	0.0116		3.52	0.127
Agrin Interactions at Neuromuscular Junction	0.288	0.0128		3.4	0.167	3.317	0.793	0.0256		2.87	0.154	3.317
Apoptosis Signaling	0.636	0.0202		3.37	0.152	-0.775	0.636	0.0202		3.37	0.152	-0.775
Aryl Hydrocarbon Receptor Signaling	1.98	0.035		3.36	0.133	-0.277	1.98	0.035		3.36	0.133	-0.277
RhoA Signaling	0	0.00813		3.26	0.138	4	0.504	0.0163		2.82	0.13	3.873
Caveolar-mediated Endocytosis Signaling	0.309	0.0137		3.13	0.164		0.309	0.0137		3.13	0.164
14-3-3-mediated Signaling	0.939	0.0234		3.06	0.133	3	0.939	0.0234		3.06	0.133	3
fMLP Signaling in Neutrophils	0.533	0.0171		3.05	0.137	3.873	0.533	0.0171		3.05	0.137	3.873
IL-8 Signaling	0.943	0.02		3.03	0.115	4.264	0.943	0.02		3.03	0.115	4.264
Huntington's Disease Signaling	2.18	0.0294	-2.449	3.01	0.109	1.134	1.63	0.0252	-2.236	3.35	0.113	1.414
Axonal Guidance Signaling	0.785	0.0144		2.84	0.0903		1.09	0.0164		2.6	0.0883
Glioma Signaling	0	0.00901		2.84	0.135	2.828	0.565	0.018		2.41	0.126	2.828
Pentose Phosphate Pathway				2.79	0.4	2				2.79	0.4	2
Prostate Cancer Signaling	0.241	0.0109		2.71	0.141		0.241	0.0109		2.71	0.141
Ephrin B Signaling	1.54	0.0417		2.65	0.153	2.828	1.54	0.0417		2.65	0.153	2.828
Fcγ Receptor-mediated Phagocytosis in Macrophages and Monocytes	0.235	0.0106		2.63	0.138	3.606	0.235	0.0106		2.63	0.138	3.606
BAG2 Signaling Pathway				2.61	0.186	2.121				2.61	0.186	2.121
Gluconeogenesis I				2.56	0.231	2.449				2.56	0.231	2.449
Neuregulin Signaling	1.23	0.0312		2.55	0.135	2.646	1.23	0.0312		2.55	0.135	2.646
L-cysteine Degradation III				2.5	1					2.5	1
Formaldehyde Oxidation II (Glutathione-dependent)				2.5	1					2.5	1
GADD45 Signaling				2.47	0.263					2.47	0.263
Paxillin Signaling				2.45	0.127	3.207	0	0.00909		2.04	0.118	3.606
Myc Mediated Apoptosis Signaling				2.43	0.152					2.43	0.152
Unfolded protein response	0.393	0.0179		2.41	0.161		1.03	0.0357		1.89	0.143
Cell Cycle Control of Chromosomal Replication				2.41	0.161					2.41	0.161
VEGF Signaling	0.216	0.0099		2.35	0.129	3.162	0.216	0.0099		2.35	0.129	3.162
Role of BRCA1 in DNA Damage Response				2.29	0.138					2.29	0.138
NER Pathway	0.211	0.00971		2.28	0.126	2.53	0.211	0.00971		2.28	0.126	2.53
PPARα/RXRα Activation	1.5	0.0263	0	2.27	0.105	-0.471	1.5	0.0263	0	2.27	0.105	-0.471
tRNA Charging				2.25	0.179	2.646				2.25	0.179	2.646
Synaptogenesis Signaling Pathway	0	0.00319		2.21	0.0927	3.402	0	0.00319		2.21	0.0927	3.402
Semaphorin Signaling in Neurons				2.21	0.15					2.21	0.15
Colanic Acid Building Blocks Biosynthesis				2.19	0.286	2				2.19	0.286	2
Autophagy				2.16	0.148					2.16	0.148
α-Adrenergic Signaling	0.662	0.0211		2.15	0.126	3	0.662	0.0211		2.15	0.126	3
Melanoma Signaling				2.13	0.157	2.121				2.13	0.157	2.121
Natural Killer Cell Signaling	0	0.00833		2.11	0.117		0.519	0.0167		1.75	0.108
Telomerase Signaling	0.199	0.00926		2.11	0.12	3.162	0.199	0.00926		2.11	0.12	3.162
Fatty Acid β-oxidation I				2.09	0.188	2.449				2.09	0.188	2.449
ATM Signaling	0.648	0.0206		2.08	0.124	0.333	0.648	0.0206		2.08	0.124	0.333
Hypoxia Signaling in the Cardiovascular System	0.305	0.0135		2.07	0.135		0.305	0.0135		2.07	0.135
PAK Signaling	0.224	0.0102		2.04	0.122	3.317	0.224	0.0102		2.04	0.122	3.317
D-glucuronate Degradation I				2.04	0.667					2.04	0.667
Glutamate Degradation II				2.04	0.667					2.04	0.667
Aspartate Biosynthesis				2.04	0.667					2.04	0.667
Glioma Invasiveness Signaling				2.03	0.133	3				2.03	0.133	3
Angiopoietin Signaling				2	0.132	2.53				2	0.132	2.53
Estrogen Receptor Signaling	0.444	0.0146		1.98	0.109		0.444	0.0146		1.98	0.109
Vitamin-C Transport				1.97	0.25					1.97	0.25
CCR3 Signaling in Eosinophils	0.495	0.016		1.96	0.112	2.646	0.495	0.016		1.96	0.112	2.646
Macropinocytosis Signaling	0.801	0.026		1.95	0.13	2.646	0.801	0.026		1.95	0.13	2.646
RAN Signaling				1.88	0.235					1.88	0.235
ERK/MAPK Signaling	0.577	0.0155		1.86	0.0979	3	0.577	0.0155		1.86	0.0979	3
Estrogen-mediated S-phase Entry				1.86	0.192	1.342				1.86	0.192	1.342
Role of CHK Proteins in Cell Cycle Checkpoint Control	0.387	0.0175		1.85	0.14	-0.816	0.387	0.0175		1.85	0.14	-0.816
Chemokine Signaling	1.42	0.0375		1.84	0.125	2.53	1.42	0.0375		1.84	0.125	2.53
Molecular Mechanisms of Cancer	0.312	0.0102		1.84	0.0842		0.312	0.0102		1.84	0.0842
Apelin Adipocyte Signaling Pathway	0.767	0.0247		1.81	0.123	1.897	0.767	0.0247		1.81	0.123	1.897
Cyclins and Cell Cycle Regulation	0.277	0.0123		1.81	0.123	1	0.277	0.0123		1.81	0.123	1
Gap Junction Signaling	0.26	0.0101		1.75	0.0955		0.26	0.0101		1.75	0.0955
Pentose Phosphate Pathway (Oxidative Branch)				1.75	0.5					1.75	0.5
Heme Degradation				1.75	0.5					1.75	0.5
Ascorbate Recycling (Cytosolic)				1.75	0.5					1.75	0.5
Glutathione Redox Reactions II				1.75	0.5					1.75	0.5
L-cysteine Degradation I				1.75	0.5					1.75	0.5
Sertoli Cell-Sertoli Cell Junction Signaling	1.03	0.0215		1.74	0.0968		1.03	0.0215		1.74	0.0968
Bladder Cancer Signaling				1.68	0.113	2.236				1.68	0.113	2.236
Purine Nucleotides De Novo Biosynthesis II				1.68	0.273					1.68	0.273
IL-2 Signaling	0.36	0.0161		1.64	0.129	2.646	0.36	0.0161		1.64	0.129	2.646
Non-Small Cell Lung Cancer Signaling	0.305	0.0135		1.64	0.122	2.646	0.305	0.0135		1.64	0.122	2.646
Agranulocyte Adhesion and Diapedesis	1.49	0.026		1.62	0.0938		1.49	0.026		1.62	0.0938
Mechanisms of Viral Exit from Host Cells	0.5	0.0244		1.58	0.146		0.5	0.0244		1.58	0.146
Cdc42 Signaling	1.71	0.0299		1.57	0.0958	3.742	1.16	0.024		1.87	0.102	3.742
CMP-N-acetylneuraminate Biosynthesis I (Eukaryotes)				1.55	0.4					1.55	0.4
Role of NFAT in Regulation of the Immune Response	2.82	0.0385	-2.449	1.54	0.0934	3.742	2.16	0.033	-2.236	1.83	0.0989	3.873
Antiproliferative Role of Somatostatin Receptor 2	0.288	0.0128		1.51	0.115	1.89	0.288	0.0128		1.51	0.115	1.89
PPAR Signaling	1.15	0.0288		1.49	0.106	-2.714	1.15	0.0288		1.49	0.106	-2.714
Glutathione-mediated Detoxification	0.592	0.0312		1.49	0.156	2.236	0.592	0.0312		1.49	0.156	2.236
Chronic Myeloid Leukemia Signaling	0.208	0.00962		1.49	0.106		0.208	0.00962		1.49	0.106
Oncostatin M Signaling				1.49	0.14	2.449				1.49	0.14	2.449
Polyamine Regulation in Colon Cancer				1.49	0.182					1.49	0.182
Phospholipase C Signaling	0.375	0.0117		1.47	0.0856	3.873	0.375	0.0117		1.47	0.0856	3.873
Mevalonate Pathway I				1.47	0.231					1.47	0.231
IGF-1 Signaling	0.206	0.00952		1.46	0.105	3	0.206	0.00952		1.46	0.105	3
T Cell Receptor Signaling	0.203	0.00943		1.44	0.104		0.593	0.0189		1.12	0.0943
Systemic Lupus Erythematosus Signaling	1.2	0.0216		1.42	0.0866		1.2	0.0216		1.42	0.0866
ErbB4 Signaling	0.326	0.0145		1.4	0.116	2.646	0.326	0.0145		1.4	0.116	2.646
CD28 Signaling in T Helper Cells	2.28	0.0413		1.39	0.0992	2.53	2.28	0.0413		1.39	0.0992	3
DNA Double-Strand Break Repair by Homologous Recombination				1.39	0.214					1.39	0.214
Phenylalanine Degradation IV (Mammalian, via Side Chain)				1.39	0.214					1.39	0.214
Pentose Phosphate Pathway (Non-oxidative Branch)				1.39	0.333					1.39	0.333
GDP-mannose Biosynthesis				1.39	0.333					1.39	0.333
Role of JAK1 and JAK3 in γc Cytokine Signaling				1.37	0.114					1.37	0.114
PEDF Signaling	0.27	0.012		1.36	0.108	1	0.27	0.012		1.36	0.108	1
TCA Cycle II (Eukaryotic)				1.36	0.167	2				1.36	0.167	2
ILK Signaling	0.585	0.0156		1.35	0.0885	2.673	0.585	0.0156		1.35	0.0885	2.673
GM-CSF Signaling				1.34	0.113	2.828				1.34	0.113	2.828
Granulocyte Adhesion and Diapedesis	1.6	0.0279		1.33	0.0894		1.6	0.0279		1.33	0.0894
VEGF Family Ligand-Receptor Interactions	0.264	0.0118		1.3	0.106	2.646	0.264	0.0118		1.3	0.106	2.646
p53 Signaling	0.642	0.0204		1.3	0.102	0	0.224	0.0102		1.66	0.112	0.378
CXCR4 Signaling	2.33	0.0357		1.28	0.0893	3.606	2.33	0.0357		1.28	0.0893	3.606
Phagosome Formation	0.491	0.0159		1.28	0.0952		0.491	0.0159		1.28	0.0952
PTEN Signaling	0	0.00794		1.28	0.0952	-2.887	0	0.00794		1.28	0.0952	-2.887
Endometrial Cancer Signaling				1.26	0.115	2.646				1.26	0.115	2.646
Thioredoxin Pathway				1.26	0.286					1.26	0.286
Aspartate Degradation II				1.26	0.286					1.26	0.286
Lipid Antigen Presentation by CD1				1.25	0.154					1.25	0.154
Glutamate Removal from Folates				1.25	1					1.25	1
Sorbitol Degradation I				1.25	1					1.25	1
Chondroitin Sulfate Degradation (Metazoa)	0.86	0.0625		1.24	0.188					1.97	0.25	2
Regulation of IL-2 Expression in Activated and Anergic T Lymphocytes	0.703	0.0225		1.2	0.101		0.703	0.0225		1.2	0.101
p70S6K Signaling	0.472	0.0154		1.2	0.0923	3.162	0.472	0.0154		1.2	0.0923	3.162
Endocannabinoid Developing Neuron Pathway	0	0.00862		1.2	0.0948	3.162	0	0.00862		1.2	0.0948	3.162
Antigen Presentation Pathway	2.26	0.0769		1.18	0.128		1.3	0.0513		1.68	0.154
Glucocorticoid Receptor Signaling	1.43	0.0208		1.18	0.0772		1.04	0.0178		1.37	0.0801
Thyroid Cancer Signaling				1.18	0.118					1.18	0.118
GDNF Family Ligand-Receptor Interactions	0.292	0.013		1.17	0.104	2.828	0.801	0.026		0.845	0.0909	2.646
CTLA4 Signaling in Cytotoxic T Lymphocytes	0.697	0.0222		1.17	0.1		0.697	0.0222		1.17	0.1
Superpathway of Geranylgeranyldiphosphate Biosynthesis I (via Mevalonate)				1.17	0.176					1.17	0.176
Superoxide Radicals Degradation				1.15	0.25					1.15	0.25
G Beta Gamma Signaling	0.987	0.0246		1.08	0.0902	3.317	0.987	0.0246		1.08	0.0902	3.317
Cell Cycle: G1/S Checkpoint Regulation				1.08	0.104	0.816				1.08	0.104	0.816
JAK/Stat Signaling	0.277	0.0123		1.07	0.0988	2.121	0.277	0.0123		1.07	0.0988	2.121
Glioblastoma Multiforme Signaling				1.06	0.0843	2.714				1.06	0.0843	2.714
Pathogenesis of Multiple Sclerosis				1.06	0.222					1.06	0.222
Prostanoid Biosynthesis				1.06	0.222					1.06	0.222
Sucrose Degradation V (Mammalian)				1.06	0.222					1.06	0.222
Cardiac Hypertrophy Signaling	2.15	0.029	-2.449	1.05	0.0788	3.638	2.15	0.029	-2.449	1.05	0.0788	3.638
DNA damage-induced 14-3-3σ Signaling				1.05	0.158					1.05	0.158
Prolactin Signaling	0.757	0.0244		1.04	0.0976	2.646	0.757	0.0244		1.04	0.0976	2.646
Pancreatic Adenocarcinoma Signaling	0	0.00909		1.04	0.0909	2.121	0	0.00909		1.04	0.0909	2.121
Gαi Signaling	1.54	0.032		1.02	0.088	2.53	1.54	0.032		1.02	0.088	2.53
AMPK Signaling	0.504	0.0141		1.02	0.0798	0	0.504	0.0141		1.02	0.0798	0
NF-κB Activation by Viruses	0.27	0.012		1.02	0.0964	2.828	0.27	0.012		1.02	0.0964	2.828
Ovarian Cancer Signaling				1.01	0.0857	2.828				1.01	0.0857	2.828
IL-6 Signaling	1.53	0.0317	-2	1	0.0873	2.714	1.53	0.0317	-2	1	0.0873	2.714
SPINK1 General Cancer Pathway	0.321	0.0143		1	0.1	1.134	0.321	0.0143		1	0.1	1.134
Granzyme A Signaling				1	0.15					1	0.15
Amyotrophic Lateral Sclerosis Signaling	0.224	0.0102		0.996	0.0918	0.333	0.224	0.0102		0.996	0.0918	0.333
Ethanol Degradation II				0.983	0.125	2				0.983	0.125	2
HER-2 Signaling in Breast Cancer	0.264	0.0118		0.975	0.0941		0.264	0.0118		0.975	0.0941
BMP signaling pathway	0.264	0.0118		0.975	0.0941	2.646	0.264	0.0118		0.975	0.0941	2.646
Ketogenesis				0.975	0.2					0.975	0.2
Calcium Transport I				0.975	0.2					0.975	0.2
Cancer Drug Resistance By Drug Efflux	0.381	0.0172		0.971	0.103					1.36	0.121
Guanine and Guanosine Salvage I				0.959	0.5					0.959	0.5
Adenine and Adenosine Salvage I				0.959	0.5					0.959	0.5
GDP-L-fucose Biosynthesis I (from GDP-D-mannose)				0.959	0.5					0.959	0.5
Cardiolipin Biosynthesis II				0.959	0.5					0.959	0.5
Glutamate Biosynthesis II				0.959	0.5					0.959	0.5
Glutamate Degradation X				0.959	0.5					0.959	0.5
Gαq Signaling	1.23	0.0253		0.955	0.0823	3.317	1.81	0.0316	-1	0.74	0.0759	3.162
ERK5 Signaling	0.312	0.0139		0.955	0.0972	2.646				1.31	0.111	2.828
IL-4 Signaling	1.35	0.0349		0.951	0.093		0.726	0.0233		1.27	0.105
Endoplasmic Reticulum Stress Pathway				0.951	0.143					0.951	0.143
Aldosterone Signaling in Epithelial Cells	0.742	0.0189		0.939	0.0818		0.366	0.0126		1.18	0.0881
NGF Signaling				0.939	0.087	3				0.939	0.087	3
PFKFB4 Signaling Pathway				0.936	0.109	1				0.936	0.109	1
Phosphatidylglycerol Biosynthesis II (Non-plastidic)	0.735	0.0455		0.907	0.136		0.735	0.0455		0.907	0.136
Pyrimidine Deoxyribonucleotides De Novo Biosynthesis I				0.907	0.136					0.907	0.136
Sumoylation Pathway	0.211	0.00971		0.896	0.0874	-2.236	0.211	0.00971		0.896	0.0874	-2.236
SAPK/JNK Signaling	0.211	0.00971		0.896	0.0874	3	0.211	0.00971		0.896	0.0874	3
Induction of Apoptosis by HIV1				0.893	0.0984	2.449				0.893	0.0984	2.449
CNTF Signaling				0.893	0.0984	2.449				0.893	0.0984	2.449
Estrogen-Dependent Breast Cancer Signaling	0.3	0.0133		0.886	0.0933	2.449	0.3	0.0133		0.886	0.0933	2.449
LPS/IL-1 Mediated Inhibition of RXR Function	1.25	0.0223		0.879	0.0759	-1.342	1.25	0.0223		0.879	0.0759	-2
Noradrenaline and Adrenaline Degradation				0.876	0.114	2				0.876	0.114	2
Acute Myeloid Leukemia Signaling	0.697	0.0222		0.87	0.0889	2.449	1.3	0.0333		0.611	0.0778	2.449
Cholecystokinin/Gastrin-mediated Signaling	1.01	0.0252		0.87	0.084	3	1.01	0.0252		0.87	0.084	3
Adipogenesis pathway	0	0.00746		0.866	0.0821		0.456	0.0149		0.648	0.0746
STAT3 Pathway	2.08	0.037		0.851	0.0815	2.121	2.08	0.037		0.851	0.0815	2.121
Tec Kinase Signaling	0.71	0.0182		0.851	0.0788	3	0.71	0.0182		0.851	0.0788	3
Assembly of RNA Polymerase I Complex				0.842	0.167					0.842	0.167
Glycogen Degradation II				0.842	0.167					0.842	0.167
BER pathway				0.842	0.167					0.842	0.167
Androgen Signaling	2.07	0.0368		0.836	0.0809	1	2.07	0.0368		0.836	0.0809	1
Role of MAPK Signaling in the Pathogenesis of Influenza	0.288	0.0128		0.824	0.0897		0.288	0.0128		0.824	0.0897
Thrombopoietin Signaling	0.928	0.0312		0.821	0.0938	2.449	0.928	0.0312		0.821	0.0938	2.449
Superpathway of Methionine Degradation				0.812	0.108	2				0.812	0.108	2
CDK5 Signaling	1.11	0.0278		0.807	0.0833	2.121	1.11	0.0278		0.807	0.0833	2.121
UVC-Induced MAPK Signaling	1.1	0.0392		0.799	0.098	2.236	1.1	0.0392		0.799	0.098	2.236
Amyloid Processing	1.1	0.0392		0.799	0.098		1.1	0.0392		0.799	0.098
L-carnitine Biosynthesis				0.796	0.333					0.796	0.333
Diphthamide Biosynthesis				0.796	0.333					0.796	0.333
NADH Repair				0.796	0.333					0.796	0.333
Glutathione Biosynthesis				0.796	0.333					0.796	0.333
Tetrahydrobiopterin Biosynthesis I				0.796	0.333					0.796	0.333
Inosine-5'-phosphate Biosynthesis II				0.796	0.333					0.796	0.333
Hypusine Biosynthesis				0.796	0.333					0.796	0.333
Thiosulfate Disproportionation III (Rhodanese)				0.796	0.333					0.796	0.333
Thyroid Hormone Biosynthesis				0.796	0.333					0.796	0.333
Tetrahydrobiopterin Biosynthesis II				0.796	0.333					0.796	0.333
N-acetylglucosamine Degradation I				0.796	0.333					0.796	0.333
IL-3 Signaling	0.775	0.025		0.783	0.0875	2.646	0.775	0.025		0.783	0.0875	2.646
Notch Signaling	0.527	0.0263		0.783	0.105		0.527	0.0263		0.783	0.105
Tryptophan Degradation X (Mammalian, via Tryptamine)				0.783	0.12					0.783	0.12
Urate Biosynthesis/Inosine 5'-phosphate Degradation				0.783	0.154					0.783	0.154
ErbB2-ErbB3 Signaling	0.34	0.0152		0.777	0.0909	2.449	0.34	0.0152		0.777	0.0909	2.449
Melanocyte Development and Pigmentation Signaling				0.777	0.0842	2.828				0.777	0.0842	2.828
IL-17 Signaling	0.767	0.0247		0.764	0.0864		0.767	0.0247		0.764	0.0864
Renal Cell Carcinoma Signaling	0.277	0.0123		0.764	0.0864	2.646	0.277	0.0123		0.764	0.0864	2.646
HGF Signaling	0.559	0.0179		0.742	0.0804	2.333	0.559	0.0179		0.742	0.0804	2.333
Glutaryl-CoA Degradation				0.733	0.143					0.733	0.143
Isoleucine Degradation I				0.733	0.143					0.733	0.143
Glycogen Degradation III				0.733	0.143					0.733	0.143
Colorectal Cancer Metastasis Signaling	1.52	0.0236	-2	0.721	0.0709	3.5	1.52	0.0236	-2	0.721	0.0709	3.5
HIF1α Signaling	0.548	0.0175		0.712	0.0789		0.548	0.0175		0.712	0.0789
FLT3 Signaling in Hematopoietic Progenitor Cells				0.71	0.0833	1.89				0.71	0.0833	1.89
Xenobiotic Metabolism Signaling	1.75	0.0243		0.703	0.0694		1.29	0.0208		0.86	0.0729
Thrombin Signaling	0.893	0.0191		0.693	0.0718	3.317	0.893	0.0191		0.693	0.0718	3.317
Gα12/13 Signaling	0.469	0.0153		0.688	0.0763	3.162	0.469	0.0153		0.688	0.0763	3.162
Telomere Extension by Telomerase				0.686	0.133					0.686	0.133
Choline Biosynthesis III				0.686	0.133					0.686	0.133
Arsenate Detoxification I (Glutaredoxin)	1.44	0.25		0.684	0.25		1.44	0.25		0.684	0.25
Phenylethylamine Degradation I				0.684	0.25					0.684	0.25
N-acetylglucosamine Degradation II				0.684	0.25					0.684	0.25
Molybdenum Cofactor Biosynthesis				0.684	0.25					0.684	0.25
Fatty Acid β-oxidation III (Unsaturated, Odd Number)				0.684	0.25					0.684	0.25
Apelin Endothelial Signaling Pathway	1.04	0.0259		0.682	0.0776	2.828	1.04	0.0259		0.682	0.0776	2.828
Superpathway of Cholesterol Biosynthesis				0.682	0.107					0.682	0.107
PDGF Signaling	0.719	0.023		0.66	0.0805	2.646	0.719	0.023		0.66	0.0805	2.646
IL-15 Signaling				0.658	0.0833					0.658	0.0833
Fc Epsilon RI Signaling	0	0.00847		0.654	0.0763	3	0	0.00847		0.654	0.0763	3
Mismatch Repair in Eukaryotes				0.644	0.125					0.644	0.125
Mouse Embryonic Stem Cell Pluripotency				0.633	0.0769	2.828				0.633	0.0769	2.828
Leukocyte Extravasation Signaling	1.43	0.0251		0.631	0.0704	3.606	1.43	0.0251		0.631	0.0704	3.606
Role of p14/p19ARF in Tumor Suppression				0.623	0.1					0.623	0.1
Sonic Hedgehog Signaling				0.623	0.1					0.623	0.1
LXR/RXR Activation	0.996	0.0248		0.613	0.0744	-0.447	1.59	0.0331	0	0.427	0.0661	0
Role of Tissue Factor in Cancer	0.514	0.0165		0.613	0.0744		0.514	0.0165		0.613	0.0744
Opioid Signaling Pathway	0	0.008		0.607	0.068	3.153	0	0.004		0.762	0.072	3.3
Histamine Degradation	0.836	0.0588		0.604	0.118		0.836	0.0588		0.604	0.118
Dermatan Sulfate Degradation (Metazoa)				0.604	0.118					0.604	0.118
Mitochondrial L-carnitine Shuttle Pathway				0.604	0.118					0.604	0.118
PI3K Signaling in B Lymphocytes	0.44	0.0145		0.599	0.0725	3.162	0.44	0.0145		0.599	0.0725	3.162
Serine Biosynthesis	1.34	0.2		0.599	0.2					1.55	0.4
Tetrapyrrole Biosynthesis II				0.599	0.2					0.599	0.2
Eumelanin Biosynthesis				0.599	0.2					0.599	0.2
Myo-inositol Biosynthesis				0.599	0.2					0.599	0.2
Galactose Degradation I (Leloir Pathway)				0.599	0.2					0.599	0.2
G Protein Signaling Mediated by Tubby	0.604	0.0323		0.595	0.0968		0.604	0.0323		0.595	0.0968
Antioxidant Action of Vitamin C	0.201	0.00935		0.59	0.0748	-2	0.201	0.00935		0.59	0.0748	-2
FcγRIIB Signaling in B Lymphocytes				0.59	0.0789	2.449				0.59	0.0789	2.449
FAT10 Cancer Signaling Pathway	0.46	0.0217		0.585	0.087	1	0.46	0.0217		0.585	0.087	1
PKCθ Signaling in T Lymphocytes	1.83	0.0321	-2.236	0.575	0.0705	3.317	1.25	0.0256	-2	0.767	0.0769	3.464
Insulin Receptor Signaling	0	0.00714		0.575	0.0714	2.333				0.777	0.0786	2.53
Erythropoietin Signaling	0.801	0.026		0.573	0.0779		0.801	0.026		0.573	0.0779
Neurotrophin/TRK Signaling	0.292	0.013		0.573	0.0779	2.449	0.292	0.013		0.573	0.0779	2.449
Valine Degradation I				0.569	0.111					0.569	0.111
Purine Nucleotides Degradation II (Aerobic)				0.569	0.111					0.569	0.111
Methylglyoxal Degradation III				0.569	0.111					0.569	0.111
FAT10 Signaling Pathway				0.569	0.111					0.569	0.111
GNRH Signaling	0.67	0.0173		0.567	0.0694	3.317	0.67	0.0173		0.567	0.0694	3.317
CCR5 Signaling in Macrophages	1.25	0.0319		0.553	0.0745	2	1.25	0.0319		0.553	0.0745	2
Ephrin A Signaling				0.544	0.0833					0.544	0.0833
IL-7 Signaling Pathway	0.783	0.0253		0.542	0.0759	1.342	0.783	0.0253		0.542	0.0759	1.342
ErbB Signaling	0.662	0.0211		0.539	0.0737	2.646	0.662	0.0211		0.539	0.0737	2.646
Oxidative Ethanol Degradation III				0.536	0.105					0.536	0.105
Arginine Biosynthesis IV				0.532	0.167					0.532	0.167
Pyruvate Fermentation to Lactate				0.532	0.167					0.532	0.167
Selenocysteine Biosynthesis II (Archaea and Eukaryotes)				0.532	0.167					0.532	0.167
Adenine and Adenosine Salvage III				0.532	0.167					0.532	0.167
Glycogen Biosynthesis II (from UDP-D-Glucose)				0.532	0.167					0.532	0.167
Rapoport-Luebering Glycolytic Shunt				0.532	0.167					0.532	0.167
Lactose Degradation III				0.532	0.167					0.532	0.167
P2Y Purigenic Receptor Signaling Pathway	1.51	0.0312		0.527	0.0703	2.121	1.51	0.0312		0.527	0.0703	2.121
Cytotoxic T Lymphocyte-mediated Apoptosis of Target Cells				0.523	0.0882					0.523	0.0882
DNA Methylation and Transcriptional Repression Signaling				0.523	0.0882					0.523	0.0882
Synaptic Long Term Potentiation	0.478	0.0155		0.517	0.0698	2.333	0.478	0.0155		0.517	0.0698	2.333
Pyridoxal 5'-phosphate Salvage Pathway	0.345	0.0154		0.517	0.0769	2.236				0.799	0.0923	2.449
Salvage Pathways of Pyrimidine Ribonucleotides	0.227	0.0103		0.513	0.0722	2.646				0.742	0.0825	2.828
Acute Phase Response Signaling	1.6	0.0279	-1	0.507	0.067	3.317	1.6	0.0279	-1	0.507	0.067	3.317
CDP-diacylglycerol Biosynthesis I	0.772	0.05		0.504	0.1		0.772	0.05		0.504	0.1
Fatty Acid α-oxidation				0.504	0.1					0.504	0.1
IL-17A Signaling in Fibroblasts	1.39	0.0571		0.5	0.0857		2.39	0.0857		0.225	0.0571
Nucleotide Excision Repair Pathway	0.558	0.0286		0.5	0.0857		0.558	0.0286		0.5	0.0857
Osteoarthritis Pathway	0.232	0.00939		0.5	0.0657	2.887	0.232	0.00939		0.5	0.0657	2.887
Adrenomedullin signaling pathway	0.561	0.0152		0.485	0.0657	3.464	0.955	0.0202	-2	0.356	0.0606	3.317
LPS-stimulated MAPK Signaling	0.75	0.0241		0.485	0.0723	2.449	0.75	0.0241		0.485	0.0723	2.449
Interferon Signaling	0.548	0.0278		0.479	0.0833		0.548	0.0278		0.479	0.0833
Superpathway of Serine and Glycine Biosynthesis I	1.2	0.143		0.476	0.143					1.26	0.286
Acetyl-CoA Biosynthesis I (Pyruvate Dehydrogenase Complex)				0.476	0.143					0.476	0.143
Putrescine Degradation III				0.476	0.0952					0.476	0.0952
GDP-glucose Biosynthesis				0.476	0.143					0.476	0.143
Complement System				0.458	0.0811					0.458	0.0811
Tryptophan Degradation III (Eukaryotic)				0.45	0.0909					0.45	0.0909
Methionine Degradation I (to Homocysteine)				0.45	0.0909					0.45	0.0909
Renin-Angiotensin Signaling	0.523	0.0168		0.447	0.0672	2.828	0.523	0.0168		0.447	0.0672	2.828
B Cell Receptor Signaling	0.611	0.0161		0.446	0.0645	2.887	1.03	0.0215		0.319	0.0591	3.317
Glucose and Glucose-1-phosphate Degradation				0.429	0.125					0.429	0.125
Superpathway of D-myo-inositol (1,4,5)-trisphosphate Metabolism				0.426	0.087					0.426	0.087
Ethanol Degradation IV				0.426	0.087					0.426	0.087
3-phosphoinositide Degradation				0.423	0.0645	3.162				0.423	0.0645	3.162
Docosahexaenoic Acid (DHA) Signaling	0.519	0.0256		0.421	0.0769		0.519	0.0256		0.421	0.0769
Small Cell Lung Cancer Signaling				0.417	0.0694					0.417	0.0694
Crosstalk between Dendritic Cells and Natural Killer Cells	1.31	0.0337		0.411	0.0674		1.31	0.0337		0.411	0.0674
Ceramide Signaling	0.703	0.0225		0.411	0.0674	2.449	0.703	0.0225		0.411	0.0674	2.449
CREB Signaling in Neurons	0.523	0.0144		0.407	0.0625	3.162	0.523	0.0144		0.407	0.0625	3.162
Tumoricidal Function of Hepatic Natural Killer Cells				0.402	0.0833					0.402	0.0833
Cysteine Biosynthesis III (mammalia)				0.402	0.0833					0.402	0.0833
D-myo-inositol (1,4,5,6)-Tetrakisphosphate Biosynthesis				0.397	0.0638	3				0.397	0.0638	3
D-myo-inositol (3,4,5,6)-tetrakisphosphate Biosynthesis				0.397	0.0638	3				0.397	0.0638	3
Heme Biosynthesis II				0.39	0.111					0.39	0.111
Ketolysis				0.39	0.111					0.39	0.111
UDP-N-acetyl-D-galactosamine Biosynthesis II				0.39	0.111					0.39	0.111
IL-1 Signaling	2	0.044		0.389	0.0659		2	0.044		0.389	0.0659
nNOS Signaling in Skeletal Muscle Cells	1.26	0.0488		0.387	0.0732		1.26	0.0488		0.387	0.0732
RAR Activation	0.979	0.0206		0.383	0.0619		1.47	0.0258		0.27	0.0567
Regulation of the Epithelial-Mesenchymal Transition Pathway	0	0.00515		0.383	0.0619		0	0.00515		0.383	0.0619
eNOS Signaling	0.363	0.0125		0.381	0.0625	0.816	0.363	0.0125		0.381	0.0625	0.816
Endocannabinoid Cancer Inhibition Pathway	0.417	0.0139		0.372	0.0625	-1	0	0.00694		0.53	0.0694	-0.632
Retinol Biosynthesis				0.372	0.0714					0.372	0.0714
Pyrimidine Ribonucleotides Interconversion				0.372	0.0714					0.372	0.0714
Nur77 Signaling in T Lymphocytes	2.67	0.0678		0.369	0.0678		1.77	0.0508		0.622	0.0847
Antiproliferative Role of TOB in T Cell Signaling	0.67	0.0385		0.361	0.0769		0.67	0.0385		0.361	0.0769
Role of NFAT in Cardiac Hypertrophy	0.498	0.014		0.358	0.0605	2.887	0.498	0.014		0.358	0.0605	2.887
SPINK1 Pancreatic Cancer Pathway	0.975	0.0333		0.356	0.0667	-2	0.975	0.0333		0.356	0.0667	-2
Dolichyl-diphosphooligosaccharide Biosynthesis				0.356	0.1					0.356	0.1
iCOS-iCOSL Signaling in T Helper Cells	1.7	0.0357		0.351	0.0625	1.633	1.7	0.0357		0.351	0.0625	2.449
Pyrimidine Ribonucleotides De Novo Biosynthesis				0.342	0.0682					0.342	0.0682
TGF-β Signaling	0.656	0.0208		0.338	0.0625	2.449	0.656	0.0208		0.338	0.0625	2.449
Reelin Signaling in Neurons	0.285	0.0127		0.335	0.0633		0.285	0.0127		0.335	0.0633
iNOS Signaling	1.19	0.0444		0.328	0.0667		2.09	0.0667		0	0.0444
Stearate Biosynthesis I (Animals)				0.328	0.0667					0.328	0.0667
γ-glutamyl Cycle				0.326	0.0909					0.326	0.0909
UVA-Induced MAPK Signaling	0.642	0.0204		0.32	0.0612	2.236	0.642	0.0204		0.32	0.0612	2.236
Role of Oct4 in Mammalian Embryonic Stem Cell Pluripotency				0.314	0.0652					0.314	0.0652
Endothelin-1 Signaling	0.606	0.016		0.312	0.0588	3.317	0.606	0.016		0.312	0.0588	3.317
Protein Kinase A Signaling	0.513	0.0125		0.312	0.0576	0.943	0.513	0.0125		0.312	0.0576	0.943
Nitric Oxide Signaling in the Cardiovascular System	0.219	0.01		0.303	0.06	2.449	0.219	0.01		0.303	0.06	2.449
nNOS Signaling in Neurons	1.16	0.0426		0.302	0.0638		1.16	0.0426		0.302	0.0638
Role of Macrophages, Fibroblasts and Endothelial Cells in Rheumatoid Arthritis	1.58	0.0224		0.3	0.0575		2.06	0.0256		0	0.0543
Guanosine Nucleotides Degradation III				0.299	0.0833					0.299	0.0833
Dopamine Degradation				0.292	0.0667					0.292	0.0667
Role of NANOG in Mammalian Embryonic Stem Cell Pluripotency				0.285	0.0583	2.646				0.285	0.0583	2.646
D-myo-inositol-5-phosphate Metabolism				0.283	0.0577	3				0.283	0.0577	3
Serotonin Degradation				0.278	0.0597	2				0.278	0.0597	2
Bile Acid Biosynthesis, Neutral Pathway				0.276	0.0769		0.947	0.0769
Pregnenolone Biosynthesis				0.276	0.0769		0.947	0.0769
Assembly of RNA Polymerase III Complex				0.276	0.0769					0.276	0.0769
Fatty Acid Activation				0.276	0.0769					0.276	0.0769
Oleate Biosynthesis II (Animals)				0.276	0.0769					0.276	0.0769
Leukotriene Biosynthesis				0.276	0.0769					0.276	0.0769
Assembly of RNA Polymerase II Complex	0.431	0.02		0.267	0.06		0.431	0.02		0.267	0.06
IL-10 Signaling	1.59	0.0435		0.259	0.058		1.59	0.0435		0.259	0.058
DNA Double-Strand Break Repair by Non-Homologous End Joining				0.254	0.0714					0.254	0.0714
Triacylglycerol Degradation	0.418	0.0192		0.246	0.0577		0.418	0.0192		0.246	0.0577
MIF-mediated Glucocorticoid Regulation				0.237	0.0588		0.569	0.0294		0	0.0294
Phototransduction Pathway				0.236	0.0566					0.236	0.0566
Adenosine Nucleotides Degradation II				0.235	0.0667					0.235	0.0667
Granzyme B Signaling				0.218	0.0625					0.218	0.0625
Extrinsic Prothrombin Activation Pathway				0.218	0.0625					0.218	0.0625
γ-linolenate Biosynthesis II (Animals)				0.203	0.0588					0.203	0.0588
D-myo-inositol (1,4,5)-trisphosphate Degradation				0.203	0.0588					0.203	0.0588
T Helper Cell Differentiation	6.44	0.11		0	0.0411		5.31	0.0959		0	0.0548
Altered T Cell and B Cell Signaling in Rheumatoid Arthritis	5.74	0.0889		0	0.0333		4.7	0.0778		0	0.0444
Th1 and Th2 Activation Pathway	4.47	0.052		0	0.0405		3.68	0.0462		0	0.0462
T Cell Exhaustion Signaling Pathway	5.25	0.0568	-1.134	0	0.0398		3.63	0.0455	-1.633	0	0.0511
B Cell Development	4.73	0.139		0	0.0278		3.49	0.111		0	0.0556
Hepatic Fibrosis / Hepatic Stellate Cell Activation	2.76	0.0376		0	0.0376		3.47	0.043		0	0.0323
Neuroinflammation Signaling Pathway	3.94	0.0365	-3.162	0	0.0465	3.606	3.3	0.0332	-3	0	0.0498	3.742
Tight Junction Signaling	3.02	0.0417		0	0.0476		3.02	0.0417		0	0.0476
Graft-versus-Host Disease Signaling	4.11	0.104		0	0.0417		3.01	0.0833		0.29	0.0625
Th1 Pathway	3.84	0.0569	-2.449	0	0.0244		3.01	0.0488	-2.236	0	0.0325	2
Communication between Innate and Adaptive Immune Cells	2.71	0.0521		0	0.0521		2.71	0.0521		0	0.0521
Cardiac Hypertrophy Signaling (Enhanced)	2.71	0.0246	-3.317	0	0.0513	4.6	2.25	0.0226	-3.162	0	0.0534	4.707
Dendritic Cell Maturation	2.79	0.038	-2.646	0	0.0326	2.236	2.14	0.0326	-2.449	0	0.038	2.449
Hepatic Cholestasis	1.04	0.0217		0	0.0217		2.14	0.0326		0	0.0109
Th2 Pathway	2.75	0.0435		0	0.0507	2.236	2.04	0.0362		0.284	0.058	2.236
Autoimmune Thyroid Disease Signaling	2.97	0.0816		0	0.0408		1.98	0.0612		0.278	0.0612
G-Protein Coupled Receptor Signaling	1.88	0.0257		0	0.0515		1.88	0.0257		0	0.0515
PD-1, PD-L1 cancer immunotherapy pathway	1.76	0.0374	1	0	0.0467	-1.342	1.76	0.0374	0	0	0.0467	-2.236
PCP pathway	0.963	0.0328		0	0.0492		1.73	0.0492		0	0.0328
Type I Diabetes Mellitus Signaling	2.44	0.045		0	0.036		1.71	0.036		0	0.045
Calcium-induced T Lymphocyte Apoptosis	2.49	0.0606	-2	0	0.0455		1.64	0.0455		0.288	0.0606
FXR/RXR Activation	0.955	0.0238		0	0.0397		1.53	0.0317		0	0.0317
Toll-like Receptor Signaling	0.81	0.0263		0	0.0132		1.48	0.0395
Inhibition of Angiogenesis by TSP1	1.41	0.0588		0	0.0294		1.41	0.0588		0	0.0294
Allograft Rejection Signaling	2.08	0.0465		0	0.0349		1.35	0.0349		0	0.0465
Cell Cycle Regulation by BTG Family Proteins	1.34	0.0541		0	0.0541		1.34	0.0541		0	0.0541
OX40 Signaling Pathway	2.02	0.0444		0	0.0333		1.3	0.0333		0	0.0444
April Mediated Signaling	1.3	0.0513		0	0.0256		1.3	0.0513		0	0.0256
Factors Promoting Cardiogenesis in Vertebrates	1.26	0.0323		0	0.0108		1.26	0.0323		0	0.0108
B Cell Activating Factor Signaling	1.26	0.0488		0	0.0244		1.26	0.0488		0	0.0244
MIF Regulation of Innate Immunity	0.492	0.0238		0	0.0476		1.24	0.0476		0	0.0238
cAMP-mediated signaling	1.23	0.022	-1.342	0	0.0264	1.342	1.23	0.022	-1.342	0	0.0264	1.342
HMGB1 Signaling	1.17	0.0241		0	0.0542	2.828	1.17	0.0241		0	0.0542	2.828
Hematopoiesis from Pluripotent Stem Cells	1.13	0.0408		0	0.0204		1.13	0.0408		0	0.0204
Gαs Signaling	1.12	0.028		0	0.0374		1.12	0.028		0	0.0374
UVB-Induced MAPK Signaling	1.07	0.0377		0	0.0377		1.07	0.0377		0	0.0377
GPCR-Mediated Nutrient Sensing in Enteroendocrine Cells	1.07	0.0268		0	0.0446	1.342	1.07	0.0268		0	0.0446	1.342
Systemic Lupus Erythematosus In T Cell Signaling Pathway	1.9	0.0239	-2.121	0	0.0478	1.5	1.05	0.0179	-1.633	0	0.0537	1.886
EGF Signaling	1.03	0.0357		0	0.0536		1.03	0.0357		0	0.0536
p38 MAPK Signaling	1.02	0.0254		0	0.0169		1.02	0.0254		0	0.0169
Production of Nitric Oxide and Reactive Oxygen Species in Macrophages	1.01	0.0212	-1	0	0.0423	1.89	1.01	0.0212	-1	0	0.0423	1.89
IL-15 Production	0.514	0.0165		0	0.0413		0.996	0.0248		0	0.0331
IL-12 Signaling and Production in Macrophages	0.903	0.0226		0	0.0376		0.903	0.0226		0	0.0376
GPCR-Mediated Integration of Enteroendocrine Signaling Exemplified by an L Cell	0.839	0.0274		0	0.0411		0.839	0.0274		0	0.0411
Sperm Motility	0.478	0.0136		0	0.0407	2.236	0.833	0.0181		0	0.0362	2.236
TREM1 Signaling	0.818	0.0267		0	0.0533	2	0.818	0.0267		0	0.0533	2
Relaxin Signaling	0.793	0.02		0	0.0467		0.793	0.02		0	0.0467
Apelin Muscle Signaling Pathway	0.793	0.0526		0	0.0526		0.793	0.0526		0	0.0526
Role of Pattern Recognition Receptors in Recognition of Bacteria and Viruses	0.764	0.0194		0	0.0194		0.764	0.0194		0	0.0194
Differential Regulation of Cytokine Production in Intestinal Epithelial Cells by IL-17A and IL-17F	0.717	0.0435		0	0.0435		0.717	0.0435		0	0.0435
Wnt/β-catenin Signaling	0.67	0.0173		0	0.0173		0.67	0.0173		0	0.0173
NF-κB Signaling	0.636	0.0167		0	0.0389	2.646	0.636	0.0167		0	0.0389	2.646
Apelin Cardiomyocyte Signaling Pathway	0.629	0.02		0	0.02		0.629	0.02		0	0.02
TNFR2 Signaling	0.616	0.0333		0	0.0333		0.616	0.0333		0	0.0333
Synaptic Long Term Depression	0.606	0.016		0	0.0535	3	0.606	0.016		0	0.0535	3
4-1BB Signaling in T Lymphocytes	0.592	0.0312		0	0.0312		0.592	0.0312		0	0.0312
GP6 Signaling Pathway	0.519	0.0167		0	0.0333	2	0.519	0.0167		0	0.0333	2
Triacylglycerol Biosynthesis	1.26	0.0488		0	0.0488		0.5	0.0244		0.387	0.0732
Atherosclerosis Signaling	0.499	0.0161		0	0.0484		0.499	0.0161		0	0.0484
Intrinsic Prothrombin Activation Pathway	0.492	0.0238		0	0.0238		0.492	0.0238		0	0.0238
Role of Hypercytokinemia/hyperchemokinemia in the Pathogenesis of Influenza	0.484	0.0233		0	0.0465		0.484	0.0233		0	0.0465
Endocannabinoid Neuronal Synapse Pathway	0.481	0.0156		0	0.0312	1	0.481	0.0156		0	0.0312	1
Role of Osteoblasts, Osteoclasts and Chondrocytes in Rheumatoid Arthritis	0.478	0.0136		0	0.0407		0.478	0.0136		0	0.0407
Role of IL-17F in Allergic Inflammatory Airway Diseases	0.467	0.0222		0	0.0444		0.467	0.0222		0	0.0444
Apelin Pancreas Signaling Pathway	0.467	0.0222		0	0.0222		0.467	0.0222		0	0.0222
Cardiac β-adrenergic Signaling	0.432	0.0143		0	0.0429	1	0.432	0.0143		0	0.0429	1
TNFR1 Signaling	0.431	0.02		0	0.04		0.431	0.02		0	0.04
Primary Immunodeficiency Signaling	0.431	0.02		0	0.02		0.431	0.02		0	0.02
Type II Diabetes Mellitus Signaling	0.42	0.014		0	0.035	0	0.42	0.014		0	0.035	0
Corticotropin Releasing Hormone Signaling	0.413	0.0138		0	0.0414		0.413	0.0138		0	0.0414
CD27 Signaling in Lymphocytes	0.411	0.0189		0	0.0189		0.411	0.0189		0	0.0189
Lymphotoxin β Receptor Signaling	0.406	0.0185		0	0.0185		0.406	0.0185		0	0.0185
Role of IL-17A in Arthritis	0.399	0.0182		0	0.0182		0.399	0.0182		0	0.0182
Glutamate Receptor Signaling	0.387	0.0175		0	0.0526		0.387	0.0175		0	0.0526
Gustation Pathway	0.385	0.0131		0	0.0261		0.385	0.0131		0	0.0261
MSP-RON Signaling Pathway	0.376	0.0169		0	0.0339		0.376	0.0169		0	0.0339
Activation of IRF by Cytosolic Pattern Recognition Receptors	0.355	0.0159		0	0.0317		0.355	0.0159		0	0.0317
Dopamine-DARPP32 Feedback in cAMP Signaling	0.353	0.0123		0	0.0368	0.816	0.353	0.0123		0	0.0368	0.816
IL-17A Signaling in Airway Cells	0.345	0.0154		0	0.0154		0.345	0.0154		0	0.0154
CD40 Signaling	0.34	0.0152		0	0.0303		0.34	0.0152		0	0.0303
Melatonin Signaling	0.312	0.0139		0	0.0417		0.312	0.0139		0	0.0417
Growth Hormone Signaling	0.312	0.0139		0	0.0139		0.312	0.0139		0	0.0139
Heparan Sulfate Biosynthesis (Late Stages)	0.81	0.0263		0	0.0132		0.297	0.0132		0	0.0263
Dopamine Receptor Signaling	0.292	0.013		0	0.039		0.292	0.013		0	0.039
VDR/RXR Activation	0.288	0.0128		0	0.0513		0.288	0.0128		0	0.0513
Heparan Sulfate Biosynthesis	0.75	0.0241		0	0.012		0.27	0.012		0	0.0241
TR/RXR Activation	0.264	0.0118		0	0.0353		0.264	0.0118		0	0.0353
HIPPO signaling	0.264	0.0118		0	0.0471		0.264	0.0118		0	0.0471
FGF Signaling	0.264	0.0118		0	0.0353		0.264	0.0118		0	0.0353
RANK Signaling in Osteoclasts	0.25	0.0112		0	0.0337		0.25	0.0112		0	0.0337
Th17 Activation Pathway	0.244	0.011		0	0.044	-1	0.244	0.011		0	0.044	-1
Death Receptor Signaling	0.244	0.011		0	0.0549	2.236	0.244	0.011		0	0.0549	2.236
Neuropathic Pain Signaling In Dorsal Horn Neurons	0.213	0.0098		0	0.0196		0.213	0.0098		0	0.0196
Neuroprotective Role of THOP1 in Alzheimer's Disease	0	0.00862		0	0.0345		0	0.00862		0	0.0345
Human Embryonic Stem Cell Pluripotency	0	0.00735		0	0.0147		0	0.00735		0	0.0147
Cellular Effects of Sildenafil (Viagra)	0	0.00763		0	0.0382		0	0.00763		0	0.0382
Calcium Signaling	0	0.00485		0	0.0437	2.449	0	0.00485		0	0.0437	2.449
Sphingosine-1-phosphate Signaling	0	0.00847		0	0.0339					0	0.0424
Circadian Rhythm Signaling				0	0.0303					0	0.0303
Coagulation System				0	0.0286					0	0.0286
PXR/RXR Activation				0	0.0462					0	0.0462
Role of RIG1-like Receptors in Antiviral Innate Immunity				0	0.0227					0	0.0227
Role of PKR in Interferon Induction and Antiviral Response				0	0.0244					0	0.0244
IL-9 Signaling				0	0.0294					0	0.0294
Maturity Onset Diabetes of Young (MODY) Signaling				0	0.0476					0	0.0476
Basal Cell Carcinoma Signaling				0	0.0137					0	0.0137
Retinoic acid Mediated Apoptosis Signaling				0	0.0333					0	0.0333
Leptin Signaling in Obesity				0	0.0267					0	0.0267
Role of Wnt/GSK-3β Signaling in the Pathogenesis of Influenza				0	0.0128					0	0.0128
TWEAK Signaling				0	0.0286					0	0.0286
Role of PI3K/AKT Signaling in the Pathogenesis of Influenza				0	0.0154					0	0.0154
Differential Regulation of Cytokine Production in Macrophages and T Helper Cells by IL-17A and IL-17F				0	0.0556					0	0.0556
Transcriptional Regulatory Network in Embryonic Stem Cells				0	0.037					0	0.037
Netrin Signaling				0	0.0308					0	0.0308
tRNA Splicing				0	0.0238					0	0.0238
Phospholipases				0	0.0492					0	0.0492
Estrogen Biosynthesis				0	0.0244					0	0.0244
1D-myo-inositol Hexakisphosphate Biosynthesis II (Mammalian)				0	0.0556					0	0.0556
Superpathway of Inositol Phosphate Compounds				0	0.0503	3.162				0	0.0503	3.162
D-myo-inositol (1,3,4)-trisphosphate Biosynthesis				0	0.0556					0	0.0556
3-phosphoinositide Biosynthesis				0	0.0542	3				0	0.0542	3
Acetone Degradation I (to Methylglyoxal)				0	0.0333					0	0.0333
Inhibition of Matrix Metalloproteases				0	0.0513					0	0.0513
GABA Receptor Signaling				0	0.0526					0	0.0526
Serotonin Receptor Signaling				0	0.0465					0	0.0465
Inflammasome pathway				0	0.05					0	0.05
Eicosanoid Signaling				0	0.0312					0	0.0312
Sulfate Activation for Sulfonation	1.74	0.5					1.74	0.5
IL-17A Signaling in Gastric Cells	1.66	0.08					1.66	0.08
Coenzyme A Biosynthesis	1.56	0.333					1.56	0.333
Role of IL-17A in Psoriasis	0.947	0.0769					0.947	0.0769
Cardiomyocyte Differentiation via BMP Receptors	0.772	0.05					0.772	0.05
Apelin Cardiac Fibroblast Signaling Pathway	0.717	0.0435					0.717	0.0435
Role of JAK1, JAK2 and TYK2 in Interferon Signaling	0.701	0.0417					0.701	0.0417
Role of JAK family kinases in IL-6-type Cytokine Signaling	0.684	0.04					0.684	0.04
Dermatan Sulfate Biosynthesis (Late Stages)	1.17	0.0435					0.46	0.0217		0	0.0217
Chondroitin Sulfate Biosynthesis (Late Stages)	1.14	0.0417					0.445	0.0208		0	0.0208
Role of Cytokines in Mediating Communication between Immune Cells	0.406	0.0185					0.406	0.0185
Chondroitin Sulfate Biosynthesis	1.03	0.0357					0.393	0.0179		0	0.0179
Dermatan Sulfate Biosynthesis	0.987	0.0339					0.376	0.0169		0	0.0169
Wnt/Ca+ pathway	0.36	0.0161					0.36	0.0161
Anandamide Degradation	1.56	0.333								0.796	0.333
Ceramide Degradation	1.27	0.167								0.532	0.167
Sphingosine and Sphingosine-1-phosphate Metabolism	1.15	0.125								0.429	0.125

## Sheet: Unique DEGs IPA Analysis
Ingenuity Canonical Pathways	unique slice DOWN. -log(p-value)	unique slice DOWN.Ratio	unique slice DOWN.z-score	unique slice UP. -log(p-value)	unique slice UP.Ratio	unique slice UP.z-score	unique invitro DOWN. -log(p-value)	unique invitro DOWN.Ratio	unique invitro DOWN.z-score	unique invitro UP. -log(p-value)	unique invitro UP.Ratio	unique invitro UP.z-score
Protein Ubiquitination Pathway	0.425	0.00733		0	0.011		0	0.00366		21.7	0.315
Huntington's Disease Signaling	0.975	0.0126		0.697	0.021		0	0.0084		10.2	0.248	0.539
NRF2-mediated Oxidative Stress Response				1.4	0.0314	2	0.248	0.0105		8.64	0.251	4.082
Clathrin-mediated Endocytosis Signaling	0.623	0.0103		0.606	0.0206		0.241	0.0103		8.4	0.247
Estrogen Receptor Signaling				0.272	0.0146					8.24	0.277
PI3K/AKT Signaling				1.53	0.0379	2				8.18	0.28	1.859
Glucocorticoid Receptor Signaling	0.66	0.0089		0.815	0.0208		0	0.00297		7.95	0.205
PDGF Signaling	1.16	0.0152		0.503	0.023		0.237	0.0115		7.77	0.322	4.536
Assembly of RNA Polymerase II Complex				0.317	0.02					7.53	0.4
IL-3 Signaling	0.496	0.0125		0	0.0125					7.37	0.325	4.707
Acute Myeloid Leukemia Signaling				0.484	0.0222		0.228	0.0111		6.81	0.3	3.13
Sirtuin Signaling Pathway				2.28	0.0342	-0.707	2.59	0.0308	0.378	6.69	0.202	0.309
Molecular Mechanisms of Cancer				0.599	0.0179		0.461	0.0128		6.61	0.186
RAR Activation	0.217	0.00515		0	0.00515		0	0.00515		6.59	0.227
Integrin Signaling	0.561	0.0093		0.511	0.0186	2	1.2	0.0233	-2.236	6.49	0.219	4.32
Insulin Receptor Signaling	1.32	0.0274		0.262	0.0143		0.394	0.0143		6.43	0.25	2.058
IGF-1 Signaling	0.402	0.00952		0.399	0.019					6.41	0.276	3.674
FLT3 Signaling in Hematopoietic Progenitor Cells	0.479	0.0119		0.523	0.0238					6.28	0.298	4.6
NF-κB Signaling				0.38	0.0167		0	0.00556		6.24	0.228	4.743
Hypoxia Signaling in the Cardiovascular System	1.71	0.0444		0.6	0.027					6.2	0.311	2.449
Production of Nitric Oxide and Reactive Oxygen Species in Macrophages	0.64	0.0106		0.349	0.0159		0.253	0.0106		6.07	0.222	3.569
NER Pathway	0.996	0.0179		0	0.00971					6.06	0.272	3.138
Sumoylation Pathway	1.06	0.0194					1.72	0.0388	2	6.06	0.272	-0.655
JAK/Stat Signaling	0.492	0.0123		0	0.0123					6.02	0.296	3.674
TCA Cycle II (Eukaryotic)										6	0.5	3.464
GM-CSF Signaling	0.539	0.0141		0.625	0.0282		0.807	0.0282		5.94	0.31	4.472
Apoptosis Signaling				0.431	0.0202		0.203	0.0101		5.9	0.273	0.962
fMLP Signaling in Neutrophils	0.967	0.0171		0	0.00855		0.492	0.0171		5.86	0.256	4.426
Androgen Signaling	0.86	0.0147		0	0.00735					5.79	0.243	3.162
3-phosphoinositide Degradation	0.77	0.0129		0	0.0129		0	0.00645		5.77	0.232	6
Ceramide Signaling				0.955	0.0337					5.76	0.281	3.4
RANK Signaling in Osteoclasts	1.17	0.0225		0	0.0112					5.76	0.281	4.796
Protein Kinase A Signaling				1.1	0.0226	-0.378	0.69	0.015	-1.633	5.7	0.178	1.25
Activation of IRF by Cytosolic Pattern Recognition Receptors	0.583	0.0159		0.249	0.0159					5.63	0.317	1.789
B Cell Receptor Signaling				0.648	0.0215		1.97	0.0323	-1.633	5.44	0.215	4.323
D-myo-inositol (1,4,5,6)-Tetrakisphosphate Biosynthesis	0.308	0.00709		0.259	0.0142		0	0.00709		5.42	0.234	5.745
D-myo-inositol (3,4,5,6)-tetrakisphosphate Biosynthesis	0.308	0.00709		0.259	0.0142		0	0.00709		5.42	0.234	5.745
ERK/MAPK Signaling				0.333	0.0155		0.521	0.0155		5.36	0.211	3.244
Fcγ Receptor-mediated Phagocytosis in Macrophages and Monocytes	2.97	0.0426	-2				0.623	0.0213		5.29	0.266	4.6
Endometrial Cancer Signaling				0.258	0.0164		0.342	0.0164		5.25	0.311	2.828
VEGF Signaling	1.94	0.0306		0.839	0.0297					5.2	0.257	3.13
Regulation of eIF4 and p70S6K Signaling	0	0.00342		1.75	0.038					5.14	0.222	1.886
IL-2 Signaling	0.821	0.0294		0.254	0.0161					5.13	0.306	4.243
Superpathway of Inositol Phosphate Compounds	0.21	0.00503		0.317	0.0151		0.231	0.0101		5.07	0.206	6.403
3-phosphoinositide Biosynthesis	0.26	0.00602		0.434	0.0181		0	0.00602		5.05	0.217	6
D-myo-inositol-5-phosphate Metabolism	0.277	0.00641		0	0.0128		0.339	0.0128		4.85	0.218	5.831
Systemic Lupus Erythematosus Signaling	0.519	0.00866		0.449	0.0173		0	0.00433		4.84	0.195
Rac Signaling				0.367	0.0179					4.8	0.241	5.196
Erythropoietin Signaling	0.51	0.013		0	0.013					4.73	0.273
PTEN Signaling	0.914	0.0159		0.644	0.0238					4.7	0.23	-2.646
Regulation of IL-2 Expression in Activated and Anergic T Lymphocytes	1.17	0.0225								4.7	0.258
Cardiac Hypertrophy Signaling	0.963	0.0124		0	0.0083		1.99	0.029	-2.646	4.69	0.191	5.284
Nucleotide Excision Repair Pathway										4.69	0.371
Melanoma Signaling	1.36	0.029		0.312	0.0196					4.56	0.314	3.207
Death Receptor Signaling				0.478	0.022		0.225	0.011		4.53	0.253	3.838
IL-1 Signaling	1.15	0.022								4.53	0.253	3.742
Endocannabinoid Developing Neuron Pathway				0.714	0.0259		0	0.00862		4.51	0.233	4.082
PPAR Signaling				0.405	0.0192					4.47	0.24	-2.2
HGF Signaling	0.381	0.00893		0	0.00893		0	0.00893		4.35	0.232	4.6
PI3K Signaling in B Lymphocytes				1.46	0.0362	2	3.34	0.0507	-2.236	4.33	0.217	4.642
Gαq Signaling	2.15	0.0253		0	0.0127		1.14	0.0253	-2	4.33	0.209	4.426
BAG2 Signaling Pathway	0.73	0.0233					1.17	0.0465		4.26	0.326	-0.535
Signaling by Rho Family GTPases	0.951	0.0123		0	0.0123		0.363	0.0123		4.23	0.184	5.333
NF-κB Activation by Viruses	0.483	0.012		0	0.012		0.25	0.012		4.2	0.253	4.583
Virus Entry via Endocytic Pathways	1.16	0.0222		0	0.00926		0	0.00926		4.18	0.231
P2Y Purigenic Receptor Signaling Pathway	0.337	0.00781		0.302	0.0156		1.42	0.0312	-2	4.14	0.219	5.099
Role of NFAT in Regulation of the Immune Response	1.94	0.022	-2	0	0.00549		2.64	0.0385	-2.449	4.14	0.198	4.642
CTLA4 Signaling in Cytotoxic T Lymphocytes	0.767	0.0256		0	0.0111					4.13	0.244
DNA Methylation and Transcriptional Repression Signaling							0.542	0.0294		4.12	0.353
CNTF Signaling	0.595	0.0164		0.258	0.0164		0.342	0.0164		4.07	0.279	4.123
Relaxin Signaling	0.289	0.00667		0	0.00667		0.359	0.0133		4.02	0.207	3.578
EGF Signaling	1.33	0.0278		0.283	0.0179		0.37	0.0179		4.01	0.286	3.5
Opioid Signaling Pathway	2.89	0.024	-1.342	0	0.012		0.347	0.012		3.97	0.18	4.824
Amyloid Processing							0.4	0.0196		3.95	0.294	1.667
Sertoli Cell-Sertoli Cell Junction Signaling	1.11	0.0208		0	0.0108		0.554	0.0161		3.94	0.194
Ephrin Receptor Signaling	0.237	0.00556		0.38	0.0167					3.89	0.194	5.303
Renal Cell Carcinoma Signaling				2.38	0.0617		0.719	0.0247		3.87	0.247	4
Thrombopoietin Signaling	1.29	0.0263		0.245	0.0156		0.327	0.0156		3.79	0.266	4.123
CXCR4 Signaling	0.717	0.0119		0	0.0119		1.07	0.0238	-2	3.79	0.196	4.811
CDK5 Signaling				0.385	0.0185					3.75	0.222	2.294
14-3-3-mediated Signaling	0.903	0.0156		0.631	0.0234		1.42	0.0312		3.74	0.211	2.858
PEDF Signaling				0.53	0.0241		0.25	0.012		3.72	0.241	4.243
NGF Signaling				0.353	0.0174					3.72	0.217	5
FAT10 Signaling Pathway	1.8	0.02		0.676	0.0556					3.71	0.444	1.134
Mitochondrial Dysfunction	0.251	0.00585		0.413	0.0175		2.14	0.0351		3.64	0.193
IL-8 Signaling				0.577	0.02	2	0.863	0.02	-2	3.62	0.185	5.745
p70S6K Signaling	0.893	0.0154		0.295	0.0154		1.39	0.0308	-2	3.62	0.208	2.449
ERK5 Signaling				0.213	0.0139		1.46	0.0417		3.62	0.25	3.3
Endocannabinoid Cancer Inhibition Pathway				1.93	0.0417	0.816	0.38	0.0139		3.6	0.201	-0.557
CREB Signaling in Neurons	0.582	0.00962		0.292	0.0144		0.821	0.0192	-2	3.59	0.183	4.472
Chronic Myeloid Leukemia Signaling	0.406	0.00962		0.405	0.0192		0	0.00962		3.58	0.221
Germ Cell-Sertoli Cell Junction Signaling	0.697	0.0116		0.406	0.0173		1.03	0.0231		3.55	0.191
Renin-Angiotensin Signaling	0.955	0.0168		0.693	0.0252		0	0.0084		3.47	0.21	4.69
T Cell Receptor Signaling				0.395	0.0189		0	0.00943		3.46	0.217
Non-Small Cell Lung Cancer Signaling	0.524	0.0135		0.206	0.0135		0.78	0.027		3.46	0.243	2.324
Hereditary Breast Cancer Signaling	0.31	0.00714		0.559	0.0214		0	0.00714		3.44	0.2
Melanocyte Development and Pigmentation Signaling				0.893	0.0316					3.32	0.221	4.583
α-Adrenergic Signaling	0.437	0.0105		0.453	0.0211		0.213	0.0105		3.32	0.221	3.464
Role of JAK1 and JAK3 in γc Cytokine Signaling				0.22	0.0143					3.29	0.243
Breast Cancer Regulation by Stathmin1	0.602	0.00995		0	0.00995		0.495	0.0149		3.26	0.179
Tec Kinase Signaling	2.09	0.0242		0	0.0121		1.09	0.0242	-2	3.25	0.188	4.472
Mechanisms of Viral Exit from Host Cells										3.25	0.293
Thrombin Signaling	0.578	0.00957		0	0.00478		1.75	0.0287	-2.449	3.24	0.177	4.707
Colorectal Cancer Metastasis Signaling	0.914	0.0118		0.374	0.0157		0.614	0.0157	-2	3.23	0.169	5.191
SAPK/JNK Signaling	0.712	0.0222		0	0.00971					3.23	0.214	4.264
Pancreatic Adenocarcinoma Signaling				0.759	0.0273		0	0.00909		3.22	0.209	3.838
Aldosterone Signaling in Epithelial Cells	0.272	0.00629		0.465	0.0189		2.29	0.0377	-2.236	3.2	0.189	3.162
Interferon Signaling				0.424	0.0278					3.2	0.306	2.714
IL-15 Signaling	0.535	0.0139		0.616	0.0278					3.14	0.236
Ephrin B Signaling	0.535	0.0139								3.14	0.236	2.714
Phospholipase C Signaling	2.83	0.0233	-1	0	0.00778		1.37	0.0233	-2.236	3.13	0.167	5.516
ErbB2-ErbB3 Signaling				0.672	0.0303		0.318	0.0152		3.12	0.242	2.5
PPARα/RXRα Activation	0.223	0.00526					1.39	0.0263		3.11	0.179	-0.557
Prostate Cancer Signaling				1.49	0.0435					3.09	0.217
Cardiac β-adrenergic Signaling	1.04	0.0189		0	0.00714		0.394	0.0143		3.09	0.193	0
Oncostatin M Signaling							1.17	0.0465		3.05	0.279	3.464
Chemokine Signaling	0.496	0.0125		0	0.0125		0.26	0.0125		3.03	0.225	3.3
Polyamine Regulation in Colon Cancer							0.708	0.0455		3.01	0.364
Methylglyoxal Degradation I										2.98	1
Acute Phase Response Signaling				0.383	0.0168		0	0.00559		2.95	0.179	4.271
Role of RIG1-like Receptors in Antiviral Innate Immunity	1.73	0.0455								2.95	0.273	2.333
Telomerase Signaling	0.73	0.0233		0	0.00926		0.539	0.0185		2.94	0.204	2.065
G Beta Gamma Signaling	0.353	0.0082		0	0.0082					2.94	0.197	4.69
RhoGDI Signaling	0.672	0.0111					0.58	0.0167		2.91	0.178	-3.128
Prolactin Signaling	0.487	0.0122		0	0.0122		0.253	0.0122		2.89	0.22	3.638
FAK Signaling	0.432	0.0104		0.447	0.0208		0.611	0.0208		2.85	0.208
Gα12/13 Signaling	0.886	0.0153		0	0.00763		0	0.00763		2.84	0.191	4.379
LPS-stimulated MAPK Signaling	1.22	0.0241		0	0.012					2.83	0.217	4.243
Adrenomedullin signaling pathway				1.34	0.0303	1.633	1.33	0.0253	-2	2.79	0.172	5.048
AMPK Signaling				1.21	0.0282	2.236	0.793	0.0188		2.79	0.169	1.961
Mouse Embryonic Stem Cell Pluripotency	0.406	0.00962		0	0.00962		0.561	0.0192		2.79	0.202	4.146
Fc Epsilon RI Signaling	0.924	0.0161		0.699	0.0254					2.78	0.195	3.545
Glioma Signaling	0.384	0.00901		0.371	0.018		0	0.00901		2.78	0.198	4
Cancer Drug Resistance By Drug Efflux	0.614	0.0172		0.273	0.0172					2.78	0.241
IL-6 Signaling	0.914	0.0159		0.309	0.0159		0	0.00794		2.74	0.19	4.491
Antiproliferative Role of Somatostatin Receptor 2	1.54	0.0217		0.567	0.0256		0.268	0.0128		2.73	0.218	3.742
Cholecystokinin/Gastrin-mediated Signaling	0.955	0.0168		0	0.0084		2.18	0.042	-2.236	2.73	0.193	4.583
IL-22 Signaling										2.73	0.333	2.828
Actin Nucleation by ARP-WASP Complex	0.535	0.0139					0.799	0.0278		2.69	0.222	3.207
Role of PKR in Interferon Induction and Antiviral Response				0.381	0.0244					2.68	0.268
Natural Killer Cell Signaling	0.359	0.00833		0.333	0.0167		0	0.00833		2.68	0.192
Myc Mediated Apoptosis Signaling				0.672	0.0303		0.318	0.0152		2.66	0.227
Mitotic Roles of Polo-Like Kinase	1.26	0.0168		0.237	0.0152					2.66	0.227	3
mTOR Signaling				1.68	0.0332		0.804	0.019		2.59	0.166	2.887
Estrogen-Dependent Breast Cancer Signaling	0.52	0.0133		0.592	0.0267		0.279	0.0133		2.5	0.213	3.742
Tight Junction Signaling	0.256	0.00595		0	0.00595		0.305	0.0119		2.5	0.173
Leukocyte Extravasation Signaling	0.609	0.0101		0.317	0.0151		0.503	0.0151		2.48	0.166	5.048
ErbB4 Signaling				0.225	0.0145					2.46	0.217	3.606
Sphingosine-1-phosphate Signaling	0.959	0.0169		0.34	0.0169		2.19	0.0424	-2.236	2.44	0.186	3.273
Angiopoietin Signaling				0.199	0.0132					2.44	0.211	1.069
Neurotrophin/TRK Signaling	0.51	0.013		0.575	0.026					2.38	0.208	4
GDNF Family Ligand-Receptor Interactions	0.458	0.0112		0	0.013		0.272	0.013		2.38	0.208	3.742
UVA-Induced MAPK Signaling	0.425	0.0102		0	0.0102		1.13	0.0306		2.37	0.194	3.464
Docosahexaenoic Acid (DHA) Signaling				1.04	0.0513		0.493	0.0256		2.33	0.256
CD28 Signaling in T Helper Cells				0.328	0.0165		0.928	0.0248		2.3	0.182	3.9
HIF1α Signaling	2.75	0.06		1.77	0.0439		0	0.00877		2.29	0.184
Reelin Signaling in Neurons	0.5	0.0127		0	0.0127		0.264	0.0127		2.27	0.203
PFKFB4 Signaling Pathway	1.08	0.0141		0.343	0.0217		0.435	0.0217		2.26	0.239	3.317
Systemic Lupus Erythematosus In T Cell Signaling Pathway	0.321	0.00597		0	0.00597		1.31	0.0209	-2.646	2.22	0.146	2.429
CD27 Signaling in Lymphocytes	2.68	0.0566					0.387	0.0189		2.22	0.226	1.897
Role of NFAT in Cardiac Hypertrophy	0	0.00465		0	0.0093		1.69	0.0279	-2.449	2.2	0.158	5.112
ILK Signaling	0.631	0.0104		0.616	0.0208	2	0.91	0.0208	-2	2.19	0.161	1.961
Oxidative Phosphorylation	1.42	0.0194		0.38	0.0183		3.12	0.055	-2.449	2.19	0.183	4.472
Xenobiotic Metabolism Signaling	0	0.00347		0	0.0104					2.18	0.149
Lymphotoxin β Receptor Signaling	0.642	0.0185		0.294	0.0185					2.15	0.222	2.333
EIF2 Signaling				10.7	0.0889	2.5	1.61	0.0267	-1.633	2.14	0.156	3.273
Neuregulin Signaling				0.447	0.0208		0.611	0.0208		2.12	0.188	3.5
p38 MAPK Signaling				1.16	0.0339	2	0.487	0.0169		2.11	0.178	3.771
Leptin Signaling in Obesity	1.18	0.0155		0.203	0.0133		2.19	0.0533		2.11	0.2	2.53
Role of JAK1, JAK2 and TYK2 in Interferon Signaling	0.963	0.0417								2.09	0.292
TNFR2 Signaling	0.873	0.0333		0.487	0.0333					2.07	0.267	2.121
IL-10 Signaling				0.225	0.0145					2.06	0.203
Remodeling of Epithelial Adherens Junctions							0.304	0.0145		2.06	0.203	2.646
Actin Cytoskeleton Signaling	0	0.00455		0.491	0.0182		0	0.00455		2.05	0.155	3.889
GNRH Signaling				0.406	0.0173		0.291	0.0116		2.05	0.162	4.914
Galactose Degradation I (Leloir Pathway)										2.05	0.6
PAK Signaling	0.425	0.0102		0.866	0.0306					2.03	0.184	3.638
Colanic Acid Building Blocks Biosynthesis										2.01	0.357	2.236
SPINK1 General Cancer Pathway				0.22	0.0143					2	0.2	3.742
Role of Tissue Factor in Cancer				1.13	0.0331		0.474	0.0165		1.99	0.174
Flavin Biosynthesis IV (Mammalian)										1.99	1
Synaptogenesis Signaling Pathway	0.724	0.00958		0	0.00958		0	0.00319		1.96	0.144	5.337
HIPPO signaling	0.475	0.0118					0.243	0.0118		1.96	0.188	-1.155
Role of PI3K/AKT Signaling in the Pathogenesis of Influenza	0.572	0.0154		0.682	0.0308					1.9	0.2	1.732
IL-17A Signaling in Airway Cells	0.572	0.0154		0.24	0.0154					1.9	0.2	2.309
Lipid Antigen Presentation by CD1	0.932	0.0385		0.539	0.0385					1.89	0.269
IL-23 Signaling Pathway				1.68	0.0667					1.88	0.222	2.53
Regulation of Actin-based Motility by Rho	1.13	0.0213					0.623	0.0213		1.88	0.181	3
iNOS Signaling	2.89	0.0667								1.88	0.222	3.162
CD40 Signaling	0.565	0.0152		0.237	0.0152		0.318	0.0152		1.84	0.197	1.941
Regulation of Cellular Mechanics by Calpain Protease				0.237	0.0152		0.318	0.0152		1.84	0.197	2.714
Paxillin Signaling	0.386	0.00909		0.759	0.0273		1.02	0.0273		1.83	0.173	3.638
ErbB Signaling	0.437	0.0105		0	0.0105		0.213	0.0105		1.83	0.179	3.638
FAT10 Cancer Signaling Pathway	0.703	0.0217		0.343	0.0217					1.81	0.217	1.897
IL-17 Signaling	0.492	0.0123		0.545	0.0247					1.8	0.185
UVB-Induced MAPK Signaling	1.34	0.0181		0.299	0.0189					1.79	0.208	3.162
Semaphorin Signaling in Neurons	1.47	0.0333					0.924	0.0333		1.79	0.2
Ceramide Biosynthesis										1.78	0.5
Aryl Hydrocarbon Receptor Signaling	0.824	0.014		0.253	0.014		0	0.00699		1.75	0.161	2.357
Induction of Apoptosis by HIV1				0.724	0.0328					1.73	0.197	2.309
Axonal Guidance Signaling	0.384	0.00616		0.346	0.0144		0.455	0.0123		1.71	0.131
Toll-like Receptor Signaling				1.11	0.0395					1.7	0.184	3.162
T Cell Exhaustion Signaling Pathway	0.979	0.0174		0	0.0114		1.01	0.0227		1.7	0.153	1.606
Synaptic Long Term Potentiation	0.896	0.0155		0	0.00775		1.41	0.031	-2	1.69	0.163	3.273
TWEAK Signaling	3.21	0.0857								1.66	0.229	1.414
Dopamine Receptor Signaling										1.65	0.182	2
VEGF Family Ligand-Receptor Interactions	1.58	0.0226		0.517	0.0235					1.63	0.176	3.873
RhoA Signaling	0.351	0.00813		0	0.00813		0.463	0.0163		1.63	0.163	2.524
Role of MAPK Signaling in the Pathogenesis of Influenza	2.7	0.036	-2	1.72	0.0513					1.61	0.179
IL-4 Signaling				0	0.0116		1.27	0.0349		1.59	0.174
PKCθ Signaling in T Lymphocytes	0.277	0.00641		0	0.0128		0.339	0.0128		1.59	0.154	4.899
TNFR1 Signaling				0.317	0.02					1.57	0.2	2.53
BER pathway										1.57	0.333
Gαi Signaling	1.05	0.0192		0	0.008		0	0.008		1.56	0.16	1.698
Role of p14/p19ARF in Tumor Suppression	1.54	0.0364		0.487	0.0333					1.55	0.233	-1.89
Growth Hormone Signaling	0.535	0.0139		0.213	0.0139					1.55	0.181	3.051
Melatonin Signaling	0.535	0.0139					1.46	0.0417		1.55	0.181	3.464
NADH Repair										1.54	0.667
HMGB1 Signaling				0.764	0.0241		0.646	0.0181		1.53	0.151	4.796
Pyridoxal 5'-phosphate Salvage Pathway	0.572	0.0154		0.682	0.0308					1.53	0.185	3.464
Phagosome Maturation	1.01	0.0182		0	0.00667		1.21	0.0267		1.53	0.153
Tumoricidal Function of Hepatic Natural Killer Cells	2.23	0.0833								1.53	0.25
Type I Diabetes Mellitus Signaling				0.371	0.018		0.523	0.018		1.51	0.162	3
Thyroid Cancer Signaling	0.664	0.0196					0.4	0.0196		1.51	0.196
UVC-Induced MAPK Signaling										1.51	0.196	3.162
Caveolar-mediated Endocytosis Signaling	0.316	0.0073		0.609	0.0274		0.287	0.0137		1.5	0.178
TGF-β Signaling	0.432	0.0104		0.447	0.0208		0.211	0.0104		1.49	0.167	3.207
Cyclins and Cell Cycle Regulation				0	0.0123					1.48	0.173	-1.265
G Protein Signaling Mediated by Tubby							0.577	0.0323		1.48	0.226
Role of IL-17F in Allergic Inflammatory Airway Diseases				0.932	0.0444					1.46	0.2	3
Salvage Pathways of Pyrimidine Ribonucleotides	0.428	0.0103		0.441	0.0206		0.208	0.0103		1.45	0.165	4
Role of JAK family kinases in IL-6-type Cytokine Signaling							0.658	0.04		1.45	0.24
Bladder Cancer Signaling							0.208	0.0103		1.45	0.165	2.828
Epithelial Adherens Junction Signaling	0.283	0.00654		0	0.00654		0.349	0.0131		1.44	0.15
Iron homeostasis signaling pathway				1.47	0.0365		0	0.0073		1.43	0.153
TREM1 Signaling				3.35	0.08	2.449				1.42	0.173	3.606
p53 Signaling	2.41	0.0455		1.4	0.0408		0.206	0.0102		1.42	0.163	0.577
Glioma Invasiveness Signaling				1.13	0.04		1.42	0.04		1.42	0.173	3.317
Fatty Acid β-oxidation I							0.565	0.0312		1.41	0.219	2.646
April Mediated Signaling	1.82	0.0513								1.4	0.205	1.414
Dopamine-DARPP32 Feedback in cAMP Signaling	0.264	0.00613		0	0.0123		1.64	0.0307	-2.236	1.39	0.147	3.411
Role of Pattern Recognition Receptors in Recognition of Bacteria and Viruses				0.483	0.0194		0	0.00645		1.38	0.148	3.9
Gαs Signaling	0.396	0.00935		0.389	0.0187		0	0.00935		1.38	0.159	3.357
Autophagy	1.3	0.0173		0.258	0.0164		0.914	0.0328		1.38	0.18
Ovarian Cancer Signaling	0.31	0.00714		0.262	0.0143		0	0.00714		1.35	0.15	3.638
Wnt/β-catenin Signaling	1.3	0.0173		0	0.0116		0.291	0.0116		1.34	0.145	0
FGF Signaling	0.221	0.00524		0.517	0.0235					1.33	0.165	3.742
Glutaryl-CoA Degradation							0.886	0.0714		1.33	0.286	2
BMP signaling pathway	0.475	0.0118					0.243	0.0118		1.33	0.165	3.742
IL-12 Signaling and Production in Macrophages				0.6	0.0226					1.32	0.15
Glioblastoma Multiforme Signaling	0.26	0.00602		0.434	0.0181		2.87	0.0422	-2.646	1.31	0.145	3.411
CCR3 Signaling in Eosinophils	0.917	0.016		0.312	0.016		0.455	0.016		1.31	0.152	3.464
IL-9 Signaling				1.14	0.0588					1.29	0.206	1.89
Adipogenesis pathway				1.01	0.0299		0	0.00746		1.29	0.149
B Cell Activating Factor Signaling	1.78	0.0488								1.29	0.195	2.236
Role of JAK2 in Hormone-like Cytokine Signaling										1.29	0.206
Cdc42 Signaling	0.258	0.00599					0.307	0.012		1.28	0.144	2.183
Unfolded protein response				6.2	0.143		0.37	0.0179		1.27	0.179
Heme Degradation										1.27	0.5
N-acetylglucosamine Degradation II										1.27	0.5
Phenylalanine Degradation I (Aerobic)										1.27	0.5
Spermine and Spermidine Degradation I										1.27	0.5
IL-7 Signaling Pathway				1.7	0.0506	1	0.264	0.0127		1.26	0.165	1.732
STAT3 Pathway	0.863	0.0148		0	0.00741		1.34	0.0296		1.26	0.148	4.025
Leucine Degradation I										1.26	0.333
Cell Cycle: G2/M DNA Damage Checkpoint Regulation	1.64	0.0408								1.25	0.184	0.707
IL-17A Signaling in Fibroblasts	0.81	0.0286		0.433	0.0286					1.23	0.2
G-Protein Coupled Receptor Signaling	0.427	0.00735		0	0.011		0.55	0.0147		1.22	0.132
Cardiac Hypertrophy Signaling (Enhanced)	1.07	0.0103	-2.236	0	0.0103	2.236	2.03	0.0226	-3.162	1.17	0.123	6.64
Cell Cycle: G1/S Checkpoint Regulation	0.879	0.0152		0.662	0.0299		0.313	0.0149		1.13	0.164	-1
Cell Cycle Regulation by BTG Family Proteins										1.12	0.189
Role of Macrophages, Fibroblasts and Endothelial Cells in Rheumatoid Arthritis				1.27	0.0256		0.701	0.016		1.11	0.128
Apelin Endothelial Signaling Pathway	0.971	0.0172		0.714	0.0259		0.498	0.0172		1.1	0.147	3.638
TR/RXR Activation	3.17	0.0482	-1	2.29	0.0588		0.688	0.0235		1.06	0.153
Macropinocytosis Signaling				1.1	0.039		0.272	0.013		1.06	0.156	3.162
HER-2 Signaling in Breast Cancer				0.517	0.0235		0.243	0.0118		1.06	0.153
4-1BB Signaling in T Lymphocytes	0.848	0.0312		0.465	0.0312					1	0.188	2
Role of NANOG in Mammalian Embryonic Stem Cell Pluripotency				0	0.00833		0	0.00833		1	0.142	3.357
Role of IL-17A in Arthritis				0.793	0.0364					0.991	0.164
Acetyl-CoA Biosynthesis III (from Citrate)										0.991	1
Adenine and Adenosine Salvage VI										0.991	1
Alanine Biosynthesis III										0.991	1
Methylthiopropionate Biosynthesis										0.991	1
Thio-molybdenum Cofactor Biosynthesis										0.991	1
UDP-N-acetyl-D-galactosamine Biosynthesis I										0.991	1
1D-myo-inositol Hexakisphosphate Biosynthesis II (Mammalian)										0.987	0.222	2
D-myo-inositol (1,3,4)-trisphosphate Biosynthesis										0.987	0.222	2
Gap Junction Signaling				0	0.00503		3.77	0.0452		0.959	0.131
Small Cell Lung Cancer Signaling				1.17	0.0417		0.292	0.0139		0.955	0.153	1.633
ATM Signaling	0.428	0.0103		0.441	0.0206		1.15	0.0309		0.947	0.144	-1.265
Cleavage and Polyadenylation of Pre-mRNA										0.939	0.25
Triacylglycerol Biosynthesis										0.932	0.171	2.646
Arginine Degradation VI (Arginase 2 Pathway)	2.02	0.033		1.12	0.167					0.928	0.333
Arginine Biosynthesis IV				1.12	0.167					0.928	0.333
cAMP-mediated signaling	0.529	0.00881		0	0.00881		0.409	0.0132		0.928	0.128	2.646
Proline Biosynthesis II (from Arginine)										0.928	0.333
Inhibition of Angiogenesis by TSP1										0.9	0.176	2.449
Regulation of the Epithelial-Mesenchymal Transition Pathway	0.623	0.0103		0.333	0.0155		0.241	0.0103		0.889	0.129
Pyrimidine Ribonucleotides Interconversion							0.467	0.0238		0.889	0.167	2.646
Role of Osteoblasts, Osteoclasts and Chondrocytes in Rheumatoid Arthritis				0.788	0.0226					0.883	0.127
Type II Diabetes Mellitus Signaling	0.304	0.00699		0.544	0.021					0.863	0.133	3.153
Acyl-CoA Hydrolysis	1.92	0.0217		0.804	0.0769					0.857	0.231
Endothelin-1 Signaling	0.648	0.0107		0	0.0107		1.96	0.0321	-2.449	0.857	0.128	4.379
Inflammasome pathway	5.65	0.2	-2							0.857	0.2	2
Retinoic acid Mediated Apoptosis Signaling	1.47	0.0333								0.818	0.15	2.828
Aspartate Degradation II										0.812	0.286
Glycoaminoglycan-protein Linkage Region Biosynthesis										0.812	0.286
Pyrimidine Ribonucleotides De Novo Biosynthesis							0.451	0.0227		0.81	0.159	2.646
iCOS-iCOSL Signaling in T Helper Cells				0.745	0.0268		1.6	0.0357		0.785	0.134	3.606
DNA Double-Strand Break Repair by Non-Homologous End Joining							0.886	0.0714		0.785	0.214
Isoleucine Degradation I										0.785	0.214
Agrin Interactions at Neuromuscular Junction	0.506	0.0128								0.78	0.141	3.317
Pyrimidine Deoxyribonucleotides De Novo Biosynthesis I				1.48	0.0909		0.708	0.0455		0.747	0.182	2
Tryptophan Degradation III (Eukaryotic)							0.708	0.0455		0.747	0.182	2
Phosphatidylglycerol Biosynthesis II (Non-plastidic)										0.747	0.182	2
Sonic Hedgehog Signaling	0.873	0.0333								0.735	0.167	-1.342
Inositol Pyrophosphates Biosynthesis										0.717	0.25
Asparagine Degradation I										0.714	0.5
Cardiolipin Biosynthesis II										0.714	0.5
Choline Degradation I										0.714	0.5
Dolichol and Dolichyl Phosphate Biosynthesis										0.714	0.5
Glycine Degradation (Creatine Biosynthesis)										0.714	0.5
S-methyl-5-thio-α-D-ribose 1-phosphate Degradation										0.714	0.5
Spermine Biosynthesis										0.714	0.5
Spliceosomal Cycle										0.714	0.5
Threonine Degradation II										0.714	0.5
Amyotrophic Lateral Sclerosis Signaling				0.866	0.0306					0.712	0.133	1.941
nNOS Signaling in Neurons	0.695	0.0213								0.706	0.149
tRNA Charging				1.04	0.0513		0.493	0.0256		0.699	0.154	2.449
Superpathway of D-myo-inositol (1,4,5)-trisphosphate Metabolism										0.697	0.174	2
Phagosome Formation				1.08	0.0317		2.08	0.0397		0.68	0.127
PXR/RXR Activation				0.682	0.0308					0.674	0.138
Apelin Cardiomyocyte Signaling Pathway	1.52	0.0351		0.425	0.02		1.11	0.03		0.67	0.13	3.606
Nitric Oxide Signaling in the Cardiovascular System	0.418	0.01		0.425	0.02		1.11	0.03		0.67	0.13	3.051
Granzyme B Signaling	2.59	0.125								0.662	0.188
Parkinson's Signaling										0.662	0.188
Endocannabinoid Neuronal Synapse Pathway	0.686	0.0208		0	0.00781		1.42	0.0312		0.644	0.125	1.5
Folate Transformations I	3.11	0.0224		2.24	0.222					0.636	0.222
Heme Biosynthesis II	1.94	0.0588		0.955	0.111					0.636	0.222
UDP-N-acetyl-D-galactosamine Biosynthesis II										0.636	0.222
Neuropathic Pain Signaling In Dorsal Horn Neurons				0	0.0098		1.73	0.0392	-2	0.629	0.127	3.606
FcγRIIB Signaling in B Lymphocytes	0.514	0.0132		0.583	0.0263		0.275	0.0132		0.618	0.132	3
RAN Signaling				1.69	0.118					0.609	0.176
D-myo-inositol (1,4,5)-Trisphosphate Biosynthesis							0.658	0.04		0.609	0.16	2
D-myo-inositol (1,4,5)-trisphosphate Degradation										0.609	0.176
γ-linolenate Biosynthesis II (Animals)										0.609	0.176
Nur77 Signaling in T Lymphocytes	0.607	0.0169		0.268	0.0169		0.939	0.0339		0.606	0.136
MIF Regulation of Innate Immunity	0.738	0.0238		0.373	0.0238					0.6	0.143	2.449
tRNA Splicing							0.467	0.0238		0.6	0.143	2.449
MIF-mediated Glucocorticoid Regulation	0.821	0.0294		0.444	0.0294					0.583	0.147	2.236
Ketogenesis										0.569	0.2
Pentose Phosphate Pathway										0.569	0.2
1,25-dihydroxyvitamin D3 Biosynthesis										0.561	0.333
1D-myo-inositol Hexakisphosphate Biosynthesis V (from Ins(1,3,4)P3)										0.561	0.333
Coenzyme A Biosynthesis										0.561	0.333
Hypusine Biosynthesis										0.561	0.333
Inosine-5'-phosphate Biosynthesis II										0.561	0.333
N-acetylglucosamine Degradation I										0.561	0.333
Oxidized GTP and dGTP Detoxification										0.561	0.333
Tetrahydrobiopterin Biosynthesis I										0.561	0.333
Tetrahydrobiopterin Biosynthesis II										0.561	0.333
Tyrosine Biosynthesis IV										0.561	0.333
Role of BRCA1 in DNA Damage Response										0.532	0.125
GADD45 Signaling	0.447	0.0109		0.656	0.0526		0.764	0.0526		0.517	0.158
Corticotropin Releasing Hormone Signaling	0.299	0.0069		0.247	0.0138		1.25	0.0276		0.517	0.117	4
Apelin Pancreas Signaling Pathway				0.932	0.0444		0.442	0.0222		0.514	0.133	-0.816
Th17 Activation Pathway	2.02	0.033		0	0.011					0.496	0.121	2.53
Granzyme A Signaling				0.636	0.05					0.478	0.15
CDP-diacylglycerol Biosynthesis I										0.478	0.15
GP6 Signaling Pathway	0.359	0.00833		0.333	0.0167		0	0.00833		0.475	0.117	2.673
Arginine Degradation I (Arginase Pathway)	2.34	0.0429		1.29	0.25					0.457	0.25
Synaptic Long Term Depression	0.51	0.013		0	0.0107		1.41	0.0267	-2	0.457	0.112	2.236
Arsenate Detoxification I (Glutaredoxin)										0.457	0.25
Fatty Acid β-oxidation III (Unsaturated, Odd Number)										0.457	0.25
Heme Biosynthesis from Uroporphyrinogen-III I										0.457	0.25
Methylmalonyl Pathway										0.457	0.25
Molybdenum Cofactor Biosynthesis										0.457	0.25
Pentose Phosphate Pathway (Oxidative Branch)										0.457	0.25
Proline Biosynthesis I										0.457	0.25
PRPP Biosynthesis I										0.457	0.25
Thymine Degradation										0.457	0.25
Uracil Degradation II (Reductive)										0.457	0.25
α-tocopherol Degradation										0.457	0.25
Neuroinflammation Signaling Pathway				1.75	0.0299	2.333	0.46	0.0133		0.456	0.11	4.004
Calcium-induced T Lymphocyte Apoptosis	0.565	0.0152					1.56	0.0455		0.449	0.121	2.646
CCR5 Signaling in Macrophages	0.44	0.0106		0	0.0106					0.446	0.117	2.236
Putrescine Degradation III										0.441	0.143
Oleate Biosynthesis II (Animals)	1.09	0.0142		0.804	0.0769					0.412	0.154
Leukotriene Biosynthesis	1.22	0.0769					0.917	0.0769		0.412	0.154
Mevalonate Pathway I										0.412	0.154
NAD Phosphorylation and Dephosphorylation										0.412	0.154
Methionine Degradation I (to Homocysteine)										0.409	0.136
VDR/RXR Activation				1.72	0.0513		0.268	0.0128		0.401	0.115	-1.633
Th1 and Th2 Activation Pathway	0.697	0.0116		0.406	0.0173		1.03	0.0231		0.401	0.11
Role of Wnt/GSK-3β Signaling in the Pathogenesis of Influenza	0.506	0.0128					0.268	0.0128		0.401	0.115
PD-1, PD-L1 cancer immunotherapy pathway	1.24	0.0247		1.88	0.0467	0.447	0.544	0.0187		0.393	0.112	-2.309
Dendritic Cell Maturation				1.47	0.0326	2.449	1.44	0.0272	-2.236	0.386	0.109	4.359
Citrulline-Nitric Oxide Cycle				1.2	0.2					0.382	0.2
Tetrahydrofolate Salvage from 5,10-methenyltetrahydrofolate				1.2	0.2					0.382	0.2
Tetrapyrrole Biosynthesis II				1.2	0.2					0.382	0.2
2-ketoglutarate Dehydrogenase Complex										0.382	0.2
2-oxobutanoate Degradation I										0.382	0.2
CMP-N-acetylneuraminate Biosynthesis I (Eukaryotes)										0.382	0.2
Eumelanin Biosynthesis										0.382	0.2
Lysine Degradation II										0.382	0.2
Lysine Degradation V										0.382	0.2
Myo-inositol Biosynthesis										0.382	0.2
Crosstalk between Dendritic Cells and Natural Killer Cells				0.955	0.0337		0.231	0.0112		0.378	0.112
Ethanol Degradation IV										0.378	0.13
Th2 Pathway	0.314	0.00725		0	0.00725		0.804	0.0217		0.364	0.109	2.138
Apelin Adipocyte Signaling Pathway	0.996	0.0179		0	0.0123					0.355	0.111	-0.333
Wnt/Ca+ pathway	0.59	0.0161		0.254	0.0161		1.63	0.0484		0.352	0.113	2.646
Cysteine Biosynthesis III (mammalia)										0.35	0.125
Phototransduction Pathway										0.342	0.113
Cytotoxic T Lymphocyte-mediated Apoptosis of Target Cells				0.444	0.0294					0.338	0.118
Retinoate Biosynthesis I										0.338	0.118	2
Superpathway of Citrulline Metabolism	0.627	0.0179		3.05	0.2					0.337	0.133
Choline Biosynthesis III	1.16	0.0667								0.337	0.133
Adenosine Nucleotides Degradation II										0.337	0.133
eNOS Signaling	1.38	0.0188		0	0.00625		0.327	0.0125		0.335	0.106	2
T Helper Cell Differentiation				0.21	0.0137		2.23	0.0548		0.331	0.11
Urea Cycle	3.31	0.0526		2.61	0.333					0.324	0.167
Glycogen Biosynthesis II (from UDP-D-Glucose)	2.25	0.04		2.61	0.333					0.324	0.167
IL-17A Signaling in Gastric Cells	0.947	0.04		0.553	0.04					0.324	0.12
Adenine and Adenosine Salvage III										0.324	0.167
GDP-mannose Biosynthesis										0.324	0.167
Glycine Cleavage Complex										0.324	0.167
Lactose Degradation III										0.324	0.167
NAD Biosynthesis III										0.324	0.167
Pentose Phosphate Pathway (Non-oxidative Branch)										0.324	0.167
Selenocysteine Biosynthesis II (Archaea and Eukaryotes)										0.324	0.167
Tryptophan Degradation X (Mammalian, via Tryptamine)										0.324	0.12
Th1 Pathway	0.932	0.0163		0.664	0.0244		1.47	0.0325		0.314	0.106	3.464
Stearate Biosynthesis I (Animals)	0	0.00469		0.351	0.0222					0.312	0.111	2.236
Chondroitin Sulfate Degradation (Metazoa)							0.833	0.0625		0.306	0.125
Netrin Signaling	0.52	0.0133		0.24	0.0154					0.305	0.108
Antiproliferative Role of TOB in T Cell Signaling	0.932	0.0385		0.539	0.0385					0.3	0.115
Apelin Liver Signaling Pathway				0.539	0.0385					0.3	0.115
Cell Cycle Control of Chromosomal Replication				1.44	0.0536					0.292	0.107
Superpathway of Methionine Degradation										0.278	0.108	2
Dermatan Sulfate Degradation (Metazoa)							0.81	0.0588		0.277	0.118
Acetyl-CoA Biosynthesis I (Pyruvate Dehydrogenase Complex)										0.277	0.143
Histamine Degradation										0.277	0.118
Phosphatidylcholine Biosynthesis I										0.277	0.143
Purine Ribonucleosides Degradation to Ribose-1-phosphate										0.277	0.143
Role of CHK Proteins in Cell Cycle Checkpoint Control										0.277	0.105	2.236
Superpathway of Geranylgeranyldiphosphate Biosynthesis I (via Mevalonate)										0.277	0.118
Thioredoxin Pathway										0.277	0.143
Antioxidant Action of Vitamin C				1.88	0.0467		1.05	0.028		0.274	0.103	-3.162
Ephrin A Signaling				0.886	0.0417					0.262	0.104
Valine Degradation I	1.08	0.0556								0.253	0.111
Methylglyoxal Degradation III										0.253	0.111
Purine Nucleotides Degradation II (Aerobic)										0.253	0.111
Histidine Degradation III				1	0.125					0.24	0.125
Salvage Pathways of Pyrimidine Deoxyribonucleotides										0.24	0.125
Sphingosine and Sphingosine-1-phosphate Metabolism										0.24	0.125
Superoxide Radicals Degradation										0.24	0.125
Apelin Muscle Signaling Pathway										0.23	0.105
DNA damage-induced 14-3-3σ Signaling										0.23	0.105
Oxidative Ethanol Degradation III										0.23	0.105
Citrulline Biosynthesis				2.24	0.222					0.208	0.111
Ketolysis										0.208	0.111
MSP-RON Signaling Pathway	4.36	0.0976		3.93	0.102					0	0.0678
Endoplasmic Reticulum Stress Pathway				2.61	0.143					0	0.0952
Hepatic Fibrosis / Hepatic Stellate Cell Activation				1.95	0.0376		0.259	0.0108		0	0.0699
Complement System				1.91	0.0811					0	0.0541
Inhibition of Matrix Metalloproteases				1.85	0.0769					0	0.0513
Vitamin-C Transport	2.71	0.0272	-2.236	1.74	0.125					0	0.0625
Differential Regulation of Cytokine Production in Macrophages and T Helper Cells by IL-17A and IL-17F	0.228	0.00538		1.65	0.111					0	0.0556
Atherosclerosis Signaling				1.63	0.0403					0	0.0887
Differential Regulation of Cytokine Production in Intestinal Epithelial Cells by IL-17A and IL-17F	2.5	0.0492		1.45	0.087					0	0.0435
Superpathway of Cholesterol Biosynthesis				1.29	0.0714					0	0.0714
Osteoarthritis Pathway				1.21	0.0282	0	0.793	0.0188	0	0	0.0798	2.324
Circadian Rhythm Signaling	2.03	0.0333		1.16	0.0606		0.553	0.0303		0	0.0303
Antigen Presentation Pathway				1.04	0.0513		1.25	0.0513		0	0.0769
Role of Hypercytokinemia/hyperchemokinemia in the Pathogenesis of Influenza				0.967	0.0465					0	0.0233
Altered T Cell and B Cell Signaling in Rheumatoid Arthritis				0.947	0.0333		1.22	0.0333		0	0.0889
Communication between Innate and Adaptive Immune Cells				0.886	0.0312		0.211	0.0104		0	0.0625
Glycogen Degradation III	1.91	0.0215	-2	0.775	0.0714					0	0.0714
Apelin Cardiac Fibroblast Signaling Pathway	1.69	0.0248		0.583	0.0435					0	0.087
Estrogen-mediated S-phase Entry	1.66	0.0181		0.539	0.0385		0.642	0.0385		0	0.0385
Gluconeogenesis I	1.64	0.0238		0.539	0.0385					0	0.0769
LPS/IL-1 Mediated Inhibition of RXR Function	0.536	0.00893		0.475	0.0179					0	0.0804	0
GABA Receptor Signaling	0.437	0.0105		0.453	0.0211		0.213	0.0105		0	0.0842
B Cell Development	0.799	0.0278		0.424	0.0278		2.27	0.0833		0	0.0278
Granulocyte Adhesion and Diapedesis	0.238	0.00559		0.383	0.0168		0	0.00559		0	0.0838
Dermatan Sulfate Biosynthesis (Late Stages)	1.4	0.0128		0.343	0.0217					0	0.0217
Graft-versus-Host Disease Signaling	0.686	0.0208		0.33	0.0208		1.09	0.0417		0	0.0833
LXR/RXR Activation	0.943	0.0165		0.328	0.0165		0.474	0.0165		0	0.0909	1
Primary Immunodeficiency Signaling				0.317	0.02					0	0.06
FXR/RXR Activation	0.914	0.0159		0.309	0.0159		0.451	0.0159		0	0.0873
Triacylglycerol Degradation				0.305	0.0192		1.03	0.0385		0	0.0385
Calcium Signaling	0.201	0.00485		0.297	0.0146		0.83	0.0194		0	0.0874	3.051
Role of Cytokines in Mediating Communication between Immune Cells	0.642	0.0185		0.294	0.0185					0	0.0185
Chondroitin Sulfate Biosynthesis				0.283	0.0179					0	0.0357
Glutamate Receptor Signaling				0.278	0.0175					0	0.0702
Human Embryonic Stem Cell Pluripotency	0.319	0.00735		0.274	0.0147		0.409	0.0147		0	0.0882
Dermatan Sulfate Biosynthesis	1.33	0.0278		0.268	0.0169					0	0.0508
Phospholipases	0.595	0.0164		0.258	0.0164		1.65	0.0492		0	0.0656	2
Eicosanoid Signaling	0.577	0.0156		0.245	0.0156		0.879	0.0312		0	0.0938
Heparan Sulfate Biosynthesis (Late Stages)	1.17	0.0225		0.199	0.0132		0.275	0.0132		0	0.0132
Sperm Motility	0.545	0.00905		0	0.00905		2.18	0.0317	-2	0	0.0769	3
Cellular Effects of Sildenafil (Viagra)	0.331	0.00763		0	0.00763		2.01	0.0382		0	0.0916
GPCR-Mediated Nutrient Sensing in Enteroendocrine Cells	0.437	0.0105		0	0.00893		1.6	0.0357	-2	0	0.0804	3
Gustation Pathway	0.283	0.00654		0	0.00654		0.714	0.0196		0	0.085
Allograft Rejection Signaling	0.323	0.00746		0	0.0116		0.68	0.0233		0	0.0465
OX40 Signaling Pathway	0.455	0.0111		0	0.0111		0.652	0.0222		0	0.0556
IL-15 Production	0.943	0.0165		0	0.00826		0.474	0.0165		0	0.0909
Heparan Sulfate Biosynthesis				0	0.012		0.25	0.012		0	0.0361
Agranulocyte Adhesion and Diapedesis	0.22	0.00521		0	0.0104		0.246	0.0104		0	0.0729
Factors Promoting Cardiogenesis in Vertebrates	0.444	0.0108		0	0.0108		0.219	0.0108		0	0.0645
Hepatic Cholestasis				0	0.00543		0	0.00543		0	0.0924
Neuroprotective Role of THOP1 in Alzheimer's Disease				0	0.00862					0	0.0603	-1
GPCR-Mediated Integration of Enteroendocrine Signaling Exemplified by an L Cell							3.11	0.0685	0.447	0	0.0822	0.816
Notch Signaling	0.777	0.0263					2.21	0.0789		0	0.0789
Autoimmune Thyroid Disease Signaling							1.07	0.0408		0	0.0612
Calcium Transport I							1.02	0.1		0	0.1
PCP pathway							0.914	0.0328		0	0.0164
Telomere Extension by Telomerase							0.86	0.0667		0	0.0667
Cardiomyocyte Differentiation via BMP Receptors							0.745	0.05		0	0.05
Fatty Acid α-oxidation							0.745	0.05		0	0.1
Thyroid Hormone Metabolism II (via Conjugation and/or Degradation)	0.777	0.0263					0.502	0.0263		0	0.0263
Estrogen Biosynthesis							0.475	0.0244		0	0.0732
Transcriptional Regulatory Network in Embryonic Stem Cells	0.642	0.0185					0.382	0.0185		0	0.0926
Nicotine Degradation III							0.37	0.0179		0	0.0357
Melatonin Degradation I	0.602	0.0167					0.348	0.0167		0	0.0333
Superpathway of Melatonin Degradation	0.572	0.0154					0.322	0.0154		0	0.0308
Nicotine Degradation II							0.322	0.0154		0	0.0308
Serotonin Degradation	0.561	0.0149					0.313	0.0149		0	0.0597	2
γ-glutamyl Cycle	1.29	0.0909								0	0.0909
Dopamine Degradation	0.873	0.0333								0	0.0667
Basal Cell Carcinoma Signaling	0.529	0.0137								0	0.0548
Acetone Degradation I (to Methylglyoxal)										0	0.0333
Assembly of RNA Polymerase I Complex										0	0.0833
Assembly of RNA Polymerase III Complex										0	0.0769
Bile Acid Biosynthesis, Neutral Pathway										0	0.0769
Bupropion Degradation										0	0.04
Dolichyl-diphosphooligosaccharide Biosynthesis										0	0.1
Ethanol Degradation II										0	0.0938
Fatty Acid Activation										0	0.0769
Glutathione-mediated Detoxification										0	0.0938
Glycogen Degradation II										0	0.0833
Guanosine Nucleotides Degradation III										0	0.0833
Mismatch Repair in Eukaryotes										0	0.0625
Mitochondrial L-carnitine Shuttle Pathway										0	0.0588
NAD Salvage Pathway II										0	0.0769
Noradrenaline and Adrenaline Degradation										0	0.0857
Purine Nucleotides De Novo Biosynthesis II										0	0.0909
Retinol Biosynthesis										0	0.0714
Role of Lipids/Lipid Rafts in the Pathogenesis of Influenza										0	0.087
Role of Oct4 in Mammalian Embryonic Stem Cell Pluripotency										0	0.087
Serotonin Receptor Signaling										0	0.0698
SPINK1 Pancreatic Cancer Pathway										0	0.0333
The Visual Cycle										0	0.1
Urate Biosynthesis/Inosine 5'-phosphate Degradation										0	0.0769
dTMP De Novo Biosynthesis	4.02	0.08	-2	2.78	0.4
Superpathway of Serine and Glycine Biosynthesis I				2.47	0.286
Cholesterol Biosynthesis I				1.92	0.154
Cholesterol Biosynthesis II (via 24,25-dihydrolanosterol)				1.92	0.154
Cholesterol Biosynthesis III (via Desmosterol)				1.92	0.154
Asparagine Biosynthesis I	2.88	0.0404	0	1.89	1
Glutamine Degradation I	2.56	0.0331		1.59	0.5
Glycine Biosynthesis I	0.821	0.0139		1.59	0.5
Airway Inflammation in Asthma				1.29	0.25
Serine Biosynthesis	1.03	0.0187		1.2	0.2
Folate Polyglutamylation				1.2	0.2
Coagulation System	1.83	0.0166	-1	1.12	0.0571		0.532	0.0286
Airway Pathology in Chronic Obstructive Pulmonary Disease	1.96	0.0222	-2	1	0.125
Sphingomyelin Metabolism	0.5	0.0127		1	0.125
Glycine Betaine Degradation				0.91	0.1
Hematopoiesis from Multipotent Stem Cells	0.712	0.0222		0.836	0.0833
Maturity Onset Diabetes of Young (MODY) Signaling	1.72	0.0254		0.618	0.0476
Glycolysis I				0.539	0.0385
nNOS Signaling in Skeletal Muscle Cells	0.747	0.0244		0.381	0.0244
Chondroitin Sulfate Biosynthesis (Late Stages)				0.33	0.0208
Hematopoiesis from Pluripotent Stem Cells	1.37	0.0125		0.323	0.0204
Pyruvate Fermentation to Lactate							1.24	0.167
Prostanoid Biosynthesis							1.07	0.111
Extrinsic Prothrombin Activation Pathway							0.833	0.0625
Intrinsic Prothrombin Activation Pathway							0.467	0.0238
Glutamine Biosynthesis I	2.32	1
Taurine Biosynthesis	2.02	0.5
Branched-chain α-keto acid Dehydrogenase Complex	1.72	0.25
Ubiquinol-10 Biosynthesis (Eukaryotic)	1.11	0.0588
