# Supplementary material for: Organotypic Brain Slice Culture Microglia Exhibit Molecular Similarity to Acutely-Isolated Adult Microglia and Provide a Platform to Study Neuroinflammation
Source: Front Cell Neurosci. 2020 Dec 21;14:592005. doi: 10.3389/fncel.2020.592005 (PMC7812919; doi:10.3389/fncel.2020.592005)
Supplement: Supplementary file 6 [file Table_6.XLSX]

## Sheet: Table Legend
	Ingenuity Canonical Pathway Analysis of in vitro-derived microglia differentially expressed genes relative to 3 week brain slice microglia.

## Sheet: UP in in vitro
Ingenuity Canonical Pathways	-log(p-value)	Ratio	z-score	Molecules
Mitochondrial Dysfunction	30.2	0.567	NA	ACO1,AIFM1,APH1B,APP,Atp5e,ATP5F1A,ATP5F1B,ATP5F1D,ATP5MC1,ATP5MC3,ATP5MF,ATP5PB,ATP5PD,ATP5PF,ATP5PO,ATPAF2,CASP3,CASP8,CASP9,CAT,COX10,COX4I1,COX5A,COX6B1,Cox6c,COX6C,COX7A1,COX7A2,COX7B,COX8A,CYB5A,CYC1,CYCS,FIS1,GLRX2,GPX4,GSR,HSD17B10,MAOA,MT-CYB,MT-ND1,MT-ND2,MT-ND4,NDUFA11,NDUFA12,NDUFA13,NDUFA2,NDUFA3,NDUFA4,NDUFA5,NDUFA7,NDUFA8,NDUFAB1,NDUFAF1,NDUFAF2,NDUFB1,NDUFB10,NDUFB11,NDUFB2,NDUFB3…
Oxidative Phosphorylation	23.8	0.615	8.185	Atp5e,ATP5F1A,ATP5F1B,ATP5F1D,ATP5MC1,ATP5MC3,ATP5MF,ATP5PB,ATP5PD,ATP5PF,ATP5PO,ATPAF2,COX10,COX4I1,COX5A,COX6B1,Cox6c,COX6C,COX7A1,COX7A2,COX7B,COX8A,CYB5A,CYC1,CYCS,MT-CYB,MT-ND1,MT-ND2,MT-ND4,NDUFA11,NDUFA12,NDUFA13,NDUFA2,NDUFA3,NDUFA4,NDUFA5,NDUFA7,NDUFA8,NDUFAB1,NDUFB1,NDUFB10,NDUFB11,NDUFB2,NDUFB3,NDUFB4,NDUFB5,NDUFB6,NDUFB7,NDUFB8,NDUFB9,NDUFS2,NDUFS3,NDUFS4,NDUFS6,NDUFS7,NDUFS8,NDUFV2,N…
Sirtuin Signaling Pathway	23.5	0.428	-0.417	ABCA1,ACLY,AGTRAP,AKT1,APEX1,APP,ARNTL,ATG10,ATG101,ATG13,ATG2A,ATG3,ATG4B,ATP5F1A,ATP5F1B,ATP5F1D,ATP5MC1,ATP5PB,ATP5PF,BAX,BCL2L11,BECN1,CYC1,E2F1,EPAS1,FOXO3,FOXO4,G6PD,GABARAP,GABARAPL1,GABARAPL2,GADD45A,GLUD1,H3F3A/H3F3B,HIST1H1C,HSF1,IDH2,JUN,KAT2A,MAP1LC3B,MAPK3,MAPK7,MLYCD,MT-CYB,MT-ND1,MT-ND2,MT-ND4,NAMPT,NBN,NDUFA11,NDUFA12,NDUFA13,NDUFA2,NDUFA3,NDUFA4,NDUFA5,NDUFA7,NDUFA8,NDUFAB1,NDUFA…
Protein Ubiquitination Pathway	18.3	0.403	NA	ANAPC1,ANAPC10,ANAPC11,ANAPC2,ANAPC5,BIRC3,CBL,CDC20,CDC34,DNAJA1,DNAJB1,DNAJB13,DNAJB14,DNAJB5,DNAJC11,DNAJC12,DNAJC14,DNAJC15,DNAJC19,DNAJC24,DNAJC30,DNAJC5,DNAJC7,DNAJC8,ELOC,FZR1,HLA-A,HLA-E,HSP90AB1,HSPA14,HSPA8,HSPB11,HSPH1,MDM2,NEDD4L,PSMA1,PSMA2,PSMA3,PSMA4,PSMA5,PSMA6,PSMA7,PSMB1,PSMB10,PSMB2,PSMB3,PSMB4,PSMB5,PSMB7,PSMB8,PSMB9,PSMC1,PSMC2,PSMC3,PSMC4,PSMC5,PSMC6,PSMD1,PSMD10,PSMD13,PSMD…
Huntington's Disease Signaling	14.1	0.387	1.26	AKT1,AKT2,AP2A2,ATP5F1A,ATP5F1B,ATP5F1D,ATP5MC1,ATP5PB,ATP5PF,BAX,CAPN1,CAPN2,CAPN7,CAPNS1,CASP1,CASP2,CASP3,CASP6,CASP7,CASP8,CASP9,CDK5,CLTA,CLTC,CREB1,CREBBP,CYCS,DCTN1,DNAJB1,DNAJC5,GNAQ,GNB1,GNB2,GNG11,GNG12,GNG2,GRB2,HDAC1,HDAC2,HDAC3,HIP1,HRAS,HSPA14,HSPA8,IFT57,IGF1,ITPR1,JUN,MAP3K10,MAPK3,NAPA,PIK3C3,PIK3CA,PIK3CD,PIK3CG,PIK3R4,PLCB3,POLR2A,POLR2C,POLR2D,POLR2E,POLR2F,POLR2G,POLR2H,POLR2…
NRF2-mediated Oxidative Stress Response	13.1	0.403	6.112	ABCC4,ACTB,ACTG1,AKR1A1,AKR7A2,AKT1,CAT,CBR1,CDC34,CREBBP,CUL3,DNAJA1,DNAJA2,DNAJB1,DNAJB13,DNAJB14,DNAJB5,DNAJC11,DNAJC14,DNAJC15,DNAJC19,DNAJC5,DNAJC7,DNAJC8,ENC1,FOS,FTH1,FTL,GCLM,GSR,GSTM4,GSTM5,HMOX1,HRAS,JUN,MAF,MAFK,MAP2K2,MAP2K3,MAP2K6,MAP3K1,MAP3K5,MAPK14,MAPK3,MAPK7,MGST1,MGST3,NFE2L2,NQO2,NRAS,PIK3C3,PIK3CA,PIK3CD,PIK3CG,PIK3R4,PMF1/PMF1-BGLAP,PRDX1,PRKCB,PRKCD,PRKCH,PRKCI,RAF1,RALA,RA…
fMLP Signaling in Neutrophils	12.1	0.462	6.788	ACTR2,ACTR3,ARPC1A,ARPC1B,ARPC2,ARPC3,ARPC4,ARPC5,Calm1 (includes others),CHP1,CYBB,ELK1,FPR1,FPR2,GNAI2,GNB1,GNB2,GNG11,GNG12,GNG2,HRAS,ITPR1,ITPR3,MAP2K2,MAPK3,NCF2,NFATC1,NFATC2,NFATC3,NFKB2,NFKBIB,NRAS,PIK3C3,PIK3CA,PIK3CD,PIK3CG,PIK3R4,PLCB3,PPP3CA,PPP3CB,PRKCB,PRKCD,PRKCH,PRKCI,RAC1,RAF1,RALA,RALB,RAP1B,RAP2A,RAP2B,RELA,RRAS,WAS
IL-3 Signaling	11.9	0.525	5.864	AKT1,AKT2,BAD,CHP1,CSF2RB,ELK1,FOS,GAB2,GRB2,HRAS,IL3RA,JAK1,JUN,MAP2K2,MAPK3,NRAS,PAK1,PIK3C3,PIK3CA,PIK3CD,PIK3CG,PIK3R4,PPP3CA,PPP3CB,PRKCB,PRKCD,PRKCH,PRKCI,PTPN6,RAC1,RAF1,RALA,RALB,RAP1B,RAP2A,RAP2B,RRAS,SHC1,STAT1,STAT3,STAT5B,STAT6
Estrogen Receptor Signaling	11.6	0.431	NA	CCNH,CDK7,CREBBP,CTBP1,ERCC3,GRB2,GTF2A1,GTF2B,GTF2F1,GTF2H1,GTF2H4,GTF2H5,H3F3A/H3F3B,HDAC3,HNRNPD,HRAS,KAT2B,MAP2K2,MAPK3,MED10,MED15,MED16,MED21,MED23,MED24,MED27,MED4,MED6,NCOA1,NCOA3,NRAS,PELP1,POLR2A,POLR2C,POLR2D,POLR2E,POLR2F,POLR2G,POLR2H,POLR2I,POLR2J,POLR2K,POLR2L,RAF1,RALA,RALB,RAP1B,RAP2A,RAP2B,RRAS,SHC1,SMARCA4,SOS2,TAF10,TAF11,TAF12,TAF13,TAF4,TAF6L
IGF-1 Signaling	11.3	0.467	5.126	AKT1,AKT2,BAD,CASP9,CSNK2A2,CSNK2B,ELK1,FOS,FOXO3,GRB2,HRAS,IGF1,IGFBP4,IRS2,JAK1,JUN,MAP2K2,MAPK3,NRAS,PIK3C3,PIK3CA,PIK3CD,PIK3CG,PIK3R4,PRKACA,PRKACB,PRKAG2,PRKAR2A,PRKAR2B,PRKCI,PTPN11,PXN,RAF1,RALA,RALB,RAP1B,RAP2A,RAP2B,RASA1,RRAS,SHC1,SOCS5,SOCS6,SOS2,SRF,STAT3,YWHAB,YWHAG,YWHAQ
Molecular Mechanisms of Cancer	10.9	0.314	NA	ABL1,ADCY3,ADCY7,AKT1,AKT2,APH1B,Aph1c,ARHGEF2,ARHGEF3,ARHGEF6,AXIN1,BAD,BAK1,BAX,BCL2L11,BID,BIRC3,BMP2,CASP3,CASP6,CASP7,CASP8,CASP9,CBL,CCND2,CDC25C,Cdc42,CDK10,CDK16,CDK4,CDK5,CDK7,CDK9,CDKN2A,CDKN2C,CREBBP,CTNNA1,CTNND1,CYCS,DAXX,E2F1,E2F4,ELK1,FADD,FAS,FNBP1,FOS,GAB1,GAB2,GNA12,GNAI2,GNAQ,GRB2,GSK3A,HIPK2,HRAS,ITGA4,JAK1,JUN,LAMTOR3,LRP5,LRP6,MAP2K2,MAP2K3,MAP2K6,MAP3K5,MAPK14,MAPK3,MAX,MDM…
Fcγ Receptor-mediated Phagocytosis in Macrophages and Monocytes	10.9	0.479	6.41	ACTB,ACTG1,ACTR2,ACTR3,AKT1,AKT2,ARF6,ARPC1A,ARPC1B,ARPC2,ARPC3,ARPC4,ARPC5,CBL,EZR,FCGR1A,FCGR2A,FCGR3A/FCGR3B,FYB1,GAB2,HCK,HMOX1,MAPK3,MYO5A,PAK1,PIK3CG,PLD2,PLD4,PRKCB,PRKCD,PRKCH,PRKCI,PTEN,PXN,RAB11A,RAB11B,RAC1,RAC2,RAC3,SYK,VAMP3,VASP,VAV2,VAV3,WAS
B Cell Receptor Signaling	10.3	0.376	6.306	ABL1,AKT1,AKT2,BAD,BCL10,BCL2A1,BLNK,BTK,Calm1 (includes others),CD22,CFL1,CREB1,CREBBP,CSK,ELK1,FCGR2A,FCGR2B,GAB1,GAB2,GRB2,GSK3A,HRAS,IKBKE,IKBKG,INPP5K,INPPL1,JUN,MAP2K2,MAP2K3,MAP2K6,MAP3K1,MAP3K10,MAP3K11,MAP3K12,MAP3K5,MAPK14,MAPK3,NFATC1,NFATC2,NFATC3,NFKB2,NFKBIB,NRAS,PIK3C3,PIK3CA,PIK3CD,PIK3CG,PIK3R4,PPP3CA,PPP3CB,PRKCB,PTEN,PTPN11,PTPN6,RAC1,RAC2,RAF1,RALA,RALB,RAP1B,RAP2A,RAP2B,RELA,…
JAK/Stat Signaling	9.64	0.481	4.644	AKT1,AKT2,FOS,GNAQ,GRB2,HRAS,JAK1,JUN,MAP2K2,MAPK3,NFKB2,NRAS,PIAS1,PIK3C3,PIK3CA,PIK3CD,PIK3CG,PIK3R4,PTPN1,PTPN11,PTPN6,RAF1,RALA,RALB,RAP1B,RAP2A,RAP2B,RELA,RRAS,SHC1,SOCS5,SOCS6,SOS2,STAT1,STAT2,STAT3,STAT5B,STAT6,TYK2
Apoptosis Signaling	9.36	0.444	0.905	ACIN1,AIFM1,BAD,BAK1,BAX,BCL2A1,BCL2L11,BID,BIRC3,CAPN1,CAPN2,CAPN7,CAPNS1,CASP2,CASP3,CASP6,CASP7,CASP8,CASP9,CYCS,DFFA,FAS,HRAS,IKBKE,IKBKG,MAP2K2,MAP3K5,MAPK3,MCL1,NFKB2,NFKBIB,NRAS,PARP1,RAF1,RALA,RALB,RAP1B,RAP2A,RAP2B,RELA,RRAS,TNFRSF1A,TNFRSF1B,TP53
Clathrin-mediated Endocytosis Signaling	9.34	0.361	NA	AAK1,ACTB,ACTG1,ACTR2,ACTR3,AP1B1,AP1G1,AP1G2,AP1M1,AP1S1,AP1S2,AP2A2,AP2M1,AP2S1,AP3B1,AP3S1,APOE,ARF6,ARPC1A,ARPC1B,ARPC2,ARPC3,ARPC4,ARPC5,ARRB1,ARRB2,CBL,CHP1,CLTA,CLTC,CSNK2A2,CSNK2B,DAB2,EPN1,EPS15,GAK,GRB2,HGS,HIP1,HSPA8,IGF1,LDLR,LDLRAP1,LYZ,MDM2,PCYOX1,PDGFC,PIK3C3,PIK3CA,PIK3CD,PIK3CG,PIK3R4,PIP5K1C,PPP3CA,PPP3CB,RAB11A,RAB11B,RAB4A,RAB5B,RAB5C,RAB7A,RAC1,S100A8,SH3GL1,SH3KBP1,SNX9,SYNJ…
PI3K Signaling in B Lymphocytes	9.31	0.399	6.379	ABL1,AKT1,AKT2,ATF6B,BCL10,BLNK,BTK,Calm1 (includes others),CBL,CD40,CHP1,CREB1,ELK1,FCGR2B,FOS,FOXO3,HRAS,IKBKE,IKBKG,IL4R,IRS2,ITPR1,ITPR3,JUN,MAP2K2,MAPK3,NFATC1,NFATC2,NFATC3,NFKB2,NFKBIB,NRAS,PIK3CA,PIK3CD,PIK3CG,PLCB3,PLEKHA3,PPP3CA,PPP3CB,PRKCB,PRKCI,PTEN,RAC1,RAF1,RALA,RALB,RAP1B,RAP2A,RAP2B,RELA,RRAS,SYK,TLR4,VAV2,VAV3
PDGF Signaling	9.11	0.46	5.376	ABL1,ACP1,CSNK2A2,CSNK2B,EIF2AK2,ELK1,FOS,GRB2,HRAS,INPP5K,INPPL1,JAK1,JUN,MAP2K2,MAP3K1,MAPK3,NRAS,PDGFC,PIK3C3,PIK3CA,PIK3CD,PIK3CG,PIK3R4,PRKCB,RAF1,RALA,RALB,RAP1B,RAP2A,RAP2B,RASA1,RRAS,SHC1,SOS2,SPHK2,SRF,STAT1,STAT3,SYNJ1,TYK2
Assembly of RNA Polymerase II Complex	9.02	0.56	NA	CCNH,CDK7,DR1,ERCC3,GTF2A1,GTF2A2,GTF2B,GTF2F1,GTF2H1,GTF2H4,GTF2H5,POLR2A,POLR2C,POLR2D,POLR2E,POLR2F,POLR2G,POLR2H,POLR2I,POLR2J,POLR2K,POLR2L,TAF10,TAF11,TAF12,TAF13,TAF4,TAF6L
IL-2 Signaling	9	0.516	5.385	AKT1,AKT2,CSNK2A2,CSNK2B,ELK1,FOS,GRB2,HRAS,IL2,IL2RG,JAK1,JUN,MAP2K2,MAPK3,NRAS,PIK3C3,PIK3CA,PIK3CD,PIK3CG,PIK3R4,PTPN11,RAF1,RALA,RALB,RAP1B,RAP2A,RAP2B,RRAS,SHC1,SOS2,STAT5B,SYK
Myc Mediated Apoptosis Signaling	8.8	0.5	NA	AKT1,AKT2,BAD,BAX,BID,CASP3,CASP8,CASP9,CDKN2A,CYCS,FADD,FAS,GRB2,HRAS,IGF1,NRAS,PIK3C3,PIK3CA,PIK3CD,PIK3CG,PIK3R4,RALA,RALB,RAP1B,RAP2A,RAP2B,RRAS,SHC1,SOS2,TP53,YWHAB,YWHAG,YWHAQ
Systemic Lupus Erythematosus Signaling	8.77	0.338	NA	AKT1,AKT2,CBL,CD22,CD28,CD2BP2,CD40,CD80,CREM,EFTUD2,FCER1G,FCGR1A,FCGR2A,FCGR2B,FCGR3A/FCGR3B,FOS,GRB2,HLA-A,HLA-E,HLA-G,HNRNPA2B1,HNRNPC,HRAS,IL18,IL1B,IL1RN,IL2,JUN,LSM1,LSM10,LSM2,LSM3,LSM4,LSM5,LSM6,LSM7,LSM8,MAPK3,NFATC1,NFATC2,NFATC3,NRAS,PIK3C3,PIK3CA,PIK3CD,PIK3CG,PIK3R4,PPIH,PRPF18,PRPF19,PRPF3,PRPF31,PRPF38A,PRPF8,PTPN6,RALA,RALB,RAP1B,RAP2A,RAP2B,RRAS,SART1,SF3B4,SNRNP200,SNRNP25,SNRN…
PI3K/AKT Signaling	8.63	0.394	2.887	AKT1,AKT2,BAD,CDC37,FOXO3,GAB1,GAB2,GRB2,GSK3A,HRAS,HSP90AB1,IKBKE,IKBKG,ILK,INPP5K,INPPL1,ITGA4,JAK1,MAP2K2,MAP3K5,MAPK3,MCL1,MDM2,NFKB2,NFKBIB,NRAS,PIK3CA,PIK3CD,PIK3CG,PPP2CA,PPP2R1A,PPP2R1B,PPP2R5D,PTEN,PTPA,RAF1,RALA,RALB,RAP1B,RAP2A,RAP2B,RELA,RRAS,SHC1,SOS2,SYNJ1,TP53,TSC2,TYK2,YWHAB,YWHAG,YWHAQ
RAR Activation	8.49	0.351	NA	ACTB,ADCY3,ADCY7,AKR1B10,Akr1b10,AKT1,AKT2,ARID1A,BMP2,CCNH,CDK7,CITED2,CREBBP,CSF2RB,CSK,CSNK2A2,CSNK2B,DHRS3,DHRS4,DUSP1,ERCC3,FOS,GTF2H1,GTF2H4,GTF2H5,IL3RA,JUN,KAT2B,MAP3K1,MAP3K5,MAPK14,NCOA1,NFKB2,NR2F6,PARP1,PIK3CA,PIK3CD,PIK3CG,PML,PRKACA,PRKACB,PRKAG2,PRKAR2A,PRKAR2B,PRKCB,PRKCD,PRKCH,PRKCI,PSMC5,PTEN,RAC1,RARA,RARG,RELA,RXRA,RXRB,SCAND1,SMAD1,SMAD4,SMARCA4,SMARCB1,SMARCC2,SMARCD2,SMARCE…
Integrin Signaling	8.37	0.34	6.548	ABL1,ACTB,ACTG1,ACTN1,ACTN4,ACTR2,ACTR3,AKT1,AKT2,ARF1,ARF3,ARF5,ARF6,ARPC1A,ARPC1B,ARPC2,ARPC3,ARPC4,ARPC5,CAPN1,CAPN2,CAPN7,CAPNS1,Cdc42,FNBP1,GIT1,GRB2,GSN,HRAS,ILK,ILKAP,ITGA4,ITGA6,ITGA9,ITGAL,MAP2K2,MAP3K11,MAPK3,MYL12A,MYL12B,MYL2,NRAS,PAK1,PFN1,PIK3C3,PIK3CA,PIK3CD,PIK3CG,PIK3R4,PIKFYVE,PTEN,PXN,RAC1,RAC2,RAC3,RAF1,RALA,RALB,RAP1B,RAP2A,RAP2B,RHOD,RHOG,RHOJ,RHOT2,RRAS,SHC1,SOS2,TSPAN4,VAS…
Role of PKR in Interferon Induction and Antiviral Response	8.35	0.585	NA	AKT1,BID,CASP3,CASP8,CASP9,CYCS,EIF2AK2,EIF2S1,FADD,FCGR1A,IKBKE,IKBKG,IRF1,MAP2K3,MAP2K6,MAPK14,NFKB2,NFKBIB,RELA,RNASEL,STAT1,TAB2,TNFRSF1A,TP53
Actin Nucleation by ARP-WASP Complex	8.22	0.472	5.014	ACTR2,ACTR3,ARPC1A,ARPC1B,ARPC2,ARPC3,ARPC4,ARPC5,BAIAP2,Cdc42,FNBP1,GNA12,GRB2,HRAS,ITGA4,NRAS,PPP1R12C,RAC1,RAC2,RAC3,RALA,RALB,RAP1B,RAP2A,RAP2B,RHOD,RHOG,RHOJ,RHOT2,RRAS,SOS2,VASP,WAS,WIPF1
LPS-stimulated MAPK Signaling	8.03	0.446	6	CREB1,ELK1,FOS,HRAS,IKBKE,IKBKG,JUN,MAP2K2,MAP2K3,MAP2K6,MAP3K5,MAPK14,MAPK3,NFKB2,NFKBIB,NRAS,PAK1,PIK3C3,PIK3CA,PIK3CD,PIK3CG,PIK3R4,PRKCB,PRKCD,PRKCH,PRKCI,RAC1,RAF1,RALA,RALB,RAP1B,RAP2A,RAP2B,RELA,RRAS,SRF,TLR4
PEDF Signaling	8.03	0.446	5.333	AKT1,AKT2,ARHGAP22,CASP7,CASP8,ELK1,FAS,HRAS,IKBKE,IKBKG,MAPK14,MAPK3,NFKB2,NFKBIB,NRAS,PIK3C3,PIK3CA,PIK3CD,PIK3CG,PIK3R4,PNPLA2,PPARG,RAC1,RAF1,RALA,RALB,RAP1B,RAP2A,RAP2B,RELA,RRAS,SERPINF1,SOD2,SRF,TCF4,TCF7L2,TP53
Glucocorticoid Receptor Signaling	7.93	0.3	NA	ACTB,AKT1,AKT2,ANXA1,ARID1A,CCNH,CDK7,CHP1,CREB1,CREBBP,CXCL3,DUSP1,ELK1,ERCC3,FCGR1A,FKBP4,FOS,FOXO3,GRB2,GTF2A1,GTF2A2,GTF2B,GTF2F1,GTF2H1,GTF2H4,GTF2H5,HRAS,HSP90AB1,HSPA14,HSPA8,IKBKE,IKBKG,IL1B,IL1RN,IL2,JAK1,JUN,KAT2B,MAP2K2,MAP3K1,MAPK14,MAPK3,NCOA1,NCOA3,NFATC1,NFATC2,NFATC3,NFKBIB,NRAS,PIK3C3,PIK3CA,PIK3CD,PIK3CG,PIK3R4,POLR2A,POLR2C,POLR2D,POLR2E,POLR2F,POLR2G,POLR2H,POLR2I,POLR2J,POLR2…
Erythropoietin Signaling	7.9	0.455	NA	AKT1,AKT2,CBL,ELK1,EPOR,FOS,GRB2,HRAS,JUN,MAP2K2,MAPK3,NFKB2,NFKBIB,NRAS,PIK3C3,PIK3CA,PIK3CD,PIK3CG,PIK3R4,PRKCB,PRKCD,PRKCH,PRKCI,PTPN6,RAF1,RALA,RALB,RAP1B,RAP2A,RAP2B,RELA,RRAS,SHC1,SOS2,STAT5B
Rac Signaling	7.87	0.402	6.633	ACTR2,ACTR3,ARPC1A,ARPC1B,ARPC2,ARPC3,ARPC4,ARPC5,BAIAP2,BRK1,CD44,CFL1,CYBB,CYFIP2,ELK1,HRAS,IQGAP1,IQGAP2,ITGA4,JUN,MAP2K2,MAP3K1,MAP3K11,MAPK3,NCF2,NFKB2,NRAS,PAK1,PIK3C3,PIK3CA,PIK3CD,PIK3CG,PIK3R4,PIKFYVE,PIP5K1C,PRKCI,RAC1,RAF1,RALA,RALB,RAP1B,RAP2A,RAP2B,RELA,RRAS
Non-Small Cell Lung Cancer Signaling	7.84	0.459	3.402	ABL1,AKT1,AKT2,BAD,CASP9,CDK4,CDKN2A,E2F1,FOXO3,GRB2,HRAS,ITPR1,ITPR3,MAP2K2,MAPK3,NRAS,PIK3C3,PIK3CA,PIK3CD,PIK3CG,PIK3R4,RAF1,RALA,RALB,RAP1B,RAP2A,RAP2B,RRAS,RXRA,RXRB,SOS2,STK4,TFDP1,TP53
GM-CSF Signaling	7.78	0.465	5.568	AKT1,AKT2,BCL2A1,CSF2RB,ELK1,GRB2,HCK,HRAS,MAP2K2,MAPK3,NRAS,PIK3C3,PIK3CA,PIK3CD,PIK3CG,PIK3R4,PIM1,PPP3CA,PPP3CB,PRKCB,PTPN11,RAF1,RALA,RALB,RAP1B,RAP2A,RAP2B,RRAS,SHC1,SOS2,STAT1,STAT3,STAT5B
CD28 Signaling in T Helper Cells	7.64	0.388	5.729	ACTR2,ACTR3,AKT1,AKT2,ARPC1A,ARPC1B,ARPC2,ARPC3,ARPC4,ARPC5,BCL10,Calm1 (includes others),CD28,CD80,CHP1,CSK,FCER1G,FOS,GRB2,HLA-A,IKBKE,IKBKG,IL2,ITPR1,ITPR3,JUN,MAP2K2,MAP3K1,NFATC1,NFATC2,NFATC3,NFKB2,NFKBIB,PAK1,PIK3C3,PIK3CA,PIK3CD,PIK3CG,PIK3R4,PPP3CA,PPP3CB,PTPN11,PTPN6,RAC1,RELA,SYK,WAS
Acute Myeloid Leukemia Signaling	7.44	0.422	4.49	AKT1,AKT2,BAD,CSF2RB,GRB2,HRAS,IDH1,IDH2,IDH3B,IDH3G,MAP2K2,MAP2K3,MAP2K6,MAPK3,NFKB2,NRAS,PIK3C3,PIK3CA,PIK3CD,PIK3CG,PIK3R4,PIM1,PML,RAF1,RALA,RALB,RAP1B,RAP2A,RAP2B,RARA,RELA,RRAS,SOS2,SPI1,STAT3,STAT5B,TCF4,TCF7L2
Renin-Angiotensin Signaling	7.42	0.387	6.403	ADCY3,ADCY7,ELK1,FOS,GNAQ,GRB2,HRAS,ITPR1,ITPR3,JUN,MAP2K2,MAP3K1,MAPK14,MAPK3,NFKB2,NRAS,PAK1,PIK3C3,PIK3CA,PIK3CD,PIK3CG,PIK3R4,PRKACA,PRKACB,PRKAG2,PRKAR2A,PRKAR2B,PRKCB,PRKCD,PRKCH,PRKCI,PTGER2,PTPN6,RAC1,RAF1,RALA,RALB,RAP1B,RAP2A,RAP2B,RELA,RRAS,SHC1,SOS2,STAT1,STAT3
Virus Entry via Endocytic Pathways	7.42	0.398	NA	ABL1,ACTB,ACTG1,AP1B1,AP1G1,AP1G2,AP1M1,AP1S1,AP1S2,AP2A2,AP2M1,AP2S1,AP3B1,AP3S1,CLTA,CLTC,FLNA,HLA-A,HLA-E,HRAS,ITGA4,ITGA6,ITGAL,ITSN1,NRAS,PIK3C3,PIK3CA,PIK3CD,PIK3CG,PIK3R4,PRKCB,PRKCD,PRKCH,PRKCI,RAC1,RAC2,RAC3,RALA,RALB,RAP1B,RAP2A,RAP2B,RRAS
Role of JAK1 and JAK3 in γc Cytokine Signaling	7.35	0.457	NA	BLNK,FES,GRB2,HRAS,IL15,IL2,IL21R,IL2RG,IL4R,IL7R,IRS2,JAK1,MAPK3,NRAS,PIK3C3,PIK3CA,PIK3CD,PIK3CG,PIK3R4,PTPN11,RALA,RALB,RAP1B,RAP2A,RAP2B,RRAS,SHC1,STAT1,STAT3,STAT5B,STAT6,SYK
Melanoma Signaling	7.29	0.51	3.962	AKT1,AKT2,BAD,CDK4,CDKN2A,E2F1,HRAS,MAP2K2,MAPK3,MDM2,MITF,NRAS,PIK3C3,PIK3CA,PIK3CD,PIK3CG,PIK3R4,PTEN,RAF1,RALA,RALB,RAP1B,RAP2A,RAP2B,RRAS,TP53
FLT3 Signaling in Hematopoietic Progenitor Cells	7.28	0.429	5.667	AKT1,AKT2,BAD,CBL,CREB1,CREBBP,ELK1,GAB2,GRB2,HRAS,MAP2K2,MAPK14,MAPK3,NRAS,PIK3C3,PIK3CA,PIK3CD,PIK3CG,PIK3R4,PTPN11,RAF1,RALA,RALB,RAP1B,RAP2A,RAP2B,RPS6KA3,RPS6KA4,RRAS,SHC1,SOS2,STAT1,STAT2,STAT3,STAT5B,STAT6
Thrombopoietin Signaling	7.24	0.469	5.477	FOS,GAB2,GRB2,HRAS,IRS2,JUN,MAP2K2,MAPK3,NRAS,PIK3C3,PIK3CA,PIK3CD,PIK3CG,PIK3R4,PRKCB,PRKCD,PRKCH,PRKCI,PTPN11,RAF1,RALA,RALB,RAP1B,RAP2A,RAP2B,RRAS,SHC1,STAT1,STAT3,STAT5B
Hypoxia Signaling in the Cardiovascular System	7.24	0.446	1.414	AKT1,CDC34,CREB1,CREBBP,HSP90AB1,JUN,MDM2,NFKBIB,PTEN,SUMO1,TP53,UBE2A,UBE2B,UBE2C,UBE2D1,UBE2D2,UBE2D3,UBE2E1,UBE2E2,UBE2E3,UBE2G2,UBE2I,UBE2J2,UBE2K,UBE2L3,UBE2L6,UBE2M,UBE2N,UBE2Q1,UBE2Q2,UBE2R2,UBE2S,UBE2Z
3-phosphoinositide Degradation	7.21	0.355	7.416	ACP1,ATP1A1,CDC25C,DUSP1,DUSP12,DUSP23,DUSP5,FIG4,ILKAP,INPP4A,INPP4B,INPP5K,INPPL1,ITPK1,MDP1,MTMR14,MTMR3,MTMR4,NT5C,NUDT1,NUDT14,NUDT2,NUDT4,NUDT9,PGAM5,PIKFYVE,PIP4P2,PPFIBP2,PPM1H,PPP1CA,PPP1R12C,PPP1R14B,Ppp2r3d,PPP2R5D,PPP3CA,PPP4C,PPP4R1,PPP5C,PPTC7,PTEN,PTPA,PTPMT1,PTPN1,PTPN11,PTPN12,PTPN2,PTPN22,PTPN6,PTPN7,PTPRJ,PTPRO,RASA1,SSH3,SYNJ1,WBP11
T Cell Receptor Signaling	7.19	0.396	NA	BCL10,BTK,Calm1 (includes others),CBL,CD28,CSK,ELK1,FOS,GRB2,HRAS,IKBKE,IKBKG,JUN,MAP2K2,MAP3K1,MAPK3,NFATC1,NFATC2,NFATC3,NFKB2,NRAS,PIK3C3,PIK3CA,PIK3CD,PIK3CG,PIK3R4,PPP3CA,PPP3CB,PTPN7,RAC1,RAF1,RALA,RALB,RAP1B,RAP2A,RAP2B,RASA1,RELA,RRAS,SOS2,VAV2,VAV3
Endometrial Cancer Signaling	7.19	0.475	3.657	AKT1,AKT2,AXIN1,BAD,CASP9,CTNNA1,ELK1,FOXO3,GRB2,HRAS,ILK,MAP2K2,MAPK3,NRAS,PIK3C3,PIK3CA,PIK3CD,PIK3CG,PIK3R4,PTEN,RAF1,RALA,RALB,RAP1B,RAP2A,RAP2B,RRAS,SOS2,TP53
SAPK/JNK Signaling	7.1	0.398	5.466	DAXX,ELK1,FADD,FCER1G,GAB1,GADD45A,GNA12,GNB1,GNG11,GNG2,GRB2,HRAS,JUN,MAP3K1,MAP3K10,MAP3K11,MAP3K12,MAP3K5,MINK1,NFATC1,NFATC3,NRAS,PIK3C3,PIK3CA,PIK3CD,PIK3CG,PIK3R4,RAC1,RAC2,RAC3,RALA,RALB,RAP1B,RAP2A,RAP2B,RIPK1,RRAS,SHC1,SOS2,TP53,TRADD
Colorectal Cancer Metastasis Signaling	7.1	0.311	6.621	ADCY3,ADCY7,AKT1,AKT2,ARRB1,AXIN1,BAD,BAX,BIRC5,CASP3,CASP9,Cdc42,E2F4,FNBP1,FOS,GNB1,GNB2,GNG11,GNG12,GNG2,GRB2,GRK2,GRK3,HRAS,JAK1,JUN,LRP5,LRP6,MAP2K2,MAPK3,MMP14,MMP19,MMP2,MMP27,MMP8,MMP9,NFKB2,NRAS,PDGFC,PIK3C3,PIK3CA,PIK3CD,PIK3CG,PIK3R4,PRKACA,PRKACB,PRKAG2,PRKAR2A,PRKAR2B,PTGER2,RAC1,RAC2,RAC3,RALA,RALB,RALGDS,RAP1B,RAP2A,RAP2B,RELA,RHOD,RHOG,RHOJ,RHOT2,RRAS,SMAD4,SOS2,STAT1,STAT3,TCF4,T…
Ceramide Signaling	7.05	0.416	3.55	AKT1,AKT2,BAD,CERK,CYCS,FOS,HRAS,JUN,MAP3K1,MAPK3,NFKB2,NRAS,NSMAF,PIK3C3,PIK3CA,PIK3CD,PIK3CG,PIK3R4,PPP2CA,PPP2R1A,PPP2R1B,PPP2R5D,PTPA,RAF1,RALA,RALB,RAP1B,RAP2A,RAP2B,RELA,RRAS,S1PR1,S1PR2,SMPD2,SPHK2,TNFRSF1A,TNFRSF1B
RANK Signaling in Osteoclasts	7.05	0.416	5.916	AKT1,AKT2,BIRC3,Calm1 (includes others),CBL,CHP1,ELK1,FOS,GSN,IKBKE,IKBKG,JUN,MAP2K2,MAP2K6,MAP3K1,MAP3K10,MAP3K11,MAP3K12,MAP3K5,MAPK14,MAPK3,MITF,NFATC1,NFATC2,NFKB2,NFKBIB,PIK3C3,PIK3CA,PIK3CD,PIK3CG,PIK3R4,PPP3CA,PPP3CB,RAF1,RELA,TAB2,TNFRSF11A
Regulation of IL-2 Expression in Activated and Anergic T Lymphocytes	7.05	0.416	NA	BCL10,Calm1 (includes others),CD28,CD80,CHP1,ELK1,FOS,GRB2,HRAS,IKBKE,IKBKG,IL2,JUN,MAP2K2,MAP3K1,MAPK3,NFATC1,NFATC2,NFATC3,NFKB2,NFKBIB,NRAS,PPP3CA,PPP3CB,RAC1,RAF1,RALA,RALB,RAP1B,RAP2A,RAP2B,RELA,RRAS,SMAD4,SOS2,VAV2,VAV3
Prolactin Signaling	7.05	0.427	5.048	CREBBP,FOS,GRB2,HRAS,IRF1,JUN,MAP2K2,MAPK3,NMI,NRAS,PIK3C3,PIK3CA,PIK3CD,PIK3CG,PIK3R4,PRKCB,PRKCD,PRKCH,PRKCI,PTPN11,RAF1,RALA,RALB,RAP1B,RAP2A,RAP2B,RRAS,SHC1,SOCS5,SOCS6,SOS2,SP1,STAT1,STAT3,STAT5B
Glioma Signaling	7.01	0.387	5.112	ABL1,AKT1,AKT2,Calm1 (includes others),CAMK1D,CDK4,CDKN2A,CDKN2C,E2F1,E2F4,GRB2,HRAS,IDH1,IDH2,IDH3B,IDH3G,IGF1,MAP2K2,MAPK3,MDM2,NRAS,PDGFC,PIK3C3,PIK3CA,PIK3CD,PIK3CG,PIK3R4,PRKCB,PRKCD,PRKCH,PRKCI,PTEN,RAF1,RALA,RALB,RAP1B,RAP2A,RAP2B,RRAS,SHC1,SOS2,TFDP1,TP53
Production of Nitric Oxide and Reactive Oxygen Species in Macrophages	6.99	0.333	5.166	AKT1,AKT2,APOE,CAT,Cdc42,CREBBP,CYBA,CYBB,FNBP1,FOS,IFNGR2,IKBKE,IKBKG,IRF1,JAK1,JUN,LYZ,MAP3K1,MAP3K10,MAP3K11,MAP3K12,MAP3K5,MAPK14,MAPK3,NCF2,NCF4,NFKB2,NFKBIB,PCYOX1,PIK3C3,PIK3CA,PIK3CD,PIK3CG,PIK3R4,PPP1CA,PPP1R11,PPP1R14B,PPP2CA,PPP2R1A,PPP2R1B,PPP2R5D,PRKCB,PRKCD,PRKCH,PRKCI,PTPA,PTPN6,RAC1,RAC2,RAC3,RAP1B,RELA,RHOD,RHOG,RHOJ,RHOT2,S100A8,SPI1,STAT1,TLR4,TNFRSF1A,TNFRSF1B,TYK2
NGF Signaling	6.97	0.383	6.633	AKT1,AKT2,BAX,CREB1,CREBBP,ELK1,GAB1,GRB2,HRAS,IKBKE,IKBKG,MAP2K2,MAP3K1,MAP3K10,MAP3K11,MAP3K12,MAP3K5,MAPK3,MAPK7,NFKB2,NRAS,PIK3C3,PIK3CA,PIK3CD,PIK3CG,PIK3R4,PRKCD,PTPN11,RAC1,RAF1,RALA,RALB,RAP1B,RAP2A,RAP2B,RELA,RHOG,RPS6KA3,RPS6KA4,RRAS,SHC1,SMPD2,SOS2,TP53
Chronic Myeloid Leukemia Signaling	6.96	0.394	NA	ABL1,AKT1,AKT2,BAD,CDK4,CDKN2A,CTBP1,E2F1,E2F4,GAB2,GRB2,HDAC1,HDAC2,HDAC3,HRAS,IKBKE,IKBKG,MAP2K2,MAPK3,MDM2,NFKB2,NRAS,PIK3C3,PIK3CA,PIK3CD,PIK3CG,PIK3R4,PTPN11,RAF1,RALA,RALB,RAP1B,RAP2A,RAP2B,RELA,RRAS,SMAD4,SOS2,STAT5B,TFDP1,TP53
Cholecystokinin/Gastrin-mediated Signaling	6.94	0.378	6.403	Cdc42,CREM,ELK1,FNBP1,FOS,GNA12,GNAQ,GRB2,HRAS,IL18,IL1B,IL1RN,ITPR1,ITPR3,JUN,MAP2K2,MAP2K3,MAP2K6,MAPK14,MAPK3,MAPK7,NRAS,PLCB3,PRKCB,PRKCD,PRKCH,PRKCI,PXN,RAC1,RAC2,RAC3,RAF1,RALA,RALB,RAP1B,RAP2A,RAP2B,RHOD,RHOG,RHOJ,RHOT2,RRAS,SHC1,SOS2,SRF
EGF Signaling	6.9	0.482	4.811	AKT1,AKT2,CSNK2A2,CSNK2B,ELK1,FOS,GRB2,HRAS,ITPR1,ITPR3,JAK1,JUN,MAP3K1,MAPK14,MAPK3,PIK3C3,PIK3CA,PIK3CD,PIK3CG,PIK3R4,RAF1,RASA1,SHC1,SOS2,SRF,STAT1,STAT3
HGF Signaling	6.88	0.384	6.091	AKT1,AKT2,CDKN2A,ELF4,ELK1,ETS2,FOS,GAB1,GRB2,HGF,HRAS,ITGA4,JUN,MAP2K2,MAP3K1,MAP3K10,MAP3K11,MAP3K12,MAP3K5,MAPK3,NRAS,PAK1,PIK3C3,PIK3CA,PIK3CD,PIK3CG,PIK3R4,PRKCB,PRKCD,PRKCH,PRKCI,PTPN11,PXN,RAC1,RAF1,RALA,RALB,RAP1B,RAP2A,RAP2B,RRAS,SOS2,STAT3
Nucleotide Excision Repair Pathway	6.81	0.571	NA	CCNH,CDK7,ERCC1,ERCC3,GTF2H1,GTF2H4,GTF2H5,POLR2A,POLR2C,POLR2D,POLR2E,POLR2F,POLR2G,POLR2H,POLR2I,POLR2J,POLR2K,POLR2L,RPA3,XPA
Death Receptor Signaling	6.75	0.407	4.902	ACIN1,ACTB,ACTG1,ARHGDIB,BID,BIRC3,CASP2,CASP3,CASP6,CASP7,CASP8,CASP9,CYCS,DAXX,DFFA,FADD,FAS,IKBKE,IKBKG,MAP3K5,NFKB2,NFKBIB,PARP1,PARP10,PARP11,PARP12,PARP14,PARP8,PARP9,RELA,RIPK1,TANK,TBK1,TNFRSF1A,TNFRSF1B,TNFSF12,TRADD
Androgen Signaling	6.73	0.36	4.472	CACNA1F,Calm1 (includes others),CCNH,CDK7,CREBBP,DNAJB1,ERCC3,GNA12,GNAI2,GNAQ,GNB1,GNB2,GNG11,GNG12,GNG2,GTF2A1,GTF2B,GTF2F1,GTF2H1,GTF2H4,GTF2H5,JUN,KAT2B,MAPK3,NCOA1,NCOA4,NFKB2,POLR2A,POLR2C,POLR2D,POLR2E,POLR2F,POLR2G,POLR2H,POLR2I,POLR2J,POLR2K,POLR2L,PRKACA,PRKACB,PRKAG2,PRKAR2A,PRKAR2B,PRKCB,PRKCD,PRKCH,PRKCI,RELA,SHC1
GDNF Family Ligand-Receptor Interactions	6.73	0.429	5.385	CREB1,DOK1,DOK2,DOK3,FOS,GAB1,GFRA4,GRB2,HRAS,IRS2,ITPR1,ITPR3,JUN,MAP2K2,MAPK3,NRAS,PDLIM7,PIK3C3,PIK3CA,PIK3CD,PIK3CG,PIK3R4,RAC1,RAF1,RALA,RALB,RAP1B,RAP2A,RAP2B,RASA1,RRAS,SHC1,SOS2
IL-8 Signaling	6.73	0.325	7.488	AKT1,AKT2,ARRB2,BAX,CCND2,Cdc42,CSTB,CYBB,FNBP1,FOS,GNA12,GNAI2,GNB1,GNB2,GNG11,GNG12,GNG2,HMOX1,HRAS,IKBKE,IKBKG,IQGAP1,IRAK1,IRAK3,IRAK4,JUN,LASP1,MAP2K2,MAPK3,MMP2,MMP9,MYL12B,MYL2,NCF2,NFKBIB,NRAS,PDGFC,PIK3C3,PIK3CA,PIK3CD,PIK3CG,PIK3R4,PLD2,PLD4,PRKCB,PRKCD,PRKCH,PRKCI,RAC1,RAC2,RAC3,RAF1,RALA,RALB,RAP1B,RAP2A,RAP2B,RELA,RHOD,RHOG,RHOJ,RHOT2,RRAS,VASP,VEGFB
Insulin Receptor Signaling	6.72	0.357	2.598	ACLY,AKT1,AKT2,BAD,CBL,EIF2B1,EIF2B2,FOXO3,FOXO4,GAB1,GRB2,GSK3A,HRAS,INPP5K,INPPL1,IRS2,JAK1,MAP2K2,MAPK3,NRAS,PIK3C3,PIK3CA,PIK3CD,PIK3CG,PIK3R4,PPP1CA,PPP1R11,PPP1R14B,PRKACA,PRKACB,PRKAG2,PRKAR2A,PRKAR2B,PRKCI,PTEN,PTPN1,PTPN11,RAF1,RALA,RALB,RAP1B,RAP2A,RAP2B,RRAS,SHC1,SOS2,STX4,SYNJ1,TRIP10,TSC2
NF-κB Signaling	6.69	0.333	6.379	AKT1,AKT2,AZI2,BCL10,BMP2,CASP8,CD40,CREBBP,CSNK2A2,CSNK2B,EIF2AK2,FADD,FCER1G,HDAC1,HDAC2,HRAS,IKBKG,IL18,IL1B,IL1RN,IRAK1,IRAK3,IRAK4,LTBR,MAP2K6,MAP3K1,MYD88,NFKB2,NFKBIB,NRAS,PIK3C3,PIK3CA,PIK3CD,PIK3CG,PIK3R4,PRKACA,PRKACB,PRKCB,RAF1,RALA,RALB,RAP1B,RAP2A,RAP2B,RELA,RIPK1,RRAS,TAB2,TANK,TBK1,TIRAP,TLR1,TLR4,TLR8,TNFRSF11A,TNFRSF1A,TNFRSF1B,TNIP1,TRADD,UBE2N
Sumoylation Pathway	6.6	0.388	-0.186	ARHGDIA,ARHGDIB,Cdc42,CREBBP,CTBP1,DAXX,FAS,FNBP1,FOS,HDAC1,HDAC2,ISG20,JUN,MAP3K5,MDM2,NFKB2,PIAS1,PML,RAC1,RAC2,RAC3,RAN,RANGAP1,RFC2,RHOD,RHOG,RHOJ,RHOT2,RNF4,SAE1,SENP3,SMAD4,SP1,STUB1,SUMO1,SUMO2,SUMO3,TP53,UBE2I,ZNF217
NER Pathway	6.6	0.388	4	CCNH,CDK7,CETN2,COPS6,COPS7B,COPS8,CUL4A,DDB1,ERCC1,ERCC3,GTF2H1,GTF2H4,GTF2H5,H3F3A/H3F3B,HIST1H4I,HIST4H4,HMGN1,NEDD8,POLD3,POLE3,POLE4,POLR2A,POLR2C,POLR2D,POLR2E,POLR2F,POLR2G,POLR2H,POLR2I,POLR2J,POLR2K,POLR2L,RFC2,RPA3,UBE2I,UBE2N,USP7,XAB2,XPA,XRCC1
Germ Cell-Sertoli Cell Junction Signaling	6.59	0.335	NA	ACTB,ACTG1,ACTN1,ACTN4,AFDN,AKT1,AXIN1,Cdc42,CFL1,CTNNA1,CTNND1,EPN1,FER,FNBP1,GSN,HRAS,ILK,IQGAP1,ITGA6,MAP2K2,MAP2K3,MAP2K6,MAP3K1,MAP3K10,MAP3K11,MAP3K12,MAP3K5,MAPK14,MAPK3,MYO7A,NRAS,PAK1,PIK3C3,PIK3CA,PIK3CD,PIK3CG,PIK3R4,PXN,RAB8B,RAC1,RAC2,RAC3,RALA,RALB,RAP1B,RAP2A,RAP2B,RHOD,RHOG,RHOJ,RHOT2,RRAS,TNFRSF1A,TUBA1C,TUBA4A,TUBB2A,TUBB6,ZYX
PTEN Signaling	6.56	0.365	-4.025	AKT1,AKT2,BAD,BCL2L11,CASP3,CASP9,CBL,CNKSR3,CSNK2A2,CSNK2B,FOXO3,FOXO4,GRB2,GSK3A,HRAS,IKBKE,IKBKG,ILK,INPP5K,INPPL1,ITGA4,MAP2K2,MAPK3,MCRS1,NFKB2,NRAS,PIK3CA,PIK3CD,PIK3CG,PTEN,RAC1,RAC2,RAC3,RAF1,RALA,RALB,RAP1B,RAP2A,RAP2B,RELA,RRAS,SHARPIN,SHC1,SOS2,SYNJ1,TNFRSF11A
Interferon Signaling	6.54	0.556	2.982	BAK1,BAX,IFI35,IFIT3,IFITM2,IFITM3,IFNAR1,IFNGR2,IRF1,IRF9,ISG15,JAK1,OAS1,PIAS1,PSMB8,PTPN2,RELA,STAT1,STAT2,TYK2
3-phosphoinositide Biosynthesis	6.49	0.337	7.483	ACP1,ATP1A1,CDC25C,DUSP1,DUSP12,DUSP23,DUSP5,FIG4,ILKAP,ITPK1,MDP1,MTMR4,NT5C,NUDT1,NUDT14,NUDT2,NUDT4,NUDT9,PGAM5,PI4K2A,PI4K2B,PI4KB,PIK3C3,PIK3CA,PIK3CD,PIK3CG,PIK3R4,PIKFYVE,PIP5K1C,PPFIBP2,PPM1H,PPP1CA,PPP1R12C,PPP1R14B,Ppp2r3d,PPP2R5D,PPP3CA,PPP4C,PPP4R1,PPP5C,PPTC7,PTEN,PTPA,PTPN1,PTPN11,PTPN12,PTPN2,PTPN22,PTPN6,PTPN7,PTPRJ,PTPRO,RASA1,SSH3,SYNJ1,WBP11
Superpathway of Inositol Phosphate Compounds	6.45	0.322	8	ACP1,ATP1A1,CDC25C,DUSP1,DUSP12,DUSP23,DUSP5,FIG4,ILKAP,INPP5K,INPPL1,IP6K1,IP6K2,IPMK,ITPK1,MDP1,MTMR4,NT5C,NUDT1,NUDT14,NUDT2,NUDT4,NUDT9,PGAM5,PI4K2A,PI4K2B,PI4KB,PIK3C3,PIK3CA,PIK3CD,PIK3CG,PIK3R4,PIKFYVE,PIP4K2A,PIP4P2,PIP5K1C,PLCB3,PPFIBP2,PPM1H,PPP1CA,PPP1R12C,PPP1R14B,Ppp2r3d,PPP2R5D,PPP3CA,PPP4C,PPP4R1,PPP5C,PPTC7,PTEN,PTPA,PTPN1,PTPN11,PTPN12,PTPN2,PTPN22,PTPN6,PTPN7,PTPRJ,PTPRO,RASA1,S…
IL-15 Signaling	6.42	0.431	NA	AKT1,AKT2,HRAS,IL15,IL2RG,JAK1,MAP2K2,MAPK14,MAPK3,NFKB2,NRAS,PIK3C3,PIK3CA,PIK3CD,PIK3CG,PIK3R4,RAC3,RAF1,RALA,RALB,RAP1B,RAP2A,RAP2B,RELA,RRAS,SHC1,STAT3,STAT5B,STAT6,SYK,TYK2
Breast Cancer Regulation by Stathmin1	6.28	0.318	NA	ADCY3,ADCY7,ARHGEF2,ARHGEF3,ARHGEF6,Calm1 (includes others),CAMK1D,E2F1,E2F4,GNAI2,GNAQ,GNB1,GNB2,GNG11,GNG12,GNG2,GRB2,HRAS,ITPR1,ITPR3,MAP2K2,MAPK3,NRAS,PAK1,PIK3C3,PIK3CA,PIK3CD,PIK3CG,PIK3R4,PLCB3,PPP1CA,PPP1R11,PPP1R14B,PPP2CA,PPP2R1A,PPP2R1B,PPP2R5D,PRKACA,PRKACB,PRKAG2,PRKAR2A,PRKAR2B,PRKCB,PRKCD,PRKCH,PRKCI,PTPA,RAC1,RAF1,RALA,RALB,RAP1B,RAP2A,RAP2B,RRAS,SHC1,SOS2,STMN1,TP53,TUBA1C,TUBA4A…
ErbB2-ErbB3 Signaling	6.27	0.439	4.158	AKT1,BAD,ELK1,GRB2,GSK3A,HRAS,JUN,MAP2K2,MAPK3,NRAS,PIK3C3,PIK3CA,PIK3CD,PIK3CG,PIK3R4,PTEN,RAF1,RALA,RALB,RAP1B,RAP2A,RAP2B,RRAS,SHC1,SOS2,SP1,STAT3,STAT5B,TYK2
Pancreatic Adenocarcinoma Signaling	6.19	0.373	4.667	ABL1,AKT1,AKT2,BAD,BIRC5,CASP9,CDK4,CDKN2A,E2F1,E2F4,ELK1,GRB2,HMOX1,JAK1,MAP2K2,MAPK3,MDM2,MMP9,NFKB2,NOTCH1,PDGFC,PIK3C3,PIK3CA,PIK3CD,PIK3CG,PIK3R4,PLD2,PLD4,RAC1,RAF1,RALA,RALBP1,RALGDS,RELA,SMAD4,STAT1,STAT3,TFDP1,TP53,TYK2,VEGFB
ERK/MAPK Signaling	6.17	0.32	4.371	BAD,CREB1,CREBBP,DUSP1,ELF4,ELK1,ETS2,FOS,GRB2,H3F3A/H3F3B,HRAS,ITGA4,LAMTOR3,MAP2K2,MAPK3,MKNK2,NFATC1,NRAS,PAK1,PIK3C3,PIK3CA,PIK3CD,PIK3CG,PIK3R4,PPARG,PPP1CA,PPP1R11,PPP1R14B,PPP2CA,PPP2R1A,PPP2R1B,PPP2R5D,PRKACA,PRKACB,PRKAG2,PRKAR2A,PRKAR2B,PRKCB,PRKCD,PRKCI,PTPA,PXN,RAC1,RAC2,RAC3,RAF1,RALA,RALB,RAP1B,RAP2A,RAP2B,RPS6KA4,RRAS,SHC1,SOS2,SRF,STAT1,STAT3,VRK2,YWHAB,YWHAG,YWHAQ
TNFR1 Signaling	6.15	0.48	4.082	BID,BIRC3,CASP2,CASP3,CASP6,CASP7,CASP8,CASP9,CYCS,FADD,FOS,IKBKE,IKBKG,JUN,MADD,MAP3K1,NFKB2,NFKBIB,PAK1,RELA,RIPK1,TANK,TNFRSF1A,TRADD
Actin Cytoskeleton Signaling	6.1	0.309	6.5	ACTB,ACTG1,ACTN1,ACTN4,ACTR2,ACTR3,ARHGEF6,ARPC1A,ARPC1B,ARPC2,ARPC3,ARPC4,ARPC5,BAIAP2,BRK1,CFL1,CSK,CYFIP2,DIAPH1,EZR,FGD3,FLNA,GIT1,GNA12,GNG12,GRB2,GSN,HRAS,IQGAP1,IQGAP2,ITGA4,MAP2K2,MAPK3,MYH9,MYL12A,MYL12B,MYL2,MYL6,MYL6B,NCKAP1L,NRAS,PAK1,PDGFC,PFN1,PIK3C3,PIK3CA,PIK3CD,PIK3CG,PIK3R4,PIP5K1C,PXN,RAC1,RAC2,RAC3,RAF1,RALA,RALB,RAP1B,RAP2A,RAP2B,RRAS,SHC1,SOS2,SSH1,SSH3,VAV2,VAV3,WAS
Phagosome Maturation	6.08	0.34	NA	ATP6V0B,ATP6V0D1,ATP6V0D2,ATP6V0E1,ATP6V1A,ATP6V1B2,ATP6V1D,ATP6V1E1,ATP6V1F,ATP6V1G1,ATP6V1G2,ATP6V1H,CTSB,CTSC,CYBB,DCTN4,DYNC1H1,Dync1i2,DYNLL1,DYNLRB1,DYNLT1,HLA-A,HLA-E,LAMP1,NAPA,NCF2,PIK3C3,PIKFYVE,PRDX1,PRDX2,PRDX5,PRDX6,RAB5B,RAB5C,RAB7A,RAB7B,RILP,TUBA1C,TUBA4A,TUBB2A,TUBB6,TUBD1,VAMP3,VPS11,VPS16,VPS33A,VPS33B,VPS37C,VPS41,VTI1A,VTI1B
Telomerase Signaling	5.97	0.37	3.43	ABL1,AKT1,AKT2,E2F1,ELF4,ETS2,GRB2,HDAC1,HDAC2,HDAC3,HRAS,HSP90AB1,IL2,IL2RG,MAP2K2,MAPK3,NRAS,PIK3C3,PIK3CA,PIK3CD,PIK3CG,PIK3R4,PPP2CA,PPP2R1A,PPP2R1B,PPP2R5D,PTGES3,PTPA,RAF1,RALA,RALB,RAP1B,RAP2A,RAP2B,RRAS,SHC1,SOS2,SP1,TEP1,TP53
Induction of Apoptosis by HIV1	5.96	0.443	3.922	BAK1,BAX,BID,BIRC3,CASP3,CASP8,CASP9,CXCR4,CYCS,DAXX,DFFA,FADD,FAS,IKBKE,IKBKG,MAP3K5,NFKB2,NFKBIB,RELA,RIPK1,SLC25A10,SLC25A3,SLC25A5,TNFRSF1A,TNFRSF1B,TP53,TRADD
Ephrin Receptor Signaling	5.94	0.322	6.731	ABI1,ABL1,ACP1,ACTR2,ACTR3,AKT1,AKT2,ARPC1A,ARPC1B,ARPC2,ARPC3,ARPC4,ARPC5,AXIN1,CFL1,CREB1,CREBBP,CXCR4,DOK1,EFNB1,GNA12,GNAI2,GNAQ,GNB1,GNB2,GNG11,GNG12,GNG2,GRB2,HRAS,ITGA4,ITSN1,MAP2K2,MAPK3,NRAS,PAK1,PDGFC,PIK3CG,PTPN11,PXN,RAC1,RAC2,RAC3,RAF1,RALA,RALB,RAP1B,RAP2A,RAP2B,RASA1,RRAS,SDCBP,SHC1,SOS2,STAT3,VEGFB,WAS,WIPF1
Endocannabinoid Developing Neuron Pathway	5.94	0.362	5.425	ADCY3,ADCY7,AKT1,AKT1S1,AKT2,CNR2,CREB1,CREBBP,GNAI2,GNB1,GNG11,GNG2,HRAS,MAP2K2,MAP2K3,MAP2K6,MAPK14,MAPK3,MAPK7,MLST8,NRAS,PIK3C3,PIK3CA,PIK3CD,PIK3CG,PIK3R4,PRKACA,PRKACB,PRKAG2,PRKAR2A,PRKAR2B,RAC1,RAC2,RAC3,RAF1,RALA,RALB,RAP1B,RAP2A,RAP2B,RRAS,STAT3
CXCR4 Signaling	5.91	0.327	6.272	ADCY3,ADCY7,AKT1,AKT2,Cdc42,CXCR4,ELK1,FNBP1,FOS,GNA12,GNAI2,GNAQ,GNB1,GNB2,GNG11,GNG12,GNG2,HRAS,ITPR1,ITPR3,JUN,MAP2K2,MAPK3,MYL12A,MYL12B,MYL2,MYL6,MYL6B,NRAS,PAK1,PIK3C3,PIK3CA,PIK3CD,PIK3CG,PIK3R4,PLCB3,PRKCB,PRKCD,PRKCH,PRKCI,PXN,RAC1,RAC2,RAC3,RAF1,RALA,RALB,RAP1B,RAP2A,RAP2B,RHOD,RHOG,RHOJ,RHOT2,RRAS
VEGF Signaling	5.91	0.376	4.243	ACTB,ACTG1,ACTN1,ACTN4,AKT1,AKT2,BAD,EIF1AY,EIF2B1,EIF2B2,EIF2S1,ELAVL1,FOXO3,GRB2,HRAS,MAP2K2,MAPK3,NRAS,PDGFC,PIK3C3,PIK3CA,PIK3CD,PIK3CG,PIK3R4,PRKCB,PTPN11,PTPN6,PXN,RAF1,RALA,RALB,RAP1B,RAP2A,RAP2B,RRAS,SHC1,SOS2,VEGFB
14-3-3-mediated Signaling	5.9	0.352	4.542	AKT1,AKT1S1,AKT2,BAD,BAX,CBL,ELK1,FOS,GRB2,GSK3A,HRAS,JUN,MAP2K2,MAP3K5,MAPK3,NRAS,PDCD6IP,PIK3C3,PIK3CA,PIK3CD,PIK3CG,PIK3R4,PLCB3,PRKCB,PRKCD,PRKCH,PRKCI,RAF1,RALA,RALB,RAP1B,RAP2A,RAP2B,RRAS,STK11,TNFRSF1A,TSC2,TUBA1C,TUBA4A,TUBB2A,TUBB6,VIM,YWHAB,YWHAG,YWHAQ
D-myo-inositol (1,4,5,6)-Tetrakisphosphate Biosynthesis	5.79	0.34	6.928	ACP1,ATP1A1,CDC25C,DUSP1,DUSP12,DUSP23,DUSP5,FIG4,ILKAP,IPMK,ITPK1,MDP1,MTMR4,NT5C,NUDT1,NUDT14,NUDT2,NUDT4,NUDT9,PGAM5,PIKFYVE,PPFIBP2,PPM1H,PPP1CA,PPP1R12C,PPP1R14B,Ppp2r3d,PPP2R5D,PPP3CA,PPP4C,PPP4R1,PPP5C,PPTC7,PTEN,PTPA,PTPN1,PTPN11,PTPN12,PTPN2,PTPN22,PTPN6,PTPN7,PTPRJ,PTPRO,RASA1,SSH3,SYNJ1,WBP11
D-myo-inositol (3,4,5,6)-tetrakisphosphate Biosynthesis	5.79	0.34	6.928	ACP1,ATP1A1,CDC25C,DUSP1,DUSP12,DUSP23,DUSP5,FIG4,ILKAP,IPMK,ITPK1,MDP1,MTMR4,NT5C,NUDT1,NUDT14,NUDT2,NUDT4,NUDT9,PGAM5,PIKFYVE,PPFIBP2,PPM1H,PPP1CA,PPP1R12C,PPP1R14B,Ppp2r3d,PPP2R5D,PPP3CA,PPP4C,PPP4R1,PPP5C,PPTC7,PTEN,PTPA,PTPN1,PTPN11,PTPN12,PTPN2,PTPN22,PTPN6,PTPN7,PTPRJ,PTPRO,RASA1,SSH3,SYNJ1,WBP11
Remodeling of Epithelial Adherens Junctions	5.79	0.42	4	ACTB,ACTG1,ACTN1,ACTN4,ACTR2,ACTR3,ARF6,ARPC1A,ARPC1B,ARPC2,ARPC3,ARPC4,ARPC5,CTNNA1,CTNND1,HGF,HGS,IQGAP1,Mapre2,NME1,RAB5B,RAB5C,RAB7A,RALA,TUBA1C,TUBA4A,TUBB2A,TUBB6,ZYX
Role of NFAT in Regulation of the Immune Response	5.77	0.319	6.788	AKT1,AKT2,BLNK,BTK,Calm1 (includes others),CD28,CD80,CHP1,CSNK1G2,FCER1G,FCGR1A,FCGR2A,FCGR2B,FCGR3A/FCGR3B,FOS,GNA12,GNAI2,GNAQ,GNB1,GNB2,GNG11,GNG12,GNG2,GRB2,GSK3A,HLA-A,HRAS,IKBKE,IKBKG,ITPR1,ITPR3,JUN,MAP2K2,MAPK3,NFATC1,NFATC2,NFATC3,NFKB2,NFKBIB,NRAS,PIK3C3,PIK3CA,PIK3CD,PIK3CG,PIK3R4,PLCB3,PPP3CA,PPP3CB,RAF1,RALA,RALB,RAP1B,RAP2A,RAP2B,RELA,RRAS,SOS2,SYK
Gαq Signaling	5.71	0.329	6.112	AKT1,AKT2,BTK,Calm1 (includes others),Cdc42,CHP1,CSK,ELK1,FNBP1,GNAQ,GNB1,GNB2,GNG11,GNG12,GNG2,GRK2,HMOX1,IKBKE,IKBKG,ITPR1,ITPR3,MAP2K2,MAPK3,NFATC1,NFATC2,NFATC3,NFKB2,NFKBIB,PIK3C3,PIK3CA,PIK3CD,PIK3CG,PIK3R4,PLCB3,PLD2,PLD4,PPP3CA,PPP3CB,PRKCB,PRKCD,PRKCH,PRKCI,RAC1,RAC2,RAC3,RAF1,RELA,RGS18,RHOD,RHOG,RHOJ,RHOT2
Activation of IRF by Cytosolic Pattern Recognition Receptors	5.63	0.429	3.272	ADAR,CD40,CREBBP,DDX58,DHX58,FADD,IFIH1,IFIT2,IFNAR1,IKBKE,IKBKG,IRF7,IRF9,ISG15,JUN,MAVS,NFKB2,NFKBIB,PIN1,RELA,RIPK1,SIKE1,STAT1,STAT2,TANK,TBK1,ZBP1
BAG2 Signaling Pathway	5.61	0.488	-0.218	ANXA2,ATXN3,CASP3,CTSB,HSPA14,HSPA8,MAPK14,MAPK3,MDM2,NFKB2,PINK1,PSME1,PSME2,PSME3,PSME4,PSMF1,RELA,SP1,STUB1,TP53,UBE2D1
PPAR Signaling	5.55	0.365	-3.893	AIP,CITED2,CREBBP,FOS,GRB2,HRAS,HSP90AB1,IKBKE,IKBKG,IL18,IL1B,IL1RN,JUN,MAP2K2,MAPK3,NCOA1,NFKB2,NFKBIB,NR1H3,NRAS,PDGFC,PPARG,RAF1,RALA,RALB,RAP1B,RAP2A,RAP2B,RELA,RRAS,RXRA,SCAND1,SHC1,SNW1,SOS2,STAT5B,TNFRSF1A,TNFRSF1B
Natural Killer Cell Signaling	5.49	0.35	NA	AKT1,AKT2,CD300A,FCER1G,FCGR2A,FCGR3A/FCGR3B,GRB2,HRAS,INPP5K,INPPL1,MAP2K2,MAPK3,NRAS,PAK1,PIK3C3,PIK3CA,PIK3CD,PIK3CG,PIK3R4,PRKCB,PRKCD,PRKCH,PRKCI,PTPN11,PTPN6,RAC1,RAC2,RAC3,RAF1,RALA,RALB,RAP1B,RAP2A,RAP2B,RRAS,SH2D1B,SHC1,SOS2,SYK,SYNJ1,VAV2,VAV3
Endocannabinoid Cancer Inhibition Pathway	5.49	0.333	-0.289	ADCY3,ADCY7,AKT1,AKT1S1,AKT2,BAD,CASP1,CASP2,CASP3,CASP6,CASP7,CASP8,CASP9,CCND2,CNR2,CREB1,CREBBP,EIF2A,GNAI2,GNAQ,MAP2K2,MAP2K3,MAP2K6,MAPK14,MAPK3,MLST8,MMP2,NSMAF,PDGFC,PIK3C3,PIK3CA,PIK3CD,PIK3CG,PIK3R4,PRKAA1,PRKACA,PRKACB,PRKAG2,PRKAR2A,PRKAR2B,RAF1,SMPD2,SPTLC1,SPTLC2,TCF4,TCF7L2,VEGFB,VIM
Hereditary Breast Cancer Signaling	5.49	0.336	NA	ACTB,AKT1,AKT2,ARID1A,CDC25C,CDK4,CREBBP,E2F1,FANCL,GADD45A,HDAC1,HDAC2,HDAC3,HRAS,NBN,NRAS,PIK3C3,PIK3CA,PIK3CD,PIK3CG,PIK3R4,POLR2A,POLR2C,POLR2D,POLR2E,POLR2F,POLR2G,POLR2H,POLR2I,POLR2J,POLR2K,POLR2L,PTEN,RALA,RALB,RAP1B,RAP2A,RAP2B,RFC2,RRAS,SMARCA4,SMARCB1,SMARCC2,SMARCD2,SMARCE1,TP53,Ubb
P2Y Purigenic Receptor Signaling Pathway	5.49	0.344	6.172	ADCY3,ADCY7,AKT1,AKT2,CREB1,CREBBP,FOS,GNAI2,GNAQ,GNB1,GNB2,GNG11,GNG12,GNG2,HRAS,JUN,MAP2K2,MAPK3,NFKB2,NRAS,P2RY6,PIK3C3,PIK3CA,PIK3CD,PIK3CG,PIK3R4,PLCB3,PRKACA,PRKACB,PRKAG2,PRKAR2A,PRKAR2B,PRKCB,PRKCD,PRKCH,PRKCI,RAF1,RALA,RALB,RAP1B,RAP2A,RAP2B,RELA,RRAS
Estrogen-Dependent Breast Cancer Signaling	5.43	0.4	5.099	AKT1,AKT2,CREB1,CREBBP,DHRS11,ELK1,FOS,HRAS,HSD17B10,HSD17B12,HSD17B4,IGF1,JUN,MAPK3,NFKB2,NRAS,PIK3C3,PIK3CA,PIK3CD,PIK3CG,PIK3R4,RALA,RALB,RAP1B,RAP2A,RAP2B,RELA,RRAS,SP1,STAT5B
CNTF Signaling	5.39	0.426	5.099	AKT1,GRB2,HRAS,JAK1,LIFR,MAP2K2,MAPK3,NRAS,PIK3C3,PIK3CA,PIK3CD,PIK3CG,PIK3R4,PTPN11,RAF1,RALA,RALB,RAP1B,RAP2A,RAP2B,RPS6KA3,RPS6KA4,RRAS,STAT1,STAT3,TYK2
NF-κB Activation by Viruses	5.34	0.386	5.657	AKT1,AKT2,EIF2AK2,HRAS,IKBKE,IKBKG,ITGA4,ITGA6,ITGAL,MAP3K1,MAPK3,NFKB2,NFKBIB,NRAS,PIK3C3,PIK3CA,PIK3CD,PIK3CG,PIK3R4,PRKCB,PRKCD,PRKCH,PRKCI,RAF1,RALA,RALB,RAP1B,RAP2A,RAP2B,RELA,RIPK1,RRAS
Phospholipase C Signaling	5.29	0.288	7.554	ADCY3,ADCY7,AHNAK,ARHGEF2,ARHGEF3,ARHGEF6,BLNK,BTK,Calm1 (includes others),Cdc42,CHP1,CREB1,CREBBP,FCER1G,FCGR2A,FCGR2B,FNBP1,GNAQ,GNB1,GNB2,GNG11,GNG12,GNG2,GRB2,HDAC1,HDAC2,HDAC3,HMOX1,HRAS,ITGA4,ITPR1,ITPR3,MAP2K2,MAPK3,MYL12A,MYL12B,MYL2,MYL6,MYL6B,NFATC1,NFATC2,NFATC3,NFKB2,NRAS,PLCB3,PLD2,PLD4,PPP3CA,PPP3CB,PRKCB,PRKCD,PRKCH,PRKCI,RAC1,RAC2,RAC3,RAF1,RALA,RALB,RALGDS,RAP1B,RAP2A,RAP2B,RELA,…
Angiopoietin Signaling	5.29	0.395	2.449	AKT1,AKT2,BAD,BIRC5,CASP9,DOK2,GRB2,HRAS,IKBKE,IKBKG,NFKB2,NFKBIB,NRAS,PAK1,PIK3C3,PIK3CA,PIK3CD,PIK3CG,PIK3R4,PTPN11,RALA,RALB,RAP1B,RAP2A,RAP2B,RASA1,RELA,RRAS,STAT5B,TNIP1
IL-6 Signaling	5.28	0.341	5.947	AKT1,AKT2,CSNK2A2,CSNK2B,ELK1,FOS,GRB2,HRAS,IKBKE,IKBKG,IL18,IL1B,IL1RN,JUN,MAP2K2,MAP2K3,MAP2K6,MAPK14,MAPK3,MCL1,NFKB2,NFKBIB,NRAS,PIK3C3,PIK3CA,PIK3CD,PIK3CG,PIK3R4,PTPN11,RAF1,RALA,RALB,RAP1B,RAP2A,RAP2B,RELA,RRAS,SHC1,SOS2,SRF,STAT3,TNFRSF1A,TNFRSF1B
Signaling by Rho Family GTPases	5.28	0.291	6.828	ACTB,ACTG1,ACTR2,ACTR3,ARHGEF2,ARHGEF3,ARHGEF6,ARPC1A,ARPC1B,ARPC2,ARPC3,ARPC4,ARPC5,BAIAP2,Cdc42,CDC42EP3,CFL1,CYBB,ELK1,EZR,FNBP1,FOS,GNA12,GNAI2,GNAQ,GNB1,GNB2,GNG11,GNG12,GNG2,IQGAP1,ITGA4,JUN,MAP2K2,MAP3K10,MAP3K11,MAP3K12,MAPK3,MYL12A,MYL12B,MYL2,MYL6,MYL6B,NCF2,NFKB2,PAK1,PIK3C3,PIK3CA,PIK3CD,PIK3CG,PIK3R4,PIKFYVE,PIP5K1C,PPP1R12C,PRKCI,RAC1,RAC2,RAC3,RAF1,RELA,RHOD,RHOG,RHOJ,RHOT2,SEPT6,S…
iNOS Signaling	5.22	0.467	4.359	Calm1 (includes others),CREBBP,FOS,IFNGR2,IKBKE,IKBKG,IRAK1,IRAK3,IRAK4,IRF1,JAK1,JUN,LY96,MAPK14,MYD88,NFKB2,NFKBIB,RELA,STAT1,TLR4,TYK2
Type I Diabetes Mellitus Signaling	5.2	0.351	4.49	BID,CASP3,CASP8,CASP9,CD28,CD80,CPE,CYCS,FADD,FAS,FCER1G,HLA-A,HLA-E,HLA-G,ICA1,IFNGR2,IKBKE,IKBKG,IL1B,IL2,IRAK1,IRF1,JAK1,MAP2K3,MAP2K6,MAP3K5,MAPK14,MYD88,NFKB2,NFKBIB,PIAS1,RELA,RIPK1,SOCS5,SOCS6,STAT1,TNFRSF1A,TNFRSF1B,TRADD
Cardiac Hypertrophy Signaling	5.19	0.29	7.112	ADCY3,ADCY7,ADSS,AKT1,Calm1 (includes others),Cdc42,CHP1,CREB1,CREBBP,EIF2B1,EIF2B2,ELK1,FNBP1,GNA12,GNAI2,GNAQ,GNB1,GNB2,GNG11,GNG12,GNG2,GRB2,HRAS,IGF1,JUN,MAP2K2,MAP2K3,MAP2K6,MAP3K1,MAP3K10,MAP3K11,MAP3K12,MAP3K5,MAPK14,MAPK3,MAPKAPK3,MYL12A,MYL12B,MYL2,MYL6,MYL6B,NRAS,PIK3C3,PIK3CA,PIK3CD,PIK3CG,PIK3R4,PLCB3,PPP3CA,PPP3CB,PRKACA,PRKACB,PRKAG2,PRKAR2A,PRKAR2B,RAC1,RAC2,RAC3,RAF1,RALA,RALB,RAP…
Opioid Signaling Pathway	5.17	0.288	5.498	ADCY3,ADCY7,AKT1,AKT2,AP1B1,AP1G2,AP2A2,AP2M1,AP2S1,ARRB1,ARRB2,BAD,CACNA1F,Calm1 (includes others),CAMK1D,CLTA,CLTC,CREB1,CREBBP,ELK1,FOS,GNAI2,GNB1,GNG11,GNG2,GRK2,GRK3,GRK5,GRK6,HCK,HRAS,ITPR1,ITPR3,MAP2K2,MAP2K3,MAP2K6,MAPK3,MAPK7,NFKB2,NRAS,OGFR,PIK3CG,PLD2,PPP3CA,PPP3CB,PRKACA,PRKACB,PRKAG2,PRKAR2A,PRKAR2B,PRKCB,PRKCD,PRKCH,PRKCI,RAC1,RAC2,RAC3,RAF1,RALA,RALB,RAP1B,RAP2A,RAP2B,RGS14,RGS18,R…
Prostate Cancer Signaling	5.15	0.37	NA	ABL1,AKT1,AKT2,BAD,CASP9,CREB1,CREBBP,E2F1,GRB2,HRAS,HSP90AB1,MAP2K2,MAPK3,MDM2,NFKB2,NFKBIB,NRAS,PIK3C3,PIK3CA,PIK3CD,PIK3CG,PIK3R4,PTEN,RAF1,RALA,RALB,RAP1B,RAP2A,RAP2B,RELA,RRAS,SOS2,TFDP1,TP53
Neurotrophin/TRK Signaling	5.15	0.39	5.112	AKT1,CREB1,CREBBP,FOS,GAB1,GRB2,HRAS,JUN,MAP2K2,MAP2K3,MAP2K6,MAP3K5,MAPK3,NRAS,PIK3C3,PIK3CA,PIK3CD,PIK3CG,PIK3R4,PTPN11,RAF1,RALA,RALB,RAP1B,RAP2A,RAP2B,RRAS,SHC1,SOS2,SPRY2
D-myo-inositol-5-phosphate Metabolism	5.15	0.321	7.071	ACP1,ATP1A1,CDC25C,DUSP1,DUSP12,DUSP23,DUSP5,FIG4,ILKAP,ITPK1,MDP1,MTMR4,NT5C,NUDT1,NUDT14,NUDT2,NUDT4,NUDT9,PGAM5,PIKFYVE,PIP4K2A,PIP4P2,PLCB3,PPFIBP2,PPM1H,PPP1CA,PPP1R12C,PPP1R14B,Ppp2r3d,PPP2R5D,PPP3CA,PPP4C,PPP4R1,PPP5C,PPTC7,PTEN,PTPA,PTPN1,PTPN11,PTPN12,PTPN2,PTPN22,PTPN6,PTPN7,PTPRJ,PTPRO,RASA1,SSH3,SYNJ1,WBP11
FAK Signaling	5.13	0.365	NA	ACTB,ACTG1,AKT1,AKT2,ARHGEF6,CAPN1,CAPN2,CAPN7,CAPNS1,CSK,GRB2,HRAS,ITGA4,MAP2K2,MAPK3,NRAS,PAK1,PIK3C3,PIK3CA,PIK3CD,PIK3CG,PIK3R4,PTEN,PXN,RAC1,RAF1,RALA,RALB,RAP1B,RAP2A,RAP2B,RRAS,SOS2,TNS1,WAS
GNRH Signaling	5.12	0.312	6.656	ADCY3,ADCY7,CACNA1F,Calm1 (includes others),CREB1,CREBBP,ELK1,FOS,GNAI2,GNAQ,GNB1,GNG11,GNG2,GRB2,HRAS,ITPR1,ITPR3,JUN,MAP2K2,MAP2K3,MAP2K6,MAP3K1,MAP3K10,MAP3K11,MAP3K12,MAP3K5,MAPK14,MAPK3,MAPK7,MMP2,NFKB2,NRAS,PAK1,PLCB3,PRKACA,PRKACB,PRKAG2,PRKAR2A,PRKAR2B,PRKCB,PRKCD,PRKCH,PRKCI,PXN,RAC1,RAF1,RALA,RALB,RAP1B,RAP2A,RAP2B,RELA,RRAS,SOS2
Docosahexaenoic Acid (DHA) Signaling	5.12	0.487	NA	AKT1,AKT2,APP,BAD,BAX,BCL2A1,BID,CASP3,CASP9,CYCS,GSK3A,IL1B,PIK3C3,PIK3CA,PIK3CD,PIK3CG,PIK3R4,PNPLA2,SERPINF1
Renal Cell Carcinoma Signaling	5.12	0.383	5.196	AKT1,AKT2,CREBBP,ELOC,FH,FOS,GAB1,GRB2,HGF,HRAS,JUN,MAP2K2,MAPK3,NRAS,PAK1,PIK3C3,PIK3CA,PIK3CD,PIK3CG,PIK3R4,PTPN11,RAC1,RAF1,RALA,RALB,RAP1B,RAP2A,RAP2B,RRAS,SOS2,Ubb
TCA Cycle II (Eukaryotic)	5.08	0.583	3.742	ACO1,FH,IDH3B,IDH3G,MDH1,MDH2,OGDH,SDHA,SDHAF4,SDHB,SDHC,SDHD,SUCLA2,SUCLG1
Iron homeostasis signaling pathway	5	0.328	NA	ACO1,ATP6V0B,ATP6V0D1,ATP6V0D2,ATP6V0E1,ATP6V1A,ATP6V1B2,ATP6V1D,ATP6V1E1,ATP6V1F,ATP6V1G1,ATP6V1G2,ATP6V1H,BMP2,CIAO1,CIAO3,CP,EPAS1,FECH,FLVCR1,FTH1,FTL,FXN,HFE,HMOX1,HMOX2,HP,ISCU,JAK1,LYRM4,MAPK3,NFS1,NUBP1,NUBP2,PCBP1,SKP1,SLC40A1,SLC48A1,SMAD1,SMAD4,STAT3,STAT5B,STEAP3,TF,TYK2
Acute Phase Response Signaling	4.98	0.307	5.657	AKT1,AKT2,CP,ELK1,FOS,FTL,GRB2,HMOX1,HMOX2,HP,HRAS,IKBKE,IKBKG,IL18,IL1B,IL1RN,IRAK1,JUN,MAP2K2,MAP2K3,MAP2K6,MAP3K1,MAP3K5,MAPK14,MAPK3,MYD88,NFKB2,NFKBIB,NRAS,PIK3CA,PIK3CD,PIK3CG,PTPN11,RAF1,RALA,RALB,RAP1B,RAP2A,RAP2B,RELA,RIPK1,RRAS,Saa3,SERPINF1,SHC1,SOCS5,SOCS6,SOD2,SOS2,STAT3,TCF4,TF,TNFRSF1A,TNFRSF1B,TRADD
Oncostatin M Signaling	4.97	0.465	4.359	ELK1,EPAS1,GRB2,HRAS,JAK1,MAP2K2,MAPK3,NRAS,RAF1,RALA,RALB,RAP1B,RAP2A,RAP2B,RRAS,SHC1,STAT1,STAT3,STAT5B,TYK2
ILK Signaling	4.97	0.302	3.857	ACTB,ACTG1,ACTN1,ACTN4,AKT1,AKT2,ARHGEF6,BMP2,CASP3,Cdc42,CFL1,CREB1,CREBBP,FBLIM1,FLNA,FNBP1,FOS,GSK3A,ILK,ILKAP,IRS2,JUN,MAP2K6,MAPK3,MMP9,MYH9,MYL2,MYL6,MYL6B,NFKB2,PDGFC,PIK3C3,PIK3CA,PIK3CD,PIK3CG,PIK3R4,PPP1R14B,PPP2CA,PPP2R1A,PPP2R1B,PPP2R5D,PTEN,PTPA,PXN,RAC1,RAC2,RAC3,RELA,RHOD,RHOG,RHOJ,RHOT2,RPS6KA4,RSU1,TESK1,TNFRSF1A,VEGFB,VIM
CTLA4 Signaling in Cytotoxic T Lymphocytes	4.94	0.367	NA	AKT1,AKT2,AP1B1,AP1G1,AP1G2,AP1M1,AP1S1,AP1S2,AP2A2,AP2M1,AP2S1,CD28,CD80,CLTA,CLTC,FCER1G,GRB2,HLA-A,HLA-E,PIK3C3,PIK3CA,PIK3CD,PIK3CG,PIK3R4,PPP2CA,PPP2R1A,PPP2R1B,PPP2R5D,PTPA,PTPN11,PTPN22,PTPN6,SYK
Regulation of Actin-based Motility by Rho	4.92	0.362	5.568	ACTB,ACTR2,ACTR3,ARHGDIA,ARPC1A,ARPC1B,ARPC2,ARPC3,ARPC4,ARPC5,BAIAP2,Cdc42,CFL1,FNBP1,GSN,ITGA4,MYL12A,MYL12B,MYL2,MYL6,MYL6B,PAK1,PFN1,PIKFYVE,PIP5K1C,RAC1,RAC2,RAC3,RHOD,RHOG,RHOJ,RHOT2,WAS,WIPF1
PAK Signaling	4.91	0.357	5.048	ARHGAP10,ARHGEF6,CASP3,CFL1,GIT1,GRB2,HRAS,ITGA4,MAP2K2,MAPK3,MYL12A,MYL12B,MYL2,MYL6,MYL6B,NRAS,PAK1,PAK1IP1,PDGFC,PIK3C3,PIK3CA,PIK3CD,PIK3CG,PIK3R4,PXN,RAC1,RAF1,RALA,RALB,RAP1B,RAP2A,RAP2B,RRAS,SHC1,SOS2
p70S6K Signaling	4.9	0.331	4.111	AKT1,AKT2,BAD,BTK,EEF2K,GNAI2,GNAQ,GRB2,HRAS,IL2RG,IL4R,JAK1,MAP2K2,MAPK3,NRAS,PIK3C3,PIK3CA,PIK3CD,PIK3CG,PIK3R4,PLCB3,PPP2CA,PPP2R1A,PPP2R1B,PPP2R5D,PRKCB,PRKCD,PRKCH,PRKCI,PTPA,RAF1,RALA,RALB,RAP1B,RAP2A,RAP2B,RRAS,SHC1,SOS2,SYK,YWHAB,YWHAG,YWHAQ
Fc Epsilon RI Signaling	4.88	0.339	5.376	AKT1,AKT2,BTK,FCER1G,GAB1,GRB2,HRAS,INPP5K,INPPL1,MAP2K2,MAP2K3,MAP2K6,MAPK14,MAPK3,NRAS,PIK3C3,PIK3CA,PIK3CD,PIK3CG,PIK3R4,PRKCB,PRKCD,PRKCH,PRKCI,PTPN11,RAC1,RAC2,RAC3,RAF1,RALA,RALB,RAP1B,RAP2A,RAP2B,RRAS,SOS2,SYK,SYNJ1,VAV2,VAV3
α-Adrenergic Signaling	4.81	0.358	4.69	ADCY3,ADCY7,Calm1 (includes others),GNAI2,GNAQ,GNB1,GNB2,GNG11,GNG12,GNG2,HRAS,ITPR1,ITPR3,MAP2K2,MAPK3,NRAS,PRKACA,PRKACB,PRKAG2,PRKAR2A,PRKAR2B,PRKCB,PRKCD,PRKCH,PRKCI,PYGB,PYGL,RAF1,RALA,RALB,RAP1B,RAP2A,RAP2B,RRAS
Tec Kinase Signaling	4.74	0.309	6.164	ACTB,ACTG1,BTK,Cdc42,FADD,FAS,FCER1G,FNBP1,FOS,GNA12,GNAI2,GNAQ,GNB1,GNB2,GNG11,GNG12,GNG2,GTF2I,HCK,ITGA4,JAK1,NFKB2,PAK1,PIK3C3,PIK3CA,PIK3CD,PIK3CG,PIK3R4,PRKCB,PRKCD,PRKCH,PRKCI,RAC1,RAC2,RAC3,RELA,RHOD,RHOG,RHOJ,RHOT2,STAT1,STAT2,STAT3,STAT5B,STAT6,TLR4,TNFSF12,TYK2,VAV2,VAV3,WAS
ErbB4 Signaling	4.74	0.391	4.899	AKT1,APH1B,GRB2,HRAS,MAP2K2,MAPK3,NRAS,PIK3C3,PIK3CA,PIK3CD,PIK3CG,PIK3R4,PRKCB,PRKCD,PRKCH,PRKCI,PSEN2,PSENEN,RAF1,RALA,RALB,RAP1B,RAP2A,RAP2B,RRAS,SHC1,SOS2
Protein Kinase A Signaling	4.74	0.258	1.265	ACP1,ADCY3,ADCY7,ADD1,ANAPC1,ANAPC10,ANAPC11,ANAPC13,ANAPC2,ANAPC5,APEX1,BAD,Calm1 (includes others),CDC25C,CDC26,CDKN3,CHP1,CREB1,CREBBP,CREM,DUSP1,DUSP12,DUSP18,DUSP22,DUSP5,ELK1,EYA3,FLNA,GDPD1,GNAI2,GNAQ,GNB1,GNB2,GNG11,GNG12,GNG2,GSK3A,H3F3A/H3F3B,HIST1H1C,ITPR1,ITPR3,MAP2K2,MAP3K1,MAPK3,MTMR3,MYL12A,MYL12B,MYL2,MYL6,MYL6B,NFATC1,NFATC2,NFATC3,NFKB2,NFKBIB,PDE12,PDE4A,PDE4B,PDE7A,PDE8A,PLCB3…
Epithelial Adherens Junction Signaling	4.69	0.314	NA	ACTB,ACTG1,ACTN1,ACTN4,ACTR2,ACTR3,AFDN,AKT1,AKT2,ARPC1A,ARPC1B,ARPC2,ARPC3,ARPC4,ARPC5,BAIAP2,CTNNA1,CTNND1,EPN1,FER,HGF,HRAS,IQGAP1,MYH9,MYL2,MYL6,MYL6B,MYO7A,NOTCH1,NOTCH2,NRAS,PTEN,RAC1,RALA,RALB,RAP1B,RAP2A,RAP2B,RRAS,TCF4,TCF7L2,TUBA1C,TUBA4A,TUBB2A,TUBB6,VAV2,WAS,ZYX
Mouse Embryonic Stem Cell Pluripotency	4.68	0.346	5.333	AKT1,AKT2,AXIN1,CREBBP,DVL2,GRB2,HRAS,ID1,ID3,JAK1,LIFR,MAP2K2,MAPK14,MAPK3,NRAS,PIK3C3,PIK3CA,PIK3CD,PIK3CG,PIK3R4,PTPN11,RAF1,RALA,RALB,RAP1B,RAP2A,RAP2B,RRAS,SMAD1,SMAD4,SOS2,STAT3,TCF4,TCF7L2,TP53,TYK2
TWEAK Signaling	4.61	0.486	2.668	BID,BIRC3,CASP3,CASP6,CASP7,CASP8,CASP9,CYCS,FADD,IKBKE,IKBKG,NFKB2,NFKBIB,RELA,RIPK1,TNFSF12,TRADD
Adrenomedullin signaling pathway	4.53	0.293	6.877	ADCY3,ADCY7,AKT1,AKT2,BAD,BAX,CALCRL,Calm1 (includes others),CASP3,CSK,ELK1,FOS,GNAQ,GRB2,GSK3A,HRAS,IL18,IL1B,IL1RN,ITPR1,ITPR3,KCNN4,MAP2K2,MAP2K3,MAP2K6,MAPK14,MAPK3,MAPK7,MAX,MMP2,NFKB2,NRAS,NT5C,PIK3C3,PIK3CA,PIK3CD,PIK3CG,PIK3R4,PLCB3,PPARG,PRKACA,PRKACB,PRKAG2,PRKAR2A,PRKAR2B,RAF1,RALA,RALB,RAP1B,RAP2A,RAP2B,RELA,RRAS,RXRA,RXRB,SHC1,SMARCC2,SOS2
IL-4 Signaling	4.51	0.36	NA	AKT1,AKT2,GRB2,HLA-A,HRAS,IL2RG,IL4R,INPP5K,INPPL1,JAK1,NFATC1,NFATC2,NFATC3,NRAS,PIK3C3,PIK3CA,PIK3CD,PIK3CG,PIK3R4,PTPN6,RALA,RALB,RAP1B,RAP2A,RAP2B,RRAS,SHC1,SOS2,STAT6,SYNJ1,TYK2
CREB Signaling in Neurons	4.45	0.288	6.245	ADCY3,ADCY7,AKT1,AKT2,CACNA1F,Calm1 (includes others),CREB1,CREBBP,ELK1,GNA12,GNAI2,GNAQ,GNB1,GNB2,GNG11,GNG12,GNG2,GRB2,GTF2B,HRAS,ITPR1,ITPR3,MAP2K2,MAPK3,NRAS,PIK3C3,PIK3CA,PIK3CD,PIK3CG,PIK3R4,PLCB3,POLR2A,POLR2C,POLR2D,POLR2E,POLR2F,POLR2G,POLR2H,POLR2I,POLR2J,POLR2K,POLR2L,PRKACA,PRKACB,PRKAG2,PRKAR2A,PRKAR2B,PRKCB,PRKCD,PRKCH,PRKCI,RAF1,RALA,RALB,RAP1B,RAP2A,RAP2B,RRAS,SHC1,SOS2
IL-1 Signaling	4.39	0.352	4.264	ADCY3,ADCY7,FOS,GNA12,GNAI2,GNAQ,GNB1,GNB2,GNG11,GNG12,GNG2,IKBKE,IKBKG,IRAK1,IRAK3,IRAK4,JUN,MAP2K3,MAP2K6,MAP3K1,MAPK14,MYD88,NFKB2,NFKBIB,PRKACA,PRKACB,PRKAG2,PRKAR2A,PRKAR2B,RELA,TAB2,TOLLIP
Melanocyte Development and Pigmentation Signaling	4.38	0.347	5.396	ADCY3,ADCY7,CREB1,CREBBP,GRB2,HRAS,MAP2K2,MAPK3,MITF,NRAS,PIK3C3,PIK3CA,PIK3CD,PIK3CG,PIK3R4,PRKACA,PRKACB,PRKAG2,PRKAR2A,PRKAR2B,PTPN11,PTPN6,RAF1,RALA,RALB,RAP1B,RAP2A,RAP2B,RPS6KA3,RPS6KA4,RRAS,SHC1,SOS2
Thrombin Signaling	4.38	0.287	6.193	ADCY3,ADCY7,AKT1,AKT2,ARHGEF2,ARHGEF3,ARHGEF6,CAMK1D,Cdc42,CREB1,ELK1,FNBP1,GNA12,GNAI2,GNAQ,GNB1,GNB2,GNG11,GNG12,GNG2,GRB2,HRAS,ITPR1,ITPR3,MAP2K2,MAPK14,MAPK3,MYL12A,MYL12B,MYL2,MYL6,MYL6B,NFKB2,NRAS,PIK3C3,PIK3CA,PIK3CD,PIK3CG,PIK3R4,PLCB3,PRKCB,PRKCD,PRKCH,PRKCI,RAC1,RAC2,RAC3,RAF1,RALA,RALB,RAP1B,RAP2A,RAP2B,RELA,RHOD,RHOG,RHOJ,RHOT2,RRAS,SHC1
Tumoricidal Function of Hepatic Natural Killer Cells	4.28	0.542	2.714	AIFM1,BAX,BID,CASP3,CASP6,CASP7,CASP8,CASP9,CYCS,DFFA,FADD,FAS,ITGAL
IL-10 Signaling	4.26	0.377	NA	BLVRA,BLVRB,CCR1,ELK1,FCGR2A,FCGR2B,FOS,HMOX1,IKBKE,IKBKG,IL10RB,IL18,IL1B,IL1RN,IL4R,JAK1,JUN,MAP2K3,MAP2K6,MAPK14,NFKB2,NFKBIB,RELA,SP1,STAT3,TYK2
mTOR Signaling	4.25	0.284	3.753	AKT1,AKT1S1,AKT2,ATG13,Cdc42,DGKZ,EIF3A,EIF3B,EIF3D,EIF4B,EIF4G2,EIF4G3,FKBP1A,FNBP1,HMOX1,HRAS,MAPK3,MLST8,MT-RNR2,NRAS,PDGFC,PIK3C3,PIK3CA,PIK3CD,PIK3CG,PIK3R4,PLD2,PLD4,PPP2CA,PPP2R1A,PPP2R1B,PPP2R5D,PRKAA1,PRKAG2,PRKCB,PRKCD,PRKCH,PRKCI,PRR5,PTPA,RAC1,RAC2,RAC3,RALA,RALB,RAP1B,RAP2A,RAP2B,RHOD,RHOG,RHOJ,RHOT2,RPS27L,RPS6KA3,RPS6KA4,RRAS,STK11,TSC2,ULK1,VEGFB
UVA-Induced MAPK Signaling	4.08	0.337	4.243	CASP3,CASP9,CYCS,FOS,HRAS,JUN,MAPK14,MAPK3,NRAS,PARP1,PARP10,PARP11,PARP12,PARP14,PARP8,PARP9,PIK3C3,PIK3CA,PIK3CD,PIK3CG,PIK3R4,PLCB3,RALA,RALB,RAP1B,RAP2A,RAP2B,RPS6KA3,RPS6KA4,RRAS,SMPD2,STAT1,TP53
Xenobiotic Metabolism Signaling	4	0.264	NA	ABCC3,AHR,AIP,ALDH16A1,ALDH1B1,ALDH2,ALDH3B1,ALDH4A1,ALDH7A1,ALDH9A1,CAMK1D,CAT,CITED2,CREBBP,CUL3,DNAJC7,ESD,FMO5,FTL,GSTM4,GSTM5,HMOX1,HRAS,HS6ST1,HSP90AB1,IL1B,MAF,MAOA,MAP2K2,MAP2K3,MAP2K6,MAP3K1,MAP3K10,MAP3K11,MAP3K12,MAP3K5,MAPK14,MAPK3,MAPK7,MGMT,MGST1,MGST3,NCOA1,NDST1,NDST2,NFE2L2,NFKB2,NQO2,NRAS,PIK3C3,PIK3CA,PIK3CD,PIK3CG,PIK3R4,PPP2CA,PPP2R1A,PPP2R1B,PPP2R5D,PRKCB,PRKCD,PRKCH,PRKCI,P…
iCOS-iCOSL Signaling in T Helper Cells	3.92	0.321	4.849	AKT1,AKT2,BAD,Calm1 (includes others),CD28,CD40,CD80,CHP1,CSK,FCER1G,GAB2,GRB2,HLA-A,IKBKE,IKBKG,IL2,IL2RG,ITPR1,ITPR3,NFATC1,NFATC2,NFATC3,NFKB2,NFKBIB,PIK3C3,PIK3CA,PIK3CD,PIK3CG,PIK3R4,PLEKHA3,PPP3CA,PPP3CB,PTEN,RAC1,RELA,SHC1
CD27 Signaling in Lymphocytes	3.91	0.396	1.606	BID,CASP3,CASP8,CASP9,CYCS,FOS,IKBKE,IKBKG,JUN,MAP2K2,MAP2K3,MAP2K6,MAP3K1,MAP3K10,MAP3K11,MAP3K12,MAP3K5,NFKB2,NFKBIB,RELA,SIVA1
Ephrin B Signaling	3.9	0.361	3.9	ABI1,ACP1,AXIN1,CBL,CFL1,CXCR4,EFNB1,GNA12,GNAI2,GNAQ,GNB1,GNB2,GNG11,GNG12,GNG2,HRAS,ITSN1,ITSN2,MAPK3,PAK1,PXN,RAC1,RAC2,RAC3,VAV2,VAV3
PPARα/RXRα Activation	3.88	0.284	-0.577	ABCA1,ACAA1,ADCY3,ADCY7,ADIPOR1,ADIPOR2,AIP,AP2A2,BCL3,CAND1,CD36,CREBBP,FASN,GNAQ,GRB2,HRAS,HSP90AB1,IKBKE,IKBKG,IL1B,JUN,MAP2K2,MAP2K3,MAP2K6,MAPK14,MAPK3,MED23,MED24,NCOA3,NFKB2,NFKBIB,NRAS,PLCB3,PRKAA1,PRKACA,PRKACB,PRKAG2,PRKAR2A,PRKAR2B,PRKCB,RAF1,RALA,RALB,RAP1B,RAP2A,RAP2B,RELA,RRAS,RXRA,SHC1,SLC27A1,SMAD4,SOS2,STAT5B
PKCθ Signaling in T Lymphocytes	3.8	0.295	6.708	BCL10,CACNA1F,CD28,CD80,CHP1,FCER1G,FOS,GRB2,HLA-A,HRAS,IKBKE,IKBKG,IL2,JUN,MAP3K1,MAP3K10,MAP3K11,MAP3K12,MAP3K5,MAPK3,NFATC1,NFATC2,NFATC3,NFKB2,NFKBIB,NRAS,PIK3C3,PIK3CA,PIK3CD,PIK3CG,PIK3R4,PPP3CA,PPP3CB,RAC1,RAC2,RAC3,RALA,RALB,RAP1B,RAP2A,RAP2B,RELA,RRAS,SOS2,VAV2,VAV3
G Beta Gamma Signaling	3.78	0.311	6.083	AKT1,AKT2,ARHGEF6,BTK,CACNA1F,CAV2,GNA12,GNAI2,GNAQ,GNB1,GNB2,GNG11,GNG12,GNG2,GRB2,HRAS,MAPK3,NRAS,PAK1,PIK3CG,PRKACA,PRKACB,PRKAG2,PRKAR2A,PRKAR2B,PRKCB,PRKCD,PRKCH,PRKCI,RAF1,RALA,RALB,RAP1B,RAP2A,RAP2B,RRAS,SHC1,SOS2
HER-2 Signaling in Breast Cancer	3.77	0.341	NA	AKT1,AKT2,BAD,CASP9,GRB2,GSK3A,HRAS,MAP3K5,MDM2,MMP2,NRAS,PIK3C3,PIK3CA,PIK3CD,PIK3CG,PIK3R4,PRKCB,PRKCD,PRKCH,PRKCI,RALA,RALB,RAP1B,RAP2A,RAP2B,RRAS,SOS2,TP53,TSC2
VEGF Family Ligand-Receptor Interactions	3.77	0.341	5.196	AKT1,AKT2,FOS,GRB2,HRAS,MAP2K2,MAPK3,NRAS,NRP1,NRP2,PIK3C3,PIK3CA,PIK3CD,PIK3CG,PIK3R4,PRKCB,PRKCD,PRKCH,PRKCI,RAF1,RALA,RALB,RAP1B,RAP2A,RAP2B,RRAS,SHC1,SOS2,VEGFB
Cancer Drug Resistance By Drug Efflux	3.74	0.379	NA	AKT1,AKT2,FOXO3,FOXO4,HRAS,MAP2K2,MAPK3,MDM2,NRAS,PIK3CA,PIK3CD,PIK3CG,PTEN,RAF1,RALA,RALB,RAP1B,RAP2A,RAP2B,RRAS,TP53,YBX1
Gα12/13 Signaling	3.74	0.305	5.925	AKT1,AKT2,BTK,ELK1,GNA12,HRAS,IKBKE,IKBKG,JUN,LPAR6,MAP2K2,MAP3K1,MAP3K5,MAPK3,MAPK7,MYL12A,MYL12B,MYL2,MYL6,MYL6B,NFKB2,NFKBIB,NRAS,PIK3C3,PIK3CA,PIK3CD,PIK3CG,PIK3R4,PXN,RAF1,RALA,RALB,RAP1B,RAP2A,RAP2B,RASA1,RELA,RRAS,VAV2,VAV3
UVC-Induced MAPK Signaling	3.68	0.392	4.472	FOS,HRAS,JUN,MAP2K2,MAPK14,MAPK3,NRAS,PRKCB,PRKCD,PRKCH,PRKCI,RAF1,RALA,RALB,RAP1B,RAP2A,RAP2B,RRAS,SMPD2,TP53
Amyloid Processing	3.68	0.392	1.508	AKT1,AKT2,APH1B,APP,CAPN1,CAPN2,CAPN7,CAPNS1,CDK5,CSNK2A2,CSNK2B,MAPK14,MAPK3,PRKACA,PRKACB,PRKAG2,PRKAR2A,PRKAR2B,PSEN2,PSENEN
RhoGDI Signaling	3.67	0.283	-4.743	ACTB,ACTG1,ACTR2,ACTR3,ARHGAP1,ARHGAP12,ARHGAP6,ARHGAP9,ARHGDIA,ARHGDIB,ARHGEF2,ARHGEF3,ARHGEF6,ARPC1A,ARPC1B,ARPC2,ARPC3,ARPC4,ARPC5,CD44,Cdc42,CFL1,CREBBP,DGKZ,EZR,FNBP1,GNA12,GNAI2,GNAQ,GNB1,GNB2,GNG11,GNG12,GNG2,ITGA4,MYL12A,MYL12B,MYL2,MYL6,MYL6B,PAK1,PIKFYVE,PIP5K1C,PPP1R12C,RAC1,RAC2,RAC3,RHOD,RHOG,RHOJ,RHOT2
Role of p14/p19ARF in Tumor Suppression	3.66	0.467	-2.496	CDKN2A,E2F1,MDM2,NPM3,PIK3C3,PIK3CA,PIK3CD,PIK3CG,PIK3R4,RAC1,SENP3,SF3A1,TP53,UBTF
Leukocyte Extravasation Signaling	3.6	0.276	5.443	ABL1,ACTB,ACTG1,ACTN1,ACTN4,AFDN,ARHGAP1,ARHGAP12,ARHGAP6,ARHGAP9,BTK,CD44,CTNNA1,CTNND1,CXCR4,CYBA,CYBB,EDIL3,EZR,FER,GNAI2,ITGA4,ITGA6,ITGAL,MAP2K2,MAPK14,MMP14,MMP19,MMP2,MMP27,MMP8,MMP9,MYL6,NCF2,NCF4,PECAM1,PIK3C3,PIK3CA,PIK3CD,PIK3CG,PIK3R4,PRKCB,PRKCD,PRKCH,PRKCI,PTPN11,PXN,RAC1,RAC2,RAP1B,VASP,VAV2,VAV3,WAS,WIPF1
ErbB Signaling	3.59	0.326	5.568	AKT1,ELK1,FOS,GRB2,HRAS,JUN,MAP2K2,MAP2K3,MAP2K6,MAPK14,MAPK3,NRAS,PAK1,PIK3C3,PIK3CA,PIK3CD,PIK3CG,PIK3R4,PRKCB,PRKCD,PRKCH,PRKCI,RAF1,RALA,RALB,RAP1B,RAP2A,RAP2B,RRAS,SHC1,SOS2
Glioma Invasiveness Signaling	3.57	0.347	4.69	CD44,Cdc42,FNBP1,HRAS,MAPK3,MMP2,MMP9,NRAS,PIK3C3,PIK3CA,PIK3CD,PIK3CG,PIK3R4,RAC1,RAC2,RAC3,RALA,RALB,RAP1B,RAP2A,RAP2B,RHOD,RHOG,RHOJ,RHOT2,RRAS
IL-7 Signaling Pathway	3.57	0.342	3.266	AKT1,AKT2,BAD,BAK1,BAX,FOXO3,FOXO4,GRB2,GSK3A,HGF,IL2RG,IL7R,JAK1,JUN,MAPK14,MAPK3,MCL1,NFATC1,PIK3C3,PIK3CA,PIK3CD,PIK3CG,PIK3R4,SHC1,SOS2,STAT1,STAT5B
Role of JAK1, JAK2 and TYK2 in Interferon Signaling	3.56	0.5	0.816	IFNAR1,IFNGR2,JAK1,NFKB2,PTPN2,PTPN6,RAF1,RELA,STAT1,STAT2,STAT3,TYK2
DNA Methylation and Transcriptional Repression Signaling	3.55	0.441	NA	CHD3,DNMT1,H3F3A/H3F3B,HDAC1,HDAC2,HIST1H4I,HIST4H4,MBD2,MBD3,MTA1,MTA2,RBBP4,SAP130,SAP30,SUDS3
FAT10 Signaling Pathway	3.52	0.556	2.121	MAP1LC3B,PSMD4,PSME1,PSME2,PSME3,PSME4,PSMF1,SQSTM1,UBA1,UBE2Z
Aryl Hydrocarbon Receptor Signaling	3.49	0.294	1.095	AHR,AIP,ALDH16A1,ALDH1B1,ALDH2,ALDH3B1,ALDH4A1,ALDH7A1,ALDH9A1,BAX,CCND2,CDK4,CDKN2A,E2F1,FAS,FOS,GSTM4,GSTM5,HSP90AB1,IL1B,JUN,MAPK3,MDM2,MGST1,MGST3,NCOA3,NCOA7,NEDD8,NFE2L2,NFKB2,NQO2,PTGES3,RARA,RARG,RELA,RXRA,RXRB,SMARCA4,SP1,TFDP1,TGM2,TP53
Small Cell Lung Cancer Signaling	3.47	0.347	2.324	ABL1,AKT1,AKT2,BID,CASP9,CDK4,CKS1B,CYCS,E2F1,IKBKE,IKBKG,MAX,NFKB2,NFKBIB,PIK3C3,PIK3CA,PIK3CD,PIK3CG,PIK3R4,PTEN,RELA,RXRA,RXRB,TFDP1,TP53
Toll-like Receptor Signaling	3.46	0.342	4.243	EIF2AK2,ELK1,FOS,IKBKG,IL18,IL1B,IL1RN,IRAK1,IRAK3,IRAK4,JUN,LY96,MAP2K3,MAP2K6,MAP3K1,MAPK14,MYD88,NFKB2,RELA,TAB2,TIRAP,TLR1,TLR4,TLR8,TOLLIP,Ubb
Salvage Pathways of Pyrimidine Ribonucleotides	3.41	0.32	5.568	AKT2,APOBEC1,CDK4,CDK5,CDK7,CMPK1,CMPK2,DAPK1,DYRK1A,EIF2AK2,GRK5,GRK6,HIPK1,IRAK1,MAP2K2,MAP2K3,MAP2K6,MAPK3,MAPK7,NME1,NME4,NME6,NME7,PAK1,PIM1,PRKAA1,PRKCD,PRKCH,PYCR3,UCKL1,UPP2
Macropinocytosis Signaling	3.36	0.338	4.796	ABI1,ACTN4,ANKFY1,ARF6,HGF,HRAS,MRC1,NRAS,PAK1,PDGFC,PIK3C3,PIK3CA,PIK3CD,PIK3CG,PIK3R4,PRKCB,PRKCD,PRKCH,PRKCI,RAC1,RALA,RALB,RAP1B,RAP2A,RAP2B,RRAS
Regulation of eIF4 and p70S6K Signaling	3.36	0.285	3.272	AGO1,AGO4,AKT1,AKT2,EIF1AY,EIF2A,EIF2B1,EIF2B2,EIF2S1,EIF3A,EIF3B,EIF3D,EIF4EBP2,EIF4G2,EIF4G3,GRB2,HRAS,ITGA4,MAP2K2,MAPK14,MAPK3,MT-RNR2,NRAS,PAIP1,PAIP2,PIK3C3,PIK3CA,PIK3CD,PIK3CG,PIK3R4,PPP2CA,PPP2R1A,PPP2R1B,PPP2R5D,PTPA,RAF1,RALA,RALB,RAP1B,RAP2A,RAP2B,RPS27L,RRAS,SHC1,SOS2
Relaxin Signaling	3.31	0.287	4.811	ADCY3,ADCY7,AKT1,AKT2,APEX1,CREB1,ELK1,FOS,GDPD1,GNA12,GNAI2,GNAQ,GNB1,GNB2,GNG11,GNG12,GNG2,JUN,MAPK3,MMP9,NFKB2,NFKBIB,NT5C,PDE12,PDE4A,PDE4B,PDE7A,PDE8A,PIK3C3,PIK3CA,PIK3CD,PIK3CG,PIK3R4,PRKACA,PRKACB,PRKAG2,PRKAR2A,PRKAR2B,RAP1B,RELA,SMARCC2,SMPDL3A,SMPDL3B
Polyamine Regulation in Colon Cancer	3.31	0.5	NA	MAX,OAZ1,OAZ2,PPARG,PSME1,PSME2,PSME3,PSME4,PSMF1,SAT1,TCF4
Sertoli Cell-Sertoli Cell Junction Signaling	3.3	0.274	NA	ACTB,ACTG1,ACTN1,ACTN4,AFDN,AKT1,AKT2,AXIN1,CTNNA1,ELK1,EPN1,GSK3A,HRAS,ILK,ITGA4,JUN,MAP2K2,MAP2K3,MAP3K1,MAP3K10,MAP3K11,MAP3K12,MAP3K5,MAPK14,MAPK3,MYO7A,NRAS,PRKACA,PRKACB,PRKAG2,PRKAR2A,PRKAR2B,PTEN,RAB8B,RAC1,RAF1,RALA,RALB,RAP1B,RAP2A,RAP2B,RRAS,SPTBN1,SYMPK,TJP3,TNFRSF1A,TUBA1C,TUBA4A,TUBB2A,TUBB6,WAS
Apelin Endothelial Signaling Pathway	3.24	0.302	5.145	ADCY3,ADCY7,AKT1,AKT2,Calm1 (includes others),FOS,GNAI2,HRAS,JUN,KLF2,MAP2K2,MAPK3,NFKB2,NRAS,PIK3C3,PIK3CA,PIK3CD,PIK3CG,PIK3R4,PLCB3,PRKAA1,PRKAG2,PRKCB,PRKCD,PRKCH,PRKCI,RAF1,RALA,RALB,RAP1B,RAP2A,RAP2B,RELA,RRAS,SP1
HMGB1 Signaling	3.14	0.277	6.325	AKT1,AKT2,Cdc42,ELK1,FNBP1,FOS,HRAS,IFNGR2,IL15,IL18,IL1B,IL2,JUN,KAT2A,KAT2B,MAP2K2,MAP2K3,MAP2K6,MAPK14,MAPK3,NFKB2,NRAS,PIK3C3,PIK3CA,PIK3CD,PIK3CG,PIK3R4,RAC1,RAC2,RAC3,RALA,RALB,RAP1B,RAP2A,RAP2B,RELA,RHOD,RHOG,RHOJ,RHOT2,RRAS,SP1,TLR4,TNFRSF1A,TNFRSF1B,TNFSF12
Glioblastoma Multiforme Signaling	3.14	0.277	4.867	AKT1,AKT2,AXIN1,Cdc42,CDK4,CDKN2A,E2F1,E2F4,FNBP1,GRB2,HRAS,IGF1,ITPR1,ITPR3,MAP2K2,MAPK3,MDM2,NF2,NRAS,PDGFC,PIK3C3,PIK3CA,PIK3CD,PIK3CG,PIK3R4,PLCB3,PRKCD,PTEN,RAC1,RAC2,RAC3,RAF1,RALA,RALB,RAP1B,RAP2A,RAP2B,RHOD,RHOG,RHOJ,RHOT2,RRAS,SHC1,SOS2,TP53,TSC2
Role of RIG1-like Receptors in Antiviral Innate Immunity	3.13	0.386	3.357	CASP8,CREBBP,DDX58,DHX58,FADD,IFIH1,IKBKE,IKBKG,IRF7,MAVS,NFKB2,NFKBIB,RELA,RIPK1,TANK,TBK1,TRIM25
Axonal Guidance Signaling	3.12	0.232	NA	ABL1,ACTR2,ACTR3,ADAM8,ADAM9,AKT1,AKT2,AOPEP,ARHGEF6,ARPC1A,ARPC1B,ARPC2,ARPC3,ARPC4,ARPC5,BAIAP2,BMP2,CDK5,CFL1,CHMP1A,CHP1,CXCR4,ECE2,EFNB1,FES,GIT1,GNA12,GNAI2,GNAQ,GNB1,GNB2,GNG11,GNG12,GNG2,GRB2,HRAS,IGF1,ITGA4,ITSN1,KLC1,MAP2K2,MAPK3,MMP14,MMP2,MMP27,MMP8,MMP9,MYL12A,MYL12B,MYL2,MYL6,MYL6B,NFATC1,NFATC2,NFATC3,NRAS,NRP1,NRP2,PAK1,PDGFC,PFN1,PIK3C3,PIK3CA,PIK3CD,PIK3CG,PIK3R4,PITRM1,PLCB3,PL…
HIF1α Signaling	3.07	0.298	NA	AKT1,AKT2,APEX1,CREBBP,EGLN2,ELOC,HRAS,JUN,MAPK14,MAPK3,MAPK7,MDM2,MMP14,MMP19,MMP2,MMP27,MMP8,MMP9,NCOA1,NRAS,PDGFC,PIK3C3,PIK3CA,PIK3CD,PIK3CG,PIK3R4,RALA,RALB,RAP1B,RAP2A,RAP2B,RRAS,TP53,VEGFB
ERK5 Signaling	3.06	0.333	4.082	AKT1,BAD,CREB1,CREBBP,FOS,FOXO3,GAB1,GNA12,GNAQ,HRAS,MAPK7,NRAS,PTPN11,RALA,RALB,RAP1B,RAP2A,RAP2B,RPS6KA3,RPS6KA4,RRAS,YWHAB,YWHAG,YWHAQ
Inflammasome pathway	3.05	0.5	3.162	CASP1,CASP8,CTSB,IL18,IL1B,MYD88,NFKB2,NLRC4,PANX1,TLR4
Mechanisms of Viral Exit from Host Cells	3.03	0.39	NA	ACTB,ACTG1,CHMP2A,CHMP2B,CHMP3,CHMP4B,CHMP6,PDCD6IP,PRKCB,PRKCD,PRKCH,PRKCI,SH3GL1,SNF8,VPS36,VPS37C
Heme Degradation	3.03	1	2	BLVRA,BLVRB,HMOX1,HMOX2
Tight Junction Signaling	3.02	0.274	NA	ACTB,ACTG1,AFDN,AKT1,AKT2,ARHGEF2,CDK4,CNKSR3,CPSF1,CPSF2,CTNNA1,FOS,HSF1,JUN,MARK2,MYH9,MYL2,MYL6,MYL6B,NAPA,NFKB2,NUDT21,PPP2CA,PPP2R1A,PPP2R1B,PPP2R5D,PRKACA,PRKACB,PRKAG2,PRKAR2A,PRKAR2B,PRKCI,PTEN,PTPA,RAB13,RAC1,RELA,STX4,SYMPK,TJP3,TNFRSF1A,TNFRSF1B,VAMP3,VASP,VTI1A,VTI1B
IL-9 Signaling	2.99	0.412	3.207	BCL3,IL2RG,IRS2,JAK1,NFKB2,PIK3C3,PIK3CA,PIK3CD,PIK3CG,PIK3R4,RELA,STAT1,STAT3,STAT5B
Role of JAK2 in Hormone-like Cytokine Signaling	2.99	0.412	NA	EPOR,IRS2,JAK1,PTPN1,PTPN11,PTPN6,SH2B3,SHC1,SOCS5,SOCS6,STAT1,STAT3,STAT5B,TYK2
Endothelin-1 Signaling	2.98	0.267	6.062	ADCY3,ADCY7,CASP1,CASP2,CASP3,CASP6,CASP7,CASP8,CASP9,ECE1,ECE2,EDNRB,FOS,GAB1,GNA12,GNAI2,GNAQ,GRB2,HMOX1,HRAS,ITPR1,ITPR3,JUN,MAPK14,MAPK3,MAPK7,NRAS,PIK3C3,PIK3CA,PIK3CD,PIK3CG,PIK3R4,PLA2G16,PLA2G7,PLCB3,PLD2,PLD4,PRKCB,PRKCD,PRKCH,PRKCI,PTGER2,RAF1,RALA,RALB,RAP1B,RAP2A,RAP2B,RRAS,SHC1
Amyotrophic Lateral Sclerosis Signaling	2.97	0.306	2.921	BAX,BID,BIRC3,CAPN1,CAPN2,CAPN7,CAPNS1,CASP1,CASP3,CASP7,CASP9,CAT,CCS,CYCS,GPX1,IGF1,PAK1,PDGFC,PIK3C3,PIK3CA,PIK3CD,PIK3CG,PIK3R4,PPP3CA,RAB5B,RAB5C,RAC1,SOD1,TP53,VEGFB
p53 Signaling	2.97	0.306	0	AKT1,AKT2,BAX,BIRC5,CASP6,CCND2,CDK4,CDKN2A,DRAM1,E2F1,FAS,GADD45A,HDAC1,HIPK2,JUN,KAT2B,MAPK14,MDM2,PIAS1,PIK3C3,PIK3CA,PIK3CD,PIK3CG,PIK3R4,PML,PTEN,ST13,THBS1,TP53,TP53INP1
IL-12 Signaling and Production in Macrophages	2.97	0.286	NA	AKT1,AKT2,APOE,CD40,FOS,IKBKE,IKBKG,IL18,IRF1,JUN,LYZ,MAF,MAP2K2,MAPK14,MAPK3,MYD88,NCOA1,NFKB2,NFKBIB,PCYOX1,PIK3C3,PIK3CA,PIK3CD,PIK3CG,PIK3R4,PPARG,PRKCB,PRKCD,PRKCH,PRKCI,RAB7A,RELA,RXRA,S100A8,SPI1,STAT1,STAT6,TLR4
Role of NFAT in Cardiac Hypertrophy	2.97	0.26	6.788	ADCY3,ADCY7,AKT1,AKT2,CACNA1F,Calm1 (includes others),CAMK1D,CHP1,GNAI2,GNAQ,GNB1,GNB2,GNG11,GNG12,GNG2,GRB2,HDAC1,HDAC2,HDAC3,HRAS,IGF1,ITPR1,ITPR3,MAP2K2,MAP2K3,MAP2K6,MAP3K1,MAPK14,MAPK3,NRAS,PIK3C3,PIK3CA,PIK3CD,PIK3CG,PIK3R4,PLCB3,PPP3CA,PPP3CB,PRKACA,PRKACB,PRKAG2,PRKAR2A,PRKAR2B,PRKCB,PRKCD,PRKCH,PRKCI,RAF1,RALA,RALB,RAP1B,RAP2A,RAP2B,RRAS,SHC1,SOS2
Pyridoxal 5'-phosphate Salvage Pathway	2.95	0.338	4.69	AKT2,CDK4,CDK5,CDK7,DAPK1,DYRK1A,EIF2AK2,GRK5,GRK6,HIPK1,IRAK1,MAP2K2,MAP2K3,MAP2K6,MAPK3,MAPK7,PAK1,PDXK,PIM1,PRKAA1,PRKCD,PRKCH
Autophagy	2.95	0.344	NA	ATG10,ATG13,ATG3,ATG4B,BECN1,CTSB,CTSC,LAMP1,MAP1LC3B,NBR1,PIK3C3,PIK3R4,SQSTM1,STX17,ULK1,VPS11,VPS16,VPS33A,VPS33B,VPS41,WDFY3
Antiproliferative Role of Somatostatin Receptor 2	2.89	0.321	4.583	ELK1,GNB1,GNB2,GNG11,GNG12,GNG2,HRAS,MAP2K2,MAPK3,NRAS,NT5C,PIK3C3,PIK3CA,PIK3CD,PIK3CG,PIK3R4,PTPN11,PTPN6,RALA,RALB,RAP1B,RAP2A,RAP2B,RRAS,SMARCC2
CDK5 Signaling	2.87	0.296	3.413	ABL1,ADCY3,ADCY7,CAPN1,CDK5,HRAS,ITGA6,MAP2K2,MAPK14,MAPK3,MAPK7,NRAS,PPP1CA,PPP1R11,PPP1R14B,PPP2CA,PPP2R1A,PPP2R1B,PPP2R5D,PRKACA,PRKACB,PRKAG2,PRKAR2A,PRKAR2B,PTPA,RAF1,RALA,RALB,RAP1B,RAP2A,RAP2B,RRAS
Phagosome Formation	2.84	0.286	NA	C3AR1,C5AR1,Cdc42,FCER1G,FCGR1A,FCGR2A,FCGR2B,FCGR3A/FCGR3B,Fcrls,FNBP1,ITGA4,MARCO,MRC1,MSR1,PIK3C3,PIK3CA,PIK3CD,PIK3CG,PIK3R4,PLCB3,PRKCB,PRKCD,PRKCH,PRKCI,RAC1,RAC2,RAC3,RHOD,RHOG,RHOJ,RHOT2,SYK,TLR1,Tlr13,TLR4,TLR8
AMPK Signaling	2.83	0.258	2.967	ACTB,AK3,AK6,AKT1,AKT1S1,AKT2,ARID1A,CAB39,CREB1,CREBBP,EEF2K,ELAVL1,FASN,FOXO3,FOXO4,ILKAP,IRS2,KAT2B,MAP2K3,MAPK14,MLST8,MLYCD,PFKFB4,PIK3C3,PIK3CA,PIK3CD,PIK3CG,PIK3R4,PPM1A,PPM1H,PPM1M,PPP2CA,PPP2R1A,PPP2R1B,PPP2R5D,PRKAA1,PRKACA,PRKACB,PRKAG2,PRKAR2A,PRKAR2B,PTPA,RAB11A,RAB1A,RAB22A,RAB7A,RAB8A,SMARCA4,SMARCB1,SMARCC2,SMARCD2,SMARCE1,STK11,TSC2,ULK1
Leucine Degradation I	2.83	0.667	2.449	ACADM,BCAT2,HMGCL,IVD,MCCC1,MCCC2
Ovarian Cancer Signaling	2.8	0.279	5.112	ABL1,AKT1,AKT2,ARRB1,AXIN1,CD44,CDK4,CDKN2A,E2F1,HRAS,MAP2K2,MAPK3,MMP2,MMP9,NRAS,PDGFC,PIK3C3,PIK3CA,PIK3CD,PIK3CG,PIK3R4,PRKACA,PRKACB,PRKAG2,PRKAR2A,PRKAR2B,PTEN,RAF1,RALA,RALB,RAP1B,RAP2A,RAP2B,RRAS,TCF4,TCF7L2,TFDP1,TP53,VEGFB
Neuregulin Signaling	2.8	0.302	4.315	AKT1,AKT2,BAD,CDK5,ELK1,ERBIN,GRB2,HRAS,HSP90AB1,ITGA4,MAP2K2,MAPK3,NRAS,PRKCB,PRKCD,PRKCH,PRKCI,PTEN,PTPN11,RAF1,RALA,RALB,RAP1B,RAP2A,RAP2B,RRAS,SHC1,SOS2,STAT5B
TREM1 Signaling	2.78	0.32	4.899	AKT1,AKT2,CASP1,CD40,CXCL3,FCGR2B,GRB2,IL18,IL1B,IRAK1,MAPK3,MYD88,NFKB2,NLRC3,NLRC4,NLRC5,NOD1,RELA,STAT3,STAT5B,TLR1,Tlr13,TLR4,TLR8
Sphingosine-1-phosphate Signaling	2.78	0.288	2.335	ADCY3,ADCY7,AKT1,AKT2,CASP1,CASP2,CASP3,CASP6,CASP7,CASP8,CASP9,Cdc42,FNBP1,GNA12,GNAI2,GNAQ,MAPK3,PDGFC,PIK3C3,PIK3CA,PIK3CD,PIK3CG,PIK3R4,PLCB3,RAC1,RAC2,RAC3,RHOD,RHOG,RHOJ,RHOT2,S1PR1,S1PR2,SMPD2
RhoA Signaling	2.74	0.285	4.352	ACTB,ACTG1,ACTR2,ACTR3,ARHGAP1,ARHGAP12,ARHGAP6,ARHGAP9,ARPC1A,ARPC1B,ARPC2,ARPC3,ARPC4,ARPC5,BAIAP2,CDC42EP3,CFL1,EZR,GNA12,IGF1,LPAR6,MYL12A,MYL12B,MYL2,MYL6,MYL6B,NRP2,PFN1,PIKFYVE,PIP5K1C,PLXNA1,RAPGEF6,SEPT6,SEPT8,SEPT9
Paxillin Signaling	2.73	0.291	4.642	ACTB,ACTG1,ACTN1,ACTN4,ARF1,ARF6,ARHGEF6,CSK,GRB2,HRAS,ITGA4,ITGA6,ITGA9,ITGAL,MAPK14,NRAS,PAK1,PIK3C3,PIK3CA,PIK3CD,PIK3CG,PIK3R4,PTPN12,PXN,RAC1,RALA,RALB,RAP1B,RAP2A,RAP2B,RRAS,SOS2
Chemokine Signaling	2.71	0.312	4.6	Calm1 (includes others),CAMK1D,CCL24,CFL1,CXCR4,FOS,GNAI2,GNAQ,HRAS,JUN,MAP2K2,MAPK14,MAPK3,MYL2,NRAS,PIK3CG,PLCB3,PRKCB,RAF1,RALA,RALB,RAP1B,RAP2A,RAP2B,RRAS
FGF Signaling	2.65	0.306	4.707	AKT1,AKT2,CREB1,CREBBP,GAB1,GRB2,HGF,HRAS,ITPR1,MAP2K3,MAP2K6,MAP3K1,MAP3K5,MAPK14,MAPK3,PIK3C3,PIK3CA,PIK3CD,PIK3CG,PIK3R4,PTPN11,PTPN6,RAC1,RAF1,SOS2,STAT3
BMP signaling pathway	2.65	0.306	5.099	BMP2,CREB1,CREBBP,GRB2,HRAS,JUN,MAP2K2,MAPK14,MAPK3,NFKB2,NRAS,PRKACA,PRKACB,PRKAG2,PRKAR2A,PRKAR2B,RAF1,RALA,RALB,RAP1B,RAP2A,RAP2B,RELA,RRAS,SMAD1,SMAD4
Role of Macrophages, Fibroblasts and Endothelial Cells in Rheumatoid Arthritis	2.65	0.24	NA	AKT1,AKT2,AXIN1,C5AR1,Calm1 (includes others),CEBPD,CEBPE,CHP1,CREB1,CREBBP,DKK2,FCGR1A,FCGR3A/FCGR3B,FOS,GNAQ,HRAS,IKBKE,IKBKG,IL15,IL16,IL18,IL1B,IL1RN,IRAK1,IRAK3,IRAK4,JUN,LRP5,LRP6,LTBR,MAP2K2,MAP2K3,MAP2K6,MAPK14,MAPK3,MYD88,NFATC1,NFATC2,NFATC3,NFKBIB,NRAS,PDGFC,PIK3C3,PIK3CA,PIK3CD,PIK3CG,PIK3R4,PLCB3,PPP3CA,PPP3CB,PRKCB,PRKCD,PRKCH,PRKCI,RAC1,RAF1,RALA,RALB,RAP1B,RAP2A,RAP2B,RELA,RIPK1,R…
Synaptogenesis Signaling Pathway	2.65	0.24	7.071	ACTR2,ACTR3,ADCY3,ADCY7,AFDN,AKT1,AKT2,AP1B1,AP1G2,AP2A2,AP2M1,AP2S1,APOE,ARPC1A,ARPC1B,ARPC2,ARPC3,ARPC4,ARPC5,BAD,Calm1 (includes others),CDK5,CFL1,CREB1,CREBBP,CTNND1,DNAJC5,EFNB1,EIF4EBP2,GRB2,HCK,HRAS,HSPA8,ITPR1,ITSN1,ITSN2,MAPK14,MAPK3,NAP1L1,NAPA,NRAS,PAK1,PIK3C3,PIK3CA,PIK3CD,PIK3CG,PIK3R4,PRKACA,PRKACB,PRKAG2,PRKAR2A,PRKAR2B,PRKCD,RAB5B,RAB5C,RAC1,RAF1,RALA,RALB,RAP1B,RAP2A,RAP2B,RASGRP…
CCR3 Signaling in Eosinophils	2.62	0.28	5	Calm1 (includes others),CCL24,CFL1,GNAI2,GNB1,GNB2,GNG11,GNG12,GNG2,HRAS,ITPR1,ITPR3,MAP2K2,MAPK14,MAPK3,NRAS,PAK1,PIK3C3,PIK3CA,PIK3CD,PIK3CG,PIK3R4,PLCB3,PRKCB,PRKCD,PRKCH,PRKCI,RAC1,RAF1,RALA,RALB,RAP1B,RAP2A,RAP2B,RRAS
Role of Tissue Factor in Cancer	2.59	0.281	NA	AKT1,AKT2,ARRB1,ARRB2,CASP3,CFL1,GNA12,GNAQ,HCK,HRAS,IL1B,ITGA6,MAPK14,MAPK3,NRAS,PAK1,PIK3C3,PIK3CA,PIK3CD,PIK3CG,PIK3R4,PTEN,PTPN11,RAC1,RALA,RALB,RAP1B,RAP2A,RAP2B,RPS6KA3,RPS6KA4,RRAS,STAT5B,TP53
Cdc42 Signaling	2.56	0.263	4.95	ACTR2,ACTR3,ARHGEF6,ARPC1A,ARPC1B,ARPC2,ARPC3,ARPC4,ARPC5,BAIAP2,CDC42SE1,CFL1,DIAPH1,EXOC3,EXOC4,EXOC6,EXOC7,FCER1G,FGD3,FOS,H2-T10,H2-T22,HLA-A,HLA-E,HLA-G,IQGAP1,IQGAP2,ITGA4,JUN,MAP3K11,MAPK14,MYL12A,MYL12B,MYL2,MYL6,MYL6B,PAK1,PRKCI,RAF1,RALA,RASA1,VAV2,WAS,WIPF1
UVB-Induced MAPK Signaling	2.53	0.34	4.123	AKT1,BAD,FOS,H3F3A/H3F3B,JUN,MAPK14,MAPK3,PIK3C3,PIK3CA,PIK3CD,PIK3CG,PIK3R4,PRKCB,PRKCD,PRKCH,PRKCI,RPS6KA3,TP53
Cell Cycle: G2/M DNA Damage Checkpoint Regulation	2.53	0.347	0	ABL1,CCNB2,CDC25C,CDK7,CDKN2A,CKS1B,CKS2,GADD45A,HIPK2,KAT2B,MDM2,PTPMT1,SKP1,TP53,YWHAB,YWHAG,YWHAQ
Granzyme B Signaling	2.53	0.5	2.121	BID,CASP3,CASP8,CASP9,CYCS,DFFA,NUMA1,PARP1
TNFR2 Signaling	2.51	0.4	2.309	BIRC3,FOS,IKBKE,IKBKG,JUN,MAP3K1,NFKB2,NFKBIB,RELA,TANK,TBK1,TNFRSF1B
p38 MAPK Signaling	2.49	0.28	4.536	CREB1,CREBBP,DAXX,DUSP1,EEF2K,ELK1,FADD,FAS,H3F3A/H3F3B,HMGN1,IL18,IL1B,IL1RN,IRAK1,IRAK3,IRAK4,MAP2K3,MAP2K6,MAP3K5,MAPK14,MAPKAPK3,MAX,MKNK2,RPS6KA3,RPS6KA4,SRF,STAT1,TAB2,TIFA,TNFRSF1A,TNFRSF1B,TP53,TRADD
SPINK1 General Cancer Pathway	2.49	0.314	4.264	AKT1,AKT2,HRAS,JAK1,MAP2K2,MAPK3,Mt1,NRAS,PIK3C3,PIK3CA,PIK3CD,PIK3CG,PIK3R4,RAF1,RALA,RALB,RAP1B,RAP2A,RAP2B,RRAS,STAT3,TYK2
Regulation of Cellular Mechanics by Calpain Protease	2.47	0.318	3.5	ACTN1,ACTN4,CAPN1,CAPN2,CAPN7,CAPNS1,CAST,CDK4,EZR,GRB2,HRAS,ITGA4,MAPK3,NRAS,PXN,RALA,RALB,RAP1B,RAP2A,RAP2B,RRAS
Cytotoxic T Lymphocyte-mediated Apoptosis of Target Cells	2.47	0.382	2.714	BID,CASP3,CASP6,CASP7,CASP8,CASP9,CYCS,DFFA,FADD,FAS,FCER1G,HLA-A,HLA-E
Role of Pattern Recognition Receptors in Recognition of Bacteria and Viruses	2.46	0.265	4.747	C1QB,C3AR1,C5AR1,CASP1,CLEC6A,CREB1,DDX58,EIF2AK2,EIF2S1,IFIH1,IL15,IL18,IL1B,IL2,IRF7,MAPK3,MAVS,MYD88,NFKB2,NLRC4,NOD1,OAS1,Oas1b,Oas1d (includes others),OAS2,PIK3C3,PIK3CA,PIK3CD,PIK3CG,PIK3R4,PRKCB,PRKCD,PRKCH,PRKCI,RELA,RNASEL,SYK,TLR1,TLR4,TLR8,TNFSF12
Notch Signaling	2.44	0.368	1	APH1B,DTX2,DTX3,DTX4,JAG1,LFNG,MAML1,NOTCH1,NOTCH2,NUMBL,PSEN2,PSENEN,RBPJ,RFNG
Bladder Cancer Signaling	2.41	0.289	3.317	ABL1,CDK4,CDKN2A,DAPK1,E2F1,HRAS,MAP2K2,MAPK3,MDM2,MMP14,MMP19,MMP2,MMP27,MMP8,MMP9,NRAS,PDGFC,RAF1,RALA,RALB,RAP1B,RAP2A,RAP2B,RRAS,TFDP1,THBS1,TP53,VEGFB
Galactose Degradation I (Leloir Pathway)	2.39	0.8	2	GALE,GALK2,GALM,GALT
Gαi Signaling	2.34	0.272	2.694	ADCY3,ADCY7,CNR2,FPR1,FPR2,GNAI2,GNB1,GNB2,GNG11,GNG12,GNG2,GRB2,HRAS,MAPK3,NRAS,P2RY14,PRKACA,PRKACB,PRKAG2,PRKAR2A,PRKAR2B,RAF1,RALA,RALB,RALGDS,RAP1B,RAP2A,RAP2B,RGS14,RRAS,S1PR1,SHC1,SOS2,STAT3
Thyroid Cancer Signaling	2.33	0.333	NA	HRAS,MAP2K2,MAPK3,NRAS,PPARG,RALA,RALB,RAP1B,RAP2A,RAP2B,RRAS,RXRA,RXRB,SHC1,TCF4,TCF7L2,TP53
April Mediated Signaling	2.33	0.359	3.207	ELK1,FOS,IKBKE,IKBKG,JUN,MAP3K1,MAPK14,NFATC1,NFATC2,NFATC3,NFKB2,NFKBIB,RELA,TNFRSF13B
Growth Hormone Signaling	2.32	0.306	3.273	ELK1,FOS,IGF1,MAPK3,PIK3C3,PIK3CA,PIK3CD,PIK3CG,PIK3R4,PRKCB,PRKCD,PRKCH,PRKCI,PTPN6,RPS6KA3,RPS6KA4,SOCS5,SOCS6,SRF,STAT1,STAT3,STAT5B
IL-22 Signaling	2.32	0.417	3.162	AKT1,AKT2,IL10RB,JAK1,MAPK14,MAPK3,STAT1,STAT3,STAT5B,TYK2
IL-17 Signaling	2.3	0.296	NA	AKT1,AKT2,ELK1,HRAS,JAK1,JUN,MAP2K2,MAP2K3,MAP2K6,MAPK14,MAPK3,NRAS,PIK3C3,PIK3CA,PIK3CD,PIK3CG,PIK3R4,RALA,RALB,RAP1B,RAP2A,RAP2B,RELA,RRAS
STAT3 Pathway	2.29	0.267	4.004	CSF2RB,HGF,HRAS,IFNAR1,IGF1,IL10RB,IL1B,IL21R,IL2RG,IL3RA,IL4R,IL7R,MAP2K2,MAP3K10,MAP3K11,MAP3K12,MAPK14,MAPK3,NDUFA13,NRAS,PIM1,PTPN2,PTPN6,RAC1,RAF1,RALA,RALB,RAP1B,RAP2A,RAP2B,RRAS,SOCS5,SOCS6,STAT3,TNFRSF11A,TYK2
Methylglyoxal Degradation I	2.27	1	NA	GLO1,HAGH,HAGHL
Retinoic acid Mediated Apoptosis Signaling	2.26	0.317	4.123	BID,CASP3,CASP8,CASP9,CYCS,FADD,IFNAR1,IRF1,PARP1,PARP10,PARP11,PARP12,PARP14,PARP8,PARP9,RARA,RARG,RXRA,RXRB
Glutaryl-CoA Degradation	2.26	0.5	2.646	ACAT1,ACAT2,GCDH,HADH,HSD17B10,HSD17B4,PARK7
Systemic Lupus Erythematosus In T Cell Signaling Pathway	2.21	0.23	2.621	AKT1,AKT1S1,AKT2,CASP1,CASP2,CASP3,CASP6,CASP7,CASP8,CASP9,CBL,CD28,CD44,CD80,Cdc42,CHP1,CREB1,CREBBP,CREM,DNMT1,EZR,FAS,FCER1G,FNBP1,FOS,GADD45A,GNA12,GNAI2,GRB2,H2-T10,H2-T22,HLA-A,HLA-E,HLA-G,HRAS,IL2,ITGAL,ITPR1,JUN,MAP2K2,MAP2K3,MAP2K6,MAPK3,MLST8,NFATC2,NRAS,PIK3C3,PIK3CA,PIK3CD,PIK3CG,PIK3R4,PPP2CA,PPP2R1A,PPP2R1B,PPP2R5D,PPP3CA,PPP3CB,PTPA,RAB4A,RAC1,RAC2,RAC3,RALA,RALB,RAP1B,RAP2A,RAP2B,…
IL-17A Signaling in Airway Cells	2.2	0.308	3.13	AKT1,AKT2,CXCL3,IKBKE,IKBKG,JAK1,MAP2K2,MAPK14,MAPK3,NFKB2,NFKBIB,PIK3C3,PIK3CA,PIK3CD,PIK3CG,PIK3R4,PTEN,RELA,STAT3,TYK2
Tryptophan Degradation X (Mammalian, via Tryptamine)	2.17	0.4	2.828	AKR1A1,Akr1b10,AKR1B10,ALDH1B1,ALDH2,ALDH3B1,ALDH4A1,ALDH7A1,ALDH9A1,MAOA
Gap Junction Signaling	2.16	0.246	NA	ACTB,ACTG1,ADCY3,ADCY7,AKT1,AKT2,CSNK1G2,GNAI2,GNAQ,GRB2,HRAS,ITPR1,ITPR3,MAP2K2,MAPK3,MAPK7,NRAS,NT5C,PIK3C3,PIK3CA,PIK3CD,PIK3CG,PIK3R4,PLCB3,PPP3CA,PPP3CB,PRKACA,PRKACB,PRKAG2,PRKAR2A,PRKAR2B,PRKCB,PRKCD,PRKCH,PRKCI,RAF1,RALA,RALB,RAP1B,RAP2A,RAP2B,RRAS,SMARCC2,SOS2,SP1,TUBA1C,TUBA4A,TUBB2A,TUBB6
CD40 Signaling	2.12	0.303	3.13	CD40,FOS,IKBKE,IKBKG,JUN,MAP2K2,MAP2K3,MAP2K6,MAPK14,MAPK3,NFKB2,NFKBIB,PIK3C3,PIK3CA,PIK3CD,PIK3CG,PIK3R4,RELA,STAT3,TANK
Mitotic Roles of Polo-Like Kinase	2.12	0.303	3.051	ANAPC1,ANAPC10,ANAPC11,ANAPC13,ANAPC2,ANAPC5,CAPN1,CCNB2,CDC20,CDC25C,CDC26,FZR1,HSP90AB1,PPP2CA,PPP2R1A,PPP2R1B,PPP2R5D,PTPA,PTTG1,SLK
T Cell Exhaustion Signaling Pathway	2.12	0.25	2.335	AKT1,AKT2,BATF,CD28,CD80,FCER1G,FOS,HLA-A,HLA-E,HLA-G,HRAS,IFNAR1,IL10RB,IRF9,JAK1,JUN,MAPK3,NFATC1,NFATC2,NFATC3,NRAS,PIK3C3,PIK3CA,PIK3CD,PIK3CG,PIK3R4,PPP2CA,PPP2R1A,PPP2R1B,PPP2R5D,PRDM1,PTPA,PTPN11,PTPN6,RALA,RALB,RAP1B,RAP2A,RAP2B,RRAS,STAT1,STAT2,STAT3,TYK2
B Cell Activating Factor Signaling	2.11	0.341	3.464	ELK1,FOS,IKBKE,IKBKG,JUN,MAP3K1,MAPK14,NFATC1,NFATC2,NFATC3,NFKB2,NFKBIB,RELA,TNFRSF13B
Lymphotoxin β Receptor Signaling	2.05	0.315	3.742	AKT1,AKT2,CASP3,CASP9,CREBBP,CYCS,IKBKE,IKBKG,LTBR,MAPK3,NFKB2,PIK3C3,PIK3CA,PIK3CD,PIK3CG,PIK3R4,RELA
FcγRIIB Signaling in B Lymphocytes	2.02	0.289	4.025	AKT1,BLNK,BTK,CACNA1F,DOK1,FCGR2B,GRB2,HRAS,NRAS,PIK3C3,PIK3CA,PIK3CD,PIK3CG,PIK3R4,RALA,RALB,RAP1B,RAP2A,RAP2B,RRAS,SHC1,SYK
PFKFB4 Signaling Pathway	2.02	0.326	3.357	CREB1,CREBBP,MAP2K2,MAP2K3,MAP2K6,MAPK3,NCOA3,PFKFB4,PRKACA,PRKACB,PRKAG2,PRKAR2A,PRKAR2B,TP53,XDH
BER pathway	1.99	0.5	NA	APEX1,OGG1,PARP1,PNKP,POLB,XRCC1
Ceramide Biosynthesis	1.98	0.667	2	KDSR,SPTLC1,SPTLC2,SPTSSA
Regulation of the Epithelial-Mesenchymal Transition Pathway	1.96	0.242	NA	AKT1,AKT2,APH1B,AXIN1,DVL2,GAB1,GRB2,HGF,HRAS,JAG1,JAK1,MAML1,MAP2K2,MAP2K3,MAP2K6,MAPK3,MMP2,MMP9,NFKB2,NOTCH1,NOTCH2,NRAS,PIK3C3,PIK3CA,PIK3CD,PIK3CG,PIK3R4,PSEN2,PSENEN,PTPN11,PYGO2,RAF1,RALA,RALB,RAP1B,RAP2A,RAP2B,RBPJ,RELA,RRAS,SMAD4,SOS2,STAT3,TCF4,TCF7L2,TYK2,ZEB2
TGF-β Signaling	1.89	0.271	4.2	BMP2,CREBBP,FOS,GRB2,HDAC1,HRAS,IRF7,JUN,MAP2K2,MAP2K3,MAP2K6,MAPK14,MAPK3,NRAS,PMEPA1,RAF1,RALA,RALB,RAP1B,RAP2A,RAP2B,RRAS,RUNX3,SMAD1,SMAD4,SOS2
Agrin Interactions at Neuromuscular Junction	1.89	0.282	4.583	ACTB,ACTG1,ARHGEF6,HRAS,ITGA4,ITGA6,ITGAL,JUN,MAPK3,NRAS,PAK1,PXN,RAC1,RAC2,RAC3,RALA,RALB,RAP1B,RAP2A,RAP2B,RAPSN,RRAS
Type II Diabetes Mellitus Signaling	1.88	0.252	3.157	ACSL5,ADIPOR1,ADIPOR2,AKT1,AKT2,CACNA1F,CD36,IKBKE,IKBKG,IRS2,MAP3K1,MAP3K5,MAPK3,NFKB2,NFKBIB,NSMAF,PIK3C3,PIK3CA,PIK3CD,PIK3CG,PIK3R4,PPARG,PRKAA1,PRKAG2,PRKCB,PRKCD,PRKCH,PRKCI,RELA,SLC27A1,SMPD2,SOCS5,SOCS6,TNFRSF1A,TNFRSF1B,TRADD
Synaptic Long Term Potentiation	1.87	0.256	4.7	Calm1 (includes others),CHP1,CREB1,CREBBP,GNAQ,HRAS,ITPR1,ITPR3,MAP2K2,MAPK3,NRAS,PLCB3,PPP1CA,PPP1R11,PPP1R14B,PPP3CA,PPP3CB,PRKACA,PRKACB,PRKAG2,PRKAR2A,PRKAR2B,PRKCB,PRKCD,PRKCH,PRKCI,RAF1,RALA,RALB,RAP1B,RAP2A,RAP2B,RRAS
Adipogenesis pathway	1.86	0.254	NA	AGPAT2,AKT1,ARNTL,BMP2,CCNH,CDK5,CDK7,CEBPD,CTBP1,ERCC3,FABP4,GTF2H1,GTF2H4,GTF2H5,HDAC1,HDAC2,HDAC3,KAT2A,KAT2B,NOCT,NR1D2,PPARG,RBBP4,SAP130,SAP30,SAP30L,SIN3B,SMAD1,STAT5B,TBL1XR1,TNFRSF1A,TP53,TXNIP,XBP1
Role of NANOG in Mammalian Embryonic Stem Cell Pluripotency	1.85	0.258	4.811	AKT1,AKT2,AXIN1,BMP2,GAB1,GRB2,HRAS,JAK1,LIFR,MAP2K2,MAPK3,NRAS,PIK3C3,PIK3CA,PIK3CD,PIK3CG,PIK3R4,RAF1,RALA,RALB,RAP1B,RAP2A,RAP2B,RRAS,SHC1,SMAD1,SMAD4,SOS2,STAT3,TP53,TYK2
Th1 and Th2 Activation Pathway	1.83	0.243	NA	APH1B,CCR1,CD28,CD40,CD80,CXCR3,CXCR4,GRB2,HLA-A,IFNAR1,IFNGR2,IL10RB,IL18,IL2,IL2RG,IL4R,IRF1,JAG1,JAK1,JUN,MAF,MAP2K6,NFATC1,NFATC2,NFATC3,NOTCH1,NOTCH2,PIK3C3,PIK3CA,PIK3CD,PIK3CG,PIK3R4,PSEN2,PSENEN,RUNX3,S1PR1,SPI1,STAT1,STAT3,STAT5B,STAT6,TYK2
Aldosterone Signaling in Epithelial Cells	1.81	0.245	4.243	DNAJA1,DNAJB1,DNAJB13,DNAJB14,DNAJB5,DNAJC11,DNAJC12,DNAJC14,DNAJC15,DNAJC19,DNAJC24,DNAJC30,DNAJC5,DNAJC7,DNAJC8,DUSP1,HSP90AB1,HSPA14,HSPA8,HSPB11,HSPH1,ITPR1,ITPR3,MAP2K2,MAPK3,PIK3C3,PIK3CA,PIK3CD,PIK3CG,PIK3R4,PIKFYVE,PIP5K1C,PLCB3,PRKCB,PRKCD,PRKCH,PRKCI,RAF1,SOS2
PD-1, PD-L1 cancer immunotherapy pathway	1.79	0.262	-2.502	AKT1,AKT2,CBLB,CD28,CD80,CSK,CSNK2A2,CSNK2B,ELK1,HLA-A,HLA-E,HLA-G,IFNGR2,IL2,IL2RG,JAK1,LATS2,PIK3C3,PIK3CA,PIK3CD,PIK3CG,PIK3R4,PTEN,PTPN11,STAT5B,TNFRSF1A,TNFRSF1B,TYK2
Leptin Signaling in Obesity	1.79	0.28	3.051	ADCY3,ADCY7,AKT1,AKT2,GRB2,MAP2K2,MAPK3,NPY,PIK3C3,PIK3CA,PIK3CD,PIK3CG,PIK3R4,PLCB3,PRKACA,PRKACB,PRKAG2,PRKAR2A,PRKAR2B,PTPN11,STAT3
Fatty Acid β-oxidation I	1.78	0.344	3.317	ACAA1,ACAA2,ACADM,ACSL5,ECI1,HADH,HSD17B10,HSD17B4,IVD,SCP2,SLC27A1
TR/RXR Activation	1.73	0.271	NA	AKT1,AKT2,BCL3,FASN,GPS2,HDAC3,HP,LDLR,MDM2,NCOA1,NCOA3,NCOA4,PIK3C3,PIK3CA,PIK3CD,PIK3CG,PIK3R4,RXRA,RXRB,SREBF2,TBL1XR1,THRA,UCP2
Pentose Phosphate Pathway (Oxidative Branch)	1.73	0.75	NA	G6PD,H6PD,PGD
N-acetylglucosamine Degradation II	1.73	0.75	NA	AMDHD2,GNPDA1,NAGK
Histamine Degradation	1.72	0.412	2.646	ALDH1B1,ALDH2,ALDH3B1,ALDH4A1,ALDH7A1,ALDH9A1,HNMT
Th1 Pathway	1.7	0.252	4.707	APH1B,CD28,CD40,CD80,CXCR3,GRB2,HLA-A,IFNAR1,IFNGR2,IL10RB,IL18,IL2,IRF1,JAK1,MAP2K6,NFATC1,NFATC2,NFATC3,NOTCH1,NOTCH2,PIK3C3,PIK3CA,PIK3CD,PIK3CG,PIK3R4,PSEN2,PSENEN,RUNX3,STAT1,STAT3,TYK2
Cyclins and Cell Cycle Regulation	1.69	0.272	0	ABL1,CCNB2,CCND2,CCNH,CDK4,CDK7,CDKN2A,CDKN2C,E2F1,E2F4,HDAC1,HDAC2,HDAC3,PPP2CA,PPP2R1A,PPP2R1B,PPP2R5D,PTPA,RAF1,SKP1,TFDP1,TP53
Apelin Adipocyte Signaling Pathway	1.69	0.272	1.279	ADCY3,ADCY7,CAT,CYBB,GNAI2,GPX1,GPX3,GPX4,MAPK14,MAPK3,MAPK7,MGST1,MGST3,NCF2,PRDX6,PRKAA1,PRKACA,PRKACB,PRKAG2,PRKAR2A,PRKAR2B,SOD1
Role of Osteoblasts, Osteoclasts and Chondrocytes in Rheumatoid Arthritis	1.68	0.231	NA	AKT1,AKT2,AXIN1,BAD,BIRC3,BMP2,Calm1 (includes others),CASP9,CBL,CHP1,DKK2,FOS,GSN,IGF1,IKBKE,IKBKG,IL18,IL1B,IL1RN,JUN,LRP5,LRP6,MAP2K3,MAP2K6,MAP3K5,MAPK14,MAPK3,MMP14,MMP8,NFATC1,NFATC2,NFATC3,NFKBIB,PIK3C3,PIK3CA,PIK3CD,PIK3CG,PIK3R4,PPP3CA,PPP3CB,RELA,SMAD1,SMAD4,SPP1,TAB2,TCF4,TCF7L2,TNFRSF11A,TNFRSF1A,TNFRSF1B,TRADD
Putrescine Degradation III	1.68	0.381	2.828	ALDH1B1,ALDH2,ALDH3B1,ALDH4A1,ALDH7A1,ALDH9A1,MAOA,SAT1
Thioredoxin Pathway	1.68	0.571	2	TXN,TXNRD1,TXNRD2,TXNRD3
Cardiac Hypertrophy Signaling (Enhanced)	1.68	0.211	9	ADCY3,ADCY7,AKT1,AKT2,APEX1,ATP2A2,Calm1 (includes others),CHP1,CSF2RB,CYBB,DIAPH1,DVL2,EDNRB,EIF2B1,EIF2B2,ELK1,GDPD1,GNA12,GNAI2,GNAQ,GNB1,GNG11,GNG2,GSK3A,HDAC1,HDAC2,HDAC3,HRAS,IFNAR1,IGF1,IKBKE,IKBKG,IL10RB,IL15,IL18,IL1B,IL2,IL21R,IL2RG,IL3RA,IL4R,IL7R,ITGA4,ITPR1,ITPR3,JUN,MAP2K2,MAP2K3,MAP2K6,MAP3K1,MAP3K10,MAP3K11,MAP3K12,MAP3K5,MAPK14,MAPK3,MAPK7,MAPKAPK3,MKNK2,NFATC1,NFATC2,NFATC3,NFKB…
Nitric Oxide Signaling in the Cardiovascular System	1.67	0.26	4.707	AKT1,AKT2,ATP2A2,Calm1 (includes others),HSP90AB1,ITPR1,ITPR3,MAP2K2,MAPK3,PDGFC,PIK3C3,PIK3CA,PIK3CD,PIK3CG,PIK3R4,PRKAA1,PRKACA,PRKACB,PRKAG2,PRKAR2A,PRKAR2B,PRKCB,PRKCD,PRKCH,PRKCI,VEGFB
Nur77 Signaling in T Lymphocytes	1.66	0.288	NA	Calm1 (includes others),CASP3,CASP9,CD28,CD80,CHP1,CYCS,FCER1G,HDAC1,HDAC2,HLA-A,MAPK7,NFATC1,PPP3CA,PPP3CB,RXRA,SIN3B
G-Protein Coupled Receptor Signaling	1.66	0.224	NA	ADCY3,ADCY7,AKT1,AKT2,APEX1,CNR2,CREB1,CREBBP,DUSP1,FPR1,FPR2,GDPD1,GNAI2,GNAQ,GRB2,GRK2,HRAS,IKBKE,IKBKG,LAMTOR3,MAP2K2,MAPK3,NFKB2,NFKBIB,NRAS,P2RY14,PDE12,PDE4A,PDE4B,PDE7A,PDE8A,PIK3C3,PIK3CA,PIK3CD,PIK3CG,PIK3R4,PLCB3,PRKACA,PRKACB,PRKAG2,PRKAR2A,PRKAR2B,PRKCB,PTGER2,RAF1,RALA,RALB,RAP1B,RAP2A,RAP2B,RASA1,RELA,RGS14,RGS18,RRAS,S1PR1,SHC1,SMPDL3A,SMPDL3B,SOS2,STAT3
Colanic Acid Building Blocks Biosynthesis	1.62	0.429	2.449	GALE,GALK2,GALT,TSTA3,UGDH,UGP2
Role of MAPK Signaling in the Pathogenesis of Influenza	1.6	0.269	NA	AKT1,AKT2,BAX,CASP3,HRAS,MAP2K2,MAP2K3,MAP2K6,MAP3K5,MAPK14,MAPK3,NRAS,PLA2G16,PLA2G7,RAF1,RALA,RALB,RAP1B,RAP2A,RAP2B,RRAS
Semaphorin Signaling in Neurons	1.59	0.283	NA	ARHGAP1,Cdc42,CDK5,CFL1,FES,FNBP1,MAPK3,NRP1,PAK1,PLXNA1,RAC1,RAC2,RAC3,RHOD,RHOG,RHOJ,RHOT2
Cardiac β-adrenergic Signaling	1.58	0.243	1.347	ADCY3,ADCY7,APEX1,ATP2A2,GDPD1,GNB1,GNB2,GNG11,GNG12,GNG2,GRK2,GRK3,PDE12,PDE4A,PDE4B,PDE7A,PDE8A,PKIB,PKIG,PPP1CA,PPP1R11,PPP1R14B,PPP2CA,PPP2R1A,PPP2R1B,PPP2R5D,PRKACA,PRKACB,PRKAG2,PRKAR2A,PRKAR2B,PTPA,SMPDL3A,SMPDL3B
Lipid Antigen Presentation by CD1	1.56	0.346	NA	AP1B1,AP1G2,AP2A2,AP2M1,AP2S1,ARF6,CD1D,FCER1G,PSAP
Pyrimidine Deoxyribonucleotides De Novo Biosynthesis I	1.56	0.364	2.828	CMPK1,CMPK2,DTYMK,DUT,NME1,NME4,NME6,NME7
Neuroinflammation Signaling Pathway	1.55	0.219	6.078	AKT1,AKT2,APH1B,APP,BIRC3,BIRC5,CASP1,CASP3,CASP8,CD200R1,CD40,CD80,CHP1,CREB1,CREBBP,CYBB,FAS,FOS,HLA-A,HLA-E,HMOX1,IFNGR2,IKBKE,IKBKG,IL18,IL1B,IRAK1,IRAK3,IRAK4,IRF7,JAK1,JUN,MAPK14,MAPK3,MAPK7,MFGE8,MMP9,MYD88,NCF2,NFATC1,NFATC2,NFATC3,NFE2L2,NFKB2,PIK3C3,PIK3CA,PIK3CD,PIK3CG,PIK3R4,PPP3CA,PPP3CB,PSEN2,PSENEN,RELA,RIPK1,SOD2,STAT1,SYK,TBK1,TIRAP,TLR1,Tlr13,TLR4,TLR8,TNFRSF1A,TYK2
Reelin Signaling in Neurons	1.54	0.266	NA	AKT1,APOE,APP,ARHGEF2,ARHGEF3,ARHGEF6,CDK5,CNR2,HCK,ITGA4,ITGA6,ITGAL,MAP3K10,MAP3K11,PAFAH1B2,PAFAH1B3,PIK3C3,PIK3CA,PIK3CD,PIK3CG,PIK3R4
Flavin Biosynthesis IV (Mammalian)	1.51	1	NA	FLAD1,RFK
Cardiolipin Biosynthesis II	1.51	1	NA	PGS1,PTPMT1
Airway Pathology in Chronic Obstructive Pulmonary Disease	1.44	0.5	NA	CXCL3,MMP2,MMP8,MMP9
Melatonin Signaling	1.41	0.264	4.243	Calm1 (includes others),GNAI2,GNAQ,MAP2K2,MAP2K3,MAP2K6,MAPK3,PLCB3,PRKACA,PRKACB,PRKAG2,PRKAR2A,PRKAR2B,PRKCB,PRKCD,PRKCH,PRKCI,RAF1,RORA
Apelin Pancreas Signaling Pathway	1.39	0.289	0.277	NFKB2,PIK3C3,PIK3CA,PIK3CD,PIK3CG,PIK3R4,PRKAA1,PRKACA,PRKACB,PRKAG2,PRKAR2A,PRKAR2B,RELA
IL-23 Signaling Pathway	1.39	0.289	3.606	AKT1,AKT2,IL1B,NFKB2,PIK3C3,PIK3CA,PIK3CD,PIK3CG,PIK3R4,RELA,RORA,STAT3,TYK2
4-1BB Signaling in T Lymphocytes	1.38	0.312	3	IKBKE,IKBKG,JUN,MAP2K2,MAP3K5,MAPK14,MAPK3,NFKB2,NFKBIB,RELA
Caveolar-mediated Endocytosis Signaling	1.36	0.26	NA	ABL1,ACTB,ACTG1,CD48,COPG1,COPZ1,FLNA,FLOT1,FLOT2,HLA-A,HLA-E,ITGA4,ITGA6,ITGA9,ITGAL,ITSN1,PTPN1,RAB5B,RAB5C
Guanosine Nucleotides Degradation III	1.36	0.417	2.236	GDA,NT5C,NT5C2,NT5C3B,XDH
Parkinson's Signaling	1.33	0.375	NA	CASP3,CASP9,CYCS,MAPK14,PARK7,UCHL1
FAT10 Cancer Signaling Pathway	1.32	0.283	3.051	AKT1,AKT2,CXCR4,IKBKE,IKBKG,NFKB2,RELA,SMAD4,STAT3,TCF4,TNFRSF1A,TNFRSF1B,TP53
tRNA Splicing	1.28	0.286	3.464	APEX1,GDPD1,PDE12,PDE4A,PDE4B,PDE7A,PDE8A,SMPDL3A,SMPDL3B,TSEN15,TSEN34,TSEN54
Folate Transformations I	1.25	0.444	2	MTHFD2L,MTHFR,MTHFS,MTR
Role of JAK family kinases in IL-6-type Cytokine Signaling	1.24	0.32	NA	JAK1,MAPK14,MAPK3,PTPN11,STAT1,STAT3,STAT5B,TYK2
HIPPO signaling	1.23	0.247	-0.258	CD44,FRMD6,LATS2,MOB1A,NF2,PPP1CA,PPP1R11,PPP1R14B,PPP2CA,PPP2R1A,PPP2R1B,PPP2R5D,PTPA,SAV1,SKP1,SMAD1,SMAD4,STK4,YWHAB,YWHAG,YWHAQ
Calcium-induced T Lymphocyte Apoptosis	1.22	0.258	3.742	ATP2A2,Calm1 (includes others),CAPN2,CHP1,FCER1G,HDAC1,HDAC2,HLA-A,ITPR1,ITPR3,NFATC2,PPP3CA,PPP3CB,PRKCB,PRKCD,PRKCH,PRKCI
Endoplasmic Reticulum Stress Pathway	1.22	0.333	NA	CASP3,CASP7,CASP9,EIF2S1,MAP3K5,TAOK3,XBP1
Inhibition of Angiogenesis by TSP1	1.21	0.294	2.53	AKT1,AKT2,CASP3,CD36,CD47,JUN,MAPK14,MMP9,THBS1,TP53
Apelin Cardiomyocyte Signaling Pathway	1.21	0.24	4.899	AKT1,AKT2,ATP2A2,CAT,GNAI2,ITPR1,MAPK14,MAPK3,MAPK7,MYL12A,MYL12B,MYL2,MYL6,MYL6B,PIK3C3,PIK3CA,PIK3CD,PIK3CG,PIK3R4,PLCB3,PRKCB,PRKCD,PRKCH,PRKCI
Sonic Hedgehog Signaling	1.18	0.3	-0.707	ARRB2,DYRK1A,DYRK1B,GRK2,PRKACA,PRKACB,PRKAG2,PRKAR2A,PRKAR2B
Cell Cycle: G1/S Checkpoint Regulation	1.17	0.254	-0.775	ABL1,CCND2,CDK4,CDKN2A,CDKN2C,E2F1,E2F4,HDAC1,HDAC2,HDAC3,MAX,MDM2,PAK1IP1,SKP1,SMAD4,TFDP1,TP53
Dopamine Receptor Signaling	1.15	0.247	2.646	ADCY3,ADCY7,MAOA,PPP1CA,PPP1R11,PPP1R14B,PPP2CA,PPP2R1A,PPP2R1B,PPP2R5D,PRKACA,PRKACB,PRKAG2,PRKAR2A,PRKAR2B,PTPA,PTS,QDPR,SPR
Arginine Biosynthesis IV	1.15	0.5	NA	ASL,GLUD1,OAT
Selenocysteine Biosynthesis II (Archaea and Eukaryotes)	1.15	0.5	NA	SARS2,SEPHS1,SEPHS2
Pyrimidine Ribonucleotides De Novo Biosynthesis	1.14	0.273	3.464	CMPK1,CMPK2,CTPS2,DDX3X,NME1,NME4,NME6,NME7,NUDT9,SMARCAL1,UMPS,ZRANB3
Osteoarthritis Pathway	1.14	0.216	4.323	ANXA2,ANXA5,BMP2,CASP1,CASP2,CASP3,CASP6,CASP7,CASP8,CASP9,CREB1,CREBBP,CTNNA1,EPAS1,FADD,FOXO3,HDAC3,IL1B,ITGA4,JAG1,MMP9,MTF1,NAMPT,NFKB2,NOTCH1,PDGFC,PPARG,PRKAA1,PRKAG2,RAC1,RBPJ,RELA,S100A8,S1PR2,SDC4,SIK3,SMAD1,SMAD4,SP1,SPP1,TCF4,TCF7L2,TLR4,TNFRSF1A,TNFRSF1B,VEGFB
IL-17A Signaling in Fibroblasts	1.14	0.286	NA	CEBPD,FOS,IKBKE,IKBKG,JUN,MAPK14,MAPK3,NFKB2,NFKBIB,RELA
ATM Signaling	1.13	0.237	0	ABL1,BID,CCNB2,CDC25C,CREB1,CREBBP,GADD45A,JUN,KAT5,MAPK14,MDM2,NBN,PPP2CA,PPP2R1A,PPP2R1B,PPP2R5D,PTPA,RBBP8,RNF8,TLK1,TP53,TRIM28,USP7
Tryptophan Degradation III (Eukaryotic)	1.12	0.318	2.646	ACAT1,ACAT2,GCDH,HADH,HSD17B10,HSD17B4,PARK7
Purine Nucleotides Degradation II (Aerobic)	1.1	0.333	2.449	ADA,GDA,NT5C,NT5C2,NT5C3B,XDH
Methylglyoxal Degradation III	1.1	0.333	2.449	AKR1A1,Akr1b10,AKR1B10,AKR7A2,DHRS11,PRXL2B
Th2 Pathway	1.09	0.225	4.041	APH1B,CCR1,CD28,CD40,CD80,CXCR4,GRB2,HLA-A,IL2,IL2RG,IL4R,JAG1,JAK1,JUN,MAF,NFATC2,NOTCH1,NOTCH2,PIK3C3,PIK3CA,PIK3CD,PIK3CG,PIK3R4,PSEN2,PSENEN,RUNX3,S1PR1,SPI1,STAT5B,STAT6,TYK2
Coenzyme A Biosynthesis	1.09	0.667	NA	COASY,PPCS
Pentose Phosphate Pathway	1.09	0.4	2	G6PD,H6PD,PGD,TALDO1
Tetrahydrobiopterin Biosynthesis I	1.09	0.667	NA	PTS,SPR
D-glucuronate Degradation I	1.09	0.667	NA	AKR1A1,DCXR
Hypusine Biosynthesis	1.09	0.667	NA	DOHH,EIF5A
1D-myo-inositol Hexakisphosphate Biosynthesis V (from Ins(1,3,4)P3)	1.09	0.667	NA	IPMK,ITPK1
Tetrahydrobiopterin Biosynthesis II	1.09	0.667	NA	PTS,SPR
N-acetylglucosamine Degradation I	1.09	0.667	NA	AMDHD2,GNPDA1
Hepatic Cholestasis	1.09	0.217	NA	ABCB4,ABCC3,ADCY3,ADCY7,CYP27A1,IKBKE,IKBKG,IL15,IL18,IL1B,IL1RN,IL2,IRAK1,IRAK3,IRAK4,JUN,LY96,MYD88,NFKB2,NFKBIB,NR1H3,PPRC1,PRKACA,PRKACB,PRKAG2,PRKAR2A,PRKAR2B,PRKCB,PRKCD,PRKCH,PRKCI,RARA,RELA,RXRA,SLC4A2,TIRAP,TLR4,TNFRSF1A,TNFRSF1B,TNFSF12
Isoleucine Degradation I	1.08	0.357	2.236	ACAD8,ACAT1,ACAT2,BCAT2,HSD17B10
Crosstalk between Dendritic Cells and Natural Killer Cells	1.05	0.236	NA	ACTB,ACTG1,CD28,CD40,CD80,CSF2RB,FAS,HLA-A,HLA-E,HLA-G,IL15,IL18,IL2,IL2RG,IL3RA,ITGAL,LTBR,NFKB2,RELA,TLR4,TNFRSF1B
Role of IL-17A in Arthritis	1.05	0.255	NA	CXCL3,MAP2K2,MAP2K3,MAP2K6,MAPK14,MAPK3,NFKB2,NFKBIB,PIK3C3,PIK3CA,PIK3CD,PIK3CG,PIK3R4,RELA
eNOS Signaling	1.04	0.219	4.017	ADCY3,ADCY7,AKT1,AKT2,Calm1 (includes others),CASP3,CASP8,CASP9,GNAQ,HSP90AB1,HSPA14,HSPA8,ITPR1,ITPR3,LPAR6,NOSIP,NOSTRIN,PDGFC,PIK3C3,PIK3CA,PIK3CD,PIK3CG,PIK3R4,PRKAA1,PRKACA,PRKACB,PRKAG2,PRKAR2A,PRKAR2B,PRKCB,PRKCD,PRKCH,PRKCI,STUB1,VEGFB
Superpathway of D-myo-inositol (1,4,5)-trisphosphate Metabolism	1.03	0.304	2.646	IMPAD1,INPP1,INPP5K,INPPL1,IPMK,PTEN,SYNJ1
Ethanol Degradation IV	1.03	0.304	2.646	ALDH1B1,ALDH2,ALDH3B1,ALDH4A1,ALDH7A1,ALDH9A1,CAT
Role of Oct4 in Mammalian Embryonic Stem Cell Pluripotency	1.02	0.261	NA	CASP6,ETS2,KDM5B,NR2F6,PARP1,RARA,REST,RXRB,SPP1,TDRD7,TP53,WWP2
Cell Cycle Regulation by BTG Family Proteins	1	0.27	1	BTG1,CDK4,E2F1,E2F4,NOCT,PPP2CA,PPP2R1A,PPP2R1B,PPP2R5D,PTPA
Oxidative Ethanol Degradation III	1	0.316	2.449	ALDH1B1,ALDH2,ALDH3B1,ALDH4A1,ALDH7A1,ALDH9A1
Unfolded protein response	0.996	0.25	NA	CEBPD,CEBPE,DNAJA2,EIF2A,HSPA14,HSPA8,HSPH1,INSIG1,MAP3K5,NFE2L2,PPARG,SREBF2,VCP,XBP1
LXR/RXR Activation	0.983	0.223	-0.408	ABCA1,APOE,CD36,FASN,HADH,IL18,IL1B,IL1RN,LDLR,LY96,LYZ,MMP9,MSR1,NFKB2,NR1H2,NR1H3,PCYOX1,PLTP,RELA,RXRA,RXRB,S100A8,SERPINF1,TF,TLR4,TNFRSF1A,TNFRSF1B
Pyrimidine Ribonucleotides Interconversion	0.979	0.262	3.317	CMPK1,CMPK2,CTPS2,DDX3X,NME1,NME4,NME6,NME7,NUDT9,SMARCAL1,ZRANB3
Adenosine Nucleotides Degradation II	0.971	0.333	2.236	ADA,NT5C,NT5C2,NT5C3B,XDH
nNOS Signaling in Neurons	0.967	0.255	2	Calm1 (includes others),CAPN1,CAPN2,CAPN7,CAPNS1,CHP1,PPP3CA,PPP3CB,PRKCB,PRKCD,PRKCH,PRKCI
Dopamine-DARPP32 Feedback in cAMP Signaling	0.955	0.215	4.352	ADCY3,ADCY7,ATP2A2,Calm1 (includes others),CAMKK1,CDK5,CHP1,CREB1,CREBBP,CREM,CSNK1G2,GNAI2,GNAQ,ITPR1,ITPR3,PLCB3,PPP1CA,PPP1R11,PPP1R14B,PPP2CA,PPP2R1A,PPP2R1B,PPP2R5D,PPP3CA,PPP3CB,PRKACA,PRKACB,PRKAG2,PRKAR2A,PRKAR2B,PRKCB,PRKCD,PRKCH,PRKCI,PTPA
Glutathione Redox Reactions I	0.951	0.292	2.646	GPX1,GPX3,GPX4,GSR,MGST1,MGST3,PRDX6
Dendritic Cell Maturation	0.947	0.212	6	AKT1,AKT2,CD1D,CD40,CD80,CREB1,CREBBP,FCER1G,FCGR1A,FCGR2A,FCGR2B,FCGR3A/FCGR3B,HLA-A,HLA-E,IFNAR1,IKBKE,IKBKG,IL15,IL18,IL1B,IL1RN,LTBR,MAPK14,MAPK3,MYD88,NFKB2,NFKBIB,PIK3C3,PIK3CA,PIK3CD,PIK3CG,PIK3R4,PLCB3,RELA,STAT1,STAT2,TLR4,TNFRSF1A,TNFRSF1B
Neuropathic Pain Signaling In Dorsal Horn Neurons	0.936	0.225	4.796	CAMK1D,CREB1,ELK1,FOS,ITPR1,ITPR3,KCNN4,MAPK3,PIK3C3,PIK3CA,PIK3CD,PIK3CG,PIK3R4,PLCB3,PRKACA,PRKACB,PRKAG2,PRKAR2A,PRKAR2B,PRKCB,PRKCD,PRKCH,PRKCI
Fatty Acid α-oxidation	0.91	0.3	2.449	ALDH1B1,ALDH2,ALDH3B1,ALDH4A1,ALDH7A1,ALDH9A1
T Helper Cell Differentiation	0.893	0.233	NA	CD28,CD40,CD80,FCER1G,HLA-A,IFNGR2,IL10RB,IL18,IL2,IL21R,IL2RG,IL4R,STAT1,STAT3,STAT6,TNFRSF1A,TNFRSF1B
tRNA Charging	0.879	0.256	3.162	CARS2,FARS2,FARSA,FARSB,HARS,HARS2,KARS,Qars,RARS,SARS2
D-myo-inositol (1,4,5)-Trisphosphate Biosynthesis	0.873	0.28	2.646	PI4K2A,PI4K2B,PI4KB,PIKFYVE,PIP4K2A,PIP5K1C,PLCB3
Vitamin-C Transport	0.873	0.312	NA	GLRX,TXN,TXNRD1,TXNRD2,TXNRD3
Dopamine Degradation	0.851	0.267	2.828	ALDH1B1,ALDH2,ALDH3B1,ALDH4A1,ALDH7A1,ALDH9A1,MAOA,Sult1a1
Cleavage and Polyadenylation of Pre-mRNA	0.842	0.333	NA	CPSF1,CPSF2,NUDT21,PAPOLA
Heme Biosynthesis from Uroporphyrinogen-III I	0.842	0.5	NA	FECH,UROD
Spermine and Spermidine Degradation I	0.842	0.5	NA	PAOX,SAT1
Glycogen Degradation II	0.842	0.333	2	GDPGP1,PGM2,PYGB,PYGL
Glutathione Redox Reactions II	0.842	0.5	NA	GLRX,GSR
Arginine Degradation I (Arginase Pathway)	0.842	0.5	NA	ALDH4A1,OAT
Phenylalanine Degradation I (Aerobic)	0.842	0.5	NA	PCBD2,QDPR
Molybdenum Cofactor Biosynthesis	0.842	0.5	NA	MOCS2,NFS1
Noradrenaline and Adrenaline Degradation	0.836	0.257	3	AKR1A1,ALDH1B1,ALDH2,ALDH3B1,ALDH4A1,ALDH7A1,ALDH9A1,DHRS4,MAOA
Wnt/β-catenin Signaling	0.827	0.208	0.928	AKT1,AKT2,AXIN1,CD44,CDKN2A,CREBBP,CSNK1G2,CSNK2A2,CSNK2B,DKK2,DVL2,FRAT1,GNAQ,GSK3A,HDAC1,ILK,JUN,LRP5,LRP6,MARK2,MDM2,PIN1,PPP2CA,PPP2R1A,PPP2R1B,PPP2R5D,PTPA,RARA,RARG,SOX4,TCF4,TCF7L2,TLE1,TLE3,TP53,Ubb
Altered T Cell and B Cell Signaling in Rheumatoid Arthritis	0.824	0.222	NA	CD28,CD40,CD80,FAS,FCER1G,HLA-A,IL15,IL18,IL1B,IL1RN,IL2,NFKB2,PRTN3,RELA,SPP1,TLR1,Tlr13,TLR4,TLR8,TNFRSF13B
Inositol Pyrophosphates Biosynthesis	0.821	0.375	NA	IP6K1,IP6K2,IPMK
Superoxide Radicals Degradation	0.821	0.375	NA	CAT,SOD1,SOD2
Role of IL-17F in Allergic Inflammatory Airway Diseases	0.818	0.244	3.162	CREB1,CREBBP,IGF1,IL1B,MAP2K2,MAPK3,NFKB2,RAF1,RELA,RPS6KA3,RPS6KA4
Stearate Biosynthesis I (Animals)	0.818	0.244	3.317	ACOT7,ACOT8,ACOT9,ACSL5,DHRS11,FASN,GNPAT,LIPT2,PRXL2B,SLC27A1,SRD5A3
Role of PI3K/AKT Signaling in the Pathogenesis of Influenza	0.81	0.231	3.207	AKT1,AKT2,CASP9,GNAI2,IFNAR1,MAP2K2,MAPK3,NFKB2,NFKBIB,PIK3C3,PIK3CA,PIK3CD,PIK3CG,PIK3R4,RELA
Netrin Signaling	0.81	0.231	NA	CACNA1F,CHP1,NFATC1,NFATC2,NFATC3,PPP3CA,PPP3CB,PRKACA,PRKACB,PRKAG2,PRKAR2A,PRKAR2B,RAC1,RAC2,RAC3
Th17 Activation Pathway	0.79	0.22	3.578	AHR,BATF,FCER1G,HSP90AB1,IL1B,IL21R,IRAK1,IRAK3,IRAK4,JAK1,MYD88,NFATC1,NFATC2,NFATC3,NFKB2,PTGER2,RELA,RORA,STAT3,TYK2
G Protein Signaling Mediated by Tubby	0.788	0.258	NA	ABL1,GNAQ,GNB1,GNB2,GNG11,GNG12,GNG2,PLCB3
D-myo-inositol (1,4,5)-trisphosphate Degradation	0.788	0.294	2.236	IMPAD1,INPP1,INPP5K,INPPL1,SYNJ1
Methylthiopropionate Biosynthesis	0.757	1	NA	ADI1
Thio-molybdenum Cofactor Biosynthesis	0.757	1	NA	MOCOS
Acetyl-CoA Biosynthesis III (from Citrate)	0.757	1	NA	ACLY
Phosphatidylglycerol Biosynthesis II (Non-plastidic)	0.757	0.273	2.449	ABHD5,AGPAT2,CRLS1,PGS1,PTPMT1,TAMM41
Glutamate Removal from Folates	0.757	1	NA	GGH
Sorbitol Degradation I	0.757	1	NA	SORD
Adenine and Adenosine Salvage VI	0.757	1	NA	ADK
UDP-N-acetyl-D-galactosamine Biosynthesis I	0.757	1	NA	GALE
Alanine Biosynthesis III	0.757	1	NA	NFS1
Acyl-CoA Hydrolysis	0.742	0.308	2	ACOT7,ACOT8,ACOT9,GNPAT
Urate Biosynthesis/Inosine 5'-phosphate Degradation	0.742	0.308	2	NT5C,NT5C2,NT5C3B,XDH
NAD Phosphorylation and Dephosphorylation	0.742	0.308	2	ACP1,ACP2,Acp5,NADK
Corticotropin Releasing Hormone Signaling	0.735	0.207	4.379	ADCY3,ADCY7,ARPC5,CACNA1F,Calm1 (includes others),CREB1,CREBBP,ELK1,FOS,GNAI2,GNAQ,ITPR1,ITPR3,JUN,MAP2K2,MAPK14,MAPK3,NT5C,PRKACA,PRKACB,PRKAG2,PRKAR2A,PRKAR2B,PRKCB,PRKCD,PRKCH,PRKCI,RAF1,RAP1B,SMARCC2
Ethanol Degradation II	0.73	0.25	2.828	AKR1A1,ALDH1B1,ALDH2,ALDH3B1,ALDH4A1,ALDH7A1,ALDH9A1,DHRS4
1D-myo-inositol Hexakisphosphate Biosynthesis II (Mammalian)	0.708	0.278	2.236	INPP5K,INPPL1,IPMK,ITPK1,SYNJ1
Valine Degradation I	0.708	0.278	2.236	ACAD8,BCAT2,BCKDHA,HIBADH,HIBCH
D-myo-inositol (1,3,4)-trisphosphate Biosynthesis	0.708	0.278	2.236	INPP5K,INPPL1,IPMK,PTEN,SYNJ1
Heme Biosynthesis II	0.701	0.333	NA	FECH,HMBS,UROD
Graft-versus-Host Disease Signaling	0.68	0.229	NA	CD28,CD80,FAS,FCER1G,HLA-A,HLA-E,HLA-G,IL18,IL1B,IL1RN,IL2
Ephrin A Signaling	0.68	0.229	NA	CFL1,PAK1,PIK3C3,PIK3CA,PIK3CD,PIK3CG,PIK3R4,PTPN11,RAC1,VAV2,VAV3
Myo-inositol Biosynthesis	0.672	0.4	NA	IMPAD1,ISYNA1
DNA Double-Strand Break Repair by Non-Homologous End Joining	0.658	0.286	NA	DCLRE1C,NBN,PARP1,XRCC1
Glycogen Degradation III	0.658	0.286	2	GDPGP1,PGM2,PYGB,PYGL
LPS/IL-1 Mediated Inhibition of RXR Function	0.65	0.196	0	ABCA1,ABCC3,ABCC4,ACSL5,ALDH16A1,ALDH1B1,ALDH2,ALDH3B1,ALDH4A1,ALDH7A1,ALDH9A1,APOE,CAT,FABP4,FABP5,FMO5,GSTM4,GSTM5,HS6ST1,IL18,IL1B,IL1RN,IRAK1,JUN,LY96,MAOA,MAP3K1,MGMT,MGST1,MGST3,MYD88,NCOA1,NDST1,NDST2,NR1H2,NR1H3,PLTP,PPARGC1B,RARA,RXRA,SLC27A1,TLR4,TNFRSF1A,TNFRSF1B
Role of BRCA1 in DNA Damage Response	0.642	0.212	1.134	ACTB,ARID1A,BABAM1,E2F1,E2F4,FANCL,GADD45A,NBN,RBBP8,RFC2,SMARCA4,SMARCB1,SMARCC2,SMARCD2,SMARCE1,STAT1,TP53
Apelin Muscle Signaling Pathway	0.638	0.263	2.236	AKT1,AKT2,PRKAA1,PRKAG2,TFAM
EIF2 Signaling	0.631	0.196	5.014	ACTB,AGO1,AGO4,AKT1,AKT2,EIF1AY,EIF2A,EIF2AK1,EIF2AK2,EIF2B1,EIF2B2,EIF2S1,EIF3A,EIF3B,EIF3D,EIF4G2,EIF4G3,EIF5,EIF5B,GRB2,HRAS,MAP2K2,MAPK3,MT-RNR2,NRAS,PAIP1,PIK3C3,PIK3CA,PIK3CD,PIK3CG,PIK3R4,PPP1CA,PTBP1,RAF1,RALA,RALB,RAP1B,RAP2A,RAP2B,RPL7L1,RPS27L,RRAS,SHC1,SOS2
Ketogenesis	0.604	0.3	NA	ACAT1,ACAT2,HMGCL
Calcium Transport I	0.604	0.3	NA	ANXA5,ATP2A2,ATP2B1
Primary Immunodeficiency Signaling	0.6	0.22	NA	ADA,BLNK,BTK,CD40,DCLRE1C,IKBKG,IL2RG,IL7R,RFXANK,RFXAP,TNFRSF13B
Choline Biosynthesis III	0.583	0.267	2	HMOX1,PCYT1A,PLD2,PLD4
Proline Biosynthesis II (from Arginine)	0.547	0.333	NA	OAT,PYCR3
Arginine Degradation VI (Arginase 2 Pathway)	0.547	0.333	NA	OAT,PYCR3
Adenine and Adenosine Salvage III	0.547	0.333	NA	ADA,HPRT1
Glycogen Biosynthesis II (from UDP-D-Glucose)	0.547	0.333	NA	GYG1,UGP2
VDR/RXR Activation	0.545	0.205	-1.265	GADD45A,GTF2B,IL2,LRP5,NCOA1,NCOA3,PRKCB,PRKCD,PRKCH,PRKCI,PSMC5,RXRA,RXRB,SP1,SPP1,THBD
Role of CHK Proteins in Cell Cycle Checkpoint Control	0.538	0.211	0.905	CDC25C,E2F1,E2F4,NBN,PPP2CA,PPP2R1A,PPP2R1B,PPP2R5D,PTPA,RFC2,TLK1,TP53
NAD Salvage Pathway II	0.526	0.231	2.449	ACP1,ACP2,Acp5,NT5C,NT5C2,NT5C3B
γ-glutamyl Cycle	0.521	0.273	NA	ANPEP,GCLM,GGT5
MIF Regulation of Innate Immunity	0.51	0.214	2.333	FOS,JUN,LY96,MAPK3,NFKB2,NFKBIB,RELA,TLR4,TP53
Spliceosomal Cycle	0.495	0.5	NA	U2AF2
Asparagine Degradation I	0.495	0.5	NA	ASRGL1
UDP-D-xylose and UDP-D-glucuronate Biosynthesis	0.495	0.5	NA	UGDH
Dolichol and Dolichyl Phosphate Biosynthesis	0.495	0.5	NA	DHDDS
Guanine and Guanosine Salvage I	0.495	0.5	NA	HPRT1
Choline Degradation I	0.495	0.5	NA	ALDH7A1
S-methyl-5-thio-α-D-ribose 1-phosphate Degradation	0.495	0.5	NA	APIP
Taurine Biosynthesis	0.495	0.5	NA	CSAD
Palmitate Biosynthesis I (Animals)	0.495	0.5	NA	FASN
Uridine-5'-phosphate Biosynthesis	0.495	0.5	NA	UMPS
GDP-L-fucose Biosynthesis II (from L-fucose)	0.495	0.5	NA	FPGT
4-hydroxyproline Degradation I	0.495	0.5	NA	ALDH4A1
L-glutamine Biosynthesis II (tRNA-dependent)	0.495	0.5	NA	GATB
Fatty Acid Biosynthesis Initiation II	0.495	0.5	NA	FASN
Glycine Degradation (Creatine Biosynthesis)	0.495	0.5	NA	GAMT
Threonine Degradation II	0.495	0.5	NA	GCAT
Adenine and Adenosine Salvage I	0.495	0.5	NA	APRT
GDP-L-fucose Biosynthesis I (from GDP-D-mannose)	0.495	0.5	NA	TSTA3
Formaldehyde Oxidation II (Glutathione-dependent)	0.495	0.5	NA	ESD
Glutamate Biosynthesis II	0.495	0.5	NA	GLUD1
Glutamate Degradation X	0.495	0.5	NA	GLUD1
Glutathione-mediated Detoxification	0.489	0.219	2.646	ANPEP,GGH,GSTM4,GSTM5,Gstt3,MGST1,MGST3
Methionine Degradation I (to Homocysteine)	0.47	0.227	2.236	EEF1AKMT1,EEF1AKMT2,MAT2B,MGMT,MRM2
RAN Signaling	0.46	0.235	NA	KPNA6,RAN,RANBP1,RANGAP1
γ-linolenate Biosynthesis II (Animals)	0.46	0.235	2	ACSL5,CYB5A,FADS1,SLC27A1
Dermatan Sulfate Degradation (Metazoa)	0.46	0.235	2	CEMIP2,HEXA,HYAL2,IDS
Superpathway of Geranylgeranyldiphosphate Biosynthesis I (via Mevalonate)	0.46	0.235	2	ACAT1,ACAT2,COX10,PMVK
Assembly of RNA Polymerase I Complex	0.452	0.25	NA	POLR1D,POLR2F,UBTF
Phosphatidylcholine Biosynthesis I	0.451	0.286	NA	CHKB,PCYT1A
Purine Ribonucleosides Degradation to Ribose-1-phosphate	0.451	0.286	NA	ADA,PGM2
Glycoaminoglycan-protein Linkage Region Biosynthesis	0.451	0.286	NA	B3GAT3,XYLT2
Aspartate Degradation II	0.451	0.286	NA	MDH1,MDH2
Assembly of RNA Polymerase III Complex	0.393	0.231	NA	BRF2,GTF3A,SF3A1
Leukotriene Biosynthesis	0.393	0.231	NA	DPEP2,GGT5,MGST3
Mevalonate Pathway I	0.393	0.231	NA	ACAT1,ACAT2,PMVK
Antioxidant Action of Vitamin C	0.383	0.187	-3.873	CSF2RB,GLRX,HMOX1,IKBKE,IKBKG,MAPK14,MAPK3,NFKB2,NFKBIB,PLA2G16,PLA2G7,PLCB3,PLD2,PLD4,RELA,STAT5B,TXN,TXNRD1,TXNRD2,TXNRD3
Gαs Signaling	0.383	0.187	3.771	ADCY3,ADCY7,ADD1,CREB1,CREBBP,ELK1,GNB1,GNB2,GNG11,GNG12,GNG2,HCK,MAP2K2,MAPK3,PRKACA,PRKACB,PRKAG2,PRKAR2A,PRKAR2B,PTGER2
Cysteine Biosynthesis III (mammalia)	0.382	0.208	2.236	EEF1AKMT1,EEF1AKMT2,MAT2B,MGMT,MRM2
Communication between Innate and Adaptive Immune Cells	0.38	0.188	NA	Ccl9,CD28,CD40,CD80,FCER1G,HLA-A,HLA-E,HLA-G,IL15,IL18,IL1B,IL1RN,IL2,TLR1,Tlr13,TLR4,TLR8,TNFRSF13B
Salvage Pathways of Pyrimidine Deoxyribonucleotides	0.375	0.25	NA	TK1,TK2
GADD45 Signaling	0.364	0.211	NA	CCND2,CDK4,GADD45A,TP53
DNA damage-induced 14-3-3σ Signaling	0.364	0.211	NA	AKT1,AKT2,CCNB2,TP53
L-carnitine Biosynthesis	0.358	0.333	NA	ALDH9A1
NADH Repair	0.358	0.333	NA	NAXE
Proline Degradation	0.358	0.333	NA	ALDH4A1
1,25-dihydroxyvitamin D3 Biosynthesis	0.358	0.333	NA	POR
Glutathione Biosynthesis	0.358	0.333	NA	GCLM
Methionine Salvage II (Mammalian)	0.358	0.333	NA	MTR
Inosine-5'-phosphate Biosynthesis II	0.358	0.333	NA	ADSL
Geranylgeranyldiphosphate Biosynthesis	0.358	0.333	NA	COX10
Oxidized GTP and dGTP Detoxification	0.358	0.333	NA	NUDT1
S-adenosyl-L-methionine Biosynthesis	0.358	0.333	NA	MAT2B
Tyrosine Biosynthesis IV	0.358	0.333	NA	PCBD2
GP6 Signaling Pathway	0.352	0.183	4.264	AKT1,AKT2,BTK,Calm1 (includes others),COL4A3BP,FCER1G,GSK3A,ITPR1,PIK3C3,PIK3CA,PIK3CD,PIK3CG,PIK3R4,PRKCB,PRKCD,PRKCH,PRKCI,RAC1,RAP1B,RASGRP2,RHOG,SYK
IL-17A Signaling in Gastric Cells	0.345	0.2	2.236	FOS,JUN,MAPK14,MAPK3,RELA
IL-15 Production	0.336	0.182	NA	AATK,ABL1,BTK,CLK3,CSK,DYRK1A,FER,FES,HCK,IL15,IRF1,JAK1,MAP2K3,MAP2K6,MAP3K11,NFKB2,PRKCI,RELA,STAT1,SYK,TWF1,TYK2
MSP-RON Signaling Pathway	0.334	0.186	NA	ACTB,ACTG1,CCR2,CSF2RB,IL3RA,PIK3C3,PIK3CA,PIK3CD,PIK3CG,PIK3R4,TLR4
PXR/RXR Activation	0.326	0.185	NA	ABCC3,AKT1,AKT2,FOXO3,NCOA1,PRKACA,PRKACB,PRKAG2,PRKAR2A,PRKAR2B,RELA,RXRA
Granzyme A Signaling	0.323	0.2	NA	APEX1,CREBBP,HIST1H1C,NME1
CDP-diacylglycerol Biosynthesis I	0.323	0.2	2	ABHD5,AGPAT2,CRLS1,TAMM41
Superpathway of Methionine Degradation	0.321	0.189	2.646	EEF1AKMT1,EEF1AKMT2,MAT2B,MCEE,MGMT,MRM2,MTR
Endocannabinoid Neuronal Synapse Pathway	0.316	0.18	1.46	ADCY3,ADCY7,CACNA1F,CHP1,CNR2,GNAI2,GNAQ,GNB1,GNG11,GNG2,ITPR1,MAPK14,MAPK3,MAPK7,NDUFS2,PLCB3,PPP3CA,PPP3CB,PRKACA,PRKACB,PRKAG2,PRKAR2A,PRKAR2B
CCR5 Signaling in Macrophages	0.314	0.181	3	CACNA1F,Calm1 (includes others),FAS,FCER1G,FOS,GNAI2,GNB1,GNB2,GNG11,GNG12,GNG2,JUN,MAPK14,PRKCB,PRKCD,PRKCH,PRKCI
Pathogenesis of Multiple Sclerosis	0.313	0.222	NA	CCR1,CXCR3
Sucrose Degradation V (Mammalian)	0.313	0.222	NA	ALDOC,GALM
Phosphatidylethanolamine Biosynthesis II	0.313	0.222	NA	CHKB,PCYT2
Ketolysis	0.313	0.222	NA	ACAT1,ACAT2
UDP-N-acetyl-D-galactosamine Biosynthesis II	0.313	0.222	NA	GALE,GNPDA1
Autoimmune Thyroid Disease Signaling	0.305	0.184	NA	CD28,CD40,CD80,FAS,FCER1G,HLA-A,HLA-E,HLA-G,IL2
GPCR-Mediated Nutrient Sensing in Enteroendocrine Cells	0.299	0.179	4.025	ADCY3,ADCY7,CACNA1F,GNAI2,GNAQ,GNG11,GNG12,GNG2,ITPR1,ITPR3,PLCB3,PRKACA,PRKACB,PRKAG2,PRKAR2A,PRKAR2B,PRKCB,PRKCD,PRKCH,PRKCI
cAMP-mediated signaling	0.291	0.176	3.363	ADCY3,ADCY7,APEX1,Calm1 (includes others),CAMK1D,CNR2,CREB1,CREBBP,CREM,DUSP1,FPR1,FPR2,GDPD1,GNAI2,GRK2,LAMTOR3,MAP2K2,MAPK3,P2RY14,PDE12,PDE4A,PDE4B,PDE7A,PDE8A,PKIB,PKIG,PPP3CA,PPP3CB,PRKACA,PRKACB,PRKAR2A,PRKAR2B,PTGER2,RAF1,RGS14,RGS18,S1PR1,SMPDL3A,SMPDL3B,STAT3
Gustation Pathway	0.287	0.176	NA	ADCY3,ADCY7,APEX1,CACNA1F,GDPD1,GNB1,GNG11,GNG2,ITPR1,ITPR3,LPAR6,P2RX4,P2RY14,P2RY6,PANX1,PDE12,PDE4A,PDE4B,PDE7A,PDE8A,PRKACA,PRKACB,PRKAG2,PRKAR2A,PRKAR2B,SMPDL3A,SMPDL3B
Wnt/Ca+ pathway	0.272	0.177	3.317	AXIN1,CREB1,CREBBP,DVL2,NFATC1,NFATC2,NFATC3,NFKB2,PLCB3,PPP3CA,RELA
Arsenate Detoxification I (Glutaredoxin)	0.27	0.25	NA	GLRX2
PRPP Biosynthesis I	0.27	0.25	NA	PRPS2
Branched-chain α-keto acid Dehydrogenase Complex	0.27	0.25	NA	BCKDHA
Phenylethylamine Degradation I	0.27	0.25	NA	ALDH2
Methylmalonyl Pathway	0.27	0.25	NA	MCEE
Ascorbate Recycling (Cytosolic)	0.27	0.25	NA	GLRX
α-tocopherol Degradation	0.27	0.25	NA	CYP4F2
Proline Biosynthesis I	0.27	0.25	NA	PYCR3
Melatonin Degradation II	0.27	0.25	NA	MAOA
Fatty Acid β-oxidation III (Unsaturated, Odd Number)	0.27	0.25	NA	ECI1
Antigen Presentation Pathway	0.269	0.179	NA	HLA-A,HLA-E,HLA-G,NLRC5,PSMB5,PSMB8,PSMB9
Dolichyl-diphosphooligosaccharide Biosynthesis	0.264	0.2	NA	DPM2,DPM3
Chondroitin Sulfate Degradation (Metazoa)	0.26	0.188	NA	CEMIP2,HEXA,HYAL2
MIF-mediated Glucocorticoid Regulation	0.249	0.176	2.449	LY96,MAPK3,NFKB2,NFKBIB,RELA,TLR4
Ubiquinol-10 Biosynthesis (Eukaryotic)	0.226	0.176	NA	BCKDHA,ECHDC1,MICAL2
Purine Nucleotides De Novo Biosynthesis II	0.223	0.182	NA	ADSL,ADSS
Creatine-phosphate Biosynthesis	0.209	0.2	NA	CKB
2-ketoglutarate Dehydrogenase Complex	0.209	0.2	NA	OGDH
Tetrahydrofolate Salvage from 5,10-methenyltetrahydrofolate	0.209	0.2	NA	MTHFD2L
Tetrapyrrole Biosynthesis II	0.209	0.2	NA	HMBS
CMP-N-acetylneuraminate Biosynthesis I (Eukaryotes)	0.209	0.2	NA	NAGK
Eumelanin Biosynthesis	0.209	0.2	NA	DDT
Lysine Degradation II	0.209	0.2	NA	ALDH7A1
Lysine Degradation V	0.209	0.2	NA	ALDH7A1
2-oxobutanoate Degradation I	0.209	0.2	NA	MCEE
Citrulline-Nitric Oxide Cycle	0.209	0.2	NA	ASL
Circadian Rhythm Signaling	0	0.0909	NA	ARNTL,CREB1,CREBBP
Synaptic Long Term Depression	0	0.171	3.651	CACNA1F,GNA12,GNAI2,GNAQ,HRAS,IGF1,ITPR1,ITPR3,MAP2K2,MAPK3,NRAS,NT5C,PLA2G16,PLA2G7,PLCB3,PPP2CA,PPP2R1A,PPP2R1B,PPP2R5D,PRKCB,PRKCD,PRKCH,PRKCI,PTPA,RAF1,RALA,RALB,RAP1B,RAP2A,RAP2B,RRAS,SMARCC2
Coagulation System	0	0.0571	NA	F13A1,THBD
Hepatic Fibrosis / Hepatic Stellate Cell Activation	0	0.172	NA	BAMBI,BAX,CD40,COL4A3BP,CXCL3,CXCR3,ECE1,EDNRB,FAS,HGF,IFNAR1,IFNGR2,IGF1,IGFBP4,IL1B,IL4R,LY96,MMP2,MMP9,MYH9,MYL2,MYL6,MYL6B,NFKB2,PDGFC,RELA,SMAD4,STAT1,TLR4,TNFRSF1A,TNFRSF1B,VEGFB
FXR/RXR Activation	0	0.151	NA	ABCB4,AKT1,AKT2,APOE,CREBBP,CYP27A1,FASN,IL18,IL1B,IL1RN,NR1H3,PCYOX1,PLTP,PPARG,RARA,RXRA,SERPINF1,SLC4A2,TF
Role of Cytokines in Mediating Communication between Immune Cells	0	0.0926	NA	IL15,IL18,IL1B,IL1RN,IL2
Cellular Effects of Sildenafil (Viagra)	0	0.168	NA	ACTB,ACTG1,ADCY3,ADCY7,Calm1 (includes others),ITPR1,ITPR3,KCNN4,MYH9,MYL12A,MYL12B,MYL2,MYL6,MYL6B,PDE4A,PDE4B,PLCB3,PRKACA,PRKACB,PRKAG2,PRKAR2A,PRKAR2B
Factors Promoting Cardiogenesis in Vertebrates	0	0.151	NA	AXIN1,BMP2,LRP5,LRP6,MAPK14,MYL2,PRKCB,PRKCD,PRKCH,PRKCI,SMAD1,SMAD4,TCF4,TCF7L2
Cardiomyocyte Differentiation via BMP Receptors	0	0.15	NA	BMP2,MYL2,SMAD4
Human Embryonic Stem Cell Pluripotency	0	0.125	NA	AKT1,AKT2,AXIN1,BMP2,GSK3A,PDGFC,PIK3C3,PIK3CA,PIK3CD,PIK3CG,PIK3R4,S1PR1,S1PR2,SMAD1,SMAD4,TCF4,TCF7L2
Basal Cell Carcinoma Signaling	0	0.0822	2	AXIN1,BMP2,DVL2,TCF4,TCF7L2,TP53
Allograft Rejection Signaling	0	0.128	NA	CD28,CD40,CD80,FAS,FCER1G,H2-T10,H2-T22,HLA-A,HLA-E,HLA-G,IL2
Atherosclerosis Signaling	0	0.161	NA	APOE,CCR2,CD36,CD40,CXCR4,IL18,IL1B,IL1RN,ITGA4,LYZ,MMP9,MSR1,NFKB2,PCYOX1,PDGFC,PLA2G16,PLA2G7,RELA,S100A8,TNFSF12
B Cell Development	0	0.111	NA	CD40,CD80,HLA-A,IL7R
Neuroprotective Role of THOP1 in Alzheimer's Disease	0	0.138	-1.265	APP,CREB1,ECE1,ECE2,HLA-A,HLA-E,HLA-G,MMP9,PREP,PRKACA,PRKACB,PRKAG2,PRKAR2A,PRKAR2B,PRTN3,THOP1
Role of Wnt/GSK-3β Signaling in the Pathogenesis of Influenza	0	0.115	NA	AXIN1,CSNK1G2,DVL2,IFNAR1,NCOA1,NCOA3,NCOA4,TCF4,TCF7L2
Role of Lipids/Lipid Rafts in the Pathogenesis of Influenza	0	0.087	NA	IFNAR1,RSAD2
Role of Hypercytokinemia/hyperchemokinemia in the Pathogenesis of Influenza	0	0.116	NA	CCR1,IL15,IL18,IL1B,IL1RN
Antiproliferative Role of TOB in T Cell Signaling	0	0.154	NA	CDC34,IL2,SKP1,SMAD4
OX40 Signaling Pathway	0	0.122	1.633	FCER1G,H2-T10,H2-T22,HLA-A,HLA-E,HLA-G,IL2,JUN,NFKB2,NFKBIB,RELA
Extrinsic Prothrombin Activation Pathway	0	0.125	NA	F13A1,THBD
Intrinsic Prothrombin Activation Pathway	0	0.0476	NA	F13A1,THBD
Cell Cycle Control of Chromosomal Replication	0	0.125	NA	CDK10,CDK16,CDK4,CDK5,CDK7,CDK9,RPA3
Mismatch Repair in Eukaryotes	0	0.0625	NA	RFC2
DNA Double-Strand Break Repair by Homologous Recombination	0	0.143	NA	ABL1,NBN
Role of IL-17A in Psoriasis	0	0.154	NA	CXCL3,S100A8
Differential Regulation of Cytokine Production in Macrophages and T Helper Cells by IL-17A and IL-17F	0	0.0556	NA	IL1B
Differential Regulation of Cytokine Production in Intestinal Epithelial Cells by IL-17A and IL-17F	0	0.0435	NA	IL1B
Telomere Extension by Telomerase	0	0.133	NA	HNRNPA2B1,NBN
Hematopoiesis from Pluripotent Stem Cells	0	0.0408	NA	FCER1G,IL2
Hematopoiesis from Multipotent Stem Cells	0	0.167	NA	IL15,IL2
Transcriptional Regulatory Network in Embryonic Stem Cells	0	0.111	NA	H3F3A/H3F3B,HIST1H4I,HIST4H4,REST,SMARCAD1,STAT3
nNOS Signaling in Skeletal Muscle Cells	0	0.0488	NA	CACNA1F,Calm1 (includes others)
Estrogen-mediated S-phase Entry	0	0.154	NA	CDK4,E2F1,E2F4,TFDP1
Heparan Sulfate Biosynthesis	0	0.108	3	B3GAT3,EXT1,GLCE,HS6ST1,NDST1,NDST2,PNPLA7,PRDX6,XYLT2
NAD Biosynthesis from 2-amino-3-carboxymuconate Semialdehyde	0	0.143	NA	ABL1
Fatty Acid Activation	0	0.154	NA	ACSL5,SLC27A1
Bupropion Degradation	0	0.04	NA	POR
Sphingosine and Sphingosine-1-phosphate Metabolism	0	0.125	NA	SGPP1
Retinoate Biosynthesis I	0	0.147	2.236	Akr1b10,AKR1B10,BMP2,DHRS3,DHRS4
Glucose and Glucose-1-phosphate Degradation	0	0.125	NA	PGM2
Thyroid Hormone Metabolism II (via Conjugation and/or Degradation)	0	0.0526	NA	B3GAT3,Sult1a1
NAD biosynthesis II (from tryptophan)	0	0.0714	NA	ABL1
Nicotine Degradation III	0	0.0357	NA	B3GAT3,POR
Prostanoid Biosynthesis	0	0.111	NA	PTGES3
Heparan Sulfate Biosynthesis (Late Stages)	0	0.0921	2.646	EXT1,GLCE,HS6ST1,NDST1,NDST2,PNPLA7,PRDX6
Androgen Biosynthesis	0	0.0714	NA	SRD5A3
Superpathway of Citrulline Metabolism	0	0.133	NA	ASL,OAT
Urea Cycle	0	0.167	NA	ASL
The Visual Cycle	0	0.15	NA	Akr1b10,AKR1B10,DHRS3
Melatonin Degradation I	0	0.05	NA	B3GAT3,POR,Sult1a1
Triacylglycerol Degradation	0	0.0962	2.236	NDST1,NDST2,PNPLA2,PNPLA7,PRDX6
Phospholipases	0	0.0984	2.449	HMOX1,PLA2G16,PLA2G7,PLCB3,PLD2,PLD4
Estrogen Biosynthesis	0	0.122	2.236	DHRS11,HSD17B10,HSD17B12,HSD17B4,POR
Oleate Biosynthesis II (Animals)	0	0.154	NA	CYB5A,FADS1
Histidine Degradation III	0	0.125	NA	MTHFD2L
Chondroitin Sulfate Biosynthesis	0	0.0893	2.236	B3GAT3,HS6ST1,NDST1,NDST2,XYLT2
Dermatan Sulfate Biosynthesis	0	0.119	2.646	B3GAT3,CHST14,DSE,HS6ST1,NDST1,NDST2,XYLT2
Pentose Phosphate Pathway (Non-oxidative Branch)	0	0.167	NA	TALDO1
Cholesterol Biosynthesis I	0	0.0769	NA	LBR
Acetyl-CoA Biosynthesis I (Pyruvate Dehydrogenase Complex)	0	0.143	NA	PDHA1
Dermatan Sulfate Biosynthesis (Late Stages)	0	0.109	2.236	CHST14,DSE,HS6ST1,NDST1,NDST2
Glycine Cleavage Complex	0	0.167	NA	GCSH
Nicotine Degradation II	0	0.0462	NA	B3GAT3,FMO5,POR
Citrulline Biosynthesis	0	0.111	NA	OAT
Mitochondrial L-carnitine Shuttle Pathway	0	0.118	NA	ACSL5,SLC27A1
Serotonin Degradation	0	0.164	3.317	AKR1A1,ALDH1B1,ALDH2,ALDH3B1,ALDH4A1,ALDH7A1,ALDH9A1,B3GAT3,DHRS4,MAOA,Sult1a1
Phenylalanine Degradation IV (Mammalian, via Side Chain)	0	0.143	NA	ALDH2,MAOA
Bile Acid Biosynthesis, Neutral Pathway	0	0.154	NA	CYP27A1,SCP2
Retinol Biosynthesis	0	0.119	2	Akr1b10,AKR1B10,DHRS3,ESD,PNPLA2
Triacylglycerol Biosynthesis	0	0.171	2.646	ABHD5,AGPAT2,CRLS1,LIPT2,LPIN2,PLPP2,PLPPR3
Glycolysis I	0	0.0385	NA	ALDOC
Cholesterol Biosynthesis II (via 24,25-dihydrolanosterol)	0	0.0769	NA	LBR
Gluconeogenesis I	0	0.115	NA	ALDOC,MDH1,MDH2
Chondroitin Sulfate Biosynthesis (Late Stages)	0	0.0625	NA	HS6ST1,NDST1,NDST2
Zymosterol Biosynthesis	0	0.167	NA	LBR
Cholesterol Biosynthesis III (via Desmosterol)	0	0.0769	NA	LBR
Superpathway of Melatonin Degradation	0	0.0615	2	B3GAT3,MAOA,POR,Sult1a1
Histidine Degradation VI	0	0.0667	NA	MICAL2
Pregnenolone Biosynthesis	0	0.154	NA	CYP27A1,MICAL2
Acetone Degradation I (to Methylglyoxal)	0	0.1	NA	DHRS11,POR,PRXL2B
NAD Biosynthesis III	0	0.167	NA	NAMPT
GDP-glucose Biosynthesis	0	0.143	NA	PGM2
Sphingomyelin Metabolism	0	0.125	NA	SMPD2
Lactose Degradation III	0	0.167	NA	PSAP
Superpathway of Cholesterol Biosynthesis	0	0.143	2	ACAT1,ACAT2,LBR,PMVK
Inhibition of Matrix Metalloproteases	0	0.154	-2.449	MMP14,MMP19,MMP2,MMP27,MMP8,MMP9
Agranulocyte Adhesion and Diapedesis	0	0.172	NA	ACTB,ACTG1,C5AR1,CCL24,Ccl7,Ccl8,Ccl9,CXCL14,CXCL16,CXCL3,CXCR4,EZR,GNAI2,IL18,IL1B,IL1RN,ITGA4,ITGA6,MMP14,MMP19,MMP2,MMP27,MMP8,MMP9,MYH9,MYL2,MYL6,MYL6B,PECAM1,PF4,Ppbp,SDC4,TNFRSF1A
Granulocyte Adhesion and Diapedesis	0	0.173	NA	C5AR1,CCL24,Ccl7,Ccl8,Ccl9,CXCL14,CXCL16,CXCL3,CXCR4,EZR,FPR1,FPR2,GNAI2,IL18,IL1B,IL1RN,ITGA4,ITGA6,ITGAL,MMP14,MMP19,MMP2,MMP27,MMP8,MMP9,PECAM1,PF4,Ppbp,SDC4,TNFRSF1A,TNFRSF1B
Sperm Motility	0	0.154	4.359	AATK,ABL1,BTK,Calm1 (includes others),CLK3,CSK,DYRK1A,FER,FES,HCK,ITPR1,ITPR3,JAK1,MAP2K3,MAP2K6,MAP3K11,PDE4A,PDE4B,PLA2G16,PLA2G7,PLCB3,PRKACA,PRKACB,PRKAG2,PRKAR2A,PRKAR2B,PRKCB,PRKCD,PRKCH,PRKCI,SLC16A10,SYK,TWF1,TYK2
PCP pathway	0	0.082	2.236	DVL2,EFNB1,JUN,PFN1,RAC1
GABA Receptor Signaling	0	0.126	NA	ADCY3,ADCY7,ALDH9A1,AP1B1,AP1G2,AP2A2,AP2M1,AP2S1,CACNA1F,GABARAP,KCNN4,Ubb
Serotonin Receptor Signaling	0	0.14	NA	ADCY3,ADCY7,MAOA,PTS,QDPR,SPR
Phototransduction Pathway	0	0.132	NA	GNB1,OPN3,PRKACA,PRKACB,PRKAG2,PRKAR2A,PRKAR2B
Glutamate Receptor Signaling	0	0.0877	NA	Calm1 (includes others),GNB1,GNG11,GNG2,HOMER3
GPCR-Mediated Integration of Enteroendocrine Signaling Exemplified by an L Cell	0	0.164	1.732	ADCY3,ADCY7,GNAI2,GNAQ,ITPR1,ITPR3,PLCB3,PRKACA,PRKACB,PRKAG2,PRKAR2A,PRKAR2B
SPINK1 Pancreatic Cancer Pathway	0	0.0667	-2	CELA1,CPE,CPQ,CTSB
Apelin Liver Signaling Pathway	0	0.0769	NA	FAS,GSK3A
Apelin Cardiac Fibroblast Signaling Pathway	0	0.174	2	AKT1,AKT2,PRKAA1,PRKAG2
Calcium Signaling	0	0.175	4.6	ATP2A2,ATP2B1,CACNA1F,Calm1 (includes others),CAMK1D,CAMKK1,CHP1,CREB1,CREBBP,HDAC1,HDAC2,HDAC3,ITPR1,ITPR3,LETM1,MAPK3,MYH9,MYL2,MYL6,MYL6B,NFATC1,NFATC2,NFATC3,PPP3CA,PPP3CB,PRKACA,PRKACB,PRKAG2,PRKAR2A,PRKAR2B,RAP1B,RAP2A,RAP2B,SLC8B1,Tpm1,TPM3
Complement System	0	0.0811	NA	C1QB,C3AR1,C5AR1
Eicosanoid Signaling	0	0.109	2	ALOX5AP,CYSLTR1,DPEP2,FPR2,PLA2G16,PLA2G7,PTGER2

## Sheet: DOWN in in vitro
Ingenuity Canonical Pathways	-log(p-value)	Ratio	z-score	Molecules
EIF2 Signaling	8.22	0.151	-3.138	ATF3,ATF4,BCL2,DDIT3,EIF3J,FAU,MRAS,MYC,PIK3CB,PPP1R15A,RPL10,RPL10A,RPL12,RPL13,RPL13A,RPL17,RPL18,RPL24,RPL27,RPL27A,RPL31,Rpl39l,RPL5,RPL6,RPL9,RPS12,RPS13,RPS23,RPS27A,RPS6,RPS7,RRAS2,TRIB3,VEGFA
B Cell Development	5.19	0.278	NA	CD79B,CD86,HLA-A,HLA-DMA,HLA-DMB,HLA-DOA,HLA-DOB,HLA-DQA1,HLA-DQB1,Ighd
Altered T Cell and B Cell Signaling in Rheumatoid Arthritis	5.11	0.178	NA	CD79B,CD86,CSF1,CXCL13,HLA-A,HLA-DMA,HLA-DMB,HLA-DOA,HLA-DOB,HLA-DQA1,HLA-DQB1,IL1A,IL6,Tlr12,TLR2,TNFRSF17
Th1 Pathway	5.02	0.154	-3.5	CD274,CD86,HAVCR2,HLA-A,HLA-DMA,HLA-DMB,HLA-DOA,HLA-DOB,HLA-DQA1,HLA-DQB1,ICAM1,ICOSLG/LOC102723996,IL27,IL6,ITGB2,NFIL3,NOTCH4,PIK3CB,SOCS3
STAT3 Pathway	4.43	0.141	-2.887	BCL2,BMPR1A,CDKN1A,IL13RA1,IL15RA,IL18RAP,IL1A,IL1R2,IL1RL2,IL6ST,MAP3K9,MRAS,MYC,PDGFB,RRAS2,SOCS3,TGFA,TGFBR1,VEGFA
Graft-versus-Host Disease Signaling	4.01	0.208	NA	CD86,HLA-A,HLA-DMA,HLA-DMB,HLA-DOA,HLA-DOB,HLA-DQA1,HLA-DQB1,IL1A,IL6
Dendritic Cell Maturation	3.94	0.12	-4.583	ATF4,CD83,CD86,FSCN1,HLA-A,HLA-DMA,HLA-DMB,HLA-DOA,HLA-DOB,HLA-DQA1,HLA-DQB1,ICAM1,IL1A,IL1RL2,IL6,LEPR,PIK3CB,PLCB2,PLCL1,PLCL2,TLR2,TREM2
Th1 and Th2 Activation Pathway	3.88	0.121	NA	CD274,CD86,HAVCR2,HLA-A,HLA-DMA,HLA-DMB,HLA-DOA,HLA-DOB,HLA-DQA1,HLA-DQB1,ICAM1,ICOSLG/LOC102723996,IL27,IL6,ITGB2,NFIL3,NOTCH4,PIK3CB,SOCS3,TGFBR1,TSLP
Hereditary Breast Cancer Signaling	3.72	0.129	NA	ATR,BARD1,BLM,BRCA1,BRCA2,CDK6,CDKN1A,CHEK1,FANCB,FANCF,GADD45B,GADD45G,HDAC11,MRAS,PIK3CB,RPS27A,RRAS2,SLC19A1
Role of Macrophages, Fibroblasts and Endothelial Cells in Rheumatoid Arthritis	3.71	0.099	NA	ATF4,CAMK2B,CCL2,CSF1,FN1,FZD4,ICAM1,IL18RAP,IL1A,IL1R2,IL1RL2,IL6,IL6ST,IRAK2,LRP1,MIF,MRAS,MYC,PDGFA,PDGFB,PIK3CB,PLCB2,PLCL1,PLCL2,PRKCA,RRAS2,SMO,SOCS3,Tlr12,TLR2,VEGFA
GADD45 Signaling	3.65	0.316	NA	ATR,BRCA1,CCNE2,CDKN1A,GADD45B,GADD45G
T Helper Cell Differentiation	3.65	0.164	NA	CD86,HLA-A,HLA-DMA,HLA-DMB,HLA-DOA,HLA-DOB,HLA-DQA1,HLA-DQB1,ICOSLG/LOC102723996,IL6,IL6ST,TGFBR1
TREM1 Signaling	3.53	0.16	-3.464	CCL2,CD83,CD86,ICAM1,IL6,ITGAX,ITGB1,LAT2,Naip1 (includes others),NLRP3,Tlr12,TLR2
Cardiac Hypertrophy Signaling (Enhanced)	3.46	0.0862	-6.008	ADRB1,ATF6,CACNA1A,CACNA1S,CAMK2B,CLCF1,EDN1,FGF11,FGF13,FZD4,GDE1,HDAC11,HSPB3,IL13RA1,IL15RA,IL18RAP,IL1A,IL1R2,IL1RL2,IL6,IL6ST,ITGB1,ITPR2,MAP3K9,MEF2A,MRAS,MYC,NPR1,PDE2A,PDE3B,PDE8B,PDK1,PIK3CB,PLCB2,PLCL1,PLCL2,PRKCA,RPS6,RRAS2,SMO,TGFBR1,TNFSF10
Hepatic Fibrosis / Hepatic Stellate Cell Activation	3.44	0.113	NA	BCL2,CCL2,COL15A1,COL27A1,CSF1,EDN1,FN1,ICAM1,IL18RAP,IL1A,IL1R2,IL1RL2,IL6,LEPR,PDGFA,PDGFB,SERPINE1,SMAD7,TGFA,TGFBR1,VEGFA
Neuroinflammation Signaling Pathway	3.31	0.0963	-4.707	ATF4,BCL2,CCL2,CD86,CX3CR1,CXCL10,GABBR1,HLA-A,HLA-DMA,HLA-DMB,HLA-DOA,HLA-DOB,HLA-DQA1,HLA-DQB1,ICAM1,IL6,IRAK2,NAIP,Naip1 (includes others),NLRP3,PIK3CB,PLA2G12A,S100B,SLC1A3,TGFBR1,TICAM2,Tlr12,TLR2,TREM2
Role of BRCA1 in DNA Damage Response	3.27	0.15	-2.333	ABRAXAS1,ATR,BARD1,BLM,BRCA1,BRCA2,CDKN1A,CHEK1,FANCB,FANCF,RBL1,SLC19A1
tRNA Charging	3.27	0.205	-2.828	AARS,CARS,EPRS,GARS,LARS,MARS,SARS,YARS
Granulocyte Adhesion and Diapedesis	3.25	0.112	NA	2610528A11Rik,CCL2,CCL3L3,CCL4,CSF3R,CXCL10,CXCL13,HRH2,ICAM1,IL18RAP,IL1A,IL1R2,IL1RL2,ITGAM,ITGB1,ITGB2,ITGB3,JAM3,MMP12,SELPLG
Renal Cell Carcinoma Signaling	3.22	0.148	-2	EGLN3,ETS1,HIF1A,MRAS,PDGFB,PIK3CB,RPS27A,RRAS2,SLC2A1,TGFA,VEGFA,VHL
LXR/RXR Activation	3.03	0.124	0.905	ABCG1,C4A/C4B,CCL2,CYP51A1,IL18RAP,IL1A,IL1R2,IL1RL2,IL6,LPL,MLXIPL,MYLIP,PON3,RXRG,TTR
T Cell Exhaustion Signaling Pathway	2.93	0.108	-1.897	CD274,CD86,HAVCR2,HLA-A,HLA-DMA,HLA-DMB,HLA-DOA,HLA-DOB,HLA-DQA1,HLA-DQB1,IL6,LAG3,MRAS,PDCD1,PDK1,PIK3CB,RRAS2,TGFBR1,VEGFA
Th2 Pathway	2.88	0.116	-1.89	CD86,HLA-A,HLA-DMA,HLA-DMB,HLA-DOA,HLA-DOB,HLA-DQA1,HLA-DQB1,ICAM1,ICOSLG/LOC102723996,ITGB2,NOTCH4,PIK3CB,SOCS3,TGFBR1,TSLP
Phagosome Formation	2.85	0.119	NA	FN1,ITGAM,ITGAX,ITGB1,ITGB2,MRC2,PIK3CB,PLCB2,PLCL1,PLCL2,PRKCA,RHOB,RHOV,Tlr12,TLR2
Unfolded protein response	2.8	0.161	NA	ATF4,ATF6,BCL2,DDIT3,EDEM1,HSPA14,Hspa1b,P4HB,PPP1R15A
Aryl Hydrocarbon Receptor Signaling	2.72	0.112	-1.387	ALDH18A1,ATR,CCNE2,CDK6,CDKN1A,CDKN1B,CHEK1,CTSD,GSTP1,HSPB3,IL1A,IL6,MYC,NRIP1,RBL1,RXRG
Nur77 Signaling in T Lymphocytes	2.64	0.153	NA	BCL2,CD86,HLA-A,HLA-DMA,HLA-DMB,HLA-DOA,HLA-DOB,HLA-DQA1,HLA-DQB1
Autoimmune Thyroid Disease Signaling	2.59	0.163	NA	CD86,HLA-A,HLA-DMA,HLA-DMB,HLA-DOA,HLA-DOB,HLA-DQA1,HLA-DQB1
Role of Tissue Factor in Cancer	2.58	0.116	NA	CSF1,EGR1,FGR,HBEGF,ITGB1,ITGB3,MRAS,P4HB,PIK3CB,PLAUR,PRKCA,RRAS2,VEGFA,YES1
Communication between Innate and Adaptive Immune Cells	2.57	0.125	NA	CCL3L3,CCL4,CD79B,CD83,CD86,CXCL10,HLA-A,IL1A,IL6,Tlr12,TLR2,TNFRSF17
Antigen Presentation Pathway	2.57	0.179	NA	HLA-A,HLA-DMA,HLA-DMB,HLA-DOA,HLA-DOB,HLA-DQA1,HLA-DQB1
HER-2 Signaling in Breast Cancer	2.52	0.129	NA	CCNE2,CDK6,CDKN1A,CDKN1B,ITGB1,ITGB2,ITGB3,MRAS,PIK3CB,PRKCA,RRAS2
IL-4 Signaling	2.47	0.128	NA	HLA-A,HLA-DMA,HLA-DMB,HLA-DOA,HLA-DOB,HLA-DQA1,HLA-DQB1,IL13RA1,MRAS,PIK3CB,RRAS2
PI3K Signaling in B Lymphocytes	2.46	0.109	-3.464	ATF3,ATF4,ATF6,CAMK2B,CD180,CD79B,CD81,ITPR2,MRAS,PIK3CB,PLCB2,PLCL1,PLCL2,PLEKHA1,RRAS2
iCOS-iCOSL Signaling in T Helper Cells	2.45	0.116	-3.162	CAMK2B,CD86,HLA-A,HLA-DMA,HLA-DMB,HLA-DOA,HLA-DOB,HLA-DQA1,HLA-DQB1,ICOSLG/LOC102723996,ITPR2,PIK3CB,PLEKHA1
Glioblastoma Multiforme Signaling	2.44	0.102	-3	CDK6,CDKN1A,CDKN1B,FZD4,ITPR2,MRAS,MYC,PDGFA,PDGFB,PIK3CB,PLCB2,PLCL1,PLCL2,RHOB,RHOV,RRAS2,SMO
Superpathway of Serine and Glycine Biosynthesis I	2.44	0.429	NA	PHGDH,PSAT1,SHMT2
HIF1α Signaling	2.38	0.114	NA	EDN1,EGLN3,HIF1A,LDHB,MMP12,MRAS,PIK3CB,RRAS2,SLC2A1,SLC2A3,SLC2A5,VEGFA,VHL
Crosstalk between Dendritic Cells and Natural Killer Cells	2.36	0.124	NA	CAMK2B,CD83,CD86,FSCN1,HLA-A,IL15RA,IL6,NECTIN2,TLN2,TNFSF10,TREM2
Macropinocytosis Signaling	2.35	0.13	-2.236	CSF1,ITGB1,ITGB2,ITGB3,MRAS,PDGFA,PDGFB,PIK3CB,PRKCA,RRAS2
Calcium-induced T Lymphocyte Apoptosis	2.3	0.136	-3	HLA-A,HLA-DMA,HLA-DMB,HLA-DOA,HLA-DOB,HLA-DQA1,HLA-DQB1,ITPR2,PRKCA
Reelin Signaling in Neurons	2.27	0.127	NA	APBB1,CDK5R1,FGR,ITGB1,ITGB2,ITGB3,MAP3K9,MAPK8IP3,PIK3CB,YES1
Cell Cycle: G1/S Checkpoint Regulation	2.26	0.134	-0.333	ATR,CCNE2,CDK6,CDKN1A,CDKN1B,HDAC11,MYC,RBL1,RPL5
p38 MAPK Signaling	2.25	0.11	-3.051	ATF4,DDIT3,DUSP10,HSPB3,IL18RAP,IL1A,IL1R2,IL1RL2,IRAK2,MEF2A,MYC,PLA2G12A,TGFBR1
Estrogen-mediated S-phase Entry	2.09	0.192	0.447	CCNE2,CDKN1A,CDKN1B,MYC,RBL1
Folate Transformations I	2.09	0.333	NA	MTHFD1L,MTHFD2,SHMT2
ATM Signaling	2.08	0.113	-1.89	ATF4,ATR,BLM,BRCA1,CBX5,CDKN1A,CHEK1,GADD45B,GADD45G,HERC2,ZEB1
Atherosclerosis Signaling	2.08	0.105	NA	ALOX5,CCL2,CSF1,ICAM1,IL1A,IL6,ITGB2,LPL,PDGFA,PDGFB,PLA2G12A,SELPLG,TNFRSF12A
mTOR Signaling	2.06	0.09	-3	DDIT4,EIF3J,FAU,HIF1A,MRAS,PIK3CB,PRKCA,PRR5L,RHOB,RHOV,RPS12,RPS13,RPS23,RPS27A,RPS6,RPS7,RPTOR,RRAS2,VEGFA
Role of NFAT in Regulation of the Immune Response	2.05	0.0934	-3.873	CD79B,CD86,CSNK1E,GNG10,HLA-A,HLA-DMA,HLA-DMB,HLA-DOA,HLA-DOB,HLA-DQA1,HLA-DQB1,ITPR2,MEF2A,MRAS,PIK3CB,PLCB2,RRAS2
Complement System	2.05	0.162	NA	C4A/C4B,CFB,CFH,ITGAM,ITGAX,ITGB2
p53 Signaling	2.05	0.112	0	ATR,BCL2,BRCA1,CDKN1A,CHEK1,GADD45B,GADD45G,HIF1A,PERP,PIK3CB,SERPINE2
Osteoarthritis Pathway	2.02	0.0892	-1.147	ANKH,ATF4,BMPR1A,DDIT4,FN1,FZD4,HES1,HIF1A,IL18RAP,IL1R2,IL1RL2,ITGB1,LRP1,MMP12,SMAD7,SMO,TGFBR1,TLR2,VEGFA
Autophagy	2	0.131	NA	ATG9A,BCL2,CTSA,CTSD,CTSF,CTSV,CTSZ,MAP1LC3A
IL-8 Signaling	1.98	0.09	-4	BCL2,GNG10,HBEGF,ICAM1,IRAK2,ITGAM,ITGAX,ITGB2,ITGB3,MRAS,PIK3CB,PLCB2,PRKCA,RAB11FIP2,RHOB,RHOV,RRAS2,VEGFA
Non-Small Cell Lung Cancer Signaling	1.98	0.122	-2.646	CDK6,ITPR2,MRAS,PIK3CB,PRKCA,RASSF1,RRAS2,RXRG,TGFA
PKCθ Signaling in T Lymphocytes	1.98	0.0962	-3.606	CACNA1A,CACNA1S,CAMK2B,CD86,HLA-A,HLA-DMA,HLA-DMB,HLA-DOA,HLA-DOB,HLA-DQA1,HLA-DQB1,MAP3K9,MRAS,PIK3CB,RRAS2
Molecular Mechanisms of Cancer	1.92	0.0765	NA	ATR,BCL2,BMP1,BMPR1A,BRCA1,CAMK2B,CCNE2,CDK6,CDK8,CDKN1A,CDKN1B,CHEK1,FZD4,HIF1A,ITGB1,LRP1,MRAS,MYC,NAIP,Naip1 (includes others),PIK3CB,PLCB2,PRKCA,RBL1,RHOB,RHOV,RRAS2,SMAD7,SMO,TGFBR1
Arsenate Detoxification I (Glutaredoxin)	1.86	0.5	NA	AS3MT,PNP
Proline Biosynthesis I	1.86	0.5	NA	ALDH18A1,PYCR1
VDR/RXR Activation	1.84	0.115	-0.447	CDKN1A,CDKN1B,CXCL10,HES1,IGFBP6,KLF4,PDGFA,PRKCA,RXRG
PD-1, PD-L1 cancer immunotherapy pathway	1.78	0.103	1.508	CD274,CDKN1B,HLA-A,HLA-DMA,HLA-DMB,HLA-DOA,HLA-DOB,HLA-DQA1,HLA-DQB1,PDCD1,PIK3CB
Neuregulin Signaling	1.69	0.104	-2.333	CDK5R1,CDKN1B,HBEGF,ITGB1,MRAS,MYC,PRKCA,RPS6,RRAS2,TGFA
Role of NFAT in Cardiac Hypertrophy	1.69	0.0837	-4	CACNA1A,CACNA1S,CAMK2B,GNG10,HDAC11,IL6,IL6ST,ITPR2,MEF2A,MRAS,PIK3CB,PLCB2,PLCL1,PLCL2,PRKCA,RRAS2,SLC8A1,TGFBR1
Pyrimidine Deoxyribonucleotides De Novo Biosynthesis I	1.67	0.182	-2	AK1,NME3,RRM2,TYMS
Glioma Signaling	1.67	0.0991	-2.828	CAMK2B,CDK6,CDKN1A,MRAS,PDGFA,PDGFB,PIK3CB,PRKCA,RBL1,RRAS2,TGFA
Tetrahydrofolate Salvage from 5,10-methenyltetrahydrofolate	1.66	0.4	NA	MTHFD1L,MTHFD2
Serine Biosynthesis	1.66	0.4	NA	PHGDH,PSAT1
dTMP De Novo Biosynthesis	1.66	0.4	NA	SHMT2,TYMS
Folate Polyglutamylation	1.66	0.4	NA	MTHFD1L,SHMT2
IL-6 Signaling	1.65	0.0952	-2.887	HSPB3,IL18RAP,IL1A,IL1R2,IL1RL2,IL6,IL6ST,MRAS,PIK3CB,RRAS2,SOCS3,VEGFA
Cholesterol Biosynthesis I	1.63	0.231	NA	CYP51A1,DHCR7,SC5D
Cholesterol Biosynthesis II (via 24,25-dihydrolanosterol)	1.63	0.231	NA	CYP51A1,DHCR7,SC5D
Cholesterol Biosynthesis III (via Desmosterol)	1.63	0.231	NA	CYP51A1,DHCR7,SC5D
TR/RXR Activation	1.61	0.106	NA	ADRB1,HIF1A,PDE3B,PIK3CB,RXRG,SCARB1,SLC16A3,SLC2A1,THRSP
P2Y Purigenic Receptor Signaling Pathway	1.61	0.0938	-2.53	ATF4,GNG10,ITGB3,MRAS,MYC,P2RY12,PIK3CB,PLCB2,PLCL1,PLCL2,PRKCA,RRAS2
Differential Regulation of Cytokine Production in Intestinal Epithelial Cells by IL-17A and IL-17F	1.61	0.174	NA	CCL2,CCL4,IL1A,LCN2
MSP-RON Signaling Pathway	1.59	0.119	NA	CCL2,CSF1,ITGAM,ITGB2,KLK8,PIK3CB,TLR2
Nitric Oxide Signaling in the Cardiovascular System	1.59	0.1	-2.333	ADRB1,CACNA1A,CACNA1S,ITPR2,PDE2A,PDE3B,PIK3CB,PRKCA,SLC7A1,VEGFA
Aldosterone Signaling in Epithelial Cells	1.58	0.0881	-2.828	CRYAB,DNAJB4,HSPA13,HSPA14,HSPB3,ITPR2,PIK3CB,PLCB2,PLCL1,PLCL2,PRKCA,SGK1,SLC12A2,SMO
Endocannabinoid Cancer Inhibition Pathway	1.58	0.0903	-0.277	ATF3,ATF4,CCNE2,CDKN1A,CDKN1B,DDIT3,HIF1A,MYC,NUPR1,PIK3CB,RPTOR,TRIB3,VEGFA
Coagulation System	1.56	0.143	-0.447	F9,PLAU,PLAUR,PROS1,SERPINE1
Agranulocyte Adhesion and Diapedesis	1.54	0.0833	NA	2610528A11Rik,CCL2,CCL3L3,CCL4,CD34,CXCL10,CXCL13,FN1,ICAM1,IL1A,ITGB1,ITGB2,JAM3,MMP12,PODXL2,SELPLG
Glioma Invasiveness Signaling	1.5	0.107	-2.828	ITGB3,MRAS,PIK3CB,PLAU,PLAUR,RHOB,RHOV,RRAS2
Urea Cycle	1.49	0.333	NA	ARG1,ASS1
Arginine Degradation VI (Arginase 2 Pathway)	1.49	0.333	NA	ARG1,PYCR1
Glycogen Biosynthesis II (from UDP-D-Glucose)	1.49	0.333	NA	GBE1,GYS1
Wnt/Ca+ pathway	1.49	0.113	-2.646	ATF4,FZD4,PLCB2,PLCL1,PLCL2,PRKCA,SMO
Cell Cycle: G2/M DNA Damage Checkpoint Regulation	1.48	0.122	-1.633	ATR,BRCA1,CDKN1A,CHEK1,PKMYT1,TOP2A
Chronic Myeloid Leukemia Signaling	1.48	0.0962	NA	CDK6,CDKN1A,CDKN1B,HDAC11,MRAS,MYC,PIK3CB,RBL1,RRAS2,TGFBR1
Superpathway of Citrulline Metabolism	1.45	0.2	NA	ALDH18A1,ARG1,ASS1
Adrenomedullin signaling pathway	1.43	0.0808	-3.357	ADM,BCL2,CFH,HIF1A,IL1A,ITPR2,MRAS,NPR1,PIK3CB,PLCB2,PLCL1,PLCL2,RAMP2,RRAS2,RXRG,SLC39A7
Notch Signaling	1.42	0.132	NA	HES1,MAML3,MFNG,NOTCH4,NUMB
Prostate Cancer Signaling	1.42	0.0978	NA	ATF4,BCL2,CCNE2,CDKN1A,CDKN1B,GSTP1,MRAS,PIK3CB,RRAS2
Antiproliferative Role of Somatostatin Receptor 2	1.41	0.103	-0.447	CDKN1A,CDKN1B,GNG10,MRAS,NPR1,PIK3CB,RRAS2,SLC39A7
Iron homeostasis signaling pathway	1.41	0.0876	NA	ATP6V0A2,BMP1,BMPR1A,GDF15,HBB,HIF1A,IL6,LRP1,PDGFA,PDGFB,SLC39A14,SLC46A1
Chondroitin Sulfate Degradation (Metazoa)	1.38	0.188	NA	ARSB,GALNS,HEXB
Vitamin-C Transport	1.38	0.188	NA	SLC23A1,SLC2A1,SLC2A3
Triacylglycerol Degradation	1.37	0.115	-2.449	AARS,AARSD1,ABHD12,ABHD6,LPL,MGLL
Regulation of Cellular Mechanics by Calpain Protease	1.36	0.106	-2.236	CAPN3,CDK6,CDKN1B,ITGB1,MRAS,RRAS2,TLN2
α-Adrenergic Signaling	1.35	0.0947	-2.646	GNG10,GYS1,ITPR2,MRAS,PHKA2,PHKG1,PRKCA,RRAS2,SLC8A1
Role of Osteoblasts, Osteoclasts and Chondrocytes in Rheumatoid Arthritis	1.32	0.0769	NA	BCL2,BMP1,BMPR1A,CSF1,FZD4,IL18RAP,IL1A,IL1R2,IL1RL2,IL6,ITGB1,ITGB3,LRP1,NAIP,Naip1 (includes others),PIK3CB,SMO
Type I Diabetes Mellitus Signaling	1.32	0.0901	NA	BCL2,CD86,HLA-A,HLA-DMA,HLA-DMB,HLA-DOA,HLA-DOB,HLA-DQA1,HLA-DQB1,SOCS3
Xanthine and Xanthosine Salvage	1.31	1	NA	PNP
Asparagine Biosynthesis I	1.31	1	NA	ASNS
PPARα/RXRα Activation	1.3	0.0789	1.897	CKAP5,GPD1,IL18RAP,IL1R2,IL1RL2,IL6,LPL,MED12,MRAS,PLCB2,PLCL1,PLCL2,PRKCA,RRAS2,TGFBR1
G-Protein Coupled Receptor Signaling	1.3	0.0735	NA	ADORA1,ADORA3,ADRB1,ATF4,CAMK2B,GABBR1,GDE1,HCAR2,HRH2,LTB4R,MRAS,P2RY12,P2RY13,PDE2A,PDE3B,PDE8B,PIK3CB,PLCB2,PRKCA,RRAS2
Bladder Cancer Signaling	1.3	0.0928	-2.236	CDKN1A,FGF11,FGF13,MMP12,MRAS,MYC,RASSF1,RRAS2,VEGFA
Amyotrophic Lateral Sclerosis Signaling	1.27	0.0918	0.378	BCL2,CACNA1A,CACNA1S,CAPN3,NAIP,Naip1 (includes others),PIK3CB,SSR4,VEGFA
Pyrimidine Ribonucleotides Interconversion	1.26	0.119	-2.236	AK1,BLM,CTPS1,ENTPD6,NME3
Histidine Degradation III	1.25	0.25	NA	MTHFD1L,MTHFD2
Differential Regulation of Cytokine Production in Macrophages and T Helper Cells by IL-17A and IL-17F	1.25	0.167	NA	CCL2,CCL4,IL6
Cell Cycle Control of Chromosomal Replication	1.24	0.107	NA	CDC45,CDC7,CDK6,CDK8,DNA2,TOP2A
Oncostatin M Signaling	1.22	0.116	-2.236	CHI3L1,IL6ST,MRAS,PLAU,RRAS2
Role of Hypercytokinemia/hyperchemokinemia in the Pathogenesis of Influenza	1.22	0.116	NA	CCL2,CCL4,CXCL10,IL1A,IL6
Role of CHK Proteins in Cell Cycle Checkpoint Control	1.21	0.105	-2	ATR,BRCA1,CDKN1A,CHEK1,CLSPN,SLC19A1
Allograft Rejection Signaling	1.21	0.093	NA	CD86,HLA-A,HLA-DMA,HLA-DMB,HLA-DOA,HLA-DOB,HLA-DQA1,HLA-DQB1
Axonal Guidance Signaling	1.2	0.0657	NA	ABLIM1,ADAM10,ADAM15,ADAM28,Adam3,ADAMTS1,AFG3L2,BMP1,EPHA2,EPHB3,FZD4,GNG10,HERC2,ITGB1,LNPEP,MMP12,MRAS,PDGFA,PDGFB,PIK3CB,PLCB2,PLCL1,PLCL2,PRKCA,RGS3,RRAS2,SEMA4A,SEMA4G,SMO,SRGAP2,TUBB2B,VEGFA
Small Cell Lung Cancer Signaling	1.19	0.0972	-1	BCL2,CCNE2,CDK6,CDKN1B,MYC,PIK3CB,RXRG
ERK5 Signaling	1.19	0.0972	-2.646	ATF4,IL6ST,MEF2A,MRAS,MYC,RRAS2,SGK1
Pyrimidine Ribonucleotides De Novo Biosynthesis	1.19	0.114	-2.236	AK1,BLM,CTPS1,ENTPD6,NME3
DNA damage-induced 14-3-3σ Signaling	1.19	0.158	NA	ATR,BRCA1,CCNE2
Integrin Signaling	1.17	0.0744	-3.873	ARHGAP5,BCAR3,CAPN3,ITGAM,ITGAX,ITGB1,ITGB2,ITGB3,MRAS,PDGFB,PIK3CB,RHOB,RHOV,RRAS2,TLN2,TSPAN7
Adipogenesis pathway	1.17	0.0821	NA	BMPR1A,DDIT3,DGKD,EGR2,FZD4,GTF2H2,HDAC11,HIF1A,LPL,SAP18,SMO
Caveolar-mediated Endocytosis Signaling	1.16	0.0959	NA	HLA-A,ITGAM,ITGAX,ITGB1,ITGB2,ITGB3,PRKCA
NER Pathway	1.16	0.0874	-0.378	DNA2,ERCC5,ERCC6,GTF2H2,HIST1H4A,HIST1H4C,SLC19A1,TOP2A,UVSSA
Pathogenesis of Multiple Sclerosis	1.16	0.222	NA	CCL4,CXCL10
Citrulline Biosynthesis	1.16	0.222	NA	ALDH18A1,ARG1
Role of IL-17F in Allergic Inflammatory Airway Diseases	1.16	0.111	-2	ATF4,CCL2,CCL4,CXCL10,IL6
PPAR Signaling	1.14	0.0865	2.333	IL18RAP,IL1A,IL1R2,IL1RL2,MRAS,NRIP1,PDGFA,PDGFB,RRAS2
Human Embryonic Stem Cell Pluripotency	1.13	0.0809	NA	BMP1,BMPR1A,FZD4,LEFTY1,MRAS,PDGFA,PDGFB,PIK3CB,SMAD7,SMO,TGFBR1
SPINK1 Pancreatic Cancer Pathway	1.12	0.1	2.449	CPD,CPN1,CTSA,KLK8,MMP12,TGFBR1
CD28 Signaling in T Helper Cells	1.12	0.0826	NA	CD86,HLA-A,HLA-DMA,HLA-DMB,HLA-DOA,HLA-DOB,HLA-DQA1,HLA-DQB1,ITPR2,PIK3CB
OX40 Signaling Pathway	1.12	0.0889	NA	BCL2,HLA-A,HLA-DMA,HLA-DMB,HLA-DOA,HLA-DOB,HLA-DQA1,HLA-DQB1
Leptin Signaling in Obesity	1.11	0.0933	-1	LEPR,PDE3B,PIK3CB,PLCB2,PLCL1,PLCL2,SOCS3
Sperm Motility	1.09	0.0724	-3	DYRK4,EPHA2,EPHB3,FGR,ITPR2,MERTK,MRAS,NPR1,PDE2A,PLA2G12A,PLCB2,PLCL1,PLCL2,PRKCA,SLC12A2,YES1
Maturity Onset Diabetes of Young (MODY) Signaling	1.08	0.143	NA	CACNA1A,CACNA1S,GAPDH
Endoplasmic Reticulum Stress Pathway	1.08	0.143	NA	ATF4,ATF6,DDIT3
Glycine Betaine Degradation	1.07	0.2	NA	SARDH,SHMT2
Ovarian Cancer Signaling	1.06	0.0786	-2.236	BCL2,BRCA1,BRCA2,EDN1,FZD4,MRAS,PIK3CB,PTGS1,RRAS2,SMO,VEGFA
Germ Cell-Sertoli Cell Junction Signaling	1.06	0.0751	NA	EPN2,ITGB1,JUP,MAP3K9,MRAS,NECTIN2,PIK3CB,RHOB,RHOV,RRAS2,TGFBR1,TJP1,TUBB2B
Sirtuin Signaling Pathway	1.05	0.0685	0	ADAM10,ATG9A,GADD45B,GADD45G,HIF1A,Hist1h1e,LDHB,MAP1LC3A,MT-ATP6,MT-ND3,MT-ND4L,MYC,NDRG1,PAM16,PCK2,PDK1,PFKFB3,POLR1A,RPTOR,SLC2A1
Factors Promoting Cardiogenesis in Vertebrates	1.05	0.086	NA	BMP1,BMPR1A,CCNE2,FZD4,LRP1,PRKCA,SMO,TGFBR1
Role of MAPK Signaling in the Pathogenesis of Influenza	1.04	0.0897	NA	BCL2,CCL2,CXCL10,MRAS,PLA2G12A,PRKCA,RRAS2
Gαi Signaling	1.04	0.08	-3	ADORA1,ADORA3,GABBR1,GNG10,HCAR2,LTB4R,MRAS,P2RY12,P2RY13,RRAS2
NRF2-mediated Oxidative Stress Response	1.04	0.0733	-3	ATF4,DNAJA4,DNAJB4,EPHX1,FKBP5,GSTP1,HERPUD1,JUNB,MAFF,MRAS,PIK3CB,PRKCA,RRAS2,SCARB1
Regulation of eIF4 and p70S6K Signaling	1.03	0.0759	-2.236	EIF3J,FAU,ITGB1,MRAS,PIK3CB,RPS12,RPS13,RPS23,RPS27A,RPS6,RPS7,RRAS2
Protein Kinase A Signaling	1.03	0.0652	-1.46	ADD3,ATF4,CAMK2B,DUSP10,DUSP2,EPM2A,GDE1,GNG10,GYS1,Hist1h1e,ITPR2,KDELR3,PDE2A,PDE3B,PDE8B,PHKA2,PHKG1,PLCB2,PLCL1,PLCL2,PRKCA,PTPRA,PTPRM,SMO,TGFBR1,TNNI2
Pancreatic Adenocarcinoma Signaling	1.03	0.0818	-2.449	BCL2,BRCA2,CDKN1A,CDKN1B,HBEGF,PIK3CB,TGFA,TGFBR1,VEGFA
Paxillin Signaling	1.03	0.0818	-2.236	ITGAM,ITGAX,ITGB1,ITGB2,ITGB3,MRAS,PIK3CB,RRAS2,TLN2
PTEN Signaling	1.03	0.0794	1.897	BCL2,BMPR1A,CDKN1A,CDKN1B,ITGB1,MAGI1,MRAS,PIK3CB,RRAS2,TGFBR1
Guanine and Guanosine Salvage I	1.02	0.5	NA	PNP
Spermine Biosynthesis	1.02	0.5	NA	AMD1
Spermidine Biosynthesis I	1.02	0.5	NA	AMD1
Adenine and Adenosine Salvage I	1.02	0.5	NA	PNP
Glycine Biosynthesis I	1.02	0.5	NA	SHMT2
Purine Nucleotides De Novo Biosynthesis II	1	0.182	NA	ADSSL1,IMPDH1
Chemokine Signaling	1	0.0875	-2.646	CAMK2B,CCL2,CCL4,MRAS,PLCB2,PRKCA,RRAS2
HGF Signaling	0.987	0.0804	-2.121	CDKN1A,ETS1,IL6,ITGB1,MAP3K9,MRAS,PIK3CB,PRKCA,RRAS2
Salvage Pathways of Pyrimidine Ribonucleotides	0.971	0.0825	-2.828	AK1,APOBEC2,CDK6,CDK8,MAP3K9,NME3,SGK1,UCK2
Ephrin Receptor Signaling	0.959	0.0722	-1.89	ADAM10,ATF4,EPHA2,EPHB3,GNG10,ITGB1,MRAS,PDGFA,PDGFB,RGS3,RRAS2,SH2D3C,VEGFA
NF-κB Activation by Viruses	0.936	0.0843	-2.646	ITGB1,ITGB2,ITGB3,MRAS,PIK3CB,PRKCA,RRAS2
Apoptosis Signaling	0.936	0.0808	2.121	BCL2,BCL2A1,CAPN3,MRAS,NAIP,Naip1 (includes others),PRKCA,RRAS2
Gap Junction Signaling	0.932	0.0704	NA	ADRB1,CSNK1E,ITPR2,MRAS,NPR1,PIK3CB,PLCB2,PLCL1,PLCL2,PRKCA,RRAS2,SLC39A7,TJP1,TUBB2B
Apelin Endothelial Signaling Pathway	0.921	0.0776	-3	CCL2,HIF1A,ICAM1,MEF2A,MRAS,PIK3CB,PLCB2,PRKCA,RRAS2
HMGB1 Signaling	0.917	0.0723	-3	CCL2,CLCF1,ICAM1,IL1A,IL6,MRAS,PIK3CB,RHOB,RHOV,RRAS2,SERPINE1,TNFSF10
Role of JAK family kinases in IL-6-type Cytokine Signaling	0.907	0.12	NA	IL6,IL6ST,SOCS3
IL-10 Signaling	0.903	0.087	NA	IL18RAP,IL1A,IL1R2,IL1RL2,IL6,SOCS3
Colorectal Cancer Metastasis Signaling	0.896	0.0669	-3.742	FZD4,GNG10,IL6,IL6ST,LRP1,MMP12,MRAS,MYC,PIK3CB,RHOB,RHOV,RRAS2,SMO,TGFBR1,Tlr12,TLR2,VEGFA
Sphingosine-1-phosphate Signaling	0.886	0.0763	-2.828	ACER3,PDGFA,PDGFB,PIK3CB,PLCB2,PLCL1,PLCL2,RHOB,RHOV
Role of JAK1 and JAK3 in γc Cytokine Signaling	0.879	0.0857	NA	IL15RA,MRAS,PIK3CB,RRAS2,SOCS3,TSLP
Leukotriene Biosynthesis	0.876	0.154	NA	ALOX5,LTC4S
Urate Biosynthesis/Inosine 5'-phosphate Degradation	0.876	0.154	NA	IMPDH1,PNP
Cholecystokinin/Gastrin-mediated Signaling	0.87	0.0756	-3	IL1A,ITPR2,MEF2A,MRAS,PLCB2,PRKCA,RHOB,RHOV,RRAS2
Antiproliferative Role of TOB in T Cell Signaling	0.87	0.115	NA	CCNE2,CDKN1B,TGFBR1
Glycolysis I	0.87	0.115	NA	GAPDH,PFKL,TPI1
Epithelial Adherens Junction Signaling	0.863	0.0719	NA	EPN2,JUP,MAGI1,MRAS,NECTIN2,NOTCH4,PTPRM,RRAS2,TGFBR1,TUBB2B,YES1
Gustation Pathway	0.863	0.0719	NA	CACNA1A,CACNA1S,GDE1,ITPR2,P2RX1,P2RY12,P2RY13,PDE2A,PDE3B,PDE8B,PLCB2
PDGF Signaling	0.86	0.0805	-2.646	MRAS,MYC,PDGFA,PDGFB,PIK3CB,PRKCA,RRAS2
GM-CSF Signaling	0.86	0.0845	-1.633	BCL2A1,CAMK2B,ETS1,MRAS,PIK3CB,RRAS2
NADH Repair	0.851	0.333	NA	GAPDH
Coenzyme A Biosynthesis	0.851	0.333	NA	PPCDC
Anandamide Degradation	0.851	0.333	NA	NAAA
Thyroid Hormone Biosynthesis	0.851	0.333	NA	CTSD
Glycerol-3-phosphate Shuttle	0.851	0.333	NA	GPD1
4-aminobutyrate Degradation I	0.851	0.333	NA	SUCLG2
Cardiac Hypertrophy Signaling	0.848	0.0664	-3.873	ADRB1,CACNA1A,CACNA1S,GNG10,IL6,MAP3K9,MEF2A,MRAS,PIK3CB,PLCB2,PLCL1,PLCL2,RHOB,RHOV,RRAS2,TGFBR1
Mouse Embryonic Stem Cell Pluripotency	0.845	0.0769	-2.121	BMPR1A,FZD4,IL6ST,MRAS,MYC,PIK3CB,RRAS2,SMO
GNRH Signaling	0.827	0.0694	-3.162	ATF4,CACNA1A,CACNA1S,CAMK2B,EGR1,HBEGF,ITPR2,MAP3K9,MRAS,PLCB2,PRKCA,RRAS2
DNA Double-Strand Break Repair by Homologous Recombination	0.824	0.143	NA	BRCA1,BRCA2
NAD biosynthesis II (from tryptophan)	0.824	0.143	NA	HAAO,QPRT
tRNA Splicing	0.818	0.0952	-2	GDE1,PDE2A,PDE3B,PDE8B
Cardiac β-adrenergic Signaling	0.81	0.0714	-2.828	ADRB1,CACNA1A,CACNA1S,GDE1,GNG10,MRAS,PDE2A,PDE3B,PDE8B,SLC8A1
cAMP-mediated signaling	0.807	0.0661	-3.873	ADORA1,ADORA3,ADRB1,ATF4,CAMK2B,GABBR1,GDE1,HCAR2,HRH2,LTB4R,P2RY12,P2RY13,PDE2A,PDE3B,PDE8B
Cancer Drug Resistance By Drug Efflux	0.801	0.0862	NA	ABCG2,MRAS,PDK1,PIK3CB,RRAS2
Systemic Lupus Erythematosus In T Cell Signaling Pathway	0.801	0.0627	-3.273	ATF4,CD86,HLA-A,HLA-DMA,HLA-DMB,HLA-DOA,HLA-DOB,HLA-DQA1,HLA-DQB1,ICOSLG/LOC102723996,IL6,LEPR,MRAS,PDK1,PIK3CB,RHOB,RHOV,RPTOR,RRAS2,SELPLG,YES1
Superpathway of Cholesterol Biosynthesis	0.799	0.107	NA	CYP51A1,DHCR7,SC5D
Antioxidant Action of Vitamin C	0.799	0.0748	2	PLA2G12A,PLCB2,PLCL1,PLCL2,SLC23A1,SLC2A1,SLC2A3,SLC2A5
Hypoxia Signaling in the Cardiovascular System	0.799	0.0811	-1	ATF4,EDN1,HIF1A,P4HB,VEGFA,VHL
BAG2 Signaling Pathway	0.79	0.093	-1	CDKN1A,HSPA14,Hspa1b,MYC
Glucocorticoid Receptor Signaling	0.785	0.0623	NA	BCL2,CCL2,CDKN1A,FKBP5,GTF2H2,HSPA14,Hspa1b,ICAM1,IL1R2,IL6,MRAS,NRIP1,PCK2,PIK3CB,PLAU,RRAS2,SERPINE1,SGK1,SLPI,TAF15,TGFBR1
Clathrin-mediated Endocytosis Signaling	0.783	0.067	NA	FGF11,FGF13,ITGB1,ITGB2,ITGB3,MYO1E,MYO6,NUMB,PDGFA,PDGFB,PIK3CB,RPS27A,VEGFA
Virus Entry via Endocytic Pathways	0.783	0.0741	NA	HLA-A,ITGB1,ITGB2,ITGB3,MRAS,PIK3CB,PRKCA,RRAS2
Regulation of the Epithelial-Mesenchymal Transition Pathway	0.783	0.067	NA	EGR1,ETS1,FGF11,FGF13,FZD4,HIF1A,MRAS,NOTCH4,PIK3CB,RRAS2,SMO,TGFBR1,ZEB1
AMPK Signaling	0.77	0.0657	-2.309	ADRB1,AK1,ATF4,CDKN1A,GYS1,MRAS,PCK2,PFKFB3,PFKL,PIK3CB,RAB27A,RAB39A,RPTOR,SLC2A1
FXR/RXR Activation	0.767	0.0714	NA	C4A/C4B,IL1A,LPL,MLXIPL,MTTP,PCK2,PON3,SCARB1,TTR
Oxidative Phosphorylation	0.767	0.0734	-2.828	ATP5MC2,COX6A2,MT-ATP6,MT-CO1,MT-CO2,MT-CO3,MT-ND3,MT-ND4L
FcγRIIB Signaling in B Lymphocytes	0.762	0.0789	-2	CACNA1A,CACNA1S,CD79B,MRAS,PIK3CB,RRAS2
Heparan Sulfate Biosynthesis (Late Stages)	0.762	0.0789	-2.449	AARS,AARSD1,CHST1,CHST11,CHST2,UST
Acute Phase Response Signaling	0.754	0.067	-2.111	C4A/C4B,CFB,FN1,IL1A,IL6,IL6ST,MRAS,PIK3CB,RRAS2,SERPINE1,SOCS3,TTR
Corticotropin Releasing Hormone Signaling	0.742	0.069	-1.134	ATF4,CACNA1A,CACNA1S,ITPR2,MEF2A,NPR1,PRKCA,SLC39A7,SMO,VEGFA
14-3-3-mediated Signaling	0.738	0.0703	-2.121	CDKN1B,MRAS,PIK3CB,PLCB2,PLCL1,PLCL2,PRKCA,RRAS2,TUBB2B
Branched-chain α-keto acid Dehydrogenase Complex	0.738	0.25	NA	DBT
Heme Biosynthesis from Uroporphyrinogen-III I	0.738	0.25	NA	CPOX
Melatonin Degradation II	0.738	0.25	NA	IL4I1
Arginine Degradation I (Arginase Pathway)	0.738	0.25	NA	ARG1
Acetate Conversion to Acetyl-CoA	0.738	0.25	NA	ACSS1
Leukocyte Extravasation Signaling	0.728	0.0653	-2.53	ARHGAP5,F11R,ICAM1,ITGAM,ITGB1,ITGB2,ITGB3,JAM2,JAM3,MMP12,PIK3CB,PRKCA,SELPLG
Synaptic Long Term Potentiation	0.726	0.0698	-3	ATF4,CAMK2B,ITPR2,MRAS,PLCB2,PLCL1,PLCL2,PRKCA,RRAS2
GPCR-Mediated Nutrient Sensing in Enteroendocrine Cells	0.721	0.0714	-2.828	CACNA1A,CACNA1S,GNG10,ITPR2,PLCB2,PLCL1,PLCL2,PRKCA
Dermatan Sulfate Biosynthesis (Late Stages)	0.719	0.087	-2	CHST1,CHST11,CHST2,UST
p70S6K Signaling	0.712	0.0692	-3	CD79B,MRAS,PIK3CB,PLCB2,PLCL1,PLCL2,PRKCA,RPS6,RRAS2
Tec Kinase Signaling	0.712	0.0667	-3	FGR,GNG10,ITGB1,MRAS,PIK3CB,PRKCA,RHOB,RHOV,TNFRSF21,TNFSF10,YES1
IL-7 Signaling Pathway	0.71	0.0759	-1.633	BCL2,CDKN1B,Ighd,MYC,PIK3CB,SLC2A1
G Protein Signaling Mediated by Tubby	0.708	0.0968	NA	GNG10,MRAS,PLCB2
TGF-β Signaling	0.706	0.0729	-1.633	BCL2,BMPR1A,MRAS,RRAS2,SERPINE1,SMAD7,TGFBR1
Actin Cytoskeleton Signaling	0.697	0.0636	-2.121	ARHGAP24,CYFIP1,FGF11,FGF13,FN1,ITGB1,MRAS,PDGFA,PDGFB,PIK3CB,RRAS2,SSH2,TIAM1,TLN2
PI3K/AKT Signaling	0.686	0.0682	-2.121	BCL2,CDKN1A,CDKN1B,GDF15,GYS1,ITGB1,MRAS,PIK3CB,RRAS2
Relaxin Signaling	0.682	0.0667	-2	GDE1,GNG10,MRAS,NPR1,PDE2A,PDE3B,PDE8B,PIK3CB,SLC39A7,VEGFA
Thrombopoietin Signaling	0.68	0.0781	-2.236	MRAS,MYC,PIK3CB,PRKCA,RRAS2
Eicosanoid Signaling	0.68	0.0781	NA	ALOX5,LTB4R,LTC4S,PLA2G12A,PTGS1
Sertoli Cell-Sertoli Cell Junction Signaling	0.678	0.0645	NA	EPN2,F11R,ITGB1,JAM2,JAM3,JUP,MAP3K9,MRAS,NECTIN2,RRAS2,TJP1,TUBB2B
B Cell Receptor Signaling	0.678	0.0645	-2.887	APBB1IP,ATF4,BCL2A1,CAMK2B,CD79B,EGR1,ETS1,MAP3K9,MRAS,PAG1,PIK3CB,RRAS2
IL-17 Signaling	0.676	0.0741	NA	CCL2,CXCL10,IL6,MRAS,PIK3CB,RRAS2
PAK Signaling	0.676	0.0714	-2.646	EPHB3,ITGB1,MRAS,PDGFA,PDGFB,PIK3CB,RRAS2
Cyclins and Cell Cycle Regulation	0.676	0.0741	0.447	ATR,CCNE2,CDK6,CDKN1A,CDKN1B,HDAC11
UVA-Induced MAPK Signaling	0.676	0.0714	-2.646	MRAS,PIK3CB,PLCB2,PLCL1,PLCL2,PRKCA,RRAS2
JAK/Stat Signaling	0.676	0.0741	-0.816	CDKN1A,IL6,MRAS,PIK3CB,RRAS2,SOCS3
Chondroitin Sulfate Biosynthesis (Late Stages)	0.674	0.0833	-2	CHST1,CHST11,CHST2,UST
Endocannabinoid Developing Neuron Pathway	0.668	0.069	-1.414	ATF4,BRCA1,CDKN1B,MGLL,MRAS,PIK3CB,RPTOR,RRAS2
Synaptic Long Term Depression	0.666	0.0642	-3.317	CACNA1A,CACNA1S,ITPR2,MRAS,NPR1,PLA2G12A,PLCB2,PLCL1,PLCL2,PRKCA,RRAS2,SLC39A7
Endothelin-1 Signaling	0.666	0.0642	-3.464	EDN1,ITPR2,MRAS,MYC,PIK3CB,PLA2G12A,PLCB2,PLCL1,PLCL2,PRKCA,PTGS1,RRAS2
LPS/IL-1 Mediated Inhibition of RXR Function	0.66	0.0625	0	ABCG1,ACOX3,ALDH18A1,CHST1,CHST11,CHST2,GSTP1,IL18RAP,IL1A,IL1R2,IL1RL2,IL4I1,SCARB1,UST
Prolactin Signaling	0.66	0.0732	-1.633	MRAS,MYC,PIK3CB,PRKCA,RRAS2,SOCS3
Circadian Rhythm Signaling	0.654	0.0909	NA	ATF4,BHLHE40,CSNK1E
Hematopoiesis from Pluripotent Stem Cells	0.654	0.0816	NA	CSF1,Ighd,IL1A,IL6
Purine Nucleotides Degradation II (Aerobic)	0.652	0.111	NA	IMPDH1,PNP
Eumelanin Biosynthesis	0.65	0.2	NA	MIF
Citrulline-Nitric Oxide Cycle	0.65	0.2	NA	ASS1
Glutamate Degradation III (via 4-aminobutyrate)	0.65	0.2	NA	SUCLG2
Apelin Cardiomyocyte Signaling Pathway	0.648	0.07	-2.236	HIF1A,PIK3CB,PLCB2,PLCL1,PLCL2,PRKCA,SLC8A1
Mitotic Roles of Polo-Like Kinase	0.644	0.0758	NA	CDC7,ESPL1,FBXO5,PKMYT1,PLK3
Myc Mediated Apoptosis Signaling	0.644	0.0758	NA	BCL2,MRAS,MYC,PIK3CB,RRAS2
ErbB2-ErbB3 Signaling	0.644	0.0758	-2	CDKN1B,MRAS,MYC,PIK3CB,RRAS2
Heparan Sulfate Biosynthesis	0.644	0.0723	-2.449	AARS,AARSD1,CHST1,CHST11,CHST2,UST
CREB Signaling in Neurons	0.638	0.0625	-3.162	ATF4,CACNA1A,CACNA1S,CAMK2B,GNG10,ITPR2,MRAS,PIK3CB,PLCB2,PLCL1,PLCL2,PRKCA,RRAS2
VEGF Signaling	0.635	0.0693	-1.89	BCL2,HIF1A,MRAS,PIK3CB,PRKCA,RRAS2,VEGFA
DNA Methylation and Transcriptional Repression Signaling	0.629	0.0882	NA	HIST1H4A,HIST1H4C,SAP18
Estrogen Receptor Signaling	0.625	0.0657	NA	CDK8,GTF2H2,MED12,MED12L,MRAS,NRIP1,PCK2,RRAS2,TAF15
Neuropathic Pain Signaling In Dorsal Horn Neurons	0.62	0.0686	-2.646	CAMK2B,ITPR2,PIK3CB,PLCB2,PLCL1,PLCL2,PRKCA
Role of NANOG in Mammalian Embryonic Stem Cell Pluripotency	0.616	0.0667	-2	BMP1,BMPR1A,FZD4,IL6ST,MRAS,PIK3CB,RRAS2,SMO
GP6 Signaling Pathway	0.616	0.0667	-2.121	ADAM10,APBB1IP,COL15A1,COL27A1,ITGB3,LAMB2,PIK3CB,PRKCA
VEGF Family Ligand-Receptor Interactions	0.614	0.0706	-2.449	MRAS,PIK3CB,PLA2G12A,PRKCA,RRAS2,VEGFA
D-myo-inositol-5-phosphate Metabolism	0.614	0.0641	-3.162	DUSP10,DUSP2,DUSP27,EYA4,HACD2,PDCD1,PLCB2,PTPRM,SOCS3,STYX
Melanoma Signaling	0.613	0.0784	-1	CDKN1A,MRAS,PIK3CB,RRAS2
Thyroid Cancer Signaling	0.613	0.0784	NA	MRAS,MYC,RRAS2,RXRG
UVC-Induced MAPK Signaling	0.613	0.0784	NA	ATR,MRAS,PRKCA,RRAS2
TWEAK Signaling	0.604	0.0857	NA	NAIP,Naip1 (includes others),TNFRSF12A
IL-17A Signaling in Fibroblasts	0.604	0.0857	NA	CCL2,IL6,LCN2
Nucleotide Excision Repair Pathway	0.604	0.0857	NA	ERCC5,ERCC6,GTF2H2
ERK/MAPK Signaling	0.597	0.0619	-2.887	ATF4,DUSP2,ETS1,HSPB3,ITGB1,MRAS,MYC,PIK3CB,PLA2G12A,PRKCA,RRAS2,TLN2
Inflammasome pathway	0.585	0.1	NA	NAIP,NLRP3
Arginine Biosynthesis IV	0.582	0.167	NA	ASS1
Proline Biosynthesis II (from Arginine)	0.582	0.167	NA	PYCR1
Pyruvate Fermentation to Lactate	0.582	0.167	NA	LDHB
Glycerol Degradation I	0.582	0.167	NA	GPD1
Selenocysteine Biosynthesis II (Archaea and Eukaryotes)	0.582	0.167	NA	SARS
UDP-N-acetyl-D-glucosamine Biosynthesis II	0.582	0.167	NA	GFPT1
Adenine and Adenosine Salvage III	0.582	0.167	NA	PNP
Ceramide Degradation	0.582	0.167	NA	ACER3
Zymosterol Biosynthesis	0.582	0.167	NA	CYP51A1
D-myo-inositol (1,4,5,6)-Tetrakisphosphate Biosynthesis	0.58	0.0638	-3	DUSP10,DUSP2,DUSP27,EYA4,HACD2,PDCD1,PTPRM,SOCS3,STYX
D-myo-inositol (3,4,5,6)-tetrakisphosphate Biosynthesis	0.58	0.0638	-3	DUSP10,DUSP2,DUSP27,EYA4,HACD2,PDCD1,PTPRM,SOCS3,STYX
SPINK1 General Cancer Pathway	0.578	0.0714	-1.342	IL6,MRAS,Mt2,PIK3CB,RRAS2
CCR3 Signaling in Eosinophils	0.558	0.064	-2.449	GNG10,ITPR2,MRAS,PIK3CB,PLA2G12A,PLCB2,PRKCA,RRAS2
Transcriptional Regulatory Network in Embryonic Stem Cells	0.558	0.0741	NA	HIST1H4A,HIST1H4C,SKIL,TRIM24
Gαs Signaling	0.556	0.0654	-1.633	ADD3,ADRB1,ATF4,GNG10,HCAR2,HRH2,MRAS
IL-15 Signaling	0.548	0.0694	NA	IL15RA,IL6,MRAS,PIK3CB,RRAS2
Melatonin Signaling	0.548	0.0694	-1.342	CAMK2B,PLCB2,PLCL1,PLCL2,PRKCA
Actin Nucleation by ARP-WASP Complex	0.548	0.0694	-2.236	ITGB1,MRAS,RHOB,RHOV,RRAS2
Acute Myeloid Leukemia Signaling	0.545	0.0667	-1.342	CSF3R,JUP,MRAS,MYC,PIK3CB,RRAS2
CDK5 Signaling	0.544	0.0648	-2.449	CABLES1,CACNA1A,CDK5R1,EGR1,ITGB1,MRAS,RRAS2
Telomerase Signaling	0.544	0.0648	-2.236	CDKN1A,ETS1,HDAC11,MRAS,MYC,PIK3CB,RRAS2
Dopamine-DARPP32 Feedback in cAMP Signaling	0.542	0.0613	-3	ATF4,CACNA1A,CACNA1S,CSNK1E,ITPR2,KCNJ2,PLCB2,PLCL1,PLCL2,PRKCA
Huntington's Disease Signaling	0.539	0.0588	-2.121	ATF4,CAPN3,CDK5R1,CTSD,GNG10,HDAC11,HSPA14,Hspa1b,PACSIN1,PIK3CB,PLCB2,PRKCA,RPS27A,SGK1
Breast Cancer Regulation by Stathmin1	0.535	0.0597	NA	CAMK2B,CCNE2,CDKN1A,CDKN1B,GNG10,ITPR2,MRAS,PIK3CB,PLCB2,PRKCA,RRAS2,TUBB2B
GPCR-Mediated Integration of Enteroendocrine Signaling Exemplified by an L Cell	0.533	0.0685	0.447	ADRB1,ITPR2,PLCB2,PLCL1,PLCL2
Death Receptor Signaling	0.532	0.0659	0.816	BCL2,HSPB3,NAIP,Naip1 (includes others),TNFRSF21,TNFSF10
Tryptophan Degradation III (Eukaryotic)	0.527	0.0909	NA	HAAO,HSD17B8
NAD Biosynthesis from 2-amino-3-carboxymuconate Semialdehyde	0.524	0.143	NA	QPRT
Chondroitin Sulfate Biosynthesis	0.524	0.0714	-2	CHST1,CHST11,CHST2,UST
Phosphatidylcholine Biosynthesis I	0.524	0.143	NA	CHKA
Acetyl-CoA Biosynthesis I (Pyruvate Dehydrogenase Complex)	0.524	0.143	NA	DBT
Tryptophan Degradation to 2-amino-3-carboxymuconate Semialdehyde	0.524	0.143	NA	HAAO
Purine Ribonucleosides Degradation to Ribose-1-phosphate	0.524	0.143	NA	PNP
GDP-glucose Biosynthesis	0.524	0.143	NA	PGM1
Endocannabinoid Neuronal Synapse Pathway	0.524	0.0625	-2.449	ABHD6,CACNA1A,CACNA1S,DAGLA,MGLL,PLCB2,PLCL1,PLCL2
Docosahexaenoic Acid (DHA) Signaling	0.519	0.0769	NA	BCL2,BCL2A1,PIK3CB
Inhibition of Matrix Metalloproteases	0.519	0.0769	NA	ADAM10,LRP1,MMP12
3-phosphoinositide Biosynthesis	0.514	0.0602	-3.162	DUSP10,DUSP2,DUSP27,EYA4,HACD2,PDCD1,PIK3CB,PTPRM,SOCS3,STYX
Estrogen-Dependent Breast Cancer Signaling	0.506	0.0667	-2	ATF4,HSD17B8,MRAS,PIK3CB,RRAS2
Apelin Cardiac Fibroblast Signaling Pathway	0.5	0.087	NA	IL6,SERPINE1
Rac Signaling	0.499	0.0625	-2.646	CDK5R1,CYFIP1,ITGB1,MRAS,PIK3CB,RRAS2,TIAM1
CXCR4 Signaling	0.496	0.0595	-3	EGR1,GNG10,ITPR2,MRAS,PIK3CB,PLCB2,PRKCA,RHOB,RHOV,RRAS2
CCR5 Signaling in Macrophages	0.495	0.0638	NA	CACNA1A,CACNA1S,CCL4,GNG10,MRAS,PRKCA
Cellular Effects of Sildenafil (Viagra)	0.493	0.0611	NA	CACNA1A,CACNA1S,ITPR2,PDE2A,PDE3B,PLCB2,PLCL1,PLCL2
Toll-like Receptor Signaling	0.492	0.0658	-2	IL1A,IRAK2,RPS27A,TICAM2,TLR2
Melanocyte Development and Pigmentation Signaling	0.483	0.0632	-2.236	ATF4,BCL2,MRAS,PIK3CB,RRAS2,SH2B2
ErbB Signaling	0.483	0.0632	-2.449	HBEGF,MRAS,PIK3CB,PRKCA,RRAS2,TGFA
nNOS Signaling in Skeletal Muscle Cells	0.481	0.0732	NA	CACNA1A,CACNA1S,CAPN3
Triacylglycerol Biosynthesis	0.481	0.0732	NA	DBT,Plpp1,PLPP5
Erythropoietin Signaling	0.479	0.0649	NA	MRAS,PIK3CB,PRKCA,RRAS2,SOCS3
Neurotrophin/TRK Signaling	0.479	0.0649	-1.342	ATF4,MRAS,PIK3CB,RRAS2,SPRY1
Sphingosine and Sphingosine-1-phosphate Metabolism	0.478	0.125	NA	ACER3
Glucose and Glucose-1-phosphate Degradation	0.478	0.125	NA	PGM1
Dermatan Sulfate Biosynthesis	0.478	0.0678	-2	CHST1,CHST11,CHST2,UST
Sphingomyelin Metabolism	0.478	0.125	NA	SGMS1
FAK Signaling	0.471	0.0625	NA	CAPN3,ITGB1,MRAS,PIK3CB,RRAS2,TLN2
Thrombin Signaling	0.47	0.0574	-3.317	CAMK2B,GNG10,ITPR2,MRAS,PIK3CB,PLCB2,PLCL1,PLCL2,PRKCA,RHOB,RHOV,RRAS2
Agrin Interactions at Neuromuscular Junction	0.466	0.0641	-2.236	ITGB1,ITGB2,ITGB3,MRAS,RRAS2
Intrinsic Prothrombin Activation Pathway	0.463	0.0714	NA	F9,KLK8,PROS1
ILK Signaling	0.455	0.0573	-3.317	ATF4,FN1,HIF1A,ITGB1,ITGB2,ITGB3,MYC,PIK3CB,RHOB,RHOV,VEGFA
Xenobiotic Metabolism Signaling	0.455	0.0556	NA	ALDH18A1,CAMK2B,CHST1,CHST11,CHST2,GSTP1,IL1A,IL4I1,IL6,MAP3K9,MRAS,NRIP1,PIK3CB,PRKCA,RRAS2,UST
Opioid Signaling Pathway	0.451	0.056	-3.051	ATF4,CACNA1A,CACNA1S,CAMK2B,CDKN1B,FGR,ITPR2,MRAS,MYC,PDK1,PRKCA,RGS3,RRAS2,YES1
CNTF Signaling	0.449	0.0656	-2	IL6ST,MRAS,PIK3CB,RRAS2
Endometrial Cancer Signaling	0.449	0.0656	-2	MRAS,MYC,PIK3CB,RRAS2
Phospholipases	0.449	0.0656	-2	PLA2G12A,PLCB2,PLCL1,PLCL2
fMLP Signaling in Neutrophils	0.446	0.0598	-2.449	GNG10,ITPR2,MRAS,PIK3CB,PLCB2,PRKCA,RRAS2
Role of Pattern Recognition Receptors in Recognition of Bacteria and Viruses	0.445	0.0581	-2.449	CLCF1,IL1A,IL6,NLRP3,PIK3CB,PRKCA,RIPK2,TLR2,TNFSF10
3-phosphoinositide Degradation	0.445	0.0581	-3	DUSP10,DUSP2,DUSP27,EYA4,HACD2,PDCD1,PTPRM,SOCS3,STYX
Prostanoid Biosynthesis	0.437	0.111	NA	PTGS1
Sucrose Degradation V (Mammalian)	0.437	0.111	NA	TPI1
Phosphatidylethanolamine Biosynthesis II	0.437	0.111	NA	CHKA
Heme Biosynthesis II	0.437	0.111	NA	CPOX
Gluconeogenesis I	0.432	0.0769	NA	GAPDH,ME2
Gαq Signaling	0.42	0.057	-2.121	GNG10,GYS1,ITPR2,MRAS,PIK3CB,PLCB2,PRKCA,RHOB,RHOV
Apelin Pancreas Signaling Pathway	0.415	0.0667	NA	DDIT3,PDE3B,PIK3CB
IL-23 Signaling Pathway	0.415	0.0667	NA	HIF1A,PIK3CB,SOCS3
Insulin Receptor Signaling	0.41	0.0571	-2.121	GYS1,MRAS,PDE3B,PIK3CB,RPTOR,RRAS2,SGK1,SOCS3
IL-15 Production	0.409	0.0579	NA	DYRK4,EPHA2,EPHB3,FGR,IL6,MERTK,YES1
PEDF Signaling	0.408	0.0602	-1.342	BCL2,MRAS,PIK3CB,RRAS2,ZEB1
Phospholipase C Signaling	0.406	0.0545	-3.464	ATF4,CD79B,GNG10,HDAC11,ITGB1,ITPR2,MEF2A,MRAS,PLA2G12A,PLCB2,PRKCA,RHOB,RHOV,RRAS2
Superpathway of Inositol Phosphate Compounds	0.403	0.0553	-3.317	DUSP10,DUSP2,DUSP27,EYA4,HACD2,PDCD1,PIK3CB,PLCB2,PTPRM,SOCS3,STYX
G Beta Gamma Signaling	0.4	0.0574	-2.646	CACNA1A,CACNA1S,GNG10,HBEGF,MRAS,PRKCA,RRAS2
Calcium Transport I	0.4	0.1	NA	ATP2C1
NF-κB Signaling	0.4	0.0556	-3.162	BMPR1A,IL1A,IL1R2,MRAS,PIK3CB,RRAS2,TGFA,TGFBR1,TLR2,TNFRSF17
SAPK/JNK Signaling	0.398	0.0583	-1.342	DUSP10,MAP3K9,MAPK8IP3,MRAS,PIK3CB,RRAS2
Netrin Signaling	0.397	0.0615	NA	ABLIM1,CACNA1A,CACNA1S,ENAH
Pyridoxal 5'-phosphate Salvage Pathway	0.397	0.0615	-2	CDK6,CDK8,MAP3K9,SGK1
FGF Signaling	0.386	0.0588	-2.236	ATF4,FGF11,FGF13,PIK3CB,PRKCA
BMP signaling pathway	0.386	0.0588	-2.236	BMP1,BMPR1A,MRAS,RRAS2,SMAD7
Ephrin A Signaling	0.372	0.0625	NA	ADAM10,EPHA2,PIK3CB
γ-glutamyl Cycle	0.37	0.0909	NA	GGCT
TNFR2 Signaling	0.357	0.0667	NA	NAIP,Naip1 (includes others)
Calcium Signaling	0.357	0.0534	-2.646	ASPH,ATF4,ATP2C1,CACNA1A,CACNA1S,CAMK2B,HDAC11,ITPR2,MEF2A,SLC8A1,TNNI2
Cdc42 Signaling	0.353	0.0539	NA	CDC42BPA,HLA-A,HLA-DMA,HLA-DMB,HLA-DOA,HLA-DOB,HLA-DQA1,HLA-DQB1,ITGB1
ErbB4 Signaling	0.351	0.058	-2	MRAS,PIK3CB,PRKCA,RRAS2
Ceramide Signaling	0.347	0.0562	-0.447	BCL2,CTSD,MRAS,PIK3CB,RRAS2
Assembly of RNA Polymerase I Complex	0.341	0.0833	NA	POLR1A
Hematopoiesis from Multipotent Stem Cells	0.341	0.0833	NA	CSF1
Glycogen Degradation II	0.341	0.0833	NA	PGM1
Guanosine Nucleotides Degradation III	0.341	0.0833	NA	PNP
Phagosome Maturation	0.333	0.0533	NA	ATP6V0A2,CTSA,CTSD,CTSF,CTSV,CTSZ,HLA-A,TUBB2B
Amyloid Processing	0.333	0.0588	NA	CAPN3,CDK5R1,CSNK1E
Mitochondrial Dysfunction	0.326	0.0526	NA	ATP5MC2,BCL2,COX6A2,MT-ATP6,MT-CO1,MT-CO2,MT-CO3,MT-ND3,MT-ND4L
Ephrin B Signaling	0.32	0.0556	NA	EPHB3,GNG10,MRAS,RGS3
Oleate Biosynthesis II (Animals)	0.316	0.0769	NA	Scd2
Pregnenolone Biosynthesis	0.316	0.0769	NA	MICAL3
Role of Cytokines in Mediating Communication between Immune Cells	0.298	0.0556	NA	IL1A,IL27,IL6
Cytotoxic T Lymphocyte-mediated Apoptosis of Target Cells	0.296	0.0588	NA	BCL2,HLA-A
IL-9 Signaling	0.296	0.0588	NA	PIK3CB,SOCS3
Inhibition of Angiogenesis by TSP1	0.296	0.0588	NA	TGFBR1,VEGFA
MIF-mediated Glucocorticoid Regulation	0.296	0.0588	NA	MIF,PLA2G12A
Role of JAK2 in Hormone-like Cytokine Signaling	0.296	0.0588	NA	SH2B2,SOCS3
Glutaryl-CoA Degradation	0.294	0.0714	NA	HSD17B8
Glycogen Degradation III	0.294	0.0714	NA	PGM1
Phenylalanine Degradation IV (Mammalian, via Side Chain)	0.294	0.0714	NA	IL4I1
GABA Receptor Signaling	0.294	0.0526	NA	CACNA1A,CACNA1S,GABBR1,MRAS,RPS27A
EGF Signaling	0.277	0.0536	NA	ITPR2,PIK3CB,PRKCA
GDNF Family Ligand-Receptor Interactions	0.274	0.0519	NA	ITPR2,MRAS,PIK3CB,RRAS2
Adenosine Nucleotides Degradation II	0.273	0.0667	NA	PNP
Histidine Degradation VI	0.273	0.0667	NA	MICAL3
Renin-Angiotensin Signaling	0.268	0.0504	-2.449	CCL2,ITPR2,MRAS,PIK3CB,PRKCA,RRAS2
Natural Killer Cell Signaling	0.262	0.05	NA	CD244,LAIR1,MRAS,PIK3CB,PRKCA,RRAS2
Extrinsic Prothrombin Activation Pathway	0.255	0.0625	NA	PROS1
Mismatch Repair in Eukaryotes	0.255	0.0625	NA	SLC19A1
Parkinson's Signaling	0.255	0.0625	NA	SNCAIP
IL-3 Signaling	0.25	0.05	-2	MRAS,PIK3CB,PRKCA,RRAS2
Semaphorin Signaling in Neurons	0.24	0.05	NA	ITGB1,RHOB,RHOV
RAN Signaling	0.238	0.0588	NA	KPNA2
Ubiquinol-10 Biosynthesis (Eukaryotic)	0.238	0.0588	NA	MICAL3
Dermatan Sulfate Degradation (Metazoa)	0.238	0.0588	NA	HEXB
Valine Degradation I	0.223	0.0556	NA	DBT
Oxidative Ethanol Degradation III	0.209	0.0526	NA	ACSS1
Apelin Muscle Signaling Pathway	0.209	0.0526	NA	MRAS
Cardiomyocyte Differentiation via BMP Receptors	0.196	0.05	NA	BMPR1A
Granzyme A Signaling	0.196	0.05	NA	Hist1h1e
The Visual Cycle	0.196	0.05	NA	RDH5
Fatty Acid α-oxidation	0.196	0.05	NA	BCO2
Fc Epsilon RI Signaling	0	0.0424	-2.236	MRAS,PIK3CB,PLA2G12A,PRKCA,RRAS2
Hepatic Cholestasis	0	0.0489	NA	CLCF1,IL18RAP,IL1A,IL1R2,IL1RL2,IL6,IRAK2,PRKCA,TNFSF10
PXR/RXR Activation	0	0.0308	NA	IL6,PCK2
Tight Junction Signaling	0	0.0417	NA	F11R,JAM2,JAM3,NECTIN2,TGFBR1,TIAM1,TJP1
Regulation of Actin-based Motility by Rho	0	0.0319	NA	ITGB1,RHOB,RHOV
RAR Activation	0	0.0464	NA	GTF2H2,NRIP1,PIK3CB,PRKCA,RDH5,RXRG,SMAD7,TRIM24,VEGFA
Activation of IRF by Cytosolic Pattern Recognition Receptors	0	0.0159	NA	IL6
Fcγ Receptor-mediated Phagocytosis in Macrophages and Monocytes	0	0.0426	-2	FGR,PRKCA,TLN2,YES1
IL-12 Signaling and Production in Macrophages	0	0.0301	NA	JMJD6,PIK3CB,PRKCA,TLR2
MIF Regulation of Innate Immunity	0	0.0476	NA	MIF,PLA2G12A
LPS-stimulated MAPK Signaling	0	0.0482	-2	MRAS,PIK3CB,PRKCA,RRAS2
IL-22 Signaling	0	0.0417	NA	SOCS3
CD40 Signaling	0	0.0455	NA	ICAM1,PIK3CB,PTGS1
CD27 Signaling in Lymphocytes	0	0.0377	NA	CD27,MAP3K9
Lymphotoxin β Receptor Signaling	0	0.0185	NA	PIK3CB
4-1BB Signaling in T Lymphocytes	0	0.0312	NA	TNFRSF9
CTLA4 Signaling in Cytotoxic T Lymphocytes	0	0.0333	NA	CD86,HLA-A,PIK3CB
Induction of Apoptosis by HIV1	0	0.0492	NA	BCL2,NAIP,Naip1 (includes others)
B Cell Activating Factor Signaling	0	0.0244	NA	TNFRSF17
Mechanisms of Viral Exit from Host Cells	0	0.0244	NA	PRKCA
Angiopoietin Signaling	0	0.0395	NA	MRAS,PIK3CB,RRAS2
Cell Cycle Regulation by BTG Family Proteins	0	0.027	NA	CCNE2
FLT3 Signaling in Hematopoietic Progenitor Cells	0	0.0476	-2	ATF4,MRAS,PIK3CB,RRAS2
Polyamine Regulation in Colon Cancer	0	0.0455	NA	MYC
Androgen Signaling	0	0.0441	-2	CACNA1A,CACNA1S,GNG10,GTF2H2,MRAS,PRKCA
Role of Oct4 in Mammalian Embryonic Stem Cell Pluripotency	0	0.0435	NA	BRCA1,MEF2A
Growth Hormone Signaling	0	0.0417	NA	PIK3CB,PRKCA,SOCS3
Basal Cell Carcinoma Signaling	0	0.0411	NA	BMP1,FZD4,SMO
Primary Immunodeficiency Signaling	0	0.04	NA	Ighd,UNG
Type II Diabetes Mellitus Signaling	0	0.035	NA	CACNA1A,CACNA1S,PIK3CB,PRKCA,SOCS3
Production of Nitric Oxide and Reactive Oxygen Species in Macrophages	0	0.0317	-2.449	MAP3K9,PIK3CB,PRKCA,RHOB,RHOV,TLR2
Gα12/13 Signaling	0	0.0382	-1.342	CDH23,MEF2A,MRAS,PIK3CB,RRAS2
Systemic Lupus Erythematosus Signaling	0	0.0346	NA	CD79B,CD86,HLA-A,IL1A,IL6,MRAS,PIK3CB,RRAS2
April Mediated Signaling	0	0.0256	NA	TNFRSF17
Retinoic acid Mediated Apoptosis Signaling	0	0.0333	NA	RXRG,TNFSF10
RhoA Signaling	0	0.0325	-1	ARHGAP5,SEPT10,SEPT11,SEPT2
IL-1 Signaling	0	0.044	NA	GNG10,IL1A,IRAK2,MRAS
RANK Signaling in Osteoclasts	0	0.0225	NA	MAP3K9,PIK3CB
Neuroprotective Role of THOP1 in Alzheimer's Disease	0	0.0345	NA	HLA-A,HTRA3,KLK8,ST14
Regulation of IL-2 Expression in Activated and Anergic T Lymphocytes	0	0.0337	NA	MRAS,RRAS2,TGFBR1
Role of Wnt/GSK-3β Signaling in the Pathogenesis of Influenza	0	0.0385	NA	CSNK1E,FZD4,SMO
TNFR1 Signaling	0	0.04	NA	NAIP,Naip1 (includes others)
Role of PI3K/AKT Signaling in the Pathogenesis of Influenza	0	0.0154	NA	PIK3CB
Tumoricidal Function of Hepatic Natural Killer Cells	0	0.0417	NA	ICAM1
Assembly of RNA Polymerase II Complex	0	0.04	NA	GTF2H2,TAF15
IL-17A Signaling in Airway Cells	0	0.0308	NA	IL6,PIK3CB
Role of IL-17A in Arthritis	0	0.0364	NA	CCL2,PIK3CB
IL-17A Signaling in Gastric Cells	0	0.04	NA	CXCL10
NGF Signaling	0	0.0435	-2.236	ATF4,MAP3K9,MRAS,PIK3CB,RRAS2
Signaling by Rho Family GTPases	0	0.0492	-3.317	CDH23,CYFIP1,GNG10,ITGB1,MAP3K9,MRAS,PIK3CB,RHOB,RHOV,SEPT10,SEPT11,SEPT2
RhoGDI Signaling	0	0.0444	2.646	ARHGAP5,CDH23,GNG10,ITGB1,MRAS,PRKCA,RHOB,RHOV
eNOS Signaling	0	0.0438	-0.447	HSPA14,Hspa1b,ITPR2,PIK3CB,PRKCA,SLC7A1,VEGFA
iNOS Signaling	0	0.0222	NA	IRAK2
nNOS Signaling in Neurons	0	0.0426	NA	CAPN3,PRKCA
Bupropion Degradation	0	0.04	NA	CYP51A1
Retinoate Biosynthesis I	0	0.0294	NA	RDH5
Thyroid Hormone Metabolism II (via Conjugation and/or Degradation)	0	0.0263	NA	LARGE1
Nicotine Degradation III	0	0.0357	NA	CYP51A1,LARGE1
Dopamine Degradation	0	0.0333	NA	IL4I1
Glutathione Redox Reactions I	0	0.0417	NA	GSTP1
Melatonin Degradation I	0	0.0333	NA	CYP51A1,LARGE1
D-myo-inositol (1,4,5)-Trisphosphate Biosynthesis	0	0.04	NA	PLCB2
Estrogen Biosynthesis	0	0.0488	NA	CYP51A1,HSD17B8
Tryptophan Degradation X (Mammalian, via Tryptamine)	0	0.04	NA	IL4I1
Glutathione-mediated Detoxification	0	0.0312	NA	GSTP1
Nicotine Degradation II	0	0.0308	NA	CYP51A1,LARGE1
Serotonin Degradation	0	0.0299	NA	IL4I1,LARGE1
Retinol Biosynthesis	0	0.0238	NA	LPL
Superpathway of Melatonin Degradation	0	0.0462	NA	CYP51A1,IL4I1,LARGE1
Stearate Biosynthesis I (Animals)	0	0.0222	NA	DBT
Noradrenaline and Adrenaline Degradation	0	0.0286	NA	IL4I1
Acetone Degradation I (to Methylglyoxal)	0	0.0333	NA	CYP51A1
Putrescine Degradation III	0	0.0476	NA	IL4I1
Ethanol Degradation IV	0	0.0435	NA	ACSS1
Ethanol Degradation II	0	0.0312	NA	ACSS1
Fatty Acid β-oxidation I	0	0.0312	NA	HSD17B8
Remodeling of Epithelial Adherens Junctions	0	0.0145	NA	TUBB2B
Role of p14/p19ARF in Tumor Suppression	0	0.0333	NA	PIK3CB
UVB-Induced MAPK Signaling	0	0.0377	NA	PIK3CB,PRKCA
HIPPO signaling	0	0.0235	NA	CSNK1E,RASSF1
PCP pathway	0	0.0492	NA	FZD4,JUNB,SMO
Interferon Signaling	0	0.0278	NA	BCL2
Protein Ubiquitination Pathway	0	0.044	NA	BRCA1,CRYAB,DNAJB4,HLA-A,HSPA13,HSPA14,HSPB3,RPS27A,SMO,UBR1,USP2,VHL
IL-2 Signaling	0	0.0484	NA	MRAS,PIK3CB,RRAS2
Wnt/β-catenin Signaling	0	0.0405	-1.633	CSNK1E,FZD4,LRP1,MYC,RPS27A,SMO,TGFBR1
Serotonin Receptor Signaling	0	0.0233	NA	IL4I1
Sonic Hedgehog Signaling	0	0.0333	NA	SMO
IGF-1 Signaling	0	0.0476	-1	IGFBP6,MRAS,PIK3CB,RRAS2,SOCS3
Dopamine Receptor Signaling	0	0.026	NA	IL4I1,NCS1
Glutamate Receptor Signaling	0	0.0351	NA	SLC1A3,SLC1A4
T Cell Receptor Signaling	0	0.0377	NA	MRAS,PAG1,PIK3CB,RRAS2
Sumoylation Pathway	0	0.0485	2.236	ETS1,RHOB,RHOV,SLC19A1,ZEB1
Th17 Activation Pathway	0	0.044	-2	HIF1A,IL6,IRAK2,SOCS3
Apelin Liver Signaling Pathway	0	0.0385	NA	EDN1
Apelin Adipocyte Signaling Pathway	0	0.0247	NA	GSTP1,HIF1A
FAT10 Cancer Signaling Pathway	0	0.0435	NA	IL6,TGFBR1
PFKFB4 Signaling Pathway	0	0.0435	NA	ATF4,HK2
Synaptogenesis Signaling Pathway	0	0.0447	-3.742	ATF4,CAMK2B,CDH23,COMP,EPHA2,EPHB3,FGR,LRP1,MRAS,PIK3CB,RRAS2,TIAM1,UNC13A,YES1
