# Supplementary material for: Organotypic Brain Slice Culture Microglia Exhibit Molecular Similarity to Acutely-Isolated Adult Microglia and Provide a Platform to Study Neuroinflammation
Source: Front Cell Neurosci. 2020 Dec 21;14:592005. doi: 10.3389/fncel.2020.592005 (PMC7812919; doi:10.3389/fncel.2020.592005)
Supplement: Supplementary file 7 [file Table_7.XLSX]

## Sheet: Table Legend
	Differentially expressed genes in isolated brain slice microglia following exposure of cultured brain slices to either TNF or GM-CSF for 24 hours.

## Sheet: DEGs
geneID	Treatment => GMCSF vs media.Estimate	Treatment => GMCSF vs media.FoldChange	Treatment => GMCSF vs media.RawPvalue	Treatment => GMCSF vs media.FDR_BH	Treatment => TNF vs media.Estimate	Treatment => TNF vs media.FoldChange	Treatment => TNF vs media.RawPvalue	Treatment => TNF vs media.FDR_BH	gene_name
ENSMUSG00000000001	0.148898	1.10872	0.0332816	0.1057	0.254434	1.19287	0.000258665	0.00140257	Gnai3
ENSMUSG00000000028	0.444413	1.36076	0.0159919	0.0590965	-0.190022	-1.14078	0.436225	0.632638	Cdc45
ENSMUSG00000000056	-0.372585	-1.29467	0.00879573	0.0366131	-0.568378	-1.48286	0.000528584	0.00264952	Narf
ENSMUSG00000053113	0.650181	1.56937	1.4762e-08	2.62596e-07	1.49583	2.82027	3.66178e-34	2.09188e-32	Socs3
ENSMUSG00000000078	-0.18195	-1.13442	0.0708433	0.18677	-0.127668	-1.09253	0.224774	0.408687	Klf6
ENSMUSG00000000085	-0.452394	-1.36831	0.00102711	0.0060636	-0.586282	-1.50137	0.000187653	0.00104653	Scmh1
ENSMUSG00000000088	0.518529	1.43249	1.87649e-13	6.98034e-12	0.461419	1.3769	5.52837e-11	7.80057e-10	Cox5a
ENSMUSG00000000127	-0.017035	-1.01188	0.90761	0.953343	0.360235	1.28363	0.0341065	0.0973297	Fer
ENSMUSG00000000131	-0.203441	-1.15144	0.0467393	0.137169	-0.125748	-1.09107	0.240711	0.428681	Xpo6
ENSMUSG00000000134	-0.283476	-1.21712	0.00255153	0.0130891	0.0219509	1.01533	0.820605	0.907728	Tfe3
ENSMUSG00000000148	-0.364042	-1.28703	0.0017761	0.00964394	-0.344907	-1.27007	0.00607822	0.022903	Brat1
ENSMUSG00000000149	-0.718741	-1.64575	2.67971e-20	2.02725e-18	-1.06589	-2.09346	5.76176e-42	4.55358e-40	Gna12
ENSMUSG00000000168	0.481956	1.39664	8.12811e-11	2.07691e-09	0.452519	1.36843	1.20307e-09	1.46452e-08	Dlat
ENSMUSG00000000171	0.433089	1.35012	1.81217e-06	2.17299e-05	0.201143	1.14961	0.030851	0.0897179	Sdhd
ENSMUSG00000000184	1.29136	2.44759	2.5725e-13	9.33729e-12	1.40716	2.65215	2.86341e-10	3.72341e-09	Ccnd2
ENSMUSG00000000194	-0.0895955	-1.06407	0.314417	0.520396	0.278662	1.21307	0.00218437	0.00931978	Gpr107
ENSMUSG00000000244	-0.596324	-1.51186	0.00106726	0.00626218	-0.587363	-1.5025	0.0140474	0.0470436	Tspan32
ENSMUSG00000000253	-0.532831	-1.44677	1.11092e-10	2.76518e-09	-1.01485	-2.02069	4.9355e-33	2.66011e-31	Gmpr
ENSMUSG00000000275	-0.0595409	-1.04213	0.645663	0.798686	1.0231	2.03229	6.71283e-13	1.10098e-11	Trim25
ENSMUSG00000000278	-0.481322	-1.39602	5.96377e-21	4.95729e-19	-0.332761	-1.25942	2.81504e-11	4.06223e-10	Scpep1
ENSMUSG00000000282	-0.0770944	-1.05489	0.65022	0.801525	0.0692293	1.04916	0.744135	0.862484	Mnt
ENSMUSG00000000290	-0.037614	-1.02641	0.63239	0.789887	0.3607	1.28405	5.18235e-06	3.82791e-05	Itgb2
ENSMUSG00000000295	0.363838	1.28684	0.00217474	0.0114618	0.114054	1.08227	0.377038	0.575269	Hddc2
ENSMUSG00000000301	0.150632	1.11006	0.468059	0.663712	-0.118338	-1.08548	0.70883	0.838708	Pemt
ENSMUSG00000000325	-0.302511	-1.23329	0.116345	0.267903	-1.17014	-2.25033	1.10971e-05	7.72896e-05	Arvcf
ENSMUSG00000000326	-0.00834437	-1.0058	0.889921	0.944266	-0.713235	-1.63948	1.48539e-32	7.75915e-31	Comt
ENSMUSG00000000339	0.189645	1.14048	0.0491282	0.142284	0.298302	1.2297	0.0028035	0.0116232	Rtca
ENSMUSG00000000340	0.135883	1.09877	0.314507	0.52048	-0.223615	-1.16766	0.14378	0.295842	Dbt
ENSMUSG00000000346	-0.285692	-1.21899	2.67146e-06	3.04091e-05	-0.142289	-1.10366	0.017595	0.0566555	Dazap2
ENSMUSG00000000355	0.273636	1.20885	0.00282385	0.0141888	0.119261	1.08618	0.20654	0.384636	Mcts1
ENSMUSG00000000374	-0.359352	-1.28285	0.020857	0.073236	-0.0457094	-1.03219	0.805039	0.899467	Trappc10
ENSMUSG00000000378	0.0662919	1.04702	0.42266	0.624649	-0.130417	-1.09461	0.121308	0.260359	Ccm2
ENSMUSG00000000384	0.643457	1.56207	1.92978e-06	2.30376e-05	0.533958	1.4479	0.000438336	0.00223786	Tbrg4
ENSMUSG00000000386	0.172915	1.12733	0.408631	0.611106	3.02024	8.11301	4.30267e-16	8.99022e-15	Mx1
ENSMUSG00000000399	0.281187	1.21519	0.00198297	0.0105904	0.305583	1.23592	0.00105805	0.00491277	Ndufa9
ENSMUSG00000000420	0.0884852	1.06325	0.166931	0.343663	-0.134497	-1.09771	0.0341034	0.0973297	Galnt1
ENSMUSG00000000439	0.0298476	1.0209	0.780357	0.884873	0.264942	1.20159	0.0188357	0.060017	Mkrn2
ENSMUSG00000000440	1.28175	2.43134	1.12396e-09	2.4139e-08	-1.06938	-2.09854	0.00147707	0.00660889	Pparg
ENSMUSG00000000441	-0.109848	-1.07911	0.261368	0.463042	0.255624	1.19385	0.0115346	0.0396582	Raf1
ENSMUSG00000000489	-1.02605	-2.03644	1.1671e-19	8.31542e-18	0.188692	1.13973	0.114422	0.249396	Pdgfb
ENSMUSG00000000530	-0.229937	-1.17278	0.0117687	0.0464566	0.680525	1.60272	2.68001e-13	4.52693e-12	Acvrl1
ENSMUSG00000000538	-0.423613	-1.34128	0.0206753	0.0726928	-0.439681	-1.3563	0.0682201	0.167832	Tom1l2
ENSMUSG00000000552	-0.316617	-1.24541	0.000110816	0.000857121	0.253674	1.19224	0.00200823	0.00866521	Zfp385a
ENSMUSG00000000555	-0.0770457	-1.05486	0.476825	0.671715	1.41629	2.66899	3.13097e-35	1.87281e-33	Itga5
ENSMUSG00000000561	0.620762	1.53769	5.79607e-08	9.3755e-07	0.213651	1.15962	0.0834208	0.19627	Wdr77
ENSMUSG00000104000	-0.080214	-1.05717	0.701719	0.836741	-0.72214	-1.64963	0.0305064	0.0889272	Gm38335
ENSMUSG00000000563	0.249581	1.18886	0.000277494	0.00194015	0.254943	1.19329	0.00018853	0.00105028	Atp5f1
ENSMUSG00000000568	0.278065	1.21257	4.4543e-06	4.79853e-05	0.0807072	1.05754	0.178726	0.347452	Hnrnpd
ENSMUSG00000000581	0.0682733	1.04846	0.422679	0.624649	0.145749	1.10631	0.092526	0.212369	C1d
ENSMUSG00000000594	-0.368231	-1.29077	3.64634e-05	0.000318015	-0.473634	-1.3886	2.14391e-07	1.94302e-06	Gm2a
ENSMUSG00000000605	-0.28399	-1.21756	0.00133995	0.00763596	-0.30272	-1.23347	0.000842502	0.00401208	Clcn4
ENSMUSG00000000628	0.0949307	1.06801	0.238503	0.434792	0.355224	1.27918	1.22634e-05	8.47544e-05	Hk2
ENSMUSG00000000631	0.00676129	1.0047	0.966165	0.984477	-0.24877	-1.18819	0.196414	0.37124	Myo18a
ENSMUSG00000000673	0.0261087	1.01826	0.863907	0.930893	0.387188	1.30784	0.0305198	0.0889412	Haao
ENSMUSG00000000682	-0.00620312	-1.00431	0.944379	0.971762	0.930215	1.90556	1.33585e-24	4.76068e-23	Cd52
ENSMUSG00000000686	-0.363682	-1.28671	0.00641262	0.0280547	-1.51802	-2.86397	3.23086e-22	1.01819e-20	Abhd15
ENSMUSG00000000693	-0.831388	-1.7794	2.19528e-06	2.56835e-05	-0.814032	-1.75812	0.000287143	0.0015411	Loxl3
ENSMUSG00000000708	-0.14314	-1.10431	0.454817	0.653148	-0.346324	-1.27132	0.187318	0.358432	Kat2b
ENSMUSG00000000711	-0.23778	-1.17918	0.00958372	0.0392501	-0.0820225	-1.0585	0.38469	0.583268	Rab5b
ENSMUSG00000040026	0.704556	1.62964	0.000712742	0.00440265	1.99388	3.98306	4.11103e-10	5.27381e-09	Saa3
ENSMUSG00000000738	0.0159396	1.01111	0.878157	0.938662	0.124032	1.08978	0.256047	0.446682	Spg7
ENSMUSG00000000740	0.0649908	1.04608	0.33878	0.544653	-0.0164027	-1.01143	0.808128	0.90138	Rpl13
ENSMUSG00000000743	-0.0637501	-1.04518	0.441979	0.642068	0.147994	1.10803	0.0779894	0.186249	Chmp1a
ENSMUSG00000000751	0.155038	1.11345	0.15506	0.327134	-0.504472	-1.4186	1.45045e-05	9.93877e-05	Rpa1
ENSMUSG00000000753	-0.872973	-1.83143	2.77493e-05	0.000249009	-1.3152	-2.48837	4.8016e-05	0.000302265	Serpinf1
ENSMUSG00000000759	0.102583	1.07369	0.446112	0.645203	-0.199496	-1.1483	0.189683	0.361926	Tubgcp3
ENSMUSG00000000776	0.221424	1.16588	0.121273	0.275902	0.577866	1.49264	0.000397656	0.00205678	Polr3d
ENSMUSG00000000787	-0.0784439	-1.05588	0.402207	0.605288	-0.35667	-1.28047	0.000230809	0.00126547	Ddx3x
ENSMUSG00000000791	0.575681	1.49038	0.00609768	0.026966	2.73595	6.66199	7.46003e-14	1.31243e-12	Il12rb1
ENSMUSG00000000811	0.405719	1.32475	0.0518635	0.1485	-0.425081	-1.34265	0.188255	0.359832	Txnrd3
ENSMUSG00000000826	-0.122235	-1.08842	0.0694906	0.18435	0.157666	1.11548	0.0180761	0.0580086	Dnajc5
ENSMUSG00000000827	0.0755684	1.05378	0.332404	0.538029	0.0673901	1.04782	0.391406	0.589815	Tpd52l2
ENSMUSG00000000838	0.0385086	1.02705	0.765701	0.876173	-0.0831794	-1.05935	0.562804	0.7356	Fmr1
ENSMUSG00000000876	-0.255809	-1.19401	0.0176829	0.0641308	-0.447019	-1.36322	0.000102934	0.000602705	Pxmp4
ENSMUSG00000000884	0.121867	1.08814	0.475253	0.670062	-0.0960708	-1.06886	0.654296	0.801605	Gnb1l
ENSMUSG00000000902	0.0555312	1.03924	0.520682	0.70652	0.187802	1.13903	0.0329961	0.0947815	Smarcb1
ENSMUSG00000000916	0.655859	1.57555	7.3341e-06	7.4547e-05	0.393432	1.31351	0.0204523	0.0641628	Nsun5
ENSMUSG00000000934	0.470671	1.38575	0.00589035	0.026178	0.259689	1.19722	0.224993	0.408987	Top1mt
ENSMUSG00000106609	1.17686	2.26084	3.0326e-08	5.15521e-07	1.33672	2.52576	7.71109e-05	0.000463791	Gm43181
ENSMUSG00000000958	-0.462681	-1.3781	5.63011e-07	7.56637e-06	0.232321	1.17472	0.0141034	0.0471812	Slc7a7
ENSMUSG00000000959	0.0604821	1.04281	0.548555	0.728342	-0.0623146	-1.04414	0.555856	0.730148	Oxa1l
ENSMUSG00000017713	0.154922	1.11336	0.444968	0.644768	-0.703672	-1.62864	0.0190717	0.0606423	Tha1
ENSMUSG00000004891	-0.513764	-1.42777	0.00858913	0.0358306	-0.603163	-1.51904	0.0268516	0.0801958	Nes
ENSMUSG00000001016	0.334879	1.26127	0.000278135	0.00194233	-0.0376422	-1.02643	0.693277	0.828077	Ilf2
ENSMUSG00000001017	0.0282727	1.01979	0.740223	0.860482	0.0872263	1.06233	0.315052	0.513572	Chtop
ENSMUSG00000001018	-0.314644	-1.2437	3.42119e-05	0.000300129	-0.193717	-1.14371	0.0110327	0.0381939	Snapin
ENSMUSG00000001020	-0.592167	-1.50751	0.00372011	0.0178465	-0.741678	-1.67212	0.015631	0.0513282	S100a4
ENSMUSG00000040710	-0.287897	-1.22086	0.0553484	0.155632	-0.582521	-1.49746	0.000996769	0.004658	St8sia4
ENSMUSG00000001034	-0.0976121	-1.07	0.455619	0.65395	0.202871	1.15099	0.163197	0.325094	Mapk7
ENSMUSG00000001039	0.332452	1.25915	0.10048	0.24093	0.599549	1.51524	0.0377335	0.1056	B9d1
ENSMUSG00000001052	-0.0582107	-1.04117	0.655255	0.805226	-0.314618	-1.24368	0.0306026	0.0890974	Sec24b
ENSMUSG00000001054	0.0621221	1.044	0.572431	0.74585	-0.144196	-1.10511	0.219943	0.402254	Rmnd5b
ENSMUSG00000001056	1.01773	2.02473	5.20324e-30	1.04577e-27	0.845768	1.79722	2.7978e-20	7.88813e-19	Nhp2
ENSMUSG00000001062	0.0140232	1.00977	0.914923	0.956846	-0.244969	-1.18507	0.0962544	0.21864	Vps9d1
ENSMUSG00000001065	-0.170861	-1.12573	0.198727	0.38705	-0.170288	-1.12528	0.254664	0.445253	Zfp276
ENSMUSG00000001082	0.0616798	1.04368	0.528579	0.713068	-0.0560292	-1.0396	0.582358	0.751574	Mfsd10
ENSMUSG00000001089	0.125225	1.09068	0.410046	0.612431	0.308103	1.23808	0.0850889	0.199303	Luzp1
ENSMUSG00000001098	0.0365747	1.02568	0.649783	0.801427	0.413679	1.33208	3.00415e-07	2.67186e-06	Kctd10
ENSMUSG00000001100	0.13437	1.09761	0.101672	0.242793	0.0416401	1.02928	0.617708	0.777072	Poldip2
ENSMUSG00000001105	0.104564	1.07517	0.362975	0.567954	0.0503496	1.03552	0.684303	0.822548	Ift20
ENSMUSG00000001123	-0.241319	-1.18207	0.00665608	0.0289131	0.920622	1.89293	3.69828e-24	1.29084e-22	Lgals9
ENSMUSG00000001127	-0.0662249	-1.04697	0.390488	0.594475	-0.0425935	-1.02996	0.583375	0.752392	Araf
ENSMUSG00000001128	0.780164	1.71733	3.33874e-05	0.000293853	1.41274	2.66242	1.95048e-08	2.04192e-07	Cfp
ENSMUSG00000021253	-0.0986928	-1.0708	0.637555	0.793677	-1.12162	-2.17592	0.00074922	0.00362454	Tgfb3
ENSMUSG00000001134	0.186232	1.13779	0.144217	0.311074	0.25692	1.19493	0.0681177	0.167635	Uxt
ENSMUSG00000001138	-0.213068	-1.15915	0.125227	0.282464	-0.775293	-1.71154	1.14299e-06	9.3681e-06	Cnnm3
ENSMUSG00000001143	-0.116638	-1.08421	0.204844	0.394624	-0.18465	-1.13654	0.0515112	0.134607	Lman2l
ENSMUSG00000001150	0.125076	1.09057	0.506703	0.695967	0.117594	1.08492	0.64184	0.792712	Mcm3ap
ENSMUSG00000037095	0.865599	1.8221	7.48465e-06	7.57807e-05	-1.01796	-2.02505	0.000234007	0.0012807	Lrg1
ENSMUSG00000001157	0.0688811	1.0489	0.534344	0.717538	0.100898	1.07244	0.393124	0.591528	Gmcl1
ENSMUSG00000001158	0.248094	1.18764	0.00216806	0.0114311	0.701081	1.62572	6.27366e-18	1.51652e-16	Snrnp27
ENSMUSG00000001173	0.106378	1.07652	0.550625	0.729436	0.475487	1.39039	0.0375866	0.105252	Ocrl
ENSMUSG00000001175	0.197251	1.14651	0.0598266	0.165053	0.583026	1.49799	1.22766e-07	1.15661e-06	Calm1
ENSMUSG00000001211	0.0328487	1.02303	0.636738	0.79311	0.117661	1.08497	0.0892375	0.206515	Agpat3
ENSMUSG00000020773	-0.269256	-1.20519	0.00569619	0.0254424	-0.580158	-1.49501	1.1985e-08	1.2901e-07	Trim47
ENSMUSG00000001228	0.619811	1.53667	4.02638e-05	0.000347782	-0.353727	-1.27786	0.0474172	0.126421	Uhrf1
ENSMUSG00000001229	0.550373	1.46446	1.13575e-06	1.44123e-05	0.249991	1.1892	0.0395875	0.109756	Dpp9
ENSMUSG00000001248	-0.322988	-1.25092	0.00255281	0.0130907	-0.103903	-1.07468	0.358169	0.556897	Gramd1a
ENSMUSG00000001249	-0.509864	-1.42392	0.00447024	0.0207717	0.161198	1.11822	0.484227	0.673406	Hpn
ENSMUSG00000001270	-0.538681	-1.45264	2.67473e-12	8.61673e-11	-0.954952	-1.93851	7.82286e-35	4.62489e-33	Ckb
ENSMUSG00000001280	-0.317663	-1.24631	0.0411756	0.124237	-0.279301	-1.21361	0.132927	0.279084	Sp1
ENSMUSG00000001285	-0.00145066	-1.00101	0.99005	0.99565	0.0434791	1.0306	0.728987	0.852049	Myg1
ENSMUSG00000001289	-0.233071	-1.17533	0.0183725	0.0660814	0.00396533	1.00275	0.969215	0.985805	Pfdn5
ENSMUSG00000001305	0.596916	1.51248	1.18568e-06	1.48801e-05	0.287934	1.22089	0.0327922	0.0943202	Rrp15
ENSMUSG00000001313	-0.451319	-1.36729	0.00249061	0.0128353	-0.327134	-1.25452	0.0622108	0.156584	Rnd2
ENSMUSG00000001323	0.000782142	1.00054	0.995993	0.998193	-0.241294	-1.18205	0.196327	0.37112	Srr
ENSMUSG00000001348	-0.33114	-1.25801	0.116855	0.26894	0.747394	1.67876	0.029575	0.0869521	Acp5
ENSMUSG00000001366	0.053641	1.03788	0.66583	0.812659	-0.113491	-1.08184	0.407694	0.605212	Fbxo9
ENSMUSG00000001376	-0.00750431	-1.00522	0.947628	0.97403	0.141819	1.1033	0.246901	0.435374	Vps50
ENSMUSG00000001380	0.423895	1.34154	1.98965e-07	2.94748e-06	0.398458	1.3181	1.40504e-06	1.13452e-05	Hars
ENSMUSG00000001383	0.113453	1.08181	0.181255	0.363382	0.272723	1.20809	0.0015546	0.00692012	Zmat2
ENSMUSG00000001403	-0.179956	-1.13285	0.303993	0.509404	-1.15886	-2.23281	2.26947e-07	2.04973e-06	Ube2c
ENSMUSG00000001415	0.167378	1.12302	0.284063	0.488282	0.185386	1.13712	0.320042	0.518794	Smg5
ENSMUSG00000001416	0.796281	1.73662	2.79555e-30	5.70376e-28	0.647087	1.566	1.09784e-20	3.1775e-19	Cct3
ENSMUSG00000001418	-0.411229	-1.32982	5.55029e-12	1.73411e-10	-0.232912	-1.17521	7.23118e-05	0.000440484	Glmp
ENSMUSG00000001419	-0.271946	-1.20744	0.00333739	0.0162536	-0.0415586	-1.02923	0.662622	0.807718	Mef2d
ENSMUSG00000001424	0.445823	1.36209	5.18525e-08	8.46861e-07	0.311293	1.24082	0.000175174	0.000983411	Snd1
ENSMUSG00000001436	0.560409	1.47469	7.41489e-06	7.52441e-05	0.148644	1.10853	0.279931	0.474052	Slc19a1
ENSMUSG00000001440	0.131671	1.09556	0.136464	0.299749	-0.140951	-1.10263	0.121226	0.26033	Kpnb1
ENSMUSG00000001441	-0.207657	-1.15481	0.0551217	0.155124	0.249946	1.18916	0.0287441	0.0848527	Npepps
ENSMUSG00000001445	0.222425	1.16669	0.0272732	0.09057	0.338214	1.26419	0.0012967	0.00587248	Mrpl10
ENSMUSG00000001467	0.133353	1.09684	0.268836	0.471245	0.0541487	1.03825	0.680112	0.819453	Cyp51
ENSMUSG00000001472	0.0744514	1.05296	0.205725	0.395679	0.460148	1.37568	1.44908e-15	2.90064e-14	Tcf25
ENSMUSG00000001473	0.651941	1.57128	3.13347e-27	4.90643e-25	1.27682	2.42304	3.98867e-103	1.96256e-100	Tubb6
ENSMUSG00000001482	0.328448	1.25566	0.00222749	0.0117032	0.152688	1.11164	0.18046	0.349662	Def8
ENSMUSG00000001517	-0.162586	-1.11929	0.424806	0.626211	-1.08435	-2.12042	0.000311485	0.00165198	Foxm1
ENSMUSG00000001518	0.103733	1.07455	0.546248	0.726712	-0.146054	-1.10654	0.50174	0.6881	Itfg2
ENSMUSG00000001524	0.343732	1.26903	0.0214217	0.0746738	0.422825	1.34055	0.0154226	0.0507312	Gtf2h4
ENSMUSG00000001525	0.480327	1.39506	1.14719e-11	3.40264e-10	0.335773	1.26205	1.96134e-06	1.54686e-05	Tubb5
ENSMUSG00000001542	0.157232	1.11515	0.128472	0.286996	1.34646	2.54287	8.83014e-36	5.40908e-34	Ell2
ENSMUSG00000001552	-0.467682	-1.38289	0.000513702	0.00331457	-1.21879	-2.32752	1.31808e-15	2.65935e-14	Jup
ENSMUSG00000001569	0.293016	1.2252	0.032023	0.102477	-0.00318836	-1.00221	0.983581	0.993547	Nom1
ENSMUSG00000001576	0.14222	1.1036	0.130388	0.289927	0.0272417	1.01906	0.779057	0.883855	Ergic1
ENSMUSG00000001627	-0.0357299	-1.02508	0.748787	0.866325	0.867647	1.82468	1.81655e-13	3.10975e-12	Ifrd1
ENSMUSG00000001630	0.238464	1.17974	0.126738	0.284685	0.554004	1.46816	0.00279269	0.0115865	Stk38l
ENSMUSG00000001632	-0.0792143	-1.05644	0.586974	0.756802	-0.0437649	-1.0308	0.795738	0.894675	Brpf1
ENSMUSG00000001642	-0.24842	-1.18791	0.00249892	0.0128732	-0.368161	-1.29071	1.03114e-05	7.22132e-05	Akr1b3
ENSMUSG00000001666	0.163651	1.12012	0.204627	0.394488	0.161001	1.11806	0.262037	0.452958	Ddt
ENSMUSG00000001674	0.351148	1.27557	0.00032664	0.00222261	0.259903	1.1974	0.010753	0.0373443	Ddx18
ENSMUSG00000001687	-0.2531	-1.19176	1.17383e-06	1.47866e-05	-0.355444	-1.27938	3.09744e-12	4.82587e-11	Ubl3
ENSMUSG00000001700	-0.322131	-1.25018	0.0564521	0.158022	-0.247115	-1.18683	0.240423	0.428358	Gramd3
ENSMUSG00000001707	0.834617	1.78338	1.68042e-16	9.01536e-15	0.89337	1.85751	2.78235e-17	6.35318e-16	Eef1e1
ENSMUSG00000001729	0.273501	1.20874	1.35223e-08	2.43437e-07	-0.0907635	-1.06493	0.0541255	0.140213	Akt1
ENSMUSG00000001741	-0.938805	-1.91694	3.37674e-15	1.54664e-13	-1.75609	-3.37782	2.9746e-40	2.21325e-38	Il16
ENSMUSG00000001750	-0.543716	-1.45772	9.37596e-12	2.85004e-10	0.601606	1.5174	5.27381e-14	9.40835e-13	Tcirg1
ENSMUSG00000001751	-0.739817	-1.66996	5.11295e-28	8.50012e-26	-0.584445	-1.49946	2.40181e-18	6.0354e-17	Naglu
ENSMUSG00000001755	-0.0964887	-1.06917	0.390852	0.594671	-0.108007	-1.07774	0.369424	0.568829	Coasy
ENSMUSG00000001761	0.0823612	1.05875	0.430658	0.631588	-0.365985	-1.28876	0.000991888	0.00463661	Smo
ENSMUSG00000001763	-0.817217	-1.762	1.53733e-11	4.48089e-10	-0.340961	-1.2666	0.00963653	0.0339538	Tspan33
ENSMUSG00000001767	0.0163584	1.0114	0.905607	0.952578	-0.00329483	-1.00229	0.983214	0.993292	Crnkl1
ENSMUSG00000001768	-0.442001	-1.35849	4.72797e-11	1.27589e-09	-0.936793	-1.91427	2.1678e-44	1.95654e-42	Rin2
ENSMUSG00000001774	0.351565	1.27594	0.000836477	0.00504207	0.247926	1.1875	0.0255138	0.0769248	Chordc1
ENSMUSG00000001783	0.40108	1.3205	5.79964e-08	9.3755e-07	-0.0669838	-1.04752	0.366963	0.566421	Rtcb
ENSMUSG00000001785	0.173027	1.12742	0.0226966	0.0783872	0.0438185	1.03084	0.566826	0.739051	Pwp1
ENSMUSG00000001786	-0.122518	-1.08863	0.272179	0.474931	-0.0368091	-1.02584	0.757269	0.870427	Fbxo7
ENSMUSG00000001794	-0.0654208	-1.04639	0.354072	0.559408	0.0430575	1.0303	0.540546	0.718514	Capns1
ENSMUSG00000001829	0.274642	1.20969	0.00853497	0.0356599	0.228057	1.17126	0.0379709	0.106192	Clpb
ENSMUSG00000001833	-0.0600851	-1.04253	0.403897	0.606611	-0.0685105	-1.04863	0.340637	0.54029	2007-09-01
ENSMUSG00000001844	0.0107678	1.00749	0.906732	0.953161	-0.126744	-1.09183	0.182538	0.352126	Zdhhc4
ENSMUSG00000001847	-0.127255	-1.09221	0.0178895	0.0646962	-0.074807	-1.05322	0.154714	0.311903	Rac1
ENSMUSG00000001855	0.121777	1.08807	0.407693	0.610338	0.0925117	1.06622	0.588666	0.756374	Nup214
ENSMUSG00000001891	0.066494	1.04717	0.334724	0.540237	0.263256	1.20018	0.000121028	0.000699788	Ugp2
ENSMUSG00000001909	0.58619	1.50128	6.88145e-05	0.000560252	0.618989	1.5358	0.000288219	0.00154578	Trmt1
ENSMUSG00000001910	0.283393	1.21705	0.0256615	0.086606	0.308864	1.23873	0.0274856	0.0817755	Nacc1
ENSMUSG00000001911	0.285069	1.21847	0.0268841	0.0896757	-0.185123	-1.13691	0.198948	0.375006	Nfix
ENSMUSG00000001918	1.12063	2.17442	5.94433e-21	4.95729e-19	0.493225	1.40759	0.000142498	0.000812533	Slc1a5
ENSMUSG00000001924	0.214837	1.16057	0.000104714	0.000815192	0.390589	1.31093	5.8621e-13	9.6352e-12	Uba1
ENSMUSG00000001942	-0.44437	-1.36072	5.31086e-05	0.000446417	-0.74538	-1.67642	2.37496e-10	3.13097e-09	Siae
ENSMUSG00000001962	-0.160472	-1.11765	0.0674594	0.180168	-0.124433	-1.09008	0.165667	0.328376	Fam50a
ENSMUSG00000001964	0.0300703	1.02106	0.858191	0.927852	-0.0699342	-1.04967	0.738002	0.85818	Emd
ENSMUSG00000001983	0.232886	1.17518	0.197983	0.385879	0.0683711	1.04853	0.771617	0.879237	Taco1
ENSMUSG00000001995	-0.86933	-1.82681	1.01224e-07	1.58497e-06	-0.667199	-1.58799	0.000834311	0.00397804	Sipa1l2
ENSMUSG00000001998	-0.0628777	-1.04455	0.718878	0.847004	0.533669	1.44761	0.015501	0.0509232	Ap4e1
ENSMUSG00000001999	-0.0797581	-1.05684	0.298408	0.503428	-0.035041	-1.02459	0.649744	0.798558	Blvra
ENSMUSG00000002007	-0.906757	-1.87483	5.90598e-06	6.18818e-05	-1.1409	-2.20519	0.00359838	0.0144856	Srpk3
ENSMUSG00000002010	0.160497	1.11767	0.0501955	0.144499	-0.330662	-1.25759	7.28723e-05	0.000442661	Idh3g
ENSMUSG00000002014	-0.040017	-1.02813	0.597443	0.765187	-0.150178	-1.10971	0.0485623	0.128799	Ssr4
ENSMUSG00000002015	-0.0078681	-1.00547	0.88124	0.939794	-0.0925528	-1.06626	0.0724892	0.176035	Bcap31
ENSMUSG00000002017	0.495997	1.41029	0.000452155	0.0029701	0.172	1.12662	0.289552	0.484908	Fam98a
ENSMUSG00000002031	-0.273079	-1.20838	0.0211816	0.074009	-0.308566	-1.23848	0.016816	0.0545733	Ift46
ENSMUSG00000002043	-0.349101	-1.27377	0.000567473	0.00361134	-0.121601	-1.08794	0.250282	0.43971	Trappc6a
ENSMUSG00000002052	-0.0251745	-1.0176	0.867068	0.932595	-0.0389936	-1.0274	0.825534	0.909913	Supt6
ENSMUSG00000002055	-0.185199	-1.13697	0.37998	0.584378	-0.871123	-1.82909	0.0105867	0.0368841	Spag5
ENSMUSG00000002058	0.404962	1.32405	0.00086921	0.00521836	-0.0407524	-1.02865	0.760623	0.872971	Unc119
ENSMUSG00000002059	-0.334745	-1.26115	0.00178313	0.00966651	-0.0133233	-1.00928	0.90617	0.953097	Rab34
ENSMUSG00000002064	-0.134703	-1.09787	0.119582	0.273247	0.0478468	1.03372	0.587141	0.755498	Sdf2
ENSMUSG00000002068	0.512248	1.42627	0.000717742	0.00442745	-0.111382	-1.08026	0.533968	0.713063	Ccne1
ENSMUSG00000026928	0.327925	1.25521	0.0841944	0.211432	-0.559623	-1.47388	0.0315302	0.0913101	Card9
ENSMUSG00000002102	0.163386	1.11991	0.00418189	0.0196831	0.274831	1.20985	9.16656e-07	7.59465e-06	Psmc3
ENSMUSG00000002103	-0.571924	-1.4865	7.98465e-11	2.04802e-09	0.795079	1.73517	5.23837e-19	1.37051e-17	Acp2
ENSMUSG00000002104	-0.650737	-1.56997	0.000580422	0.00367637	-0.949022	-1.93056	0.000236204	0.0012918	Rapsn
ENSMUSG00000002105	-0.274719	-1.20976	0.0519077	0.148531	0.13604	1.09889	0.398891	0.59726	Slc39a13
ENSMUSG00000002107	-0.261673	-1.19887	0.00702458	0.0302785	-0.632817	-1.55059	3.62879e-10	4.67878e-09	Celf2
ENSMUSG00000002108	-0.0191312	-1.01335	0.927454	0.963898	2.72678	6.61977	2.26358e-17	5.22336e-16	Nr1h3
ENSMUSG00000002111	-0.184227	-1.13621	0.000214343	0.00154185	0.334104	1.26059	4.66808e-12	7.19941e-11	Spi1
ENSMUSG00000002129	0.0533849	1.0377	0.606673	0.771533	-0.139045	-1.10118	0.203168	0.380095	Sf3a1
ENSMUSG00000002147	-0.243513	-1.18387	0.00115797	0.00673282	-0.0904152	-1.06468	0.228532	0.413115	Stat6
ENSMUSG00000002205	0.0479561	1.0338	0.661548	0.81015	0.181028	1.13369	0.119595	0.257545	Vrk3
ENSMUSG00000002210	-0.0450055	-1.03169	0.707613	0.840563	0.302899	1.23362	0.0198222	0.062585	Smg9
ENSMUSG00000002221	0.0150659	1.0105	0.922042	0.960859	-0.229372	-1.17232	0.210288	0.389452	Paxip1
ENSMUSG00000002222	-0.210682	-1.15724	0.216828	0.409996	-0.696703	-1.6208	0.00118331	0.00542828	Rmnd5a
ENSMUSG00000002227	-0.347741	-1.27257	0.0151867	0.0568227	0.848023	1.80003	2.06918e-07	1.87976e-06	Mov10
ENSMUSG00000002228	-0.83865	-1.78838	4.14936e-05	0.000356727	-1.02123	-2.02965	0.000846834	0.00403019	Ppm1j
ENSMUSG00000002233	-0.218038	-1.16315	0.0106031	0.0428481	0.505851	1.41996	4.94828e-09	5.59911e-08	Rhoc
ENSMUSG00000002257	0.0414277	1.02913	0.720672	0.848079	-0.243287	-1.18369	0.0522627	0.136174	Def6
ENSMUSG00000002279	-0.0705942	-1.05015	0.46177	0.658986	0.0137168	1.00955	0.890212	0.94623	Lmf1
ENSMUSG00000002280	0.15067	1.11008	0.145291	0.312338	0.118655	1.08572	0.275523	0.468878	Narfl
ENSMUSG00000002289	0.33565	1.26195	0.0108495	0.0436508	0.300397	1.23148	0.0410615	0.11293	Angptl4
ENSMUSG00000002297	-0.0516267	-1.03643	0.737271	0.859055	-0.728947	-1.65743	7.79996e-05	0.000468212	Dbf4
ENSMUSG00000002307	0.104926	1.07544	0.483665	0.677031	1.78511	3.44645	1.08193e-24	3.87386e-23	Daxx
ENSMUSG00000002308	0.430084	1.34731	0.000502183	0.00324959	0.082807	1.05908	0.542601	0.71991	Cd320
ENSMUSG00000002319	0.554106	1.46826	1.97829e-06	2.35958e-05	0.537033	1.45099	1.85825e-05	0.000125083	Ipo4
ENSMUSG00000002320	-0.137662	-1.10012	0.173131	0.352813	-0.105988	-1.07623	0.315823	0.514499	Tm9sf1
ENSMUSG00000002325	-0.483737	-1.39836	1.69443e-07	2.54656e-06	0.772144	1.70781	2.03079e-16	4.38748e-15	Irf9
ENSMUSG00000002326	0.0258127	1.01805	0.737779	0.859415	0.0432989	1.03047	0.578227	0.748485	Gmpr2
ENSMUSG00000002329	-0.230586	-1.17331	0.00209841	0.0111161	-0.139911	-1.10184	0.063213	0.158446	Mdp1
ENSMUSG00000002332	-0.361868	-1.28509	0.000265003	0.00185958	-0.43366	-1.35066	2.87874e-05	0.000188452	Dhrs1
ENSMUSG00000002342	0.172545	1.12704	0.123826	0.279865	0.308556	1.23847	0.00988276	0.0346772	Tmem161a
ENSMUSG00000002343	0.126326	1.09151	0.478933	0.673603	-0.406676	-1.32563	0.0793681	0.188537	Armc6
ENSMUSG00000002345	-0.0500014	-1.03527	0.742228	0.861773	-0.406359	-1.32534	0.025217	0.0761654	Borcs8
ENSMUSG00000002365	-0.0737128	-1.05242	0.502642	0.692649	-0.143623	-1.10468	0.220022	0.402301	Snx9
ENSMUSG00000002372	0.21676	1.16212	0.00534621	0.0241665	0.0747545	1.05318	0.341316	0.540894	Ranbp3
ENSMUSG00000002379	0.233586	1.17575	0.011489	0.0455885	0.328335	1.25556	0.000554018	0.0027661	Ndufa11
ENSMUSG00000002393	-0.0547339	-1.03867	0.659538	0.808496	-0.194517	-1.14434	0.155389	0.312868	Nr2f6
ENSMUSG00000002395	-0.126938	-1.09197	0.144256	0.311107	-0.0384743	-1.02703	0.664612	0.809303	Use1
ENSMUSG00000002396	-0.0145244	-1.01012	0.916048	0.957502	0.0972582	1.06974	0.533479	0.712802	Ocel1
ENSMUSG00000002409	-0.732767	-1.66182	0.000268405	0.00188051	-0.917658	-1.88905	0.00178006	0.00777974	Dyrk1b
ENSMUSG00000002413	0.00647106	1.0045	0.958887	0.980151	0.184306	1.13627	0.181464	0.350851	Braf
ENSMUSG00000002416	0.199245	1.1481	0.0762479	0.196395	0.112415	1.08104	0.350634	0.549889	Ndufb2
ENSMUSG00000002428	-0.134893	-1.09801	0.287685	0.492619	-0.556016	-1.4702	7.80789e-05	0.000468504	Hltf
ENSMUSG00000002455	-0.0402193	-1.02827	0.659853	0.808662	-0.0929907	-1.06658	0.323134	0.521645	Prpf6
ENSMUSG00000002458	0.168786	1.12411	0.0248937	0.0846298	0.163958	1.12036	0.0300109	0.0878947	Rgs19
ENSMUSG00000002475	-0.310874	-1.24046	0.137348	0.30103	-0.439637	-1.35626	0.179816	0.34908	Abhd3
ENSMUSG00000002477	0.665968	1.58663	1.34611e-11	3.94058e-10	0.369672	1.29206	0.000326006	0.00171764	Snrpd1
ENSMUSG00000002496	0.0129214	1.009	0.922439	0.961154	-0.21909	-1.164	0.141188	0.291609	Tsc2
ENSMUSG00000002504	-0.169737	-1.12485	0.421613	0.623865	-1.07969	-2.11358	0.00312117	0.0127736	Slc9a3r2
ENSMUSG00000002524	-0.0169126	-1.01179	0.819372	0.907598	-0.118556	-1.08565	0.11063	0.243042	Puf60
ENSMUSG00000002546	-0.0793836	-1.05657	0.63776	0.793677	-0.0238084	-1.01664	0.909562	0.955084	Golga2
ENSMUSG00000002550	0.00850207	1.00591	0.928166	0.964255	-0.16144	-1.1184	0.0996297	0.224668	Uck1
ENSMUSG00000002580	0.119474	1.08634	0.192534	0.37838	0.430594	1.34779	4.34829e-06	3.25919e-05	Mien1
ENSMUSG00000023908	0.00511078	1.00355	0.978855	0.98971	-0.553648	-1.46779	0.0371759	0.104198	Pkmyt1
ENSMUSG00000002603	0.176813	1.13038	0.00186565	0.0100733	0.249314	1.18864	7.88233e-06	5.63134e-05	Tgfb1
ENSMUSG00000002608	-0.115425	-1.08329	0.245095	0.443251	-0.1916	-1.14203	0.0648021	0.161349	Ccdc97
ENSMUSG00000002617	-0.203615	-1.15158	0.289118	0.494005	-0.73284	-1.66191	0.00554514	0.0211239	Zfp40
ENSMUSG00000002625	-0.421824	-1.33962	0.00384731	0.0183183	-0.443272	-1.35968	0.00897087	0.0319553	Akap8l
ENSMUSG00000002635	0.185034	1.13684	0.127935	0.286175	0.327316	1.25468	0.0133373	0.0450574	Pdcd2l
ENSMUSG00000002658	0.262669	1.1997	0.062757	0.171112	0.324383	1.25213	0.0443801	0.120258	Gtf2f1
ENSMUSG00000002660	0.369452	1.29186	0.000117278	0.000898844	0.287659	1.22066	0.00386646	0.0154466	Clpp
ENSMUSG00000002661	0.137989	1.10037	0.250378	0.449189	0.104457	1.07509	0.424553	0.621648	Alkbh7
ENSMUSG00000002668	-0.295832	-1.22759	0.0387475	0.118828	-0.302473	-1.23326	0.0670026	0.165527	Dennd1c
ENSMUSG00000002679	-0.192881	-1.14304	0.184869	0.368044	0.0973898	1.06984	0.562448	0.735324	Med6
ENSMUSG00000002699	0.300455	1.23153	3.3481e-07	4.76591e-06	0.609688	1.52593	5.20833e-26	1.96155e-24	Lcp2
ENSMUSG00000002718	0.487133	1.40166	9.25703e-09	1.72653e-07	0.19994	1.14865	0.020769	0.0649159	Cse1l
ENSMUSG00000002728	0.101867	1.07316	0.228604	0.42297	-0.200757	-1.1493	0.0201834	0.0635044	Naa20
ENSMUSG00000002731	-0.402579	-1.32187	0.00302291	0.0150032	-0.399645	-1.31918	0.00943497	0.033336	Prkra
ENSMUSG00000002732	-0.554232	-1.46839	5.26543e-05	0.000443429	-1.05316	-2.07507	1.70889e-11	2.51599e-10	Fkbp7
ENSMUSG00000002733	0.291112	1.22358	0.00578558	0.0257805	0.581606	1.49651	1.5278e-07	1.42181e-06	Plekha3
ENSMUSG00000002741	-0.381805	-1.30297	1.77138e-06	2.12977e-05	-0.300139	-1.23126	0.000198718	0.0011034	Ykt6
ENSMUSG00000002748	0.0467938	1.03297	0.739689	0.860255	-0.334441	-1.26089	0.0385113	0.107408	Baz1b
ENSMUSG00000002763	-0.150766	-1.11016	0.256732	0.457236	-0.167863	-1.12339	0.260469	0.451573	Pex6
ENSMUSG00000002767	0.272654	1.20803	0.000289859	0.00200991	0.243062	1.1835	0.00131843	0.00596384	Mrpl2
ENSMUSG00000002768	0.0569876	1.04029	0.431267	0.632	0.24299	1.18344	0.000764652	0.00367926	Mea1
ENSMUSG00000002778	-0.139788	-1.10174	0.195804	0.38285	-0.310587	-1.24021	0.00688588	0.0255467	Kdelr1
ENSMUSG00000002781	-0.0702336	-1.04989	0.638223	0.794078	-0.404372	-1.32351	0.0225847	0.0695507	Tmem143
ENSMUSG00000036931	-0.386263	-1.307	0.0203049	0.0715962	-0.551369	-1.46548	0.0075425	0.0275559	Nfkbid
ENSMUSG00000001131	1.02603	2.03641	1.16902e-06	1.47674e-05	1.34843	2.54635	0.00017885	0.0010022	Timp1
ENSMUSG00000002804	-0.209337	-1.15616	0.0534528	0.15192	-0.0586263	-1.04147	0.609827	0.770965	Nudt14
ENSMUSG00000002812	0.0976092	1.07	0.353332	0.558946	0.24267	1.18318	0.0283438	0.0839309	Flii
ENSMUSG00000002814	-0.169125	-1.12438	0.2735	0.476017	-0.0898999	-1.0643	0.62438	0.781542	Top3a
ENSMUSG00000002820	-0.140979	-1.10265	0.2247	0.418666	0.34905	1.27372	0.00492604	0.0190461	Atg4d
ENSMUSG00000002825	0.151594	1.1108	0.341639	0.547354	-0.0902141	-1.06453	0.640148	0.791968	Qtrt1
ENSMUSG00000002833	0.104179	1.07488	0.443379	0.64316	-0.00713098	-1.00496	0.962978	0.982824	Hdgfl2
ENSMUSG00000037370	0.124168	1.08988	0.256144	0.45649	-0.548767	-1.46283	2.69531e-06	2.07424e-05	Enpp1
ENSMUSG00000002844	0.0271357	1.01899	0.68946	0.828509	0.550598	1.46469	2.4497e-16	5.21134e-15	Adprh
ENSMUSG00000002845	0.315231	1.24421	0.0169852	0.0620849	0.559113	1.47336	0.000142644	0.000813058	Tmem39a
ENSMUSG00000002846	0.195912	1.14545	0.303769	0.509093	0.123433	1.08932	0.632792	0.786632	Timmdc1
ENSMUSG00000028702	0.2606	1.19798	0.163402	0.338538	-0.540583	-1.45456	0.0310492	0.0902427	Rad54l
ENSMUSG00000002871	-0.36164	-1.28489	5.9097e-06	6.18818e-05	-0.261518	-1.19874	0.00117925	0.00541293	Tpra1
ENSMUSG00000002881	-0.0260897	-1.01825	0.814101	0.904288	1.01762	2.02458	4.02644e-18	9.93775e-17	Nab1
ENSMUSG00000054115	-0.0555241	-1.03924	0.744092	0.862976	-0.5381	-1.45206	0.0117199	0.0402259	Skp2
ENSMUSG00000022070	0.0849372	1.06064	0.601505	0.76827	-0.537797	-1.45175	0.00719492	0.0264837	Bora
ENSMUSG00000002910	-0.317309	-1.246	0.0241513	0.0825854	-0.205541	-1.15312	0.202281	0.379094	Arrdc2
ENSMUSG00000021054	-0.412046	-1.33057	2.47587e-05	0.000224663	-0.5328	-1.44673	1.57309e-07	1.45862e-06	Sgpp1
ENSMUSG00000002948	-0.027042	-1.01892	0.84559	0.922267	0.110344	1.07949	0.484314	0.673465	Map2k7
ENSMUSG00000002949	0.253985	1.1925	0.0562349	0.157545	0.241456	1.18219	0.105133	0.233897	Timm44
ENSMUSG00000002957	0.0453057	1.0319	0.640437	0.795657	-0.137859	-1.10027	0.17155	0.33685	Ap2a2
ENSMUSG00000002963	0.188511	1.13959	0.0476717	0.139221	0.108266	1.07793	0.272248	0.465338	Pnkp
ENSMUSG00000002968	0.254224	1.19269	0.00238172	0.0123831	-0.107767	-1.07756	0.208086	0.38661	Med25
ENSMUSG00000002981	-0.124302	-1.08998	0.0202224	0.0713987	-0.00927334	-1.00645	0.859364	0.928913	Clptm1
ENSMUSG00000002983	-0.621014	-1.53796	1.28779e-08	2.3277e-07	1.4373	2.70813	6.06268e-37	3.90186e-35	Relb
ENSMUSG00000002984	0.783409	1.72119	3.28504e-20	2.45757e-18	0.786793	1.72524	9.46937e-20	2.60715e-18	Tomm40
ENSMUSG00000002985	-0.635706	-1.5537	8.95091e-05	0.000708601	-0.982581	-1.976	6.4544e-07	5.47547e-06	Apoe
ENSMUSG00000002996	-0.465866	-1.38115	5.87965e-09	1.13595e-07	-0.184956	-1.13678	0.0218383	0.0676855	Hbp1
ENSMUSG00000089665	2.32239	5.00159	5.55747e-39	1.70084e-36	3.07652	8.43575	3.57148e-52	4.25592e-50	Fcor
ENSMUSG00000003031	-0.123617	-1.08946	0.43443	0.635183	-0.187518	-1.1388	0.325666	0.524428	Cdkn1b
ENSMUSG00000003032	0.0135001	1.0094	0.937853	0.96864	-0.430681	-1.34787	0.0502775	0.132312	Klf4
ENSMUSG00000003033	0.230964	1.17362	0.00424432	0.0199196	0.18825	1.13938	0.0212344	0.0661671	Ap1m1
ENSMUSG00000003037	-0.151917	-1.11104	0.00424546	0.0199196	0.235072	1.17697	5.46345e-06	4.02969e-05	Rab8a
ENSMUSG00000003038	0.429414	1.34669	8.2028e-05	0.000656712	-0.0397071	-1.02791	0.732246	0.854578	Hmgn2
ENSMUSG00000003039	-0.100481	-1.07213	0.173396	0.353299	-0.0248109	-1.01735	0.737162	0.857857	Fam32a
ENSMUSG00000003062	-0.382341	-1.30346	7.21997e-05	0.000585335	0.0471198	1.0332	0.63627	0.78924	Stard3nl
ENSMUSG00000003068	-0.145318	-1.10597	0.42614	0.627491	-0.340205	-1.26594	0.155974	0.313779	Stk11
ENSMUSG00000003072	0.248897	1.1883	4.05011e-06	4.39829e-05	0.235002	1.17691	9.05021e-06	6.40041e-05	Atp5d
ENSMUSG00000003099	0.320116	1.24843	0.000751341	0.00461568	0.0526356	1.03716	0.59348	0.759553	Ppp5c
ENSMUSG00000003123	0.0125807	1.00876	0.927463	0.963898	-0.0352573	-1.02474	0.822724	0.908425	Lipe
ENSMUSG00000003131	0.449852	1.3659	2.65786e-05	0.000240206	0.378012	1.29955	0.0008403	0.00400284	Pafah1b2
ENSMUSG00000003134	-0.0492885	-1.03475	0.656447	0.806261	0.226357	1.16988	0.0546764	0.1413	Tbc1d8
ENSMUSG00000003135	0.0841562	1.06007	0.476902	0.67172	-0.0749928	-1.05336	0.559267	0.732106	Cnot11
ENSMUSG00000003153	-0.16736	-1.123	0.327867	0.533928	0.703306	1.62823	0.00101945	0.004748	Slc2a3
ENSMUSG00000003154	-0.211195	-1.15765	0.12331	0.279122	-0.536671	-1.45062	0.000580123	0.00288255	Foxj2
ENSMUSG00000003161	-0.0484349	-1.03414	0.494518	0.685855	0.330972	1.25786	2.69292e-06	2.07346e-05	Sri
ENSMUSG00000003166	-0.014679	-1.01023	0.878005	0.938649	-0.334838	-1.26124	0.000791348	0.00378858	Dgcr2
ENSMUSG00000003184	-0.111638	-1.08045	0.270083	0.472699	-0.129057	-1.09358	0.223903	0.40759	Irf3
ENSMUSG00000003190	0.186302	1.13784	0.134879	0.297333	0.253561	1.19215	0.063477	0.158932	Bcl2l12
ENSMUSG00000003198	-0.359396	-1.28289	0.0460716	0.135709	-0.308644	-1.23854	0.188335	0.35994	Zfp959
ENSMUSG00000003199	0.0483754	1.0341	0.495644	0.686732	0.00905269	1.00629	0.898545	0.94924	Mpnd
ENSMUSG00000003200	-0.0771575	-1.05494	0.362223	0.567275	-0.473416	-1.38839	4.61078e-08	4.57866e-07	Sh3gl1
ENSMUSG00000052560	0.640072	1.55841	0.00028072	0.00195397	0.313213	1.24247	0.164753	0.32721	Cpne8
ENSMUSG00000003208	-0.145683	-1.10625	0.267579	0.470032	-0.120344	-1.08699	0.412863	0.610332	Yju2
ENSMUSG00000003226	0.169013	1.12429	0.218717	0.412095	0.249104	1.18847	0.109281	0.240945	Ranbp2
ENSMUSG00000003233	-0.134484	-1.0977	0.349416	0.555429	-0.0235812	-1.01648	0.886801	0.943789	Dvl3
ENSMUSG00000003234	-0.0588917	-1.04167	0.468856	0.664241	0.0180093	1.01256	0.826752	0.910463	Abcf3
ENSMUSG00000003235	0.319132	1.24758	0.00032379	0.00220655	0.308639	1.23854	0.000680827	0.00333041	Eif2b5
ENSMUSG00000003269	-0.134422	-1.09765	0.206108	0.396096	0.165821	1.1218	0.13826	0.287196	Cyth2
ENSMUSG00000003283	-0.00836678	-1.00582	0.921632	0.960847	1.69137	3.22963	1.91521e-86	5.84255e-84	Hck
ENSMUSG00000003299	0.187033	1.13842	0.0113324	0.0451353	0.0951474	1.06817	0.199734	0.376024	Mrpl4
ENSMUSG00000003308	-0.147149	-1.10738	0.135035	0.297607	0.343182	1.26855	0.000760803	0.00366652	Keap1
ENSMUSG00000003316	-0.182133	-1.13456	0.102625	0.244536	-0.191026	-1.14158	0.108618	0.239762	Glg1
ENSMUSG00000003344	-0.0393622	-1.02766	0.652752	0.803298	-0.0462873	-1.0326	0.605123	0.767665	Btbd2
ENSMUSG00000003345	-0.162438	-1.11918	0.108097	0.253595	-0.38643	-1.30715	0.000269235	0.00145471	Csnk1g2
ENSMUSG00000003346	-0.0251623	-1.01759	0.738528	0.859859	-0.0793814	-1.05656	0.294382	0.490198	Abhd17a
ENSMUSG00000003348	0.117173	1.08461	0.15952	0.333192	-0.195246	-1.14492	0.0227624	0.0699707	Mob3a
ENSMUSG00000003355	0.813272	1.75719	2.32335e-06	2.69477e-05	0.278193	1.21268	0.200093	0.376395	Fkbp11
ENSMUSG00000003363	-0.379274	-1.30069	7.04152e-07	9.31446e-06	-0.254679	-1.19307	0.000908035	0.004288	Pld3
ENSMUSG00000003380	-0.385383	-1.30621	2.86975e-06	3.23923e-05	-0.311727	-1.24119	0.000186552	0.00104077	Rabac1
ENSMUSG00000003382	-0.192483	-1.14273	0.193833	0.380075	0.184188	1.13618	0.285488	0.480002	Etv3
ENSMUSG00000003402	0.0662995	1.04703	0.572571	0.745862	0.121552	1.0879	0.338135	0.538313	Prkcsh
ENSMUSG00000029084	0.636305	1.55434	1.49224e-05	0.000141611	1.02191	2.03061	2.14132e-09	2.54175e-08	Cd38
ENSMUSG00000003421	-0.0164939	-1.0115	0.815738	0.905359	0.280157	1.21433	6.6781e-05	0.000409245	Nosip
ENSMUSG00000003423	0.0630316	1.04466	0.501474	0.691554	-0.182914	-1.13517	0.0612775	0.154771	Pih1d1
ENSMUSG00000003429	0.444599	1.36094	7.21762e-08	1.15431e-06	0.274886	1.2099	0.00102275	0.0047619	Rps11
ENSMUSG00000003435	0.0408273	1.0287	0.6524	0.803036	-0.155223	-1.11359	0.0962362	0.218631	Supt5
ENSMUSG00000003437	-0.00727674	-1.00506	0.951171	0.976107	-0.0995211	-1.07142	0.440435	0.635961	Paf1
ENSMUSG00000003438	0.436706	1.35351	1.50402e-07	2.29475e-06	0.218642	1.16364	0.00974072	0.0342576	Timm50
ENSMUSG00000003444	0.106742	1.07679	0.32509	0.53141	0.111937	1.08068	0.332541	0.532017	Med29
ENSMUSG00000003458	-0.220496	-1.16513	4.97515e-06	5.30446e-05	-0.0765509	-1.05449	0.103274	0.231075	Ncstn
ENSMUSG00000003464	-0.0160158	-1.01116	0.845209	0.922033	0.156646	1.11469	0.0590586	0.150287	Pex19
ENSMUSG00000029304	0.817001	1.76174	8.01759e-06	8.05107e-05	0.051078	1.03604	0.831441	0.913226	Spp1
ENSMUSG00000003500	-0.0657099	-1.0466	0.538898	0.720707	0.887722	1.85025	3.25643e-15	6.33551e-14	Impdh1
ENSMUSG00000003518	-0.0172543	-1.01203	0.850665	0.92469	-0.334718	-1.26113	0.000426926	0.00219035	Dusp3
ENSMUSG00000003527	-0.0735169	-1.05228	0.57411	0.746738	-0.130552	-1.09471	0.371197	0.570286	Ess2
ENSMUSG00000003528	-0.119173	-1.08611	0.0735256	0.191138	0.174275	1.1284	0.00812258	0.0293379	Slc25a1
ENSMUSG00000003531	0.137585	1.10006	0.14339	0.309736	0.189027	1.13999	0.051641	0.134831	Dgcr6
ENSMUSG00000003541	1.09991	2.14341	3.34094e-48	1.66626e-45	1.18348	2.27125	2.8358e-55	3.76126e-53	Ier3
ENSMUSG00000003546	-0.35692	-1.28069	0.000865377	0.00519766	-0.437638	-1.35439	0.000115881	0.000671554	Klc4
ENSMUSG00000003549	0.0720689	1.05122	0.583004	0.753598	0.090868	1.06501	0.535393	0.714654	Ercc1
ENSMUSG00000003559	-0.136231	-1.09903	0.402858	0.605659	0.0339956	1.02384	0.86391	0.931194	As3mt
ENSMUSG00000003573	-0.0916281	-1.06557	0.465112	0.661797	0.0510292	1.036	0.711373	0.840286	Homer3
ENSMUSG00000003581	-0.229391	-1.17234	0.0338481	0.107171	-0.187608	-1.13887	0.1023	0.229332	Rnf215
ENSMUSG00000003604	0.380175	1.3015	0.0106495	0.0429746	0.242178	1.18278	0.164157	0.326421	Aven
ENSMUSG00000003617	0.579608	1.49444	0.000136937	0.00103479	1.04964	2.07001	4.03166e-09	4.62716e-08	Cp
ENSMUSG00000003623	-0.547494	-1.46154	4.00563e-07	5.57388e-06	-0.786143	-1.72446	8.0086e-12	1.22155e-10	Crot
ENSMUSG00000003644	-0.193918	-1.14387	0.0117477	0.046432	-0.966526	-1.95413	1.54688e-35	9.36292e-34	Rps6ka1
ENSMUSG00000003660	0.0125582	1.00874	0.932907	0.965941	-0.133046	-1.09661	0.44608	0.641107	Snrnp200
ENSMUSG00000003662	-0.0939455	-1.06729	0.375866	0.580145	-0.144447	-1.10531	0.198117	0.373809	Ciao1
ENSMUSG00000003680	0.0371677	1.0261	0.745505	0.864162	-0.0789875	-1.05628	0.522235	0.703598	Taf6l
ENSMUSG00000003721	-0.347449	-1.27231	0.000767849	0.00470421	-0.334158	-1.26064	0.00208403	0.00894288	Insig2
ENSMUSG00000003731	0.102404	1.07356	0.544998	0.725766	0.0751461	1.05347	0.721443	0.847387	Kpna6
ENSMUSG00000003746	-0.491285	-1.4057	2.01404e-13	7.43044e-12	0.0159539	1.01112	0.809274	0.901802	Man1a
ENSMUSG00000003752	-0.0644703	-1.0457	0.694852	0.831279	0.0916256	1.06557	0.648632	0.797802	Itpkc
ENSMUSG00000003762	-0.114548	-1.08264	0.322752	0.529002	0.0640094	1.04537	0.607429	0.769208	Coq8b
ENSMUSG00000003778	-0.209813	-1.15654	0.0623216	0.170124	-0.585212	-1.50026	1.34933e-06	1.09185e-05	Brd8
ENSMUSG00000003779	-0.166717	-1.1225	0.382486	0.585862	-1.40196	-2.64261	8.42639e-08	8.07335e-07	Kif20a
ENSMUSG00000003808	0.34295	1.26835	5.00708e-05	0.000423792	0.414232	1.33259	1.43814e-06	1.16063e-05	Farsa
ENSMUSG00000003809	0.0482751	1.03403	0.676696	0.819459	-0.251361	-1.19033	0.045906	0.123428	Gcdh
ENSMUSG00000003810	-0.0470965	-1.03318	0.765889	0.876215	0.0459786	1.03238	0.808761	0.901559	Mast2
ENSMUSG00000003812	-0.28376	-1.21736	0.00290194	0.0145108	-0.48343	-1.39806	1.02238e-06	8.42484e-06	Dnase2a
ENSMUSG00000003813	0.209036	1.15592	0.000116543	0.000895246	0.337903	1.26392	1.96473e-10	2.60818e-09	Rad23a
ENSMUSG00000003814	0.175636	1.12946	0.0113708	0.0452481	0.108294	1.07795	0.116774	0.25322	Calr
ENSMUSG00000003824	0.219942	1.16469	0.059439	0.164456	-0.160098	-1.11736	0.20664	0.384704	Syce2
ENSMUSG00000003848	0.457073	1.37275	2.37264e-06	2.74249e-05	0.16759	1.12318	0.0977319	0.221271	Nob1
ENSMUSG00000027230	-0.224521	-1.16839	0.144389	0.311244	-0.522597	-1.43654	0.00470301	0.0183184	Creb3l1
ENSMUSG00000003865	0.0940848	1.06739	0.365223	0.569415	0.650274	1.56947	2.35557e-09	2.77663e-08	Gys1
ENSMUSG00000003868	0.750081	1.68189	3.79905e-20	2.82641e-18	0.492862	1.40723	2.73347e-09	3.20228e-08	Ruvbl2
ENSMUSG00000003873	0.177467	1.1309	0.00390126	0.0185176	0.630542	1.54815	1.29315e-25	4.7875e-24	Bax
ENSMUSG00000003923	0.116318	1.08396	0.347611	0.553701	0.212731	1.15888	0.116749	0.253203	Tfam
ENSMUSG00000003929	-0.122885	-1.08891	0.479156	0.673603	-0.408131	-1.32697	0.0647526	0.161253	Zfp81
ENSMUSG00000003948	-0.102191	-1.0734	0.464394	0.661405	-1.37629	-2.596	4.06975e-17	9.22375e-16	Mmd
ENSMUSG00000003955	0.114713	1.08276	0.136299	0.299608	0.682589	1.60502	8.24606e-19	2.12821e-17	Fam162a
ENSMUSG00000003970	0.463732	1.3791	1.48412e-12	4.95911e-11	0.257182	1.19514	7.71832e-05	0.000464042	Rpl8
ENSMUSG00000003992	-0.45046	-1.36648	0.000111632	0.000861454	-0.583754	-1.49874	3.93158e-06	2.96727e-05	Ssbp2
ENSMUSG00000004018	0.0524698	1.03704	0.721054	0.848306	-0.105837	-1.07612	0.537386	0.716437	Fancl
ENSMUSG00000004032	-0.285303	-1.21867	0.00506602	0.0230703	-0.407221	-1.32613	0.000145774	0.000828427	Gstm5
ENSMUSG00000046447	-0.42349	-1.34117	0.00107555	0.00630531	-0.519592	-1.43355	0.000365072	0.00190439	Camk2n1
ENSMUSG00000004043	-0.105381	-1.07578	0.552129	0.730566	0.0689339	1.04894	0.761522	0.873608	Stat5a
ENSMUSG00000004054	-0.0965294	-1.0692	0.363033	0.56798	-0.182827	-1.13511	0.103	0.230636	Map3k11
ENSMUSG00000004056	-0.13868	-1.1009	0.218307	0.41161	-0.267399	-1.20364	0.02737	0.0815062	Akt2
ENSMUSG00000004069	0.0860386	1.06145	0.349921	0.555909	0.246584	1.18639	0.00914303	0.03247	Dnaja3
ENSMUSG00000004070	-0.266757	-1.2031	0.00189263	0.0101822	0.371053	1.2933	1.94911e-05	0.000131026	Hmox2
ENSMUSG00000004071	-0.241579	-1.18229	0.0245019	0.0836568	-0.390346	-1.31071	0.000629441	0.00310106	Cdip1
ENSMUSG00000004085	0.22958	1.17249	0.199248	0.387925	0.0336379	1.02359	0.884135	0.942046	Map3k20
ENSMUSG00000004096	0.0459741	1.03238	0.494584	0.685855	0.197893	1.14702	0.00303707	0.0124763	Cwc15
ENSMUSG00000004099	0.324576	1.2523	0.0272615	0.0905533	-0.344313	-1.26955	0.0446392	0.120778	Dnmt1
ENSMUSG00000004100	0.628922	1.54641	3.93328e-07	5.50578e-06	0.231168	1.17378	0.0899264	0.207637	Ppan
ENSMUSG00000004151	-0.441674	-1.35818	0.00686343	0.0296989	-0.964847	-1.95186	1.71896e-06	1.36701e-05	Etv1
ENSMUSG00000004207	-0.155201	-1.11358	0.2313	0.426435	-0.652684	-1.57209	5.81738e-06	4.25372e-05	Psap
ENSMUSG00000004221	-0.0864382	-1.06175	0.464682	0.661459	0.205813	1.15334	0.106856	0.236969	Ikbkg
ENSMUSG00000004233	-0.0988533	-1.07092	0.613211	0.77579	-0.238956	-1.18014	0.382006	0.580525	Wars2
ENSMUSG00000004264	0.652126	1.57148	7.09979e-19	4.80431e-17	0.569362	1.48387	1.03477e-14	1.95824e-13	Phb2
ENSMUSG00000004266	-0.214843	-1.16058	7.12053e-05	0.000578317	0.143218	1.10437	0.00668695	0.0249067	Ptpn6
ENSMUSG00000004267	-0.268853	-1.20485	0.181713	0.363886	0.163326	1.11987	0.573124	0.744238	Eno2
ENSMUSG00000004268	0.421133	1.33898	1.16848e-05	0.000113855	0.424063	1.3417	2.03429e-05	0.000136212	Emg1
ENSMUSG00000004270	-0.320345	-1.24863	0.000118605	0.000907019	-0.577458	-1.49222	8.75081e-12	1.32484e-10	Lpcat3
ENSMUSG00000004285	-0.261883	-1.19904	0.000233302	0.00165873	0.0490945	1.03462	0.488243	0.676769	Atp6v1f
ENSMUSG00000004317	-0.254517	-1.19294	0.131052	0.290923	-0.227766	-1.17102	0.278089	0.471876	Clcn5
ENSMUSG00000004319	-0.226814	-1.17025	0.0293359	0.0958595	-0.212914	-1.15903	0.0518578	0.135281	Clcn3
ENSMUSG00000004364	0.245273	1.18532	0.0139539	0.0531251	0.103767	1.07458	0.319098	0.517713	Cul3
ENSMUSG00000004383	-0.765945	-1.70048	1.10948e-06	1.40946e-05	-0.142278	-1.10365	0.447491	0.641906	Large1
ENSMUSG00000004393	0.542383	1.45638	3.37663e-11	9.26698e-10	0.449758	1.36581	5.91633e-08	5.79587e-07	Ddx56
ENSMUSG00000004394	0.00859148	1.00597	0.91033	0.954563	0.106211	1.0764	0.165506	0.32815	Tmed4
ENSMUSG00000004446	-0.436458	-1.35328	5.99872e-05	0.000496091	-0.762035	-1.69588	5.85039e-11	8.24732e-10	Bid
ENSMUSG00000004451	0.223238	1.16735	2.28238e-05	0.00020913	0.171589	1.1263	0.000891175	0.00421491	Ralb
ENSMUSG00000004455	-0.0367371	-1.02579	0.663381	0.81114	-0.17709	-1.1306	0.0399457	0.110559	Ppp1cc
ENSMUSG00000004460	0.269549	1.20543	2.25446e-06	2.63529e-05	0.376151	1.29787	1.76234e-11	2.58723e-10	Dnajb11
ENSMUSG00000004462	-0.233984	-1.17608	0.0380447	0.117126	-0.407879	-1.32673	0.000786659	0.00377206	Tbccd1
ENSMUSG00000004500	0.0134427	1.00936	0.935171	0.966686	-0.150415	-1.10989	0.460648	0.653303	Zfp324
ENSMUSG00000004508	-0.413574	-1.33198	0.00400156	0.0189402	-0.194126	-1.14403	0.240936	0.428882	Gab2
ENSMUSG00000004530	0.157537	1.11538	0.0144117	0.0544723	-0.0573046	-1.04052	0.369117	0.568529	Coro1c
ENSMUSG00000004535	-0.20405	-1.15193	0.0890382	0.22035	-0.046394	-1.03268	0.721782	0.84772	Tax1bp1
ENSMUSG00000004552	-0.972158	-1.96177	1.22451e-06	1.53103e-05	-1.85944	-3.62868	1.6574e-10	2.21758e-09	Ctse
ENSMUSG00000057315	-0.0144703	-1.01008	0.916768	0.958127	-0.514091	-1.42809	0.00116491	0.00535715	Arhgap24
ENSMUSG00000004561	0.141268	1.10287	0.355672	0.560893	-0.384565	-1.30547	0.0355823	0.1006	Mettl17
ENSMUSG00000004562	-0.210323	-1.15695	0.230798	0.425801	-1.5358	-2.89949	1.27294e-11	1.89611e-10	Arhgef40
ENSMUSG00000004565	-0.382582	-1.30367	0.0339612	0.107428	-0.598161	-1.51379	0.010936	0.0379105	Pnpla6
ENSMUSG00000004567	-0.32862	-1.25581	0.000563904	0.00359202	-0.00998862	-1.00695	0.919127	0.960236	Mcoln1
ENSMUSG00000004568	-0.012986	-1.00904	0.94384	0.971536	0.113243	1.08166	0.641202	0.792251	Arhgef18
ENSMUSG00000004591	-0.123776	-1.08958	0.329761	0.5352	0.166559	1.12238	0.233913	0.420293	Pkn2
ENSMUSG00000004609	-0.264543	-1.20126	0.00230039	0.0120206	-0.336563	-1.26274	0.000146031	0.000829577	Cd33
ENSMUSG00000004610	0.394301	1.31431	0.000181039	0.00133435	-0.135961	-1.09882	0.226015	0.410064	Etfb
ENSMUSG00000004626	-0.0793441	-1.05654	0.20946	0.40014	0.346221	1.27123	2.64018e-08	2.71731e-07	Stxbp2
ENSMUSG00000004631	-0.689854	-1.61312	1.15863e-13	4.41987e-12	-0.849712	-1.80214	1.0272e-18	2.62884e-17	Sgce
ENSMUSG00000053338	2.37864	5.20046	6.72079e-64	6.9617e-61	3.54927	11.7067	2.23879e-117	1.48471e-114	Tarm1
ENSMUSG00000004637	-0.19827	-1.14732	0.127291	0.285189	-0.242977	-1.18343	0.0942334	0.215203	Wwox
ENSMUSG00000004642	0.0897729	1.0642	0.372547	0.577231	-0.356825	-1.2806	0.000733656	0.00356157	Slbp
ENSMUSG00000004661	-0.178449	-1.13167	0.29079	0.495793	-0.377409	-1.29901	0.0739869	0.178733	Arid3b
ENSMUSG00000004665	-0.0707191	-1.05024	0.681618	0.82283	-0.182972	-1.13522	0.400335	0.598775	Cnn2
ENSMUSG00000004667	0.187347	1.13867	0.00892705	0.0370338	-0.0968181	-1.06941	0.178146	0.346545	Polr2e
ENSMUSG00000004677	-0.213378	-1.1594	0.185167	0.368431	-0.127025	-1.09204	0.515292	0.698273	Myo9b
ENSMUSG00000004698	-0.3853	-1.30613	0.012252	0.0478636	-0.718224	-1.64516	8.69353e-05	0.000516767	Hdac9
ENSMUSG00000095620	2.23351	4.70278	3.59663e-26	5.15236e-24	1.89355	3.71549	3.01591e-09	3.49823e-08	2010005H15Rik
ENSMUSG00000033596	-0.130078	-1.09435	0.412478	0.614428	-0.512458	-1.42648	0.00768808	0.0279805	Rfwd3
ENSMUSG00000004730	-0.69787	-1.62211	2.55816e-12	8.30078e-11	-0.207314	-1.15454	0.0458612	0.123351	Adgre1
ENSMUSG00000004748	0.210084	1.15676	0.274237	0.476746	-0.298653	-1.23	0.259056	0.450095	Mtfp1
ENSMUSG00000004771	-0.210981	-1.15747	0.000198323	0.00144358	0.0467685	1.03295	0.399589	0.59807	Rab11a
ENSMUSG00000004788	0.120276	1.08694	0.0686966	0.182675	0.315208	1.24419	1.40331e-06	1.13372e-05	Eif2b2
ENSMUSG00000004789	0.352329	1.27662	3.01667e-05	0.000267781	0.323354	1.25124	0.000166552	0.000939154	Dlst
ENSMUSG00000055612	0.420207	1.33812	0.0187294	0.067095	-0.511134	-1.42517	0.0273133	0.0813849	Cdca7
ENSMUSG00000004798	-0.56272	-1.47705	7.64422e-06	7.70526e-05	-1.22634	-2.33972	1.48596e-18	3.75877e-17	Ulk2
ENSMUSG00000004814	0.551252	1.46536	0.00878201	0.036571	-0.41725	-1.33538	0.258431	0.44947	Ccl24
ENSMUSG00000004815	0.105669	1.07599	0.601586	0.7683	0.559869	1.47414	0.0561355	0.144415	Dgkq
ENSMUSG00000004837	-0.766139	-1.70071	4.60101e-10	1.04305e-08	-0.479938	-1.39468	0.000355382	0.00185766	Grap
ENSMUSG00000004843	-0.276272	-1.21106	0.00082655	0.00498671	-0.311143	-1.24069	0.000211995	0.00117297	Chmp2b
ENSMUSG00000004846	0.0245666	1.01717	0.800276	0.896034	0.399135	1.31872	7.2623e-05	0.000441713	Plod3
ENSMUSG00000004849	0.192657	1.14287	0.00425394	0.0199386	0.281551	1.2155	2.58195e-05	0.00017034	Ap1s1
ENSMUSG00000004865	0.150705	1.11011	0.189237	0.37425	-0.039484	-1.02775	0.749836	0.865868	Srpk1
ENSMUSG00000004880	0.238289	1.17959	0.114631	0.264728	-0.609784	-1.52603	0.000625004	0.00308119	Lbr
ENSMUSG00000018001	-0.27622	-1.21102	0.0265842	0.0890063	-0.509026	-1.42309	0.000213503	0.00117991	Cyth3
ENSMUSG00000004895	0.0142794	1.00995	0.922645	0.961154	-0.237038	-1.17857	0.169473	0.333804	Prcc
ENSMUSG00000004896	0.0747708	1.05319	0.676904	0.81949	0.00572433	1.00398	0.980348	0.991998	Rrnad1
ENSMUSG00000004897	0.382942	1.304	2.9357e-11	8.2017e-10	0.421953	1.33974	8.97742e-14	1.56853e-12	Hdgf
ENSMUSG00000004929	0.927263	1.90166	1.44022e-15	6.92642e-14	0.467332	1.38255	0.000197605	0.00109762	Thop1
ENSMUSG00000004931	0.0790084	1.05629	0.465307	0.661912	0.606693	1.52276	1.01988e-07	9.70444e-07	Apba3
ENSMUSG00000004933	-0.750664	-1.68257	5.92847e-05	0.000490976	-2.12757	-4.36981	2.14749e-16	4.61999e-15	Matk
ENSMUSG00000004934	-0.0600418	-1.0425	0.557651	0.734436	0.224135	1.16808	0.0360855	0.101815	Pias4
ENSMUSG00000004936	-0.0822437	-1.05866	0.343095	0.548817	0.65642	1.57617	9.83906e-14	1.71514e-12	Map2k1
ENSMUSG00000004937	0.122042	1.08827	0.122136	0.277163	0.201238	1.14968	0.0114323	0.0393716	Sgta
ENSMUSG00000004945	0.0513072	1.0362	0.753478	0.869362	0.330561	1.2575	0.0967303	0.219525	Tmem242
ENSMUSG00000004947	-0.397986	-1.31767	0.00395717	0.0187499	0.137892	1.1003	0.37631	0.574769	Dtx2
ENSMUSG00000004952	-0.761767	-1.69557	1.40178e-09	2.97734e-08	0.680479	1.60267	7.50348e-07	6.2998e-06	Rasa4
ENSMUSG00000004980	0.391691	1.31193	8.361e-11	2.12432e-09	0.0364496	1.02559	0.540394	0.718458	Hnrnpa2b1
ENSMUSG00000004994	-0.307646	-1.23769	0.0381747	0.117392	0.0705897	1.05015	0.682932	0.821641	Ccdc130
ENSMUSG00000004996	0.56242	1.47674	1.36495e-05	0.000130729	0.14274	1.104	0.321798	0.520067	Mri1
ENSMUSG00000005034	-0.0706632	-1.0502	0.478735	0.673464	-0.492602	-1.40698	2.51017e-06	1.94156e-05	Prkacb
ENSMUSG00000005043	-0.757899	-1.69103	1.51084e-05	0.000143173	-0.810019	-1.75323	0.000310894	0.00165114	Sgsh
ENSMUSG00000005054	0.0350453	1.02459	0.701296	0.836609	0.997133	1.99603	1.76675e-26	6.82234e-25	Cstb
ENSMUSG00000022244	-0.152141	-1.11122	0.348754	0.554794	-0.506177	-1.42028	0.0111606	0.0385665	Amacr
ENSMUSG00000005069	-0.1254	-1.09081	0.348278	0.554297	-0.155399	-1.11373	0.301032	0.497631	Pex5
ENSMUSG00000005078	-0.190666	-1.14129	0.0174695	0.0635529	-0.150321	-1.10982	0.0639739	0.159809	Jkamp
ENSMUSG00000026271	0.549942	1.46403	0.000478348	0.00311783	0.847689	1.79962	6.72475e-06	4.85666e-05	Gpr35
ENSMUSG00000005102	0.15268	1.11163	0.447284	0.646065	-0.156641	-1.11469	0.588253	0.75633	Eif2ak4
ENSMUSG00000005103	-0.0396961	-1.0279	0.415824	0.618317	0.172476	1.12699	0.000279879	0.00150476	Wdr1
ENSMUSG00000005107	-0.0302016	-1.02115	0.856018	0.926357	-0.066425	-1.04712	0.747003	0.863643	Slc2a9
ENSMUSG00000005125	-0.10933	-1.07873	0.396518	0.599877	-0.0240752	-1.01683	0.866292	0.931927	Ndrg1
ENSMUSG00000005142	-0.671795	-1.59305	4.61842e-11	1.25134e-09	-1.23199	-2.34892	9.79797e-31	4.64125e-29	Man2b1
ENSMUSG00000005150	0.186291	1.13783	0.190583	0.375972	0.0181655	1.01267	0.911776	0.956676	Wdr83
ENSMUSG00000005161	0.113786	1.08206	0.181375	0.36356	0.393358	1.31345	5.38932e-06	3.97886e-05	Prdx2
ENSMUSG00000005198	-0.281195	-1.2152	0.0731881	0.190592	-0.210992	-1.15748	0.262065	0.452958	Polr2a
ENSMUSG00000005204	0.0918003	1.0657	0.487335	0.679904	0.153528	1.11229	0.298727	0.495322	Senp3
ENSMUSG00000005225	-0.308576	-1.23848	0.0271014	0.090244	0.0326877	1.02292	0.836717	0.916447	Plekha8
ENSMUSG00000005233	-0.0190806	-1.01331	0.907531	0.953343	-0.935242	-1.91221	3.82665e-06	2.89093e-05	Spc25
ENSMUSG00000005262	0.321345	1.24949	0.000665032	0.00413832	0.459608	1.37517	2.36218e-06	1.8336e-05	Ufd1
ENSMUSG00000005299	0.0637317	1.04517	0.511725	0.699369	-0.0670822	-1.0476	0.50656	0.691229	Letm1
ENSMUSG00000005312	0.0810575	1.05779	0.27611	0.479199	0.246314	1.18617	0.000945327	0.00444347	Ubqln1
ENSMUSG00000005354	0.50623	1.42033	8.81359e-11	2.2309e-09	0.391851	1.31208	6.36679e-07	5.41319e-06	Txn2
ENSMUSG00000005360	-1.09502	-2.13616	8.07348e-10	1.75634e-08	-0.889665	-1.85275	0.000109873	0.00064063	Slc1a3
ENSMUSG00000005362	-0.374563	-1.29645	0.000455792	0.00298971	0.019883	1.01388	0.85985	0.929147	Crbn
ENSMUSG00000005370	0.287143	1.22022	0.0246555	0.0840958	-0.401065	-1.32048	0.0047978	0.0186305	Msh6
ENSMUSG00000005371	0.025231	1.01764	0.877749	0.938539	-0.0896631	-1.06412	0.656018	0.802812	Fbxo11
ENSMUSG00000005373	0.0526637	1.03718	0.598774	0.766355	-0.632012	-1.54973	2.26877e-09	2.6826e-08	Mlxipl
ENSMUSG00000005374	0.157402	1.11528	0.154374	0.326189	0.177551	1.13096	0.131203	0.276289	Tbl2
ENSMUSG00000005378	0.35118	1.2756	0.000191806	0.00140068	0.265657	1.20218	0.00638471	0.0239293	Bud23
ENSMUSG00000048895	-0.115791	-1.08357	0.491316	0.683336	-0.506116	-1.42022	0.0172031	0.0556167	Cdk5r1
ENSMUSG00000005413	-0.236015	-1.17774	0.00908817	0.0376044	0.945683	1.9261	1.81783e-24	6.41838e-23	Hmox1
ENSMUSG00000005417	-0.0575878	-1.04072	0.702164	0.837126	-0.111427	-1.0803	0.529082	0.709022	Mprip
ENSMUSG00000005447	-0.164262	-1.12059	0.143337	0.309671	-0.113057	-1.08152	0.346627	0.546184	Pafah1b3
ENSMUSG00000005469	-0.103091	-1.07407	0.174916	0.355106	-0.173849	-1.12806	0.0232011	0.0711059	Prkaca
ENSMUSG00000050896	1.18548	2.27439	2.45461e-08	4.20532e-07	1.95415	3.87489	2.65163e-09	3.11118e-08	Rtn4rl2
ENSMUSG00000005481	0.810026	1.75324	4.02379e-19	2.7645e-17	0.75883	1.69212	3.37392e-16	7.11789e-15	Ddx39
ENSMUSG00000005483	-0.137869	-1.10028	0.110178	0.256866	-0.0676852	-1.04803	0.441865	0.637209	Dnajb1
ENSMUSG00000005501	0.168316	1.12375	0.239304	0.435705	0.00255505	1.00177	0.987625	0.99499	Usp40
ENSMUSG00000005505	-0.185677	-1.13735	0.202856	0.392141	-0.208907	-1.15581	0.218696	0.400645	Kbtbd4
ENSMUSG00000005506	-0.174305	-1.12842	0.0810743	0.205627	-0.197073	-1.14637	0.0589308	0.150062	Celf1
ENSMUSG00000005510	0.126288	1.09148	0.0904428	0.2231	0.340604	1.26629	4.95611e-06	3.6804e-05	Ndufs3
ENSMUSG00000005514	-0.455375	-1.37114	1.29087e-08	2.33013e-07	0.0730086	1.05191	0.363733	0.563193	Por
ENSMUSG00000002799	-0.0838098	-1.05981	0.639184	0.794559	-0.501077	-1.41527	0.0305931	0.0890868	Jag2
ENSMUSG00000005566	0.0546189	1.03858	0.53274	0.716313	-0.430621	-1.34781	1.6619e-06	1.32717e-05	Trim28
ENSMUSG00000005575	0.341323	1.26692	1.15101e-06	1.45536e-05	0.649373	1.56849	1.29677e-20	3.72498e-19	Ube2m
ENSMUSG00000021125	0.790894	1.73015	0.000183968	0.00135373	1.0482	2.06794	0.00330247	0.0134112	Arg2
ENSMUSG00000005609	-0.128395	-1.09308	0.317607	0.523809	-0.502706	-1.41687	0.000438387	0.00223786	Ctr9
ENSMUSG00000005610	0.244057	1.18432	0.000148675	0.00111473	0.189159	1.1401	0.00295684	0.0121762	Eif4g2
ENSMUSG00000005615	-0.210682	-1.15724	0.127277	0.285189	-0.28752	-1.22054	0.0672632	0.16596	Pcyt1a
ENSMUSG00000005621	-0.260198	-1.19764	0.108547	0.254191	-0.220522	-1.16516	0.264187	0.455945	Zfp592
ENSMUSG00000005625	0.175205	1.12912	0.00139291	0.0078785	0.378392	1.29989	1.67235e-12	2.65989e-11	Psmd4
ENSMUSG00000005656	0.422133	1.33991	9.08136e-09	1.69611e-07	-0.00281178	-1.00195	0.969589	0.985805	Snx6
ENSMUSG00000005667	0.594361	1.5098	1.22521e-13	4.66063e-12	1.34645	2.54286	7.21711e-63	1.22314e-60	Mthfd2
ENSMUSG00000005674	0.0771931	1.05496	0.597009	0.764848	0.317828	1.24645	0.0589192	0.150058	Tomm40l
ENSMUSG00000005682	-0.425985	-1.34349	0.0209226	0.0734088	-0.413677	-1.33208	0.0901124	0.208003	Pan2
ENSMUSG00000005683	0.371324	1.29354	8.48069e-09	1.59054e-07	0.4061	1.3251	1.98374e-10	2.63113e-09	Cs
ENSMUSG00000005686	-0.325199	-1.25284	0.0663347	0.178295	0.653653	1.57315	0.0037983	0.0152061	Ampd3
ENSMUSG00000005687	0.0910577	1.06515	0.210091	0.400902	-0.0787338	-1.05609	0.280663	0.474764	Bcas2
ENSMUSG00000005698	-0.216811	-1.16216	0.0780975	0.200088	-0.4304	-1.34761	0.00145907	0.00653218	Ctcf
ENSMUSG00000005699	-0.0587895	-1.04159	0.695617	0.831899	-0.0407488	-1.02865	0.817713	0.906682	Pard6a
ENSMUSG00000005732	0.705506	1.63072	6.50296e-20	4.73345e-18	0.479532	1.39429	7.12029e-10	8.89482e-09	Ranbp1
ENSMUSG00000005774	-0.330465	-1.25742	0.0676005	0.180509	0.460549	1.37606	0.0484127	0.128491	Rfx5
ENSMUSG00000005779	0.325691	1.25326	0.000146047	0.00109563	0.755084	1.68773	4.31542e-18	1.05825e-16	Psmb4
ENSMUSG00000005800	0.520323	1.43428	0.00746438	0.031849	0.803615	1.74547	0.041424	0.113763	Mmp8
ENSMUSG00000005802	0.249084	1.18845	0.151455	0.32164	-0.161633	-1.11855	0.463185	0.655924	Slc30a4
ENSMUSG00000005803	-0.0327786	-1.02298	0.719755	0.847593	0.0954823	1.06842	0.308827	0.506618	Sqor
ENSMUSG00000005804	0.0318672	1.02233	0.69206	0.829856	-0.130925	-1.095	0.109621	0.241447	Bloc1s6
ENSMUSG00000005813	0.0936379	1.06706	0.468666	0.664112	0.39278	1.31292	0.00601733	0.0227128	Metap1
ENSMUSG00000005823	-0.138112	-1.10046	0.0313949	0.101043	0.0252445	1.01765	0.6906	0.826174	Gpr108
ENSMUSG00000029417	0.519272	1.43323	0.0141471	0.0536701	2.5829	5.99145	1.14629e-14	2.1559e-13	Cxcl9
ENSMUSG00000005846	0.70949	1.63523	4.06637e-20	3.00069e-18	0.403254	1.32249	2.26971e-07	2.04973e-06	Rsl1d1
ENSMUSG00000005873	-0.265814	-1.20231	2.28294e-05	0.00020913	-0.123111	-1.08908	0.0468679	0.125273	Reep5
ENSMUSG00000005881	-0.370819	-1.29309	6.05397e-09	1.16628e-07	-0.306694	-1.23687	1.15309e-06	9.44074e-06	Ergic3
ENSMUSG00000005882	0.142904	1.10413	0.139317	0.303812	0.213362	1.15939	0.0332897	0.0953914	Uqcc1
ENSMUSG00000005897	-0.0698823	-1.04963	0.613361	0.775906	-0.201017	-1.14951	0.202551	0.379453	Nr2c1
ENSMUSG00000005899	0.205365	1.15298	0.114657	0.264738	0.0998151	1.07164	0.491099	0.679164	Smpd4
ENSMUSG00000005936	0.124247	1.08994	0.204126	0.393637	-0.231286	-1.17388	0.0234813	0.0718045	Kctd20
ENSMUSG00000005949	-0.422108	-1.33988	7.10431e-06	7.27503e-05	-0.524518	-1.43845	7.2511e-08	7.00913e-07	Ctns
ENSMUSG00000005951	-0.428297	-1.34564	0.0271397	0.090327	-0.817818	-1.76274	0.00246579	0.0103868	Shpk
ENSMUSG00000005968	-0.211688	-1.15804	0.244391	0.442751	-0.0115191	-1.00802	0.9613	0.9824	Tuft1
ENSMUSG00000005973	0.695268	1.61919	7.66391e-06	7.71894e-05	0.794206	1.73412	1.56786e-05	0.000106857	Rcn1
ENSMUSG00000005981	0.53084	1.44477	1.64056e-13	6.18816e-12	0.313066	1.24234	1.46816e-05	0.000100466	Trap1
ENSMUSG00000005982	-0.0568213	-1.04017	0.612086	0.775021	-0.296149	-1.22786	0.0136653	0.0460127	Naa60
ENSMUSG00000005983	-0.0248726	-1.01739	0.888272	0.943333	0.44214	1.35862	0.0492286	0.130181	1700037C18Rik
ENSMUSG00000005986	-0.344178	-1.26943	0.0723448	0.189311	0.0522284	1.03687	0.841243	0.918842	Ankrd13d
ENSMUSG00000006005	-0.0839895	-1.05995	0.643621	0.797229	-0.172138	-1.12673	0.467229	0.659387	Tpr
ENSMUSG00000006010	-0.198815	-1.14776	0.106405	0.250762	0.00855585	1.00595	0.949326	0.977195	Odr4
ENSMUSG00000006019	0.151934	1.11106	0.224686	0.418666	0.100341	1.07203	0.466279	0.658541	Dhx34
ENSMUSG00000006021	0.0595629	1.04215	0.712875	0.84341	0.0260856	1.01825	0.894617	0.948097	Kptn
ENSMUSG00000006024	-0.0452078	-1.03183	0.423626	0.62543	0.0521294	1.03679	0.346931	0.546498	Napa
ENSMUSG00000006050	0.0177763	1.0124	0.780844	0.885088	0.629537	1.54707	1.03128e-23	3.53487e-22	Sra1
ENSMUSG00000006057	0.606751	1.52283	9.91542e-14	3.84787e-12	0.520481	1.43443	2.94252e-10	3.82302e-09	Atp5g1
ENSMUSG00000006058	0.127247	1.09221	0.077865	0.199568	0.410037	1.32872	1.09661e-08	1.18881e-07	Snf8
ENSMUSG00000006095	0.105094	1.07556	0.178945	0.360513	0.39388	1.31392	5.33602e-07	4.58796e-06	Tbcb
ENSMUSG00000006127	-0.546491	-1.46053	3.32826e-08	5.5953e-07	-0.157548	-1.11539	0.12504	0.266597	Inpp5k
ENSMUSG00000006134	-0.109632	-1.07895	0.298213	0.503363	-0.207976	-1.15507	0.0618014	0.155863	Crkl
ENSMUSG00000006169	-0.142132	-1.10353	0.055888	0.156855	-0.320776	-1.249	1.72712e-05	0.000117031	Clint1
ENSMUSG00000006191	0.00602548	1.00419	0.958391	0.980151	-0.354764	-1.27878	0.00466923	0.0182055	Cdkal1
ENSMUSG00000006215	-0.219604	-1.16441	0.219973	0.413156	0.196816	1.14617	0.3938	0.592312	Zbtb17
ENSMUSG00000006219	-0.176104	-1.12983	0.133859	0.295498	0.252958	1.19165	0.0456155	0.122863	Fblim1
ENSMUSG00000006235	-1.33691	-2.5261	9.58301e-13	3.27525e-11	-2.20547	-4.61223	7.95009e-18	1.90665e-16	Epor
ENSMUSG00000006273	-0.010975	-1.00764	0.866002	0.932032	0.000109118	1.00008	0.998648	1	Atp6v1b2
ENSMUSG00000006276	0.136041	1.09889	0.175861	0.356326	0.203004	1.15109	0.0531059	0.138018	Eps15l1
ENSMUSG00000006281	-0.203158	-1.15122	0.138307	0.302442	-0.788495	-1.72727	4.72775e-07	4.09032e-06	Tep1
ENSMUSG00000006288	-0.326645	-1.25409	0.00172816	0.00944074	-0.152145	-1.11122	0.164994	0.327518	Ttc5
ENSMUSG00000006289	-0.075999	-1.05409	0.46121	0.658671	-0.419536	-1.3375	0.000115503	0.000669873	Osgep
ENSMUSG00000006299	-0.200203	-1.14886	0.0022092	0.0116162	0.0279024	1.01953	0.666237	0.809786	Aamp
ENSMUSG00000006301	0.269401	1.20531	4.07337e-05	0.000351165	0.0899723	1.06435	0.167725	0.331117	Tmbim1
ENSMUSG00000006304	0.13619	1.099	0.000837523	0.00504612	0.194645	1.14444	8.10522e-07	6.7779e-06	Arpc2
ENSMUSG00000006315	0.418864	1.33687	0.000258956	0.00182189	-0.0295615	-1.0207	0.810691	0.902912	Tmem147
ENSMUSG00000006333	0.449145	1.36523	3.31482e-09	6.67225e-08	0.394805	1.31476	2.23295e-07	2.02131e-06	Rps9
ENSMUSG00000006335	0.552626	1.46675	1.17642e-05	0.00011438	0.615847	1.53246	8.30526e-06	5.91135e-05	Tfpt
ENSMUSG00000025491	2.10596	4.30483	1.84883e-23	2.02409e-21	-0.113975	-1.08221	0.735158	0.85644	Ifitm1
ENSMUSG00000015850	0.912999	1.88296	6.17355e-07	8.24732e-06	1.02832	2.03965	1.66157e-05	0.000112891	Adamtsl4
ENSMUSG00000006373	-0.169566	-1.12472	0.0255936	0.0864634	-0.363014	-1.28611	2.13709e-06	1.67164e-05	Pgrmc1
ENSMUSG00000006390	0.208966	1.15586	0.00158023	0.00876053	0.167646	1.12322	0.0106319	0.036991	Elovl1
ENSMUSG00000006392	0.201585	1.14996	0.00668224	0.0289987	0.37269	1.29476	5.30209e-07	4.56135e-06	Med8
ENSMUSG00000006395	-0.0551366	-1.03896	0.653243	0.803527	0.0497444	1.03508	0.711003	0.840237	Hyi
ENSMUSG00000028480	1.32317	2.50215	9.43346e-19	6.35155e-17	1.27823	2.42541	1.39505e-13	2.40981e-12	Glipr2
ENSMUSG00000006411	-0.832849	-1.7812	1.30767e-06	1.62746e-05	0.477959	1.39277	0.0259125	0.0779112	Nectin4
ENSMUSG00000006412	0.195905	1.14544	0.0149984	0.0563215	0.262392	1.19947	0.00127262	0.00579083	Pfdn2
ENSMUSG00000006418	-0.285815	-1.2191	0.000799208	0.00485794	0.853409	1.80677	3.35569e-23	1.09838e-21	Rnf114
ENSMUSG00000006423	-0.217854	-1.163	0.0634272	0.172269	-0.0732414	-1.05208	0.563439	0.73586	C330007P06Rik
ENSMUSG00000032369	-0.0644298	-1.04567	0.658292	0.80741	0.669564	1.59059	5.81821e-05	0.000360167	Plscr1
ENSMUSG00000006442	1.28425	2.43556	4.22963e-36	1.05474e-33	0.672987	1.59437	3.71378e-10	4.78431e-09	Srm
ENSMUSG00000006445	0.179998	1.13288	0.297144	0.502381	-0.558257	-1.47249	0.0112752	0.0389097	Epha2
ENSMUSG00000006456	0.131792	1.09565	0.210984	0.40231	0.00478182	1.00332	0.965736	0.983861	Rbm14
ENSMUSG00000006463	0.0378431	1.02658	0.767757	0.877348	0.0373506	1.02623	0.792611	0.892772	Zdhhc24
ENSMUSG00000006476	0.286425	1.21961	0.0597519	0.164993	0.226236	1.16978	0.207327	0.385748	Nsmf
ENSMUSG00000006494	0.00563203	1.00391	0.943068	0.971359	-0.101994	-1.07326	0.199868	0.376136	Pdk1
ENSMUSG00000006498	0.277142	1.21179	7.44518e-06	7.54946e-05	0.235173	1.17705	0.000119667	0.000692972	Ptbp1
ENSMUSG00000006517	0.539019	1.45298	0.000206543	0.00149453	0.511667	1.4257	0.0022683	0.0096428	Mvd
ENSMUSG00000006519	0.111386	1.08027	0.12541	0.282731	0.624313	1.54148	7.73578e-18	1.8611e-16	Cyba
ENSMUSG00000006526	-0.173993	-1.12818	0.135345	0.297998	0.340018	1.26577	0.00651551	0.0243581	Tmem110
ENSMUSG00000006527	-0.216843	-1.16219	0.119599	0.273247	-0.210955	-1.15745	0.18394	0.353876	Sfmbt1
ENSMUSG00000023150	0.166171	1.12208	0.0277185	0.0918157	-0.499928	-1.41414	4.91458e-11	6.95381e-10	Ivns1abp
ENSMUSG00000006589	0.605395	1.5214	7.9543e-17	4.4817e-15	0.606362	1.52242	6.92455e-17	1.53965e-15	Aprt
ENSMUSG00000006599	0.293509	1.22562	0.0123339	0.0481277	0.153952	1.11261	0.22477	0.408687	Gtf2h1
ENSMUSG00000035042	0.608817	1.52501	0.0034876	0.0168875	4.08383	16.9573	6.54021e-38	4.43368e-36	Ccl5
ENSMUSG00000006641	0.244215	1.18445	0.158268	0.331401	0.0118243	1.00823	0.956907	0.980367	Slc5a6
ENSMUSG00000006651	-0.355438	-1.27937	0.0247929	0.0844363	-0.322995	-1.25092	0.0907429	0.209079	Aplp1
ENSMUSG00000006673	-0.0314205	-1.02202	0.704479	0.838343	-0.110707	-1.07976	0.188068	0.359535	Qrich1
ENSMUSG00000006676	-0.26945	-1.20535	0.0128389	0.0496522	-0.156478	-1.11456	0.172737	0.338873	Usp19
ENSMUSG00000006678	0.486178	1.40073	0.00345431	0.0167564	-0.0783254	-1.05579	0.70386	0.835095	Pola1
ENSMUSG00000006699	-0.0255418	-1.01786	0.700149	0.835713	0.0972595	1.06974	0.138934	0.288165	Cdc42
ENSMUSG00000006705	-0.223463	-1.16753	0.13854	0.302658	-0.380242	-1.30156	0.0325662	0.0938294	Pknox1
ENSMUSG00000097867	0.535739	1.44968	0.00622241	0.02737	-0.498281	-1.41253	0.0785289	0.187069	Lppos
ENSMUSG00000006717	-0.162547	-1.11926	0.0378548	0.116621	-0.229128	-1.17213	0.00381152	0.0152471	Acot13
ENSMUSG00000006728	0.393005	1.31313	2.35891e-06	2.72895e-05	0.0659843	1.0468	0.435496	0.632001	Cdk4
ENSMUSG00000006731	0.875318	1.83441	6.02331e-25	7.44127e-23	-0.374769	-1.29663	1.73384e-05	0.000117435	B4galnt1
ENSMUSG00000006732	0.581617	1.49653	6.17678e-05	0.00050966	0.544605	1.45862	0.00112993	0.00520849	Mettl1
ENSMUSG00000006736	-0.0788055	-1.05614	0.325509	0.531502	0.260099	1.19756	0.00128643	0.0058384	Tspan31
ENSMUSG00000006740	0.0887489	1.06345	0.465553	0.66207	0.155304	1.11366	0.241273	0.42932	Kif5b
ENSMUSG00000006763	0.231816	1.17431	0.0615937	0.168822	0.00346179	1.0024	0.979776	0.991871	Saal1
ENSMUSG00000006782	-0.451147	-1.36713	0.000107844	0.000836053	0.495274	1.40959	7.35854e-05	0.000445471	Cnp
ENSMUSG00000041920	0.303657	1.23427	0.00343287	0.0166614	-0.487807	-1.40231	8.56978e-06	6.07976e-05	Slc16a6
ENSMUSG00000038370	-0.41196	-1.33049	0.0508185	0.145942	-1.01757	-2.02451	0.00553231	0.0210803	Pcp4l1
ENSMUSG00000006850	-0.366117	-1.28888	0.0182648	0.0658066	0.119083	1.08604	0.516348	0.699268	Tmco6
ENSMUSG00000006906	0.0100748	1.00701	0.920111	0.959887	0.132849	1.09646	0.204967	0.382617	Stambp
ENSMUSG00000006920	-0.353954	-1.27806	0.00666839	0.0289573	-0.644302	-1.56298	1.01263e-05	7.108e-05	Ezh1
ENSMUSG00000006931	-0.34034	-1.26606	0.0438445	0.13065	-0.236708	-1.1783	0.260703	0.451595	P3h4
ENSMUSG00000006932	-0.152733	-1.11167	0.0125456	0.0487231	-0.089309	-1.06386	0.138695	0.28786	Ctnnb1
ENSMUSG00000006941	-0.00701506	-1.00487	0.927031	0.963746	0.0654374	1.0464	0.395531	0.593919	Eif1b
ENSMUSG00000006998	0.299187	1.23045	7.51605e-09	1.4235e-07	0.534275	1.44821	3.66333e-26	1.38997e-24	Psmd2
ENSMUSG00000007029	0.421373	1.3392	1.64309e-06	1.99153e-05	0.387877	1.30847	1.57268e-05	0.000107089	Vars
ENSMUSG00000007036	0.00644579	1.00448	0.951682	0.97632	0.18466	1.13655	0.0997991	0.22499	Abhd16a
ENSMUSG00000007038	-0.146968	-1.10724	0.0292208	0.0956692	0.486201	1.40075	2.57303e-13	4.35105e-12	Neu1
ENSMUSG00000007039	-0.425477	-1.34302	8.77901e-05	0.000697452	-0.599048	-1.51472	2.39563e-07	2.15579e-06	Ddah2
ENSMUSG00000007041	-0.0471704	-1.03324	0.384537	0.587962	0.172889	1.12731	0.00111623	0.00515624	Clic1
ENSMUSG00000007050	0.397641	1.31735	0.000280208	0.00195397	0.0295166	1.02067	0.801154	0.89754	Lsm2
ENSMUSG00000007216	0.207104	1.15437	0.220656	0.413958	0.205292	1.15292	0.328697	0.527711	Zfp775
ENSMUSG00000007338	0.139825	1.10177	0.251767	0.451162	-0.480814	-1.39553	0.000356727	0.00186405	Mrpl49
ENSMUSG00000007379	-0.401628	-1.321	0.00286325	0.0143459	-0.832313	-1.78054	5.3657e-08	5.2836e-07	Dennd2c
ENSMUSG00000007411	-0.0984582	-1.07063	0.343691	0.5494	-0.124512	-1.09014	0.255074	0.445765	Mark3
ENSMUSG00000007415	0.0838588	1.05985	0.383971	0.587563	0.147332	1.10752	0.14052	0.290585	Gatad1
ENSMUSG00000007458	0.0601676	1.04259	0.359687	0.564372	0.906452	1.87443	2.54871e-44	2.27342e-42	M6pr
ENSMUSG00000007476	-0.244603	-1.18477	0.0538073	0.15258	-0.114047	-1.08226	0.416501	0.613594	Lrrc8a
ENSMUSG00000007564	0.178096	1.13139	0.000351667	0.0023749	0.402556	1.32185	1.0719e-16	2.35926e-15	Ppp2r1a
ENSMUSG00000007570	-0.284976	-1.21839	0.0363546	0.113254	-0.528706	-1.44263	0.000642641	0.00316302	Fance
ENSMUSG00000007589	-0.07838	-1.05583	0.478252	0.673021	-0.205443	-1.15304	0.0829073	0.19522	Tinf2
ENSMUSG00000007603	0.189399	1.14029	0.173651	0.353445	0.131956	1.09578	0.405509	0.603202	Dus3l
ENSMUSG00000007610	0.0020441	1.00142	0.990215	0.99565	-0.0635876	-1.04506	0.757934	0.870934	Gtpbp3
ENSMUSG00000042265	2.43413	5.40438	2.50352e-42	9.36457e-40	2.64034	6.23478	4.34745e-32	2.22522e-30	Trem1
ENSMUSG00000007617	0.732409	1.66141	6.98202e-06	7.16021e-05	0.67404	1.59553	0.000652716	0.00320847	Homer1
ENSMUSG00000007656	0.0072272	1.00502	0.93014	0.964561	0.0198849	1.01388	0.811954	0.903884	Arpp19
ENSMUSG00000007659	0.229331	1.17229	0.00530863	0.0240259	0.622247	1.53927	7.17773e-14	1.26715e-12	Bcl2l1
ENSMUSG00000007670	0.0371695	1.0261	0.750538	0.867369	-0.151462	-1.11069	0.231163	0.416728	Khsrp
ENSMUSG00000007721	0.329309	1.25641	0.000474547	0.00309605	0.221761	1.16616	0.0230797	0.0708255	Ccdc124
ENSMUSG00000007739	0.419741	1.33769	1.13819e-10	2.82264e-09	0.371177	1.29341	8.80303e-09	9.63909e-08	Cct4
ENSMUSG00000007777	-0.152756	-1.11169	0.174459	0.354446	-0.336044	-1.26229	0.00548332	0.0209093	0610009B22Rik
ENSMUSG00000007812	-0.229139	-1.17214	0.0606103	0.1668	-0.234427	-1.17644	0.079102	0.188052	Zfp655
ENSMUSG00000007815	-0.0496567	-1.03502	0.431094	0.63187	0.102077	1.07332	0.101137	0.227382	Rhoa
ENSMUSG00000007817	-0.459888	-1.37543	0.00245674	0.0126996	-0.242876	-1.18335	0.17485	0.341964	Zmiz1
ENSMUSG00000104554	-0.251499	-1.19044	0.234921	0.430401	-0.478497	-1.39329	0.174622	0.341695	Gm4610
ENSMUSG00000007833	-0.220214	-1.16491	0.0712002	0.187335	-0.170919	-1.12578	0.199935	0.37617	Aldh16a1
ENSMUSG00000007836	0.011635	1.0081	0.93344	0.966231	-0.31605	-1.24492	0.0491845	0.130155	Hnrnpa0
ENSMUSG00000007837	-0.293823	-1.22588	0.0335664	0.106404	-0.231798	-1.1743	0.14158	0.292143	Prrg2
ENSMUSG00000007850	0.217841	1.16299	0.0728127	0.190043	0.00971501	1.00676	0.941633	0.972952	Hnrnph1
ENSMUSG00000007867	0.270191	1.20597	0.0890498	0.22035	1.05001	2.07055	2.08947e-08	2.17696e-07	Ift43
ENSMUSG00000007872	-0.176642	-1.13025	0.402979	0.605774	0.135008	1.0981	0.69696	0.830137	Id3
ENSMUSG00000007880	-0.232435	-1.17482	0.0792323	0.202264	-0.289688	-1.22238	0.0515714	0.134718	Arid1a
ENSMUSG00000007891	-0.770475	-1.70583	4.3234e-16	2.19585e-14	-0.8461	-1.79763	5.4722e-18	1.32699e-16	Ctsd
ENSMUSG00000007892	0.38947	1.30991	2.48689e-06	2.86716e-05	0.182067	1.13451	0.0301143	0.0880961	Rplp1
ENSMUSG00000007950	-0.125938	-1.09122	0.265518	0.468238	-0.183456	-1.1356	0.131169	0.276289	Abhd8
ENSMUSG00000007987	-0.184767	-1.13663	0.123609	0.279615	0.108381	1.07802	0.404409	0.602269	Ift22
ENSMUSG00000008035	-0.147484	-1.10764	0.0684584	0.182258	-0.492219	-1.40661	2.32257e-09	2.73984e-08	Mid1ip1
ENSMUSG00000020604	-0.0040769	-1.00283	0.975819	0.988222	-0.476064	-1.39094	0.00173365	0.00760087	Arsg
ENSMUSG00000008090	-0.23301	-1.17528	0.244819	0.443018	-0.73849	-1.66843	0.0107944	0.0374793	Fgfrl1
ENSMUSG00000008140	-0.126448	-1.0916	0.0976249	0.236147	-0.181744	-1.13425	0.0179096	0.0575347	Emc10
ENSMUSG00000008167	-0.115571	-1.0834	0.428388	0.629631	0.028525	1.01997	0.866042	0.931838	Fbxw9
ENSMUSG00000008200	-0.102892	-1.07392	0.489038	0.681224	0.0640641	1.04541	0.712087	0.840671	Fnbp4
ENSMUSG00000008226	0.115018	1.08299	0.400095	0.603392	-0.509601	-1.42366	0.00110525	0.00511014	Scrn3
ENSMUSG00000008301	0.0366409	1.02572	0.675883	0.81899	-0.0898011	-1.06422	0.317858	0.516609	Phax
ENSMUSG00000008318	0.856833	1.81106	2.06309e-10	4.94335e-09	0.12465	1.09024	0.415524	0.612899	Relt
ENSMUSG00000008333	-0.0668058	-1.0474	0.522857	0.708387	0.139871	1.10181	0.202883	0.379888	Snrpb2
ENSMUSG00000008348	-0.356569	-1.28038	2.76122e-05	0.000248049	-0.0337938	-1.0237	0.695773	0.829255	Ubc
ENSMUSG00000008373	0.995416	1.99366	1.32323e-28	2.28443e-26	0.605261	1.52125	5.38141e-11	7.60025e-10	Prpf31
ENSMUSG00000008384	-0.14073	-1.10246	0.147084	0.315136	0.733235	1.66236	1.61074e-13	2.76673e-12	Sertad1
ENSMUSG00000029730	0.536923	1.45087	3.95958e-05	0.000342671	-0.465969	-1.38124	0.00143102	0.00641981	Mcm7
ENSMUSG00000008398	-0.376325	-1.29803	1.97642e-05	0.000182829	0.424405	1.34202	2.07343e-06	1.62435e-05	Elk3
ENSMUSG00000008429	-0.439181	-1.35583	4.49295e-06	4.8363e-05	-0.436995	-1.35378	1.07643e-05	7.5143e-05	Herpud2
ENSMUSG00000008435	0.0640427	1.04539	0.696501	0.832633	0.278747	1.21314	0.164163	0.326421	Rdh13
ENSMUSG00000008450	0.365404	1.28824	3.04793e-06	3.41459e-05	0.180698	1.13343	0.0233107	0.0713684	Nutf2
ENSMUSG00000008475	-0.0348731	-1.02447	0.592947	0.761908	0.136322	1.0991	0.0347277	0.0987879	Arpc5
ENSMUSG00000008496	-0.768977	-1.70406	9.51835e-06	9.39693e-05	-0.238241	-1.17955	0.278017	0.471806	Pou2f2
ENSMUSG00000049225	-0.252703	-1.19144	0.11231	0.260663	-0.463452	-1.37884	0.0164755	0.0536051	Pdp1
ENSMUSG00000008604	0.408117	1.32695	0.00066656	0.00414591	0.0539443	1.0381	0.679781	0.819272	Ubqln4
ENSMUSG00000008668	0.346656	1.27161	0.000291168	0.00201587	0.193106	1.14322	0.0513574	0.134297	Rps18
ENSMUSG00000008682	0.0530669	1.03747	0.519402	0.705352	-0.0319441	-1.02239	0.702127	0.833947	Rpl10
ENSMUSG00000008683	0.37315	1.29518	2.76008e-05	0.000248049	0.261411	1.19865	0.00418154	0.0165579	Rps15a
ENSMUSG00000008690	-0.0723844	-1.05145	0.293	0.497797	-0.169398	-1.12459	0.0135676	0.0457341	Ncaph2
ENSMUSG00000008730	-0.0164932	-1.0115	0.906819	0.953161	-0.474399	-1.38934	0.00345745	0.0139552	Hipk1
ENSMUSG00000008763	-0.00175553	-1.00122	0.985351	0.993318	-0.358063	-1.2817	0.000313457	0.00166128	Man1a2
ENSMUSG00000008822	0.165732	1.12174	0.20257	0.391701	-0.155647	-1.11392	0.288507	0.483798	Acyp1
ENSMUSG00000008855	-0.493713	-1.40806	3.06475e-05	0.000271156	-0.715722	-1.64231	2.74583e-08	2.81844e-07	Hdac5
ENSMUSG00000008859	-0.241577	-1.18228	7.66128e-05	0.000617765	0.515032	1.42903	3.25245e-18	8.09292e-17	Rala
ENSMUSG00000008892	0.38468	1.30557	2.50734e-06	2.88579e-05	0.583245	1.49821	1.63842e-12	2.61684e-11	Vdac3
ENSMUSG00000008958	-0.162313	-1.11908	0.0246509	0.0840958	0.0179079	1.01249	0.803663	0.899252	Vps72
ENSMUSG00000008976	-0.262307	-1.1994	0.05664	0.158404	-0.293481	-1.22559	0.0603421	0.152763	Gabpa
ENSMUSG00000009013	0.247004	1.18674	0.0159151	0.0588732	0.92654	1.90071	4.68673e-18	1.14562e-16	Dynll1
ENSMUSG00000009030	0.13226	1.09601	0.261917	0.46342	0.0885384	1.06329	0.487706	0.676579	Pdcl
ENSMUSG00000009035	-0.214726	-1.16048	0.0091075	0.0376548	0.545728	1.45976	4.91089e-11	6.95381e-10	Tmem184b
ENSMUSG00000009073	0.200777	1.14932	0.225445	0.419506	-0.00384165	-1.00267	0.984972	0.994147	Nf2
ENSMUSG00000009076	-0.211797	-1.15813	0.0400274	0.121508	-0.0806882	-1.05752	0.456334	0.650024	Zmat5
ENSMUSG00000009079	0.252675	1.19141	1.46242e-06	1.80338e-05	0.0721629	1.05129	0.161276	0.322234	Ewsr1
ENSMUSG00000022218	1.97979	3.94435	2.8985e-26	4.19691e-24	1.17723	2.26142	1.30512e-06	1.05888e-05	Tgm1
ENSMUSG00000009112	0.0732516	1.05209	0.580421	0.751427	-0.00682374	-1.00474	0.963333	0.982871	Bcl2l13
ENSMUSG00000037820	0.463667	1.37904	0.00617076	0.0272087	1.70694	3.26467	4.93518e-16	1.02977e-14	Tgm2
ENSMUSG00000009207	0.275035	1.21002	0.0190946	0.0681677	0.319409	1.24782	0.0116827	0.0401164	Lnpk
ENSMUSG00000009291	0.0392432	1.02757	0.514842	0.701643	0.06705	1.04757	0.258553	0.44951	Pttg1ip
ENSMUSG00000009293	0.134675	1.09785	0.143018	0.30928	0.230751	1.17345	0.0146489	0.0485977	Ube2g2
ENSMUSG00000009378	0.51954	1.4335	0.00932645	0.038442	-0.938704	-1.91681	0.0166829	0.0541991	Slc16a12
ENSMUSG00000009406	0.409743	1.32845	0.0249051	0.0846471	0.909611	1.87854	0.000120205	0.000695294	Elk1
ENSMUSG00000009470	0.0718547	1.05107	0.516057	0.702581	-0.0297843	-1.02086	0.800784	0.897388	Tnpo1
ENSMUSG00000009535	0.221599	1.16603	0.0320481	0.102532	0.183456	1.1356	0.0911093	0.209858	Rnmt
ENSMUSG00000009549	0.111598	1.08042	0.161618	0.336374	0.196498	1.14591	0.0145838	0.0484316	Srp14
ENSMUSG00000009555	-0.116585	-1.08417	0.0961871	0.233506	-0.00759593	-1.00528	0.91335	0.957277	Cdk9
ENSMUSG00000009563	0.253142	1.1918	0.00288522	0.0144432	0.326588	1.25404	0.000156991	0.000889189	Tor2a
ENSMUSG00000009566	0.485967	1.40052	0.00374896	0.0179421	0.368729	1.29122	0.075358	0.181299	Fpgs
ENSMUSG00000009575	0.28306	1.21677	0.0198517	0.0703297	-0.246873	-1.18663	0.0647434	0.161253	Cbx5
ENSMUSG00000009585	-0.406144	-1.32514	5.34978e-06	5.64136e-05	0.78093	1.71824	6.37102e-18	1.53518e-16	Apobec3
ENSMUSG00000009614	0.196727	1.1461	0.206999	0.397147	0.0785009	1.05592	0.673108	0.814253	Sardh
ENSMUSG00000009621	-0.693222	-1.61689	9.46343e-06	9.34957e-05	-1.05758	-2.08143	1.873e-08	1.9689e-07	Vav2
ENSMUSG00000009630	-0.0941768	-1.06746	0.171023	0.349573	0.100601	1.07222	0.140714	0.290907	Ppp2cb
ENSMUSG00000066406	-0.148642	-1.10853	0.292369	0.497141	-0.456883	-1.37257	0.00474174	0.018441	Akap13
ENSMUSG00000009640	-0.13	-1.09429	0.3296	0.535163	-0.122493	-1.08861	0.413413	0.610907	Dmap1
ENSMUSG00000009647	0.0230924	1.01614	0.88213	0.940186	0.332999	1.25963	0.0714533	0.174018	Mcu
ENSMUSG00000009687	-0.154065	-1.1127	0.0878416	0.218162	-0.260463	-1.19786	0.00490214	0.0189778	Fxyd5
ENSMUSG00000009731	-0.882893	-1.84407	1.66958e-05	0.000156782	-1.07442	-2.10587	0.000448795	0.00228563	Kcnd1
ENSMUSG00000009733	-0.0496103	-1.03499	0.771764	0.879608	-0.515018	-1.42901	0.0175	0.0563971	Tfcp2
ENSMUSG00000009741	0.07974	1.05683	0.529202	0.713479	0.273553	1.20878	0.0499483	0.131628	Ubp1
ENSMUSG00000009772	-0.232332	-1.17473	0.048589	0.141135	-0.00694939	-1.00483	0.956441	0.980203	Nuak2
ENSMUSG00000009863	0.108744	1.07829	0.0686732	0.182649	0.24556	1.18555	2.92892e-05	0.000191491	Sdhb
ENSMUSG00000049719	0.502753	1.41691	0.0169851	0.0620849	1.92828	3.80601	4.44967e-09	5.08015e-08	Prss46
ENSMUSG00000009894	-0.263729	-1.20058	0.00333218	0.0162475	-0.177618	-1.13102	0.0539349	0.139838	Snap47
ENSMUSG00000009905	-0.200437	-1.14905	0.136484	0.299749	-0.63116	-1.54881	3.78924e-05	0.000243459	Kdsr
ENSMUSG00000009907	-0.0872336	-1.06233	0.195132	0.381812	-0.0288146	-1.02017	0.666601	0.809786	Vps4b
ENSMUSG00000009927	0.17715	1.13065	0.0443991	0.13204	0.0767681	1.05465	0.394468	0.593037	Rps25
ENSMUSG00000009995	-0.115559	-1.08339	0.216968	0.410176	-0.287146	-1.22022	0.00309129	0.0126649	Taz
ENSMUSG00000010025	-0.152639	-1.1116	0.0889382	0.220155	-0.0765518	-1.05449	0.405217	0.602943	Aldh3a2
ENSMUSG00000010045	-0.214864	-1.16059	0.0192347	0.0686133	-0.152851	-1.11176	0.105522	0.234592	Tmem115
ENSMUSG00000010047	-0.058728	-1.04155	0.62272	0.782891	0.0826255	1.05894	0.523142	0.704156	Hyal2
ENSMUSG00000010048	0.828654	1.77603	2.24231e-08	3.86125e-07	0.501924	1.4161	0.00365301	0.0146784	Ifrd2
ENSMUSG00000010051	-0.526838	-1.44077	0.0037442	0.0179301	-0.111872	-1.08063	0.637111	0.789877	Hyal1
ENSMUSG00000010054	-0.158149	-1.11585	0.0987219	0.237767	-0.260133	-1.19759	0.00908671	0.0323001	Tusc2
ENSMUSG00000010057	-0.0287892	-1.02016	0.823812	0.910207	-0.129408	-1.09385	0.369798	0.569234	Nprl2
ENSMUSG00000010067	-0.226389	-1.1699	0.101124	0.242086	0.227792	1.17104	0.144449	0.296854	Rassf1
ENSMUSG00000010095	-0.0653983	-1.04637	0.207522	0.397736	0.408597	1.32739	6.55642e-16	1.34596e-14	Slc3a2
ENSMUSG00000010097	-0.0273438	-1.01913	0.828876	0.91257	-0.134721	-1.09788	0.334998	0.534826	Nxf1
ENSMUSG00000010110	-0.463162	-1.37856	5.65416e-09	1.09395e-07	-0.341866	-1.2674	2.03192e-05	0.000136113	Stx5a
ENSMUSG00000010142	0.109309	1.07871	0.340685	0.546376	-1.20514	-2.3056	5.42135e-22	1.69104e-20	Tnfrsf13b
ENSMUSG00000010277	0.0743541	1.05289	0.614922	0.777198	-0.0514185	-1.03628	0.765312	0.874995	2610507B11Rik
ENSMUSG00000010290	0.105557	1.07591	0.479165	0.673603	-0.1251	-1.09058	0.474674	0.665875	AI597479
ENSMUSG00000010307	-0.821038	-1.76668	1.0129e-17	6.25673e-16	-0.339223	-1.26507	0.000614078	0.0030332	Tmem86a
ENSMUSG00000010358	-0.0905458	-1.06477	0.407497	0.61018	1.81764	3.52503	1.75078e-57	2.49576e-55	Ifi35
ENSMUSG00000010362	-0.72245	-1.64998	2.71095e-07	3.92906e-06	-0.824972	-1.7715	3.70072e-07	3.24969e-06	Rdm1
ENSMUSG00000010376	0.0938216	1.06719	0.185538	0.368993	0.211632	1.158	0.00273523	0.0113804	Nedd8
ENSMUSG00000010392	0.21629	1.16174	0.0550618	0.15502	0.354005	1.2781	0.00328857	0.0133761	Gosr1
ENSMUSG00000010406	0.588148	1.50332	1.98117e-09	4.09806e-08	1.09647	2.1383	2.69326e-27	1.08106e-25	Mrpl52
ENSMUSG00000010453	-0.101878	-1.07317	0.434935	0.635645	0.0388384	1.02729	0.789089	0.89043	Kansl3
ENSMUSG00000010461	-0.36899	-1.29145	0.0143686	0.0543657	-0.489177	-1.40364	0.00586049	0.0221647	Eya4
ENSMUSG00000010517	0.090485	1.06473	0.269497	0.472078	0.141399	1.10297	0.0885573	0.205221	Faf1
ENSMUSG00000010554	0.645407	1.56418	7.25708e-09	1.38227e-07	0.397731	1.31743	0.000865284	0.00410519	Mettl16
ENSMUSG00000010607	0.164045	1.12042	0.14697	0.314943	-0.366288	-1.28903	0.00291274	0.0120271	Pigyl
ENSMUSG00000010608	0.0437715	1.03081	0.756987	0.871321	-0.212418	-1.15863	0.190246	0.362592	Rbm25
ENSMUSG00000010609	-0.0902272	-1.06454	0.232055	0.42722	0.240439	1.18135	0.00142147	0.00638259	Psen2
ENSMUSG00000010660	-0.892222	-1.85603	2.53389e-07	3.6888e-06	-0.441309	-1.35784	0.0437436	0.11885	Plcd1
ENSMUSG00000010663	0.167883	1.12341	0.121349	0.276027	-0.523625	-1.43756	5.93969e-06	4.33484e-05	Fads1
ENSMUSG00000010751	0.450522	1.36653	0.0237925	0.081607	-0.461637	-1.3771	0.106332	0.235999	Tnfrsf22
ENSMUSG00000010755	0.477246	1.39208	1.57957e-07	2.39262e-06	0.675617	1.59728	4.46554e-13	7.42779e-12	Cars
ENSMUSG00000010830	-0.259743	-1.19727	0.164189	0.339276	0.234646	1.17662	0.344185	0.543892	Kdelr3
ENSMUSG00000010911	-0.154578	-1.1131	0.192066	0.377901	0.0632464	1.04481	0.621574	0.779663	Apip
ENSMUSG00000010914	-0.0626933	-1.04441	0.561543	0.737083	-0.0352091	-1.02471	0.758604	0.871457	Pdhx
ENSMUSG00000010936	0.148705	1.10857	0.054694	0.15434	0.0195883	1.01367	0.801783	0.898047	Vac14
ENSMUSG00000020826	0.879144	1.83928	6.82019e-06	7.01074e-05	2.88928	7.40899	5.90878e-27	2.34095e-25	Nos2
ENSMUSG00000011096	-0.0311103	-1.0218	0.743163	0.86219	-0.0515882	-1.03641	0.600643	0.763977	Akt1s1
ENSMUSG00000011114	0.0275956	1.01931	0.79166	0.891683	0.185162	1.13694	0.0915845	0.2107	Tbrg1
ENSMUSG00000011148	0.031344	1.02196	0.636225	0.792765	0.544962	1.45898	9.30988e-17	2.06101e-15	Adssl1
ENSMUSG00000011158	-0.103758	-1.07457	0.369279	0.573621	-0.25744	-1.19536	0.0391142	0.108751	Brf1
ENSMUSG00000011179	0.769362	1.70452	3.29346e-15	1.51883e-13	0.830826	1.7787	2.28055e-16	4.87871e-15	Odc1
ENSMUSG00000011257	0.374011	1.29595	0.00968443	0.0395783	0.113649	1.08196	0.498984	0.686161	Pabpc4
ENSMUSG00000011306	-0.275344	-1.21028	0.0440553	0.131221	-0.136442	-1.09919	0.377718	0.576118	Sugp1
ENSMUSG00000011382	0.13047	1.09465	0.430961	0.631757	0.442066	1.35855	0.029271	0.0862078	Dhdh
ENSMUSG00000011427	-0.157189	-1.11511	0.392867	0.596028	0.013068	1.0091	0.95699	0.980386	Zfp790
ENSMUSG00000011752	0.17316	1.12753	0.000707801	0.00437816	0.596624	1.51217	3.16297e-33	1.72921e-31	Pgam1
ENSMUSG00000011831	0.321017	1.24921	0.00817499	0.0343906	-0.147329	-1.10752	0.268839	0.461156	Evi5
ENSMUSG00000011832	-0.0730355	-1.05193	0.656988	0.806483	-0.3531	-1.2773	0.0817087	0.192926	Evi5l
ENSMUSG00000011837	-0.0424485	-1.02986	0.670477	0.815375	-0.0380327	-1.02671	0.715326	0.84286	Snapc2
ENSMUSG00000011877	-0.0512744	-1.03618	0.698317	0.834313	-0.0757837	-1.05393	0.608617	0.770137	Git1
ENSMUSG00000011884	-0.479374	-1.39414	7.674e-26	1.06534e-23	-0.458299	-1.37392	4.78216e-25	1.72849e-23	Gltp
ENSMUSG00000011958	0.0686623	1.04874	0.242882	0.440491	0.293045	1.22522	3.81959e-07	3.34445e-06	Bnip2
ENSMUSG00000011960	0.0409124	1.02876	0.688387	0.827945	0.0266255	1.01863	0.80354	0.899222	Ccnt1
ENSMUSG00000030522	-0.520625	-1.43458	0.000923779	0.00550669	-0.45353	-1.36939	0.0161713	0.0528068	Mtmr10
ENSMUSG00000012076	-0.0408912	-1.02875	0.759716	0.873045	0.111429	1.0803	0.457334	0.651085	Brms1l
ENSMUSG00000012114	0.186463	1.13797	0.0999037	0.239933	0.355566	1.27949	0.00335012	0.0135722	Med15
ENSMUSG00000012117	0.0898749	1.06428	0.3477	0.55377	0.192473	1.14272	0.0519774	0.1355	Dhdds
ENSMUSG00000012296	-0.1528	-1.11172	0.282178	0.486282	0.282314	1.21614	0.0817917	0.193062	Tjap1
ENSMUSG00000012405	0.246823	1.18659	0.00584985	0.026041	0.161149	1.11818	0.0794456	0.188634	Rpl15
ENSMUSG00000012422	0.195844	1.14539	0.0391111	0.119562	0.401925	1.32127	4.11229e-05	0.000262447	Tmem167
ENSMUSG00000012429	-0.175452	-1.12932	0.25051	0.449303	-0.104763	-1.07532	0.561998	0.734861	Mplkip
ENSMUSG00000012443	-0.279838	-1.21406	0.130312	0.289903	-1.36848	-2.58198	2.9602e-08	3.02627e-07	Kif11
ENSMUSG00000012483	0.340138	1.26588	0.0155944	0.0578816	0.0258895	1.01811	0.87263	0.935692	Rpa3
ENSMUSG00000012519	0.632107	1.54983	0.00231084	0.0120659	2.62395	6.16437	1.63647e-17	3.82251e-16	Mlkl
ENSMUSG00000012535	0.0619081	1.04385	0.426867	0.628218	-0.117256	-1.08467	0.13684	0.285023	Tnpo3
ENSMUSG00000012640	-0.123767	-1.08958	0.272627	0.475358	-1.04098	-2.05763	1.52414e-17	3.57107e-16	Zfp715
ENSMUSG00000012848	0.378946	1.30039	1.33221e-05	0.000127865	0.176275	1.12996	0.0472616	0.126127	Rps5
ENSMUSG00000009185	0.722592	1.65014	0.000525794	0.00338425	1.19818	2.2945	0.000166541	0.000939154	Ccl8
ENSMUSG00000013155	0.124036	1.08978	0.490828	0.682798	0.131223	1.09522	0.574046	0.744868	Enkd1
ENSMUSG00000013160	-0.155835	-1.11407	0.00268581	0.0136002	-0.0326442	-1.02289	0.519601	0.701741	Atp6v0d1
ENSMUSG00000079227	0.197018	1.14633	0.00925312	0.0381865	-0.605442	-1.52145	2.12277e-15	4.21597e-14	Ccr5
ENSMUSG00000013275	-0.28095	-1.21499	0.0577621	0.160942	-0.137404	-1.09992	0.426458	0.623182	Slc41a1
ENSMUSG00000013465	-0.154968	-1.1134	0.0672125	0.17983	-0.102168	-1.07339	0.235609	0.422237	Nelfb
ENSMUSG00000013495	-0.289765	-1.22244	0.00467067	0.0215026	-0.177053	-1.13057	0.0991362	0.223886	Tmem175
ENSMUSG00000013539	-0.0510232	-1.036	0.604072	0.769942	-0.0805837	-1.05745	0.432602	0.629687	Tango2
ENSMUSG00000013593	0.0952554	1.06825	0.240193	0.436916	0.115678	1.08348	0.158431	0.317875	Ndufs2
ENSMUSG00000013622	-0.470573	-1.38566	8.81481e-08	1.39156e-06	-0.784898	-1.72297	3.02059e-18	7.5406e-17	Atraid
ENSMUSG00000013629	0.594943	1.51041	0.00109391	0.00639626	-0.0296863	-1.02079	0.90096	0.95015	Cad
ENSMUSG00000013646	-0.334733	-1.26114	0.0209325	0.0734245	-0.39207	-1.31227	0.0199075	0.0628152	Sh3bp5l
ENSMUSG00000013662	0.018105	1.01263	0.818479	0.906832	0.0887659	1.06346	0.264379	0.456136	Atad1
ENSMUSG00000013663	0.0225014	1.01572	0.794946	0.893029	-0.128848	-1.09342	0.14566	0.298664	Pten
ENSMUSG00000013698	-0.357921	-1.28158	2.46495e-08	4.21766e-07	-0.0796825	-1.05679	0.208847	0.387544	Pea15a
ENSMUSG00000013701	0.548241	1.4623	1.25073e-08	2.26986e-07	0.699606	1.62406	1.91143e-12	3.03067e-11	Timm23
ENSMUSG00000013707	-0.497183	-1.41145	2.69547e-15	1.24733e-13	-0.698374	-1.62268	5.25618e-29	2.32384e-27	Tnfaip8l2
ENSMUSG00000013736	0.0772843	1.05503	0.44067	0.641381	0.272849	1.20819	0.00895478	0.0319129	Trnt1
ENSMUSG00000013787	-0.124657	-1.09025	0.342437	0.548306	-0.199192	-1.14806	0.17506	0.342333	Ehmt2
ENSMUSG00000013822	0.22993	1.17278	0.0112184	0.0448053	0.157326	1.11522	0.0917786	0.21099	Elof1
ENSMUSG00000013833	-0.196246	-1.14571	0.0815677	0.206542	-0.181872	-1.13435	0.131753	0.277152	Med16
ENSMUSG00000013846	0.649806	1.56896	4.14036e-05	0.000356484	1.219	2.32785	7.85506e-11	1.0833e-09	St3gal1
ENSMUSG00000013858	-0.0334815	-1.02348	0.775125	0.881807	-0.0890989	-1.06371	0.483267	0.67293	Tmem259
ENSMUSG00000013878	-0.225885	-1.16949	0.138425	0.302565	-0.409161	-1.32791	0.0247167	0.074847	Rnf170
ENSMUSG00000013974	2.51663	5.72244	3.51995e-68	4.73997e-65	4.41098	21.2734	4.82858e-162	5.26074e-159	Mcemp1
ENSMUSG00000013997	-0.0154777	-1.01079	0.889509	0.943977	0.0369017	1.02591	0.756478	0.870243	Nit1
ENSMUSG00000014074	-0.0759386	-1.05405	0.589078	0.758512	-0.100109	-1.07185	0.533722	0.712836	Rnf168
ENSMUSG00000014075	-0.26394	-1.20075	0.0334435	0.10609	0.329727	1.25678	0.0142684	0.0476017	Tctex1d2
ENSMUSG00000014077	-0.0415498	-1.02922	0.680986	0.822509	0.162416	1.11916	0.123541	0.26396	Chp1
ENSMUSG00000014158	-0.721907	-1.64936	1.55867e-05	0.000147188	-0.711066	-1.63701	0.000625501	0.00308264	Trpv4
ENSMUSG00000014164	-0.506121	-1.42023	0.00433294	0.0202314	0.00570888	1.00396	0.979939	0.99197	Klhl3
ENSMUSG00000014177	-0.0448067	-1.03154	0.645091	0.798142	-0.156247	-1.11438	0.122796	0.262916	Tvp23b
ENSMUSG00000014195	0.034249	1.02402	0.753424	0.869362	-0.071584	-1.05087	0.536758	0.716023	Dnajc7
ENSMUSG00000014226	0.699284	1.6237	1.23002e-20	9.6299e-19	0.442946	1.35938	4.48885e-09	5.1134e-08	Cacybp
ENSMUSG00000014232	0.273541	1.20877	0.0784393	0.200707	-0.043152	-1.03036	0.81753	0.90663	Cluap1
ENSMUSG00000014243	0.676828	1.59862	7.05797e-05	0.000573583	1.32729	2.5093	2.50073e-10	3.29109e-09	Zswim7
ENSMUSG00000014245	0.525124	1.43906	0.00515891	0.0234142	0.492922	1.40729	0.0486709	0.128997	Pigl
ENSMUSG00000014294	0.105471	1.07585	0.228174	0.422872	0.224897	1.16869	0.0118042	0.040488	Ndufa2
ENSMUSG00000014301	0.218897	1.16384	0.0758965	0.195715	0.509105	1.42317	0.000136102	0.000780146	Pam16
ENSMUSG00000014313	0.132582	1.09625	0.145217	0.312328	0.135558	1.09852	0.147003	0.300447	Cox6c
ENSMUSG00000014349	0.0195187	1.01362	0.839896	0.918918	0.305637	1.23596	0.00223382	0.00950683	Ube2z
ENSMUSG00000014353	-0.0830799	-1.05928	0.352045	0.55795	-0.0663187	-1.04704	0.468656	0.659995	Tmem87b
ENSMUSG00000014355	0.337606	1.26366	0.0077543	0.0329087	0.229379	1.17233	0.10118	0.227425	Anapc1
ENSMUSG00000014361	-0.428097	-1.34546	0.000111295	0.000859721	-0.663877	-1.58433	1.87013e-08	1.96725e-07	Mertk
ENSMUSG00000014402	-0.0226426	-1.01582	0.715531	0.845264	0.0242366	1.01694	0.693	0.827876	Tsg101
ENSMUSG00000045917	0.151819	1.11097	0.16114	0.335745	-0.45079	-1.36679	9.38171e-05	0.000554219	Tmem268
ENSMUSG00000014426	-0.143188	-1.10434	0.240722	0.437517	-0.0998103	-1.07163	0.454315	0.648874	Map3k4
ENSMUSG00000014470	-0.176891	-1.13045	0.0538098	0.15258	-0.376162	-1.29788	7.31266e-05	0.000443903	Rnf166
ENSMUSG00000014504	0.333669	1.26021	0.000266084	0.00186619	0.535378	1.44932	1.17311e-08	1.26545e-07	Srp19
ENSMUSG00000014547	-0.122296	-1.08847	0.44742	0.646108	0.0895477	1.06404	0.645984	0.795703	Wdfy2
ENSMUSG00000014550	-0.0244286	-1.01708	0.85401	0.925734	-0.216925	-1.16225	0.145531	0.298559	Rbsn
ENSMUSG00000014551	0.556641	1.47084	7.97043e-15	3.51901e-13	0.588767	1.50396	2.40433e-16	5.1363e-15	Mrps25
ENSMUSG00000014554	-0.228728	-1.1718	0.0337094	0.106832	-0.226135	-1.1697	0.0480953	0.127782	Dguok
ENSMUSG00000014592	0.302402	1.2332	0.0134884	0.0516888	0.221563	1.166	0.0981219	0.222021	Camta1
ENSMUSG00000014599	0.0430107	1.03026	0.752859	0.869022	-0.0483287	-1.03407	0.754294	0.868517	Csf1
ENSMUSG00000014601	0.0371227	1.02607	0.723466	0.850119	0.363418	1.28647	0.000974511	0.00456238	Strip1
ENSMUSG00000014606	-0.133752	-1.09714	0.0676436	0.180553	0.258306	1.19607	0.000401857	0.00207289	Slc25a11
ENSMUSG00000014633	0.240719	1.18158	0.0978942	0.236499	-0.550978	-1.46508	0.00128099	0.0058221	Cmc2
ENSMUSG00000014668	0.0201632	1.01407	0.870107	0.934658	-0.0602806	-1.04267	0.655892	0.802722	Chfr
ENSMUSG00000014748	-0.102968	-1.07398	0.160414	0.334612	-0.388669	-1.30918	1.30393e-07	1.22168e-06	Tex261
ENSMUSG00000014763	-0.250314	-1.18947	0.00916547	0.037848	-0.38046	-1.30176	0.000142293	0.000812339	Fam120b
ENSMUSG00000014767	0.114428	1.08255	0.394546	0.597834	-0.0459396	-1.03236	0.761645	0.873655	Tbp
ENSMUSG00000014769	0.160024	1.11731	0.0308035	0.099459	0.395857	1.31572	9.23564e-08	8.82652e-07	Psmb1
ENSMUSG00000014837	0.180363	1.13317	0.280916	0.484604	0.856503	1.81064	2.35518e-05	0.000156121	4931428F04Rik
ENSMUSG00000014856	0.0511259	1.03607	0.608942	0.772809	0.102869	1.07391	0.323955	0.522444	Tmem208
ENSMUSG00000014859	0.437972	1.3547	5.01865e-08	8.22156e-07	0.318843	1.24733	9.11519e-05	0.000539519	E2f4
ENSMUSG00000014867	0.0128777	1.00897	0.872267	0.935896	0.471259	1.38632	5.38313e-09	6.04631e-08	Surf4
ENSMUSG00000014873	-0.0940676	-1.06738	0.408202	0.610829	-0.219662	-1.16446	0.0740544	0.17884	Surf2
ENSMUSG00000014905	-0.316642	-1.24543	0.000488995	0.00317646	-0.264012	-1.20081	0.00470149	0.0183184	Dnajb9
ENSMUSG00000014932	-0.121777	-1.08807	0.435745	0.636484	-0.421748	-1.33955	0.0248338	0.0751418	Yes1
ENSMUSG00000014956	-0.0662619	-1.047	0.521988	0.707722	0.0539973	1.03814	0.619053	0.777665	Ppp1cb
ENSMUSG00000014959	0.180467	1.13325	0.000706818	0.00437409	0.462327	1.37776	6.06448e-19	1.57316e-17	Gorasp2
ENSMUSG00000014980	0.195943	1.14547	0.179892	0.361837	-0.172848	-1.12728	0.312921	0.511046	Tsen15
ENSMUSG00000015002	0.00136491	1.00095	0.984885	0.993071	-0.131169	-1.09518	0.0689208	0.169147	Efr3a
ENSMUSG00000015013	0.125017	1.09052	0.153054	0.324214	0.379565	1.30095	2.0557e-05	0.000137524	Trappc2l
ENSMUSG00000015016	-0.027229	-1.01905	0.879005	0.938983	-0.309868	-1.23959	0.181501	0.35088	Acsf3
ENSMUSG00000015023	0.048581	1.03425	0.603992	0.769913	-0.142465	-1.10379	0.144234	0.296499	Ddx19a
ENSMUSG00000015027	-0.225635	-1.16929	0.013982	0.0531871	-0.280745	-1.21482	0.00294788	0.0121463	Galns
ENSMUSG00000015083	-0.454228	-1.37005	0.0239317	0.0819801	-0.215373	-1.161	0.459272	0.652465	C8g
ENSMUSG00000015087	0.0780715	1.05561	0.434817	0.635542	0.0542177	1.0383	0.603562	0.766475	Rabl6
ENSMUSG00000015092	-0.0161881	-1.01128	0.823579	0.910207	0.34386	1.26915	1.99601e-06	1.57096e-05	Edf1
ENSMUSG00000015095	0.0240785	1.01683	0.788266	0.889532	0.064672	1.04585	0.481803	0.671933	Fbxw5
ENSMUSG00000015112	0.604541	1.52049	8.98e-05	0.000710068	0.0834588	1.05956	0.649768	0.798558	Slc25a13
ENSMUSG00000015120	0.163767	1.12021	0.00230241	0.0120265	0.21693	1.16226	3.95687e-05	0.000253057	Ube2i
ENSMUSG00000015126	0.287842	1.22081	0.0130889	0.0504737	0.565574	1.47998	5.13773e-06	3.7968e-05	Tsr3
ENSMUSG00000015133	-0.225106	-1.16886	0.16572	0.341744	-0.397674	-1.31738	0.0450022	0.121576	Lrrk1
ENSMUSG00000021569	0.449799	1.36585	0.0143806	0.0543959	-0.450238	-1.36627	0.0638356	0.159542	Trip13
ENSMUSG00000015149	-0.534256	-1.4482	1.03245e-11	3.08955e-10	-0.517962	-1.43193	6.11604e-11	8.61385e-10	Sirt2
ENSMUSG00000015165	0.0887446	1.06344	0.209071	0.399674	-0.0329802	-1.02312	0.640453	0.792153	Hnrnpl
ENSMUSG00000015176	0.867636	1.82467	1.82363e-09	3.79552e-08	0.232325	1.17473	0.163465	0.325403	Nolc1
ENSMUSG00000015189	-0.169274	-1.12449	0.0906107	0.223391	-0.176528	-1.13016	0.0913137	0.210149	Casd1
ENSMUSG00000015202	-0.0436599	-1.03073	0.806562	0.89955	-0.581248	-1.49614	0.0126952	0.0431262	Cnksr3
ENSMUSG00000015214	0.151141	1.11045	0.273852	0.476447	-0.146675	-1.10701	0.351171	0.550392	Mtmr1
ENSMUSG00000015217	0.370599	1.29289	0.0330202	0.105044	-1.25841	-2.39232	2.07485e-07	1.88379e-06	Hmgb3
ENSMUSG00000015243	-0.481508	-1.3962	1.4383e-05	0.000136974	0.183556	1.13568	0.120207	0.258497	Abca1
ENSMUSG00000015247	0.00836908	1.00582	0.929262	0.964491	0.482073	1.39675	6.8479e-07	5.79318e-06	Nipsnap3b
ENSMUSG00000015289	0.201149	1.14961	0.0679124	0.181114	-0.104944	-1.07545	0.374533	0.573052	Lage3
ENSMUSG00000015290	0.13113	1.09515	0.143145	0.309454	0.066972	1.04752	0.466297	0.658541	Ubl4a
ENSMUSG00000015291	-0.0438557	-1.03087	0.626269	0.785357	0.445067	1.36138	1.30914e-06	1.06045e-05	Gdi1
ENSMUSG00000015305	-0.0659573	-1.04678	0.624014	0.783861	0.590308	1.50557	7.91323e-05	0.000474265	Sash1
ENSMUSG00000015312	-0.422595	-1.34034	0.00586153	0.0260758	0.742238	1.67277	3.87394e-05	0.000248311	Gadd45b
ENSMUSG00000015314	0.287032	1.22013	0.018373	0.0660814	0.893925	1.85822	1.11856e-11	1.67104e-10	Slamf6
ENSMUSG00000015335	0.139853	1.10179	0.237575	0.433728	0.442765	1.35921	0.000512666	0.00258332	Zdhhc12
ENSMUSG00000015337	0.486868	1.4014	0.000345333	0.00233575	0.827322	1.77439	4.14015e-08	4.14097e-07	Endog
ENSMUSG00000043832	-0.304788	-1.23524	0.0281015	0.0927486	-0.83753	-1.78699	1.97348e-07	1.80141e-06	Clec4a3
ENSMUSG00000015341	0.0283551	1.01985	0.701276	0.836609	0.0628998	1.04456	0.39584	0.59415	Golga7
ENSMUSG00000044197	0.0732195	1.05206	0.523039	0.708412	-0.445909	-1.36217	0.000322669	0.00170309	Gpr146
ENSMUSG00000015357	-0.167577	-1.12317	0.140634	0.305992	-0.19974	-1.14849	0.101711	0.228449	Clpx
ENSMUSG00000015363	0.165012	1.12118	0.126467	0.284451	-0.0141505	-1.00986	0.901778	0.950363	Trabd
ENSMUSG00000001156	0.283285	1.21696	0.0923946	0.226767	1.24827	2.37556	1.78635e-09	2.13369e-08	Mxd1
ENSMUSG00000015461	0.169181	1.12442	0.0449632	0.133355	0.303162	1.23385	0.000402326	0.00207461	Atf6b
ENSMUSG00000015474	-0.116754	-1.08429	0.145025	0.312116	0.402932	1.32219	4.87849e-07	4.21595e-06	Ppt2
ENSMUSG00000015478	-0.150902	-1.11026	0.100393	0.240808	-0.355781	-1.27968	0.00018812	0.00104876	Rnf5
ENSMUSG00000015488	-0.264488	-1.20121	0.0204864	0.0721607	0.10617	1.07637	0.383757	0.582253	Cacfd1
ENSMUSG00000075602	-0.0887703	-1.06346	0.674367	0.817769	2.27514	4.84046	7.36442e-11	1.02397e-09	Ly6a
ENSMUSG00000015522	-0.118473	-1.08559	0.362909	0.567918	-0.38069	-1.30196	0.0088372	0.0315233	Arnt
ENSMUSG00000015536	0.14376	1.10478	0.146825	0.314732	0.552958	1.46709	7.27791e-08	7.0304e-07	Mocs2
ENSMUSG00000015542	-0.364469	-1.28741	0.00123098	0.00708697	-0.183822	-1.13589	0.127594	0.270831	Nat9
ENSMUSG00000002885	-0.496081	-1.41038	0.0170452	0.0622539	-0.438147	-1.35486	0.168364	0.332004	Adgre5
ENSMUSG00000015575	-0.10098	-1.0725	0.167524	0.344514	0.037766	1.02652	0.605544	0.767778	Atp6v0e
ENSMUSG00000015605	0.187089	1.13846	0.259465	0.460607	0.382689	1.30377	0.06003	0.152276	Srf
ENSMUSG00000015656	0.560099	1.47437	1.06439e-27	1.72688e-25	0.604618	1.52058	1.66076e-33	9.14498e-32	Hspa8
ENSMUSG00000015668	0.317698	1.24634	0.000320583	0.00218913	0.651523	1.57083	4.07762e-13	6.79737e-12	Pdzd11
ENSMUSG00000015671	0.306878	1.23703	5.4397e-06	5.7272e-05	0.71343	1.6397	1.39055e-26	5.41074e-25	Psma2
ENSMUSG00000015672	0.238187	1.17951	0.0295837	0.0964037	0.490177	1.40462	2.3754e-05	0.000157325	Mrpl32
ENSMUSG00000015697	-0.141476	-1.10303	0.355055	0.560315	-0.5435	-1.4575	0.00275905	0.011467	Setdb1
ENSMUSG00000015702	0.0826828	1.05899	0.689166	0.828229	0.259454	1.19703	0.403373	0.601315	Anxa9
ENSMUSG00000015711	-0.132693	-1.09634	0.344839	0.550465	0.387282	1.30793	0.0151171	0.0498554	Prune1
ENSMUSG00000015714	0.206175	1.15363	1.79598e-06	2.15549e-05	0.299821	1.23099	8.03491e-13	1.30797e-11	Cers2
ENSMUSG00000015733	-0.171094	-1.12591	0.0124441	0.0484735	0.381966	1.30312	1.9257e-08	2.02153e-07	Capza2
ENSMUSG00000015745	-0.204541	-1.15232	0.00312677	0.0154231	-0.251116	-1.19013	0.000277734	0.00149533	Plekho1
ENSMUSG00000015747	0.171768	1.12644	0.15039	0.32008	0.126096	1.09134	0.330965	0.52994	Vps45
ENSMUSG00000015748	0.495073	1.40939	9.71897e-05	0.000763568	0.452094	1.36802	0.0012517	0.00570938	Prpf3
ENSMUSG00000015749	0.201371	1.14979	0.023486	0.0807202	0.0436677	1.03073	0.631619	0.785934	Anp32e
ENSMUSG00000015750	-0.117306	-1.08471	0.461522	0.658904	0.0852682	1.06088	0.656514	0.803097	Aph1a
ENSMUSG00000015755	-0.240225	-1.18118	0.081845	0.206972	-0.42025	-1.33816	0.00768132	0.0279692	Tab2
ENSMUSG00000015757	-0.102779	-1.07384	0.406198	0.608844	-0.372751	-1.29482	0.00619685	0.0233039	Ppil4
ENSMUSG00000015759	0.232873	1.17517	0.0187213	0.0670837	0.0962798	1.06901	0.351079	0.550377	Cnih1
ENSMUSG00000015766	1.54587	2.9198	3.86695e-24	4.45063e-22	-0.145461	-1.10608	0.42254	0.619737	Eps8
ENSMUSG00000015776	-0.174595	-1.12865	0.0561459	0.157447	-0.687289	-1.61025	3.30556e-13	5.53454e-12	Med22
ENSMUSG00000015790	-0.000203798	-1.00014	0.998387	0.999575	0.0951286	1.06816	0.366441	0.566068	Surf1
ENSMUSG00000015804	0.055228	1.03902	0.462531	0.659306	0.298527	1.22989	7.26293e-05	0.000441713	Med28
ENSMUSG00000015806	0.200676	1.14924	0.0194754	0.0692882	0.0356777	1.02504	0.684704	0.822735	Qdpr
ENSMUSG00000019564	0.121103	1.08757	0.412777	0.614563	-0.435785	-1.35265	0.0120146	0.0411355	Arid3a
ENSMUSG00000015839	-0.407486	-1.32637	1.64851e-10	3.97829e-09	0.412246	1.33076	4.72765e-11	6.70175e-10	Nfe2l2
ENSMUSG00000015846	-0.262126	-1.19924	0.0482	0.140478	-0.481297	-1.396	0.00122953	0.00561497	Rxra
ENSMUSG00000028031	-0.0790522	-1.05632	0.694015	0.830721	-1.21051	-2.3142	4.30466e-05	0.000273808	Dkk2
ENSMUSG00000015852	-0.0611288	-1.04328	0.471688	0.666768	-1.29762	-2.45823	5.67336e-51	6.55574e-49	Fcrls
ENSMUSG00000015869	0.166062	1.12199	0.039109	0.119562	0.100078	1.07183	0.219463	0.401568	Prpsap1
ENSMUSG00000015880	-0.00604029	-1.0042	0.971881	0.986242	-1.21287	-2.31799	2.5928e-08	2.67216e-07	Ncapg
ENSMUSG00000015882	-0.3212	-1.24937	0.0301979	0.0977983	-0.483349	-1.39798	0.00532318	0.0203955	Lcorl
ENSMUSG00000015889	0.321584	1.2497	4.21879e-05	0.000361848	-0.271621	-1.20716	0.000680162	0.00332991	Lta4h
ENSMUSG00000015932	0.141798	1.10328	0.0120438	0.0472693	0.110873	1.07988	0.0457008	0.123071	Dstn
ENSMUSG00000015937	0.283005	1.21673	2.66851e-07	3.87222e-06	-0.0280319	-1.01962	0.60526	0.767665	H2afy
ENSMUSG00000015943	0.335282	1.26162	0.00296137	0.0147598	0.281384	1.21536	0.019914	0.0628227	Bola1
ENSMUSG00000015947	0.204676	1.15243	0.0166048	0.0608933	1.31253	2.48377	7.41416e-52	8.76653e-50	Fcgr1
ENSMUSG00000015950	-0.110624	-1.0797	0.0943964	0.230289	0.126042	1.0913	0.0543158	0.140611	Ncf1
ENSMUSG00000015961	0.148172	1.10816	0.21794	0.411263	-0.169992	-1.12505	0.195564	0.369769	Adss
ENSMUSG00000015971	-0.134279	-1.09754	0.168357	0.345776	-0.183517	-1.13565	0.0708938	0.172932	Actr8
ENSMUSG00000015980	-0.554033	-1.46818	0.000158151	0.00118117	-0.685576	-1.60834	6.54138e-05	0.00040135	Lrrc27
ENSMUSG00000015994	-0.0255981	-1.0179	0.723997	0.850506	-0.461211	-1.3767	2.76373e-10	3.59686e-09	Fnta
ENSMUSG00000016018	0.130904	1.09498	0.143103	0.309412	0.0462309	1.03256	0.6143	0.774757	Mtrex
ENSMUSG00000040093	-0.108861	-1.07838	0.508223	0.697132	-1.19353	-2.28712	7.67692e-09	8.47295e-08	Bmf
ENSMUSG00000016087	-0.513469	-1.42748	1.41834e-08	2.53308e-07	-1.12054	-2.17428	5.18581e-33	2.78518e-31	Fli1
ENSMUSG00000016206	-0.388733	-1.30924	1.67498e-05	0.000157071	0.829277	1.7768	1.26596e-19	3.45431e-18	H2-M3
ENSMUSG00000016239	-0.423152	-1.34085	0.0329762	0.104978	-0.319083	-1.24754	0.257067	0.447811	Lonrf3
ENSMUSG00000016252	0.167864	1.12339	0.109973	0.256649	0.140793	1.10251	0.203043	0.379955	Atp5e
ENSMUSG00000016253	-0.177056	-1.13057	0.0869056	0.216316	-0.472777	-1.38778	1.50138e-05	0.000102647	Nelfcd
ENSMUSG00000016256	-0.338063	-1.26406	4.6308e-07	6.33724e-06	0.1521	1.11119	0.0221978	0.0686235	Ctsz
ENSMUSG00000016257	0.386055	1.30682	3.30672e-06	3.67395e-05	0.65715	1.57696	4.94445e-15	9.47458e-14	Prelid3b
ENSMUSG00000059498	0.46861	1.38378	3.41996e-21	2.95212e-19	-0.676859	-1.59866	2.63404e-44	2.33587e-42	Fcgr3
ENSMUSG00000016308	0.206359	1.15377	0.00814166	0.0342771	0.233064	1.17533	0.00300858	0.0123692	Ube2a
ENSMUSG00000016319	0.530387	1.44432	3.40239e-09	6.83829e-08	0.325569	1.25316	0.000398012	0.00205792	Slc25a5
ENSMUSG00000016344	-0.0141778	-1.00988	0.867183	0.932632	-0.0531015	-1.03749	0.540764	0.71864	Ppdpf
ENSMUSG00000016382	0.145716	1.10628	0.251777	0.451162	0.0867594	1.06198	0.536794	0.716023	Pls3
ENSMUSG00000016409	-0.0179084	-1.01249	0.883359	0.940713	0.0186523	1.01301	0.888728	0.945311	Nkap
ENSMUSG00000016427	-0.147177	-1.1074	0.0733296	0.190813	-0.105205	-1.07565	0.206491	0.384636	Ndufa1
ENSMUSG00000016477	-0.245041	-1.18513	0.112193	0.26057	-0.256016	-1.19418	0.164114	0.32641	E2f3
ENSMUSG00000016481	-0.0845654	-1.06037	0.278199	0.481552	-0.0453139	-1.03191	0.56412	0.736618	Cr1l
ENSMUSG00000016487	0.11109	1.08004	0.465413	0.661941	0.595109	1.51059	0.000876672	0.00415405	Ppfibp1
ENSMUSG00000016494	-0.225121	-1.16888	0.147783	0.316401	-1.40769	-2.65312	3.36449e-14	6.09064e-13	Cd34
ENSMUSG00000016495	0.516826	1.4308	2.02385e-11	5.76177e-10	0.26812	1.20424	0.000563237	0.00280845	Plgrkt
ENSMUSG00000016496	1.04494	2.06328	6.59844e-14	2.59051e-12	1.97056	3.91921	1.19389e-35	7.28417e-34	Cd274
ENSMUSG00000016503	0.336719	1.26288	0.00153031	0.00852946	-0.0730293	-1.05192	0.523359	0.704323	Gtf3a
ENSMUSG00000016510	-0.375742	-1.29751	0.000396731	0.00263821	-0.394162	-1.31418	0.000474616	0.00240669	Mtif3
ENSMUSG00000016520	-0.308443	-1.23837	0.0812498	0.205853	-0.274194	-1.20932	0.227511	0.412043	Lnx2
ENSMUSG00000016528	0.0553391	1.0391	0.37354	0.578235	1.02858	2.04001	1.38327e-63	2.45337e-61	Mapkapk2
ENSMUSG00000016534	-0.538273	-1.45223	3.37837e-27	5.2291e-25	-0.257269	-1.19521	1.14838e-07	1.0846e-06	Lamp2
ENSMUSG00000016541	-0.192518	-1.14276	0.00155003	0.00862509	-0.138819	-1.101	0.0205806	0.0644855	Atxn10
ENSMUSG00000016554	0.473873	1.38883	1.88374e-11	5.39712e-10	0.479315	1.39408	1.03986e-11	1.55805e-10	Eif3d
ENSMUSG00000016559	-0.152344	-1.11137	0.00239804	0.0124565	0.368894	1.29136	4.24618e-14	7.62861e-13	H3f3b
ENSMUSG00000016619	-0.0252786	-1.01768	0.819319	0.907598	-0.0186852	-1.01304	0.874107	0.93642	Nup50
ENSMUSG00000016637	-0.0587753	-1.04158	0.566838	0.741014	-0.361437	-1.2847	0.000941217	0.00442825	Ift27
ENSMUSG00000016664	0.390185	1.31056	3.04522e-05	0.000269782	-0.0397542	-1.02794	0.681026	0.820067	Pacsin2
ENSMUSG00000016757	0.250827	1.18989	0.0399677	0.121443	0.173539	1.12782	0.193375	0.366977	Ttll12
ENSMUSG00000016758	-0.4567	-1.3724	0.0223973	0.077473	-0.654093	-1.57363	0.0243904	0.0740942	Bik
ENSMUSG00000016831	0.0327325	1.02295	0.617121	0.778833	0.172927	1.12734	0.00763501	0.0278139	Tox4
ENSMUSG00000016833	0.0873487	1.06242	0.338107	0.544025	0.470288	1.38539	4.40011e-07	3.82639e-06	Mrps18c
ENSMUSG00000016921	0.397782	1.31748	7.96021e-08	1.26406e-06	0.258057	1.19587	0.000524219	0.0026311	Srsf6
ENSMUSG00000016933	0.054695	1.03864	0.761787	0.874192	-0.355601	-1.27952	0.130091	0.274692	Plcg1
ENSMUSG00000016940	-0.375629	-1.29741	0.00821943	0.0345668	-0.558989	-1.47324	0.000666236	0.00327176	Kctd2
ENSMUSG00000016946	0.176736	1.13032	0.0767027	0.197261	0.159677	1.11704	0.125425	0.26712	Kctd5
ENSMUSG00000016984	-0.250699	-1.18978	0.143673	0.310197	-1.03621	-2.05083	2.00473e-06	1.577e-05	Etaa1
ENSMUSG00000017002	0.274282	1.20939	0.190402	0.375726	0.478027	1.39284	0.143737	0.295834	Slpi
ENSMUSG00000032202	-0.012861	-1.00895	0.928348	0.964296	-0.898843	-1.86457	6.08128e-08	5.94982e-07	Rab27a
ENSMUSG00000017057	0.161246	1.11825	0.00495124	0.0226169	0.597672	1.51327	1.87707e-26	7.23005e-25	Il13ra1
ENSMUSG00000017119	-0.272371	-1.20779	0.014138	0.0536701	-0.330949	-1.25784	0.00519047	0.0199471	Nbr1
ENSMUSG00000017132	0.0208124	1.01453	0.853786	0.925734	0.0488167	1.03442	0.686285	0.823272	Cyth1
ENSMUSG00000017176	0.253947	1.19246	0.0358484	0.11216	0.267197	1.20347	0.0426264	0.116207	Nt5c3b
ENSMUSG00000017188	0.111778	1.08056	0.226335	0.42042	0.199749	1.1485	0.0356335	0.100707	Coa3
ENSMUSG00000017210	-0.084411	-1.06025	0.526318	0.711065	-0.474086	-1.38904	0.00160985	0.00713188	Med24
ENSMUSG00000017221	0.411583	1.33014	1.39896e-05	0.000133701	0.580975	1.49586	2.85221e-09	3.32351e-08	Psmd3
ENSMUSG00000017264	0.200438	1.14905	0.114695	0.264738	0.240482	1.18139	0.0863456	0.201381	Exosc10
ENSMUSG00000017286	0.167748	1.1233	0.0418541	0.125918	0.0134729	1.00938	0.872212	0.935508	Glod4
ENSMUSG00000017288	0.0530566	1.03746	0.637362	0.793594	-0.118087	-1.08529	0.32836	0.527596	Vps53
ENSMUSG00000017291	-0.420437	-1.33833	0.000987454	0.00585	-0.137274	-1.09983	0.330297	0.529315	Taok1
ENSMUSG00000017299	-0.0384543	-1.02701	0.665775	0.812659	0.221064	1.16559	0.0148135	0.0490556	Dnttip1
ENSMUSG00000017307	0.164317	1.12064	0.308323	0.513401	0.236113	1.17781	0.226818	0.41113	Acot8
ENSMUSG00000017390	-0.335347	-1.26168	0.0636507	0.172798	-0.450299	-1.36632	0.0562617	0.144666	Aldoc
ENSMUSG00000017404	0.283108	1.21681	2.10672e-05	0.000194309	0.385778	1.30656	5.07924e-09	5.72606e-08	Rpl19
ENSMUSG00000016024	-0.0980013	-1.07029	0.566927	0.741014	-1.26561	-2.40428	9.35877e-09	1.02183e-07	Lbp
ENSMUSG00000017421	0.120253	1.08693	0.0297164	0.0967456	0.203578	1.15155	0.000173632	0.000975835	Zfp207
ENSMUSG00000017428	0.0769995	1.05482	0.155114	0.327136	0.407234	1.32614	1.19644e-14	2.24453e-13	Psmd11
ENSMUSG00000017466	-0.666591	-1.58732	1.98344e-19	1.39838e-17	-0.241728	-1.18241	0.00108046	0.00500313	Timp2
ENSMUSG00000017478	0.146679	1.10702	0.394163	0.597467	0.185535	1.13724	0.391319	0.589742	Zc3h18
ENSMUSG00000017485	0.19742	1.14665	0.0794718	0.202798	-0.667068	-1.58784	4.14979e-08	4.14789e-07	Top2b
ENSMUSG00000017493	0.0654511	1.04641	0.705536	0.839036	-1.70362	-3.25717	1.24373e-14	2.31914e-13	Igfbp4
ENSMUSG00000017499	0.717831	1.64471	0.000115173	0.000885731	-0.127628	-1.0925	0.606842	0.76882	Cdc6
ENSMUSG00000017548	-0.201447	-1.14985	0.0415186	0.125104	-0.209167	-1.15602	0.0424911	0.115942	Suz12
ENSMUSG00000017550	0.114143	1.08233	0.472676	0.66767	-0.82724	-1.77429	2.06418e-05	0.000137911	Atad5
ENSMUSG00000017561	-0.138746	-1.10095	0.0861779	0.214902	0.479704	1.39446	3.31783e-09	3.82806e-08	Crlf3
ENSMUSG00000017607	0.301227	1.23219	0.0688715	0.18296	-0.570899	-1.48545	0.00558232	0.0212443	Tns4
ENSMUSG00000017615	0.172355	1.1269	0.0130637	0.0504058	-0.0442035	-1.03111	0.524321	0.70512	Tnfaip1
ENSMUSG00000017631	-0.339548	-1.26536	0.00877985	0.036571	0.441065	1.35761	0.00208829	0.00895747	Abr
ENSMUSG00000017652	0.574183	1.48883	0.0010551	0.00620433	3.47508	11.1199	5.13289e-57	7.18274e-55	Cd40
ENSMUSG00000017664	-0.322515	-1.25051	2.32227e-05	0.000212011	-0.692684	-1.61629	2.38272e-19	6.35377e-18	Slc35c2
ENSMUSG00000017670	-0.20083	-1.14936	0.0237143	0.0814012	-0.492081	-1.40647	6.86441e-08	6.66473e-07	Elmo2
ENSMUSG00000017677	-0.37282	-1.29488	0.000395941	0.00263556	-0.447924	-1.36408	5.42853e-05	0.000337276	Wsb1
ENSMUSG00000017679	-0.0286037	-1.02002	0.848281	0.923589	0.335867	1.26214	0.0544163	0.140823	Ttpal
ENSMUSG00000017686	-0.0694298	-1.0493	0.423708	0.625441	-0.00643106	-1.00447	0.94211	0.973196	Rhot1
ENSMUSG00000017697	-0.298662	-1.23	0.1565	0.329131	-0.702616	-1.62745	0.0388221	0.108097	Ada
ENSMUSG00000017707	-0.699619	-1.62408	1.63645e-17	9.92632e-16	-1.09465	-2.13561	1.43631e-39	1.0383e-37	Serinc3
ENSMUSG00000049606	-0.362176	-1.28536	0.0058212	0.0259221	-0.431889	-1.349	0.00329471	0.0133904	Zfp644
ENSMUSG00000057191	0.161932	1.11878	0.163265	0.338391	1.16613	2.24409	3.78968e-21	1.12678e-19	AB124611
ENSMUSG00000017716	-0.186704	-1.13816	0.298332	0.503363	-1.23837	-2.35931	1.11827e-07	1.05813e-06	Birc5
ENSMUSG00000017721	-0.180762	-1.13348	0.106338	0.250647	-0.333813	-1.26034	0.00540042	0.0206448	Pigt
ENSMUSG00000017724	0.0946774	1.06783	0.594483	0.762847	-0.046175	-1.03252	0.840195	0.91841	Etv4
ENSMUSG00000017737	0.142673	1.10395	0.471528	0.666765	0.817112	1.76188	0.0374587	0.104932	Mmp9
ENSMUSG00000017747	-0.353599	-1.27774	0.00197907	0.0105881	0.0300668	1.02106	0.805743	0.89997	Ghdc
ENSMUSG00000017754	-0.845481	-1.79686	7.94963e-13	2.74487e-11	-1.11385	-2.16423	4.2633e-18	1.04715e-16	Pltp
ENSMUSG00000017756	0.747128	1.67845	5.17981e-14	2.05151e-12	0.142678	1.10395	0.16966	0.333957	Slc12a7
ENSMUSG00000017760	-0.53118	-1.44511	1.57271e-05	0.000148306	-0.406051	-1.32505	0.00252981	0.0106213	Ctsa
ENSMUSG00000017764	-0.188752	-1.13978	0.127654	0.285691	-0.115252	-1.08316	0.396596	0.594728	Zswim1
ENSMUSG00000017765	0.14345	1.10454	0.101243	0.242242	1.08956	2.12808	7.92336e-35	4.66622e-33	Slc12a4
ENSMUSG00000017774	0.0566263	1.04003	0.603729	0.769723	0.446022	1.36228	0.000113684	0.000660077	Myo1c
ENSMUSG00000017776	-0.0371667	-1.0261	0.606991	0.771617	0.243004	1.18345	0.000739074	0.00358217	Crk
ENSMUSG00000017778	0.306477	1.23668	0.000649143	0.00405068	0.169264	1.12448	0.0666823	0.164981	Cox7c
ENSMUSG00000017781	-0.0119157	-1.00829	0.882633	0.940291	0.361127	1.28443	9.29289e-06	6.56224e-05	Pitpna
ENSMUSG00000017801	0.16514	1.12127	0.0883337	0.219061	0.849223	1.80153	1.37356e-17	3.23316e-16	Mlx
ENSMUSG00000017802	-0.142465	-1.10379	0.341401	0.547104	-0.320384	-1.24866	0.0684942	0.168371	Retreg3
ENSMUSG00000017830	-0.505283	-1.4194	0.000295426	0.00204011	1.98145	3.94889	1.27402e-36	8.03e-35	Dhx58
ENSMUSG00000017831	-0.322358	-1.25037	1.04201e-06	1.33128e-05	0.0932214	1.06675	0.152115	0.308112	Rab5a
ENSMUSG00000017837	-0.136925	-1.09956	0.0664442	0.178448	0.202631	1.1508	0.00647652	0.0242301	Nkiras2
ENSMUSG00000017843	-0.164654	-1.1209	0.00686798	0.029709	0.0239581	1.01675	0.68942	0.825395	Ppp2r5c
ENSMUSG00000017858	-0.0754249	-1.05367	0.374325	0.578854	-0.0927361	-1.06639	0.283843	0.478447	Ift52
ENSMUSG00000017861	0.587545	1.50269	0.00163224	0.00899333	-0.28308	-1.21679	0.258196	0.449266	Mybl2
ENSMUSG00000017929	0.455922	1.37166	2.43495e-05	0.000221398	0.644938	1.56367	1.51453e-08	1.60871e-07	B4galt5
ENSMUSG00000017999	0.442697	1.35914	0.000234763	0.00166736	0.282346	1.21617	0.0310955	0.0903601	Ddx27
ENSMUSG00000035776	-0.471736	-1.38678	0.00214338	0.0113187	-0.427493	-1.34489	0.0192517	0.0611	Cd99l2
ENSMUSG00000018008	0.061634	1.04365	0.321335	0.527374	-0.356447	-1.28027	6.57225e-09	7.28007e-08	Cyth4
ENSMUSG00000018012	-0.349922	-1.27449	0.0630099	0.171472	-0.543106	-1.45711	0.0328339	0.0944223	Rac3
ENSMUSG00000018040	0.384987	1.30585	1.43442e-06	1.7721e-05	0.437184	1.35396	5.97651e-08	5.85107e-07	Rrp7a
ENSMUSG00000018042	0.129327	1.09378	0.113315	0.262587	0.538645	1.45261	6.56603e-11	9.21358e-10	Cyb5r3
ENSMUSG00000018068	0.0904291	1.06469	0.580098	0.75126	0.24191	1.18256	0.22503	0.409007	Ints2
ENSMUSG00000018102	-0.297313	-1.22885	0.0459279	0.13551	-0.689981	-1.61326	8.53623e-05	0.000508209	Hist1h2bc
ENSMUSG00000018126	-1.53637	-2.90063	2.43789e-14	9.91799e-13	-2.16704	-4.49102	3.39424e-08	3.43318e-07	Baiap2l2
ENSMUSG00000018143	0.00630786	1.00438	0.9706	0.986132	0.165299	1.1214	0.440711	0.636156	Mafk
ENSMUSG00000018160	0.0926207	1.06631	0.387635	0.591511	0.322603	1.25058	0.00434283	0.0171166	Med1
ENSMUSG00000018167	-0.28494	-1.21836	0.00874215	0.0364464	0.502849	1.41701	1.18997e-05	8.23904e-05	Stard3
ENSMUSG00000018169	-0.0144175	-1.01004	0.870995	0.935212	-0.271009	-1.20665	0.00293084	0.012092	Mfng
ENSMUSG00000018171	0.0248004	1.01734	0.749479	0.866903	0.153454	1.11223	0.0494449	0.130549	Vmp1
ENSMUSG00000018189	0.445582	1.36186	5.98821e-10	1.33223e-08	-0.0334333	-1.02344	0.645276	0.795217	Uchl5
ENSMUSG00000018196	0.262099	1.19922	0.00546838	0.0246526	0.167858	1.12339	0.086242	0.201231	Glrx2
ENSMUSG00000018199	-0.051759	-1.03653	0.7582	0.871897	-0.219572	-1.16439	0.293634	0.489722	Trove2
ENSMUSG00000018209	-0.0700916	-1.04978	0.52881	0.713206	-0.161882	-1.11875	0.173022	0.339217	Stk4
ENSMUSG00000018217	-0.858918	-1.81368	2.54626e-25	3.32893e-23	-0.527989	-1.44192	2.7473e-10	3.57853e-09	Pmp22
ENSMUSG00000018239	0.239642	1.1807	0.0834734	0.210064	0.345707	1.27077	0.0276319	0.0821418	Zcchc10
ENSMUSG00000018286	0.069606	1.04943	0.329554	0.535163	0.77538	1.71164	1.04031e-27	4.30022e-26	Psmb6
ENSMUSG00000018287	0.0479245	1.03378	0.531549	0.715284	0.171742	1.12642	0.0255987	0.0770892	Spag7
ENSMUSG00000018293	0.278048	1.21255	0.00032694	0.00222352	0.645792	1.5646	1.00702e-16	2.22287e-15	Pfn1
ENSMUSG00000018322	0.167522	1.12313	0.058279	0.162112	-0.0153214	-1.01068	0.866119	0.931855	Tomm34
ENSMUSG00000018326	0.0736101	1.05235	0.257152	0.457621	0.0289567	1.02027	0.652644	0.800159	Ywhab
ENSMUSG00000018339	-0.696703	-1.6208	3.99717e-07	5.57204e-06	-0.825258	-1.77185	1.15604e-07	1.09116e-06	Gpx3
ENSMUSG00000018340	0.0183782	1.01282	0.836061	0.916706	0.411603	1.33016	5.64814e-06	4.14587e-05	Anxa6
ENSMUSG00000018347	-0.167123	-1.12282	0.20568	0.395669	-0.266147	-1.20259	0.0727089	0.1764	Zkscan6
ENSMUSG00000018362	0.260216	1.19766	0.00772187	0.0327918	-0.417798	-1.33589	4.42777e-05	0.00028093	Kpna2
ENSMUSG00000018363	-0.28724	-1.2203	0.109341	0.255492	-0.176084	-1.12981	0.44818	0.642429	Smurf2
ENSMUSG00000018372	-0.401863	-1.32121	0.0528621	0.150675	-0.13916	-1.10126	0.66032	0.806037	Cep95
ENSMUSG00000018377	-0.206831	-1.15415	0.122334	0.277519	-0.0365956	-1.02569	0.807575	0.901035	Vezf1
ENSMUSG00000018379	0.626522	1.54384	3.05127e-10	7.04883e-09	0.494896	1.40922	1.84475e-06	1.46019e-05	Srsf1
ENSMUSG00000058818	-0.277846	-1.21238	0.0752146	0.194411	0.759667	1.6931	4.22749e-05	0.000269236	Pirb
ENSMUSG00000018395	0.0338599	1.02375	0.832274	0.914516	-0.293658	-1.22574	0.12952	0.273824	Kif3a
ENSMUSG00000018398	0.12783	1.09265	0.339417	0.545156	0.221164	1.16567	0.140652	0.290819	2008-09-01
ENSMUSG00000018401	-0.266308	-1.20273	0.109272	0.255461	-0.681004	-1.60326	0.000938634	0.00441746	Mtmr4
ENSMUSG00000018405	-0.297604	-1.2291	0.00857392	0.0357893	-0.461399	-1.37688	0.000162712	0.000919882	Mrm1
ENSMUSG00000018412	-0.451558	-1.36752	0.0017469	0.00951609	-0.506254	-1.42036	0.00241251	0.0101822	Kansl1
ENSMUSG00000018415	-0.0723254	-1.05141	0.647187	0.799756	-0.0882267	-1.06306	0.642259	0.792972	Gid4
ENSMUSG00000018425	0.0405275	1.02849	0.802686	0.897308	-0.425	-1.34257	0.0324041	0.093486	Dhx40
ENSMUSG00000018428	0.011895	1.00828	0.93328	0.96614	-0.212708	-1.15886	0.193294	0.366977	Akap1
ENSMUSG00000018433	0.53083	1.44476	6.51031e-08	1.04366e-06	0.306032	1.2363	0.00280285	0.0116232	Nol11
ENSMUSG00000018442	-0.0802969	-1.05724	0.319163	0.525281	0.355741	1.27964	1.18388e-05	8.20058e-05	Derl2
ENSMUSG00000018446	0.795956	1.73623	1.56956e-20	1.20089e-18	0.519651	1.43361	2.78969e-09	3.26062e-08	C1qbp
ENSMUSG00000018449	0.0384449	1.02701	0.716976	0.846074	-0.182652	-1.13497	0.106472	0.236254	Rpain
ENSMUSG00000018470	-0.0652736	-1.04628	0.75749	0.871491	-0.232283	-1.17469	0.506934	0.691554	Kcnab3
ENSMUSG00000018481	-0.132605	-1.09627	0.170316	0.348538	-0.0149543	-1.01042	0.881434	0.940308	Appbp2
ENSMUSG00000018500	2.98611	7.92335	3.33705e-49	1.87236e-46	5.56353	47.292	4.68813e-103	2.23463e-100	Adora2b
ENSMUSG00000018501	-0.116509	-1.08411	0.341532	0.547248	-0.322573	-1.25056	0.0160897	0.0525966	Ncor1
ENSMUSG00000018507	-0.0232051	-1.01621	0.77703	0.88263	-0.517248	-1.43122	6.57638e-10	8.24236e-09	Trpv2
ENSMUSG00000018509	0.510706	1.42475	3.18242e-05	0.000280467	-0.42052	-1.33841	0.00251973	0.0105877	Cenpv
ENSMUSG00000018541	-0.259669	-1.1972	0.0555457	0.156089	0.0991643	1.07115	0.515875	0.698938	Cwc25
ENSMUSG00000018548	0.0121333	1.00845	0.928303	0.964296	-0.451708	-1.36766	0.00311433	0.0127525	Trim37
ENSMUSG00000018559	-0.229581	-1.17249	0.0139584	0.053127	0.575361	1.49005	1.40059e-09	1.68613e-08	Ctdnep1
ENSMUSG00000018565	0.168556	1.12393	0.0304013	0.0983151	0.565476	1.47988	4.04053e-13	6.74291e-12	Elp5
ENSMUSG00000018567	-0.24614	-1.18603	0.00028065	0.00195397	0.0111169	1.00774	0.868673	0.933395	Gabarap
ENSMUSG00000018572	-0.118316	-1.08547	0.189845	0.374902	-0.00587432	-1.00408	0.9494	0.9772	Phf23
ENSMUSG00000018574	0.0110533	1.00769	0.879572	0.939072	-0.0787203	-1.05608	0.28326	0.47778	Acadvl
ENSMUSG00000018583	0.454893	1.37068	5.79434e-12	1.802e-10	0.395812	1.31568	1.55715e-09	1.86577e-08	G3bp1
ENSMUSG00000018585	-0.322024	-1.25008	3.0306e-05	0.000268719	0.175267	1.12917	0.0235901	0.072093	Atox1
ENSMUSG00000018593	-0.71153	-1.63754	8.63864e-07	1.12069e-05	-0.882294	-1.8433	1.2569e-07	1.18051e-06	Sparc
ENSMUSG00000018599	-0.271968	-1.20745	0.0924773	0.226913	-0.203753	-1.15169	0.299769	0.496188	Mief2
ENSMUSG00000018651	0.0194709	1.01359	0.914608	0.956644	-0.580152	-1.49501	0.0151489	0.0499279	Tada2a
ENSMUSG00000018654	-0.326727	-1.25416	0.00129305	0.0073937	-0.627052	-1.54441	4.27321e-09	4.89702e-08	Ikzf1
ENSMUSG00000018659	-0.0612037	-1.04334	0.58045	0.751427	-0.206612	-1.15398	0.0809949	0.191686	Pnpo
ENSMUSG00000018661	-0.13404	-1.09736	0.192222	0.378031	0.0530174	1.03743	0.622379	0.780173	Cog1
ENSMUSG00000018666	0.0400018	1.02812	0.684293	0.824359	-0.354144	-1.27823	0.000679349	0.00332759	Cbx1
ENSMUSG00000018669	0.0759199	1.05403	0.380454	0.58468	-0.0682777	-1.04846	0.440717	0.636156	Cdk5rap3
ENSMUSG00000018672	-0.221172	-1.16568	0.0278016	0.0919617	-0.277395	-1.212	0.00843256	0.0302639	Copz2
ENSMUSG00000018677	0.112136	1.08083	0.108559	0.254191	0.00079859	1.00055	0.990854	0.996472	Slc25a39
ENSMUSG00000018678	-0.353026	-1.27724	0.0022884	0.0119726	-0.189727	-1.14055	0.127944	0.271386	Sp2
ENSMUSG00000018697	0.186853	1.13828	0.150006	0.319668	-0.0265658	-1.01858	0.854443	0.925955	Aatf
ENSMUSG00000018707	-0.109951	-1.07919	0.537865	0.720255	0.0708687	1.05035	0.757775	0.870881	Dync1h1
ENSMUSG00000018733	-0.230521	-1.17326	0.078756	0.201315	-0.387953	-1.30854	0.00852574	0.0305696	Pex12
ENSMUSG00000018736	-0.00614051	-1.00427	0.939741	0.969846	0.365904	1.28869	7.82038e-06	5.5897e-05	Ndel1
ENSMUSG00000018740	-0.0884379	-1.06322	0.632119	0.789664	-0.0844546	-1.06029	0.729834	0.852712	Slc25a35
ENSMUSG00000018750	-0.686558	-1.60944	4.50898e-05	0.000383805	-0.458302	-1.37392	0.0289504	0.0853792	Zbtb4
ENSMUSG00000018761	-0.233573	-1.17574	0.0279867	0.0924378	-0.0228131	-1.01594	0.838722	0.917818	Mpdu1
ENSMUSG00000018765	0.100008	1.07178	0.39867	0.601869	0.289683	1.22237	0.0236726	0.0723023	Fxr2
ENSMUSG00000018770	0.469222	1.38436	1.73842e-07	2.60685e-06	0.322142	1.25019	0.000465858	0.00236543	Atp5g3
ENSMUSG00000018774	-0.421469	-1.33929	2.44785e-09	4.99435e-08	-0.396134	-1.31598	1.83561e-08	1.9336e-07	Cd68
ENSMUSG00000018796	-0.0419871	-1.02953	0.727625	0.853278	0.370746	1.29302	0.00457529	0.0178895	Acsl1
ENSMUSG00000018809	-0.481855	-1.39654	0.00482976	0.0221442	-1.01657	-2.0231	2.7404e-06	2.10682e-05	Smyd4
ENSMUSG00000041754	1.05713	2.08079	4.13091e-07	5.72882e-06	1.13674	2.19884	0.000276177	0.001488	Trem3
ENSMUSG00000018820	-0.157124	-1.11506	0.227155	0.42168	0.10617	1.07637	0.462353	0.65505	Zfyve27
ENSMUSG00000018821	-0.0942187	-1.06749	0.540196	0.722013	0.058776	1.04158	0.747061	0.863644	Avpi1
ENSMUSG00000018841	-0.0679096	-1.0482	0.644649	0.797872	-0.3367	-1.26286	0.0511771	0.133917	Rad51d
ENSMUSG00000018846	-0.0552633	-1.03905	0.709619	0.84147	-0.264495	-1.20122	0.12804	0.271474	Pank3
ENSMUSG00000018848	0.598365	1.514	3.55416e-11	9.72771e-10	0.692953	1.61659	7.29877e-14	1.28703e-12	Rars
ENSMUSG00000018858	0.291482	1.2239	0.00393079	0.0186446	0.324507	1.25224	0.00213535	0.00914388	Mrpl58
ENSMUSG00000018861	0.180675	1.13341	0.266063	0.468573	-0.283422	-1.21708	0.155	0.312354	Fdxr
ENSMUSG00000018882	0.140956	1.10264	0.159701	0.333415	0.205082	1.15275	0.0499965	0.131732	Mrpl45
ENSMUSG00000018899	-0.560055	-1.47433	2.85776e-05	0.00025502	1.3449	2.54013	1.26822e-19	3.45433e-18	Irf1
ENSMUSG00000018900	-0.140438	-1.10224	0.427788	0.629229	-0.507852	-1.42193	0.0262004	0.0786218	Slc22a5
ENSMUSG00000018906	-0.272425	-1.20784	0.0404573	0.122539	0.278451	1.21289	0.0609348	0.154008	P4ha2
ENSMUSG00000018909	-0.249093	-1.18846	0.107947	0.253375	-0.266509	-1.20289	0.149166	0.303647	Arrb1
ENSMUSG00000018920	-0.450197	-1.36623	1.41933e-11	4.14591e-10	1.86313	3.63795	3.72638e-179	6.31538e-176	Cxcl16
ENSMUSG00000018921	0.247301	1.18698	0.0619287	0.169429	0.10675	1.0768	0.472207	0.66371	Pelp1
ENSMUSG00000018923	-0.0802295	-1.05719	0.489988	0.681886	0.500563	1.41477	5.5908e-05	0.000347075	Med11
ENSMUSG00000018924	0.342781	1.2682	0.101727	0.242883	-0.0848424	-1.06057	0.820464	0.907728	Alox15
ENSMUSG00000018927	1.91188	3.76298	2.07904e-48	1.07678e-45	0.432001	1.3491	0.00301292	0.0123837	Ccl6
ENSMUSG00000037999	-0.306643	-1.23683	0.0534794	0.151943	-0.42561	-1.34314	0.0264078	0.0792042	Arap2
ENSMUSG00000018931	-0.895903	-1.86077	3.03299e-12	9.70125e-11	-0.85415	-1.80769	2.15757e-09	2.55905e-08	Natd1
ENSMUSG00000018932	0.216554	1.16195	0.0198056	0.0702217	0.275186	1.21015	0.00404593	0.0160794	Map2k3
ENSMUSG00000018965	-0.195459	-1.14509	0.000362537	0.00243974	-0.3288	-1.25597	9.98116e-10	1.22677e-08	Ywhah
ENSMUSG00000018974	0.0563386	1.03982	0.648687	0.800515	0.167459	1.12308	0.215989	0.397069	Sart3
ENSMUSG00000024180	-0.224336	-1.16824	0.200037	0.388757	-1.6025	-3.03669	2.28948e-12	3.60758e-11	Tmem8
ENSMUSG00000018995	0.268464	1.20452	0.0464358	0.1365	-0.0239113	-1.01671	0.875134	0.936929	Nars2
ENSMUSG00000018999	-0.062676	-1.0444	0.484754	0.677592	-0.176481	-1.13012	0.0554347	0.142853	Slc35b4
ENSMUSG00000019039	-0.138443	-1.10072	0.315831	0.52201	-0.235039	-1.17694	0.136669	0.284979	Dalrd3
ENSMUSG00000019054	-0.170451	-1.12541	0.0429699	0.128614	0.10168	1.07302	0.233621	0.419967	Fis1
ENSMUSG00000019055	-0.685925	-1.60873	7.57464e-22	7.08334e-20	-0.443593	-1.35999	4.63129e-10	5.92627e-09	Plod1
ENSMUSG00000019066	0.406132	1.32513	3.73914e-06	4.09027e-05	0.0521098	1.03678	0.56324	0.735824	Rab3d
ENSMUSG00000019080	-0.0355895	-1.02498	0.804375	0.898238	-0.266458	-1.20285	0.109317	0.24099	Mfsd3
ENSMUSG00000019082	0.350972	1.27542	0.0078205	0.0331346	1.86227	3.63579	8.16198e-38	5.48434e-36	Slc25a22
ENSMUSG00000019087	-0.208952	-1.15585	1.59255e-05	0.000150072	-0.0994895	-1.07139	0.0347574	0.0988542	Atp6ap1
ENSMUSG00000019088	-0.625985	-1.54326	3.35051e-05	0.000294696	-0.579066	-1.49388	0.00112369	0.00518442	Dnase1l1
ENSMUSG00000079298	1.17672	2.26063	2.27835e-08	3.9183e-07	0.867351	1.82431	0.008212	0.0296048	Klrb1b
ENSMUSG00000019132	-0.261618	-1.19882	0.07378	0.191725	0.291256	1.22371	0.0849569	0.199085	BC005537
ENSMUSG00000019139	0.246933	1.18668	0.00761306	0.032391	-0.306231	-1.23647	0.00143265	0.00642521	Isyna1
ENSMUSG00000019143	-0.301307	-1.23226	0.00613193	0.027073	-0.43766	-1.35441	0.000201092	0.00111577	Hars2
ENSMUSG00000019158	0.0297883	1.02086	0.752456	0.868755	0.172314	1.12686	0.0771037	0.184538	Tmem160
ENSMUSG00000074024	-0.320941	-1.24914	0.0778351	0.199567	-0.418977	-1.33698	0.0784872	0.186999	4632427E13Rik
ENSMUSG00000019179	0.6112	1.52753	7.60651e-34	1.70716e-31	0.62616	1.54345	4.2021e-37	2.71588e-35	Mdh2
ENSMUSG00000019188	0.30309	1.23378	4.06161e-06	4.40368e-05	0.227764	1.17102	0.000484358	0.00245364	H13
ENSMUSG00000019189	-0.547976	-1.46203	1.87542e-05	0.000174409	-0.747929	-1.67938	1.39824e-07	1.30682e-06	Rnf145
ENSMUSG00000019194	-0.929586	-1.90473	1.47785e-24	1.77684e-22	-0.445012	-1.36133	1.57842e-06	1.26581e-05	Scn1b
ENSMUSG00000019210	0.0172127	1.012	0.803568	0.897847	0.574439	1.4891	5.76209e-17	1.28493e-15	Atp6v1e1
ENSMUSG00000019214	0.598176	1.5138	0.00103237	0.00609199	-0.196188	-1.14567	0.412535	0.609965	Chtf18
ENSMUSG00000019254	-0.0579978	-1.04102	0.603009	0.769169	-0.0448743	-1.03159	0.706111	0.83649	Ppp1r12c
ENSMUSG00000019256	1.01955	2.02729	1.35107e-06	1.67682e-05	-0.812311	-1.75602	0.0172	0.0556167	Ahr
ENSMUSG00000019261	-0.219889	-1.16464	0.00408661	0.0192818	-0.0933072	-1.06681	0.225077	0.409018	Map1s
ENSMUSG00000019295	-0.121976	-1.08822	0.303541	0.508962	-0.241727	-1.18241	0.0603307	0.152761	Tmem129
ENSMUSG00000019297	0.296297	1.22799	0.000328007	0.00222965	0.12971	1.09407	0.121954	0.261332	Nop9
ENSMUSG00000019302	0.554657	1.46882	3.5307e-09	7.0856e-08	-0.434969	-1.35188	7.68324e-06	5.50199e-05	Atp6v0a1
ENSMUSG00000025395	0.342176	1.26767	0.0176136	0.0639141	-0.417493	-1.3356	0.012836	0.0435469	Prim1
ENSMUSG00000019338	-0.0538963	-1.03806	0.753831	0.869404	-0.259272	-1.19687	0.232505	0.418453	Zfp687
ENSMUSG00000019362	0.0573589	1.04056	0.509195	0.697753	0.218795	1.16376	0.0134704	0.0454466	D8Ertd738e
ENSMUSG00000019370	0.0311081	1.0218	0.672249	0.816277	0.175151	1.12908	0.017207	0.0556175	Calm3
ENSMUSG00000019373	0.314043	1.24319	0.000124154	0.000946693	0.162923	1.11955	0.0502507	0.132265	Cops3
ENSMUSG00000019428	0.0573194	1.04053	0.259991	0.461209	0.223424	1.1675	6.68205e-06	4.83085e-05	Fkbp8
ENSMUSG00000019432	0.335744	1.26203	1.32522e-05	0.000127376	0.209695	1.15644	0.0068944	0.0255678	Ddx39b
ENSMUSG00000019433	0.330313	1.25729	2.6451e-06	3.016e-05	0.219421	1.16427	0.0017806	0.00777987	Gipc1
ENSMUSG00000019461	-0.351921	-1.27626	9.39659e-05	0.000740834	-0.456592	-1.3723	8.69919e-07	7.25075e-06	Plscr3
ENSMUSG00000019470	-0.171363	-1.12612	0.0660657	0.177857	-0.210032	-1.15671	0.0292564	0.0861814	Xab2
ENSMUSG00000019471	0.300746	1.23178	2.43388e-06	2.80845e-05	0.283739	1.21735	7.00707e-06	5.04622e-05	Cdc37
ENSMUSG00000019478	-0.0248637	-1.01738	0.8631	0.930332	-0.285896	-1.21917	0.0882557	0.204771	Rab4a
ENSMUSG00000019487	-0.0221522	-1.01547	0.875999	0.937779	0.456916	1.3726	0.00475236	0.0184729	Trip10
ENSMUSG00000019494	0.386673	1.30737	1.19099e-06	1.49328e-05	0.437771	1.35451	4.98621e-08	4.92582e-07	Cops6
ENSMUSG00000019505	-0.0973761	-1.06983	0.0864737	0.21548	0.25261	1.19136	5.61647e-06	4.12659e-05	Ubb
ENSMUSG00000019528	-0.00326489	-1.00227	0.965502	0.984287	-0.0502222	-1.03542	0.508289	0.692597	Gyg
ENSMUSG00000019539	-0.230386	-1.17315	0.20767	0.397938	-1.34743	-2.54458	6.92132e-08	6.71443e-07	Rcn3
ENSMUSG00000063193	-0.246886	-1.18664	0.104266	0.247149	-0.415331	-1.3336	0.0206365	0.064581	Cd300lb
ENSMUSG00000024413	-0.359951	-1.28338	0.000246333	0.00174219	-0.414596	-1.33293	5.02325e-05	0.000315048	Npc1
ENSMUSG00000019578	-0.0189396	-1.01321	0.880286	0.939222	0.277617	1.21219	0.0435406	0.118361	Ubxn6
ENSMUSG00000019579	0.282845	1.21659	7.21335e-05	0.00058515	0.305415	1.23577	1.75426e-05	0.00011866	Mydgf
ENSMUSG00000019659	-0.141419	-1.10299	0.173592	0.353381	-0.0917245	-1.06564	0.401792	0.600249	Ccdc12
ENSMUSG00000019689	0.304566	1.23505	0.0337451	0.10692	-0.1471	-1.10734	0.377905	0.576188	Fmc1
ENSMUSG00000019710	0.197634	1.14682	0.0381506	0.117372	0.38282	1.30389	9.85582e-05	0.000578131	Mrpl24
ENSMUSG00000019715	0.116529	1.08412	0.305268	0.510677	-0.729707	-1.6583	3.8216e-09	4.39269e-08	Gle1
ENSMUSG00000019726	-0.638014	-1.55619	7.5818e-05	0.000612089	0.384417	1.30533	0.0480611	0.127736	Lyst
ENSMUSG00000019731	0.0182476	1.01273	0.875939	0.937779	-0.4168	-1.33496	0.000970853	0.00454664	Slc35e1
ENSMUSG00000019732	0.0869319	1.06211	0.674389	0.817769	-0.66437	-1.58488	0.0356618	0.100769	Calr3
ENSMUSG00000019738	0.169974	1.12504	0.0939477	0.229642	0.164149	1.12051	0.123007	0.263183	Polr2i
ENSMUSG00000019763	-0.411338	-1.32992	0.00747477	0.0318832	-0.621767	-1.53876	0.000761546	0.00366894	Rmnd1
ENSMUSG00000019773	-0.17166	-1.12635	0.352711	0.558215	-1.20306	-2.30227	1.0678e-06	8.78016e-06	Fbxo5
ENSMUSG00000019774	0.181768	1.13427	0.19787	0.385771	-0.0364763	-1.02561	0.822794	0.908425	Mtrf1l
ENSMUSG00000019777	0.332919	1.25956	0.00122145	0.00704413	0.133815	1.09719	0.216047	0.39708	Hdac2
ENSMUSG00000019782	0.338595	1.26452	5.87907e-05	0.000488086	0.541843	1.45583	2.15383e-10	2.84929e-09	Rwdd1
ENSMUSG00000019790	-0.247963	-1.18753	0.0878146	0.218135	-0.322915	-1.25086	0.0551935	0.142366	Stxbp5
ENSMUSG00000019791	0.022003	1.01537	0.851717	0.925092	0.225632	1.16929	0.0752735	0.181153	Hint3
ENSMUSG00000019792	0.0463459	1.03265	0.768532	0.87759	-0.208236	-1.15527	0.272743	0.465757	Trmt11
ENSMUSG00000019794	0.0530163	1.03743	0.644741	0.797913	-0.0135732	-1.00945	0.912733	0.956954	Katna1
ENSMUSG00000019795	-0.0262277	-1.01835	0.691953	0.829856	0.0663793	1.04709	0.311921	0.510288	Pcmt1
ENSMUSG00000019796	0.175635	1.12946	0.40537	0.608145	0.516563	1.43054	0.129827	0.274274	Lrp11
ENSMUSG00000019797	0.0840455	1.05999	0.36635	0.570582	0.239043	1.18021	0.012498	0.0425423	1700021F05Rik
ENSMUSG00000019802	0.106091	1.07631	0.352751	0.558215	-0.0819012	-1.05841	0.504142	0.689828	Sec63
ENSMUSG00000019804	0.0272825	1.01909	0.647931	0.800022	0.0962059	1.06896	0.101802	0.228586	Snx3
ENSMUSG00000019806	-0.33803	-1.26403	0.0003963	0.00263665	-0.348374	-1.27313	0.00043191	0.0022122	Aig1
ENSMUSG00000019808	-0.0173035	-1.01207	0.928509	0.964388	0.0127537	1.00888	0.961586	0.9824	Adat2
ENSMUSG00000019809	0.0196603	1.01372	0.866274	0.93225	0.081534	1.05814	0.517504	0.699962	Pex3
ENSMUSG00000019810	-0.420324	-1.33823	1.26643e-10	3.1177e-09	-0.579158	-1.49398	4.53298e-19	1.19004e-17	Fuca2
ENSMUSG00000019813	-0.0115133	-1.00801	0.952937	0.977025	-0.542043	-1.45603	0.0466475	0.124827	Cep57l1
ENSMUSG00000019814	0.310344	1.24	0.00202325	0.0107645	0.413775	1.33217	7.95e-05	0.000476282	Ltv1
ENSMUSG00000019818	0.0872003	1.06231	0.175667	0.356147	-0.0277078	-1.01939	0.663831	0.808546	Cd164
ENSMUSG00000019822	-0.0798579	-1.05691	0.521866	0.707628	-0.449414	-1.36549	0.00117065	0.00538153	Smpd2
ENSMUSG00000047798	2.0211	4.05893	6.69422e-62	5.58273e-59	2.41265	5.32451	3.35773e-75	8.00242e-73	Cd300lf
ENSMUSG00000019826	-0.317335	-1.24603	0.0174518	0.0635151	-0.569872	-1.48439	0.000162228	0.000917488	Zbtb24
ENSMUSG00000032487	0.440911	1.35746	0.0267595	0.0894596	2.64363	6.24903	1.03459e-21	3.16879e-20	Ptgs2
ENSMUSG00000019837	0.0993922	1.07132	0.266626	0.469147	0.147586	1.10771	0.10783	0.238608	Gtf3c6
ENSMUSG00000019838	0.121999	1.08824	0.354975	0.560301	1.22745	2.34152	2.24415e-17	5.18637e-16	Slc16a10
ENSMUSG00000019843	-0.23285	-1.17515	0.0316898	0.101676	-0.448021	-1.36417	0.00010127	0.000593191	Fyn
ENSMUSG00000019849	0.573323	1.48795	1.01299e-13	3.90856e-12	0.373824	1.29578	1.52447e-06	1.22447e-05	Prep
ENSMUSG00000019850	-0.609056	-1.52526	3.72104e-06	4.07379e-05	1.6999	3.24878	1.85761e-31	9.14002e-30	Tnfaip3
ENSMUSG00000019854	0.147626	1.10775	0.241424	0.438496	0.0232408	1.01624	0.867312	0.932338	Reps1
ENSMUSG00000019857	0.131039	1.09508	0.297961	0.503241	-0.0211386	-1.01476	0.879256	0.938706	Asf1a
ENSMUSG00000019861	-0.137853	-1.10027	0.306923	0.512018	0.114773	1.0828	0.449098	0.643262	Gopc
ENSMUSG00000019863	0.425716	1.34324	0.0140453	0.0533974	0.402276	1.32159	0.0654687	0.162611	Qrsl1
ENSMUSG00000019864	0.153367	1.11216	0.304152	0.50948	-0.0357054	-1.02506	0.83831	0.917742	Rtn4ip1
ENSMUSG00000019868	0.0628512	1.04453	0.45631	0.654495	0.466424	1.38168	4.60417e-08	4.57507e-07	Vta1
ENSMUSG00000019872	-0.748205	-1.6797	1.91109e-07	2.84362e-06	-0.942738	-1.92217	1.47383e-08	1.57095e-07	Smpdl3a
ENSMUSG00000019873	-0.0330846	-1.0232	0.653276	0.803527	-0.227359	-1.17069	0.00205608	0.00884416	Reep3
ENSMUSG00000019874	-0.207566	-1.15474	0.319293	0.525285	-0.684677	-1.60734	0.0346392	0.0985914	Fabp7
ENSMUSG00000019876	0.173227	1.12758	0.179385	0.361136	-0.652022	-1.57137	6.19603e-06	4.50253e-05	Pkib
ENSMUSG00000019877	-0.241767	-1.18244	0.000810837	0.00490729	-0.305656	-1.23598	2.25767e-05	0.000150049	Serinc1
ENSMUSG00000019883	0.0678244	1.04813	0.587673	0.757138	-0.57226	-1.48685	7.56739e-05	0.000456047	Echdc1
ENSMUSG00000019897	0.0444451	1.03129	0.718709	0.846879	0.36487	1.28777	0.00672238	0.0249967	Ccdc59
ENSMUSG00000019907	-0.274868	-1.20988	0.0301322	0.0976794	-0.371225	-1.29345	0.00823219	0.0296565	Ppp1r12a
ENSMUSG00000019916	-0.203224	-1.15127	0.00464674	0.0214218	0.505198	1.41932	1.5874e-12	2.54333e-11	P4ha1
ENSMUSG00000019917	-0.376846	-1.2985	0.00443661	0.0206581	-0.251328	-1.1903	0.0904062	0.208486	2010-09-01
ENSMUSG00000019920	0.00757004	1.00526	0.929246	0.964491	0.0799488	1.05698	0.356614	0.555392	Lims1
ENSMUSG00000019923	0.14135	1.10294	0.100732	0.241361	0.356859	1.28063	4.6362e-05	0.000292941	Zwint
ENSMUSG00000019927	-0.199733	-1.14849	0.0337975	0.107061	-0.118218	-1.08539	0.224225	0.408019	Ube2d1
ENSMUSG00000032724	1.93127	3.8139	1.14197e-27	1.83069e-25	2.43826	5.41988	3.2081e-28	1.3784e-26	Abtb2
ENSMUSG00000019943	-0.240613	-1.18149	0.0359615	0.112383	-0.33268	-1.25935	0.00695728	0.0257759	Atp2b1
ENSMUSG00000019944	-0.096702	-1.06933	0.593585	0.76239	-0.52103	-1.43498	0.0285491	0.0843751	Rhobtb1
ENSMUSG00000019947	0.0904128	1.06467	0.461256	0.658671	0.0720939	1.05124	0.59144	0.758215	Arid5b
ENSMUSG00000019948	-0.0281168	-1.01968	0.852012	0.925092	0.0947418	1.06787	0.592535	0.759059	Actr6
ENSMUSG00000019951	-0.0798663	-1.05692	0.562509	0.737702	0.0776169	1.05527	0.61959	0.778148	Uhrf1bp1l
ENSMUSG00000019952	-0.300079	-1.23121	0.0134877	0.0516888	-0.968371	-1.95663	5.44217e-13	8.97399e-12	Poc1b
ENSMUSG00000019960	-0.0251754	-1.0176	0.79122	0.891521	-0.104107	-1.07483	0.289622	0.484971	Dusp6
ENSMUSG00000019961	0.138737	1.10094	0.18043	0.362402	-0.0845881	-1.06038	0.437161	0.633481	Tmpo
ENSMUSG00000019969	-0.0149561	-1.01042	0.800533	0.896091	0.0559211	1.03952	0.337006	0.536907	Psen1
ENSMUSG00000054855	1.06774	2.09614	3.197e-08	5.38134e-07	2.91004	7.5164	3.45202e-33	1.8738e-31	Rnd1
ENSMUSG00000019975	-0.278074	-1.21258	0.0278281	0.0920043	-0.234099	-1.17617	0.0934565	0.213749	Ikbip
ENSMUSG00000019977	0.166341	1.12221	0.146541	0.314422	0.140029	1.10193	0.255348	0.445988	Hbs1l
ENSMUSG00000019978	-0.629376	-1.5469	4.35465e-10	9.88865e-09	-0.992677	-1.98987	5.25003e-21	1.54891e-19	Epb41l2
ENSMUSG00000019979	0.139303	1.10137	0.380481	0.58468	0.647261	1.56619	0.000668333	0.00327995	Apaf1
ENSMUSG00000024663	-0.208808	-1.15573	0.00207488	0.0110175	-1.10802	-2.1555	5.59224e-60	8.88525e-58	Rab3il1
ENSMUSG00000066800	0.311576	1.24106	0.108419	0.253996	-1.20445	-2.30449	9.91634e-06	6.97666e-05	Rnasel
ENSMUSG00000019988	0.248855	1.18826	0.0126133	0.0489341	-0.0368738	-1.02589	0.724728	0.849284	Nedd1
ENSMUSG00000019992	0.123922	1.08969	0.54528	0.726069	-0.202753	-1.15089	0.505122	0.690366	Mtfr2
ENSMUSG00000019998	-0.0135359	-1.00943	0.705884	0.839036	0.0838017	1.05981	0.0154521	0.0508064	Stx7
ENSMUSG00000020003	-0.291194	-1.22365	0.0105835	0.0427927	0.0317122	1.02222	0.794675	0.893892	Pex7
ENSMUSG00000079110	-0.539684	-1.45365	0.00110686	0.00646078	-2.21311	-4.63674	1.67332e-25	6.12065e-24	Capn3
ENSMUSG00000020015	-0.284733	-1.21818	0.00209454	0.0111	-0.167357	-1.123	0.0790157	0.187889	Cdk17
ENSMUSG00000020018	0.523809	1.43775	6.86362e-05	0.000559317	0.35888	1.28243	0.0149165	0.0493003	Snrpf
ENSMUSG00000020022	0.615368	1.53195	7.05235e-15	3.12391e-13	0.50013	1.41434	3.88463e-10	4.99598e-09	Ndufa12
ENSMUSG00000020023	-0.628036	-1.54546	3.3757e-07	4.79017e-06	0.125024	1.09053	0.351664	0.550667	Tmcc3
ENSMUSG00000020024	-0.0680719	-1.04831	0.636574	0.79298	-0.0413121	-1.02905	0.803911	0.899307	Cep83
ENSMUSG00000020027	4.53239	23.1412	0	0	1.77545	3.42345	6.05708e-50	6.64667e-48	Socs2
ENSMUSG00000020029	-0.0197362	-1.01377	0.837432	0.91732	-0.551961	-1.46608	3.84666e-08	3.86516e-07	Nudt4
ENSMUSG00000020034	-0.667623	-1.58845	6.21054e-07	8.28031e-06	-1.56209	-2.9528	1.44748e-24	5.13451e-23	Tcp11l2
ENSMUSG00000020038	0.0963429	1.06906	0.381359	0.585283	0.29848	1.22985	0.010567	0.0368239	Cry1
ENSMUSG00000020048	0.204548	1.15232	0.0322954	0.103201	-0.0771486	-1.05493	0.43516	0.63188	Hsp90b1
ENSMUSG00000020053	-0.962604	-1.94882	9.71531e-12	2.93992e-10	0.0180883	1.01262	0.910871	0.955931	Igf1
ENSMUSG00000020056	0.102466	1.07361	0.271044	0.473703	0.328285	1.25552	0.000598915	0.00296695	Washc3
ENSMUSG00000020057	0.265182	1.20179	0.084991	0.212691	1.19281	2.28597	3.52341e-11	5.04625e-10	Dram1
ENSMUSG00000020063	-0.47894	-1.39372	0.00829118	0.0348033	-0.531269	-1.4452	0.0254367	0.0767379	Sirt1
ENSMUSG00000020064	-0.377508	-1.2991	0.0084379	0.0353201	-0.805822	-1.74814	1.17493e-06	9.59379e-06	Herc4
ENSMUSG00000020069	0.10365	1.07449	0.533157	0.716616	0.0675174	1.04791	0.742205	0.861287	Hnrnph3
ENSMUSG00000020070	-0.149935	-1.10952	0.382179	0.585734	-0.0937374	-1.06713	0.663766	0.808546	Rufy2
ENSMUSG00000020074	0.129272	1.09374	0.32426	0.530736	-0.172146	-1.12673	0.23994	0.427647	Ccar1
ENSMUSG00000020075	0.970603	1.95966	1.8012e-12	5.94483e-11	0.608683	1.52487	9.54364e-05	0.000562043	Ddx21
ENSMUSG00000020076	-0.0244098	-1.01706	0.830994	0.913697	-0.00397567	-1.00276	0.97418	0.988634	Ddx50
ENSMUSG00000020077	0.612601	1.52901	2.02658e-07	2.99561e-06	0.47634	1.39121	0.000184546	0.00103125	Srgn
ENSMUSG00000020078	-0.0662992	-1.04703	0.238513	0.434792	-0.0964578	-1.06915	0.0808613	0.191459	Vps26a
ENSMUSG00000020079	0.601199	1.51698	2.32668e-05	0.00021227	0.448935	1.36503	0.00583164	0.022072	Supv3l1
ENSMUSG00000020085	0.507482	1.42157	0.000242475	0.0017176	0.292413	1.22469	0.0627728	0.157583	Aifm2
ENSMUSG00000020086	0.208233	1.15527	0.318488	0.524684	-0.0800004	-1.05702	0.804692	0.899451	H2afy2
ENSMUSG00000020087	0.115785	1.08356	0.289019	0.493933	-0.00533966	-1.00371	0.963346	0.982871	Tysnd1
ENSMUSG00000020088	0.229532	1.17245	0.00537345	0.0242652	0.295085	1.22696	0.000410626	0.00211312	Sar1a
ENSMUSG00000020089	0.89593	1.86081	1.46757e-15	7.00754e-14	1.27994	2.42829	6.94482e-27	2.73719e-25	Ppa1
ENSMUSG00000020091	-0.0260461	-1.01822	0.827197	0.911784	-0.570488	-1.48503	1.49241e-05	0.000102079	Eif4ebp2
ENSMUSG00000020092	-0.225685	-1.16933	0.0219219	0.0761414	-1.26505	-2.40336	1.05168e-34	6.14606e-33	Pald1
ENSMUSG00000020097	-0.402527	-1.32182	3.00509e-07	4.32797e-06	-0.146768	-1.10709	0.0635037	0.158957	Sgpl1
ENSMUSG00000020100	-0.416937	-1.33509	2.28116e-05	0.00020913	-0.248341	-1.18784	0.015238	0.0501783	Slc29a3
ENSMUSG00000020101	-0.622204	-1.53922	1.72389e-12	5.70367e-11	-1.52054	-2.86898	1.57763e-63	2.76592e-61	Vsir
ENSMUSG00000020102	-0.479091	-1.39387	0.00752371	0.0320615	-1.27618	-2.42196	4.96954e-08	4.91891e-07	Slc16a7
ENSMUSG00000020107	0.0809807	1.05774	0.3705	0.574919	0.21812	1.16322	0.0186046	0.0594421	Anapc16
ENSMUSG00000005410	0.336368	1.26257	0.0195964	0.0696083	-0.412144	-1.33066	0.0133474	0.0450736	Mcm5
ENSMUSG00000020109	-0.147233	-1.10744	0.161259	0.335868	0.00687469	1.00478	0.950448	0.978028	Dnajb12
ENSMUSG00000020111	-0.139246	-1.10133	0.100058	0.240131	0.126654	1.09176	0.140123	0.289999	Micu1
ENSMUSG00000020114	0.124862	1.0904	0.131638	0.291984	-0.103108	-1.07408	0.221075	0.403937	Cand1
ENSMUSG00000020115	-0.190249	-1.14096	0.0523173	0.149541	0.291091	1.22357	0.00412348	0.0163492	Tbk1
ENSMUSG00000020116	0.524411	1.43835	2.48191e-09	5.04855e-08	0.669866	1.59093	8.28082e-14	1.45348e-12	Pno1
ENSMUSG00000020120	0.10039	1.07206	0.141049	0.306669	0.605921	1.52195	3.59066e-19	9.45913e-18	Plek
ENSMUSG00000020124	0.0153426	1.01069	0.879944	0.939222	-0.0998581	-1.07167	0.348277	0.547995	Usp15
ENSMUSG00000020128	0.112757	1.08129	0.384972	0.588326	0.321227	1.24939	0.0256998	0.0773373	Vps54
ENSMUSG00000020130	-0.227858	-1.17109	0.00601817	0.0266581	-0.494271	-1.40861	4.95843e-09	5.60645e-08	Tbc1d15
ENSMUSG00000020132	-0.00553955	-1.00385	0.94241	0.971038	0.258992	1.19664	0.000748328	0.00362357	Rab21
ENSMUSG00000020133	0.209581	1.15635	0.0194009	0.0690596	0.344039	1.2693	0.000177296	0.000994226	2310011J03Rik
ENSMUSG00000020134	-0.484514	-1.39911	2.34278e-10	5.55546e-09	-0.121939	-1.0882	0.111345	0.244179	Peli1
ENSMUSG00000020142	0.419583	1.33754	0.00423386	0.0198791	0.353106	1.27731	0.0380525	0.106381	Slc1a4
ENSMUSG00000020143	-0.309901	-1.23962	0.0142409	0.0539585	-0.563259	-1.4776	5.41009e-05	0.000336268	Dock2
ENSMUSG00000020149	0.0206043	1.01438	0.782593	0.88625	0.12348	1.08936	0.0987313	0.223158	Rab1a
ENSMUSG00000042348	0.142953	1.10416	0.326446	0.532516	-0.627171	-1.54453	0.00025843	0.00140229	Arl15
ENSMUSG00000020152	0.120443	1.08707	0.0984284	0.237331	0.326307	1.2538	7.3816e-06	5.30342e-05	Actr2
ENSMUSG00000020153	0.261412	1.19865	6.15691e-05	0.000508332	0.299369	1.23061	3.68488e-06	2.78659e-05	Ndufs7
ENSMUSG00000020163	0.275298	1.21024	0.00019845	0.00144372	0.126839	1.0919	0.0876338	0.203576	Uqcr11
ENSMUSG00000020166	-0.34777	-1.27259	1.52882e-05	0.000144776	-0.553002	-1.46714	1.32154e-11	1.96659e-10	Cnot2
ENSMUSG00000020167	0.187042	1.13843	0.0514859	0.147575	-0.263304	-1.20022	0.00860592	0.0307992	Tcf3
ENSMUSG00000020170	-0.118021	-1.08525	0.519497	0.705409	-0.107479	-1.07734	0.655333	0.802231	Frs2
ENSMUSG00000020171	-0.015809	-1.01102	0.901791	0.950866	0.00232905	1.00162	0.986912	0.994541	Yeats4
ENSMUSG00000020180	0.339523	1.26534	0.000111846	0.000862612	0.30288	1.2336	0.000760032	0.00366396	Snrpd3
ENSMUSG00000020181	-0.856918	-1.81116	1.91199e-10	4.58945e-09	-0.709759	-1.63553	2.97382e-06	2.27709e-05	Nav3
ENSMUSG00000020184	0.180079	1.13295	0.0856922	0.213968	0.839392	1.7893	2.06092e-14	3.79195e-13	Mdm2
ENSMUSG00000020189	0.0755191	1.05374	0.512896	0.700118	0.10435	1.07501	0.400484	0.59888	Osbpl8
ENSMUSG00000020190	-0.436632	-1.35344	3.18249e-05	0.000280467	-0.648434	-1.56747	5.07211e-09	5.72226e-08	Mknk2
ENSMUSG00000020196	-0.0898363	-1.06425	0.450754	0.649598	-0.0848738	-1.06059	0.511747	0.695446	Cabin1
ENSMUSG00000020198	-0.0766739	-1.05458	0.548245	0.728002	0.1843	1.13627	0.191386	0.364219	Ap3d1
ENSMUSG00000020205	0.862441	1.81811	2.3166e-08	3.97899e-07	2.14725	4.42982	4.63859e-35	2.76377e-33	Phlda1
ENSMUSG00000020211	-0.00251043	-1.00174	0.979125	0.989741	-0.167952	-1.12346	0.0927529	0.212654	Sf3a2
ENSMUSG00000020212	0.0143916	1.01003	0.934554	0.966607	-0.624779	-1.54197	0.00566396	0.0215067	Mdm1
ENSMUSG00000020219	0.483797	1.39842	7.56575e-12	2.32604e-10	0.45186	1.3678	1.51771e-10	2.03603e-09	Timm13
ENSMUSG00000020224	0.361668	1.28491	0.00034535	0.00233575	0.357115	1.28086	0.00074192	0.00359368	Llph
ENSMUSG00000020225	-0.237115	-1.17863	0.00316475	0.0155934	-0.120591	-1.08718	0.137161	0.285457	Tmbim4
ENSMUSG00000020227	0.175819	1.12961	0.231729	0.427035	1.66628	3.17394	3.87924e-23	1.26432e-21	Irak3
ENSMUSG00000020228	-0.414786	-1.3331	0.0169242	0.0619467	-0.32135	-1.2495	0.144697	0.297127	Helb
ENSMUSG00000020230	0.104541	1.07515	0.281202	0.484954	0.594626	1.51008	2.81156e-09	3.28367e-08	Prmt2
ENSMUSG00000020231	0.0174535	1.01217	0.931107	0.96478	-0.0395684	-1.02781	0.892395	0.946809	Dip2a
ENSMUSG00000020232	-0.0490827	-1.03461	0.609935	0.773324	-0.0799296	-1.05697	0.425721	0.622462	Hmg20b
ENSMUSG00000020235	-0.222726	-1.16694	0.0003179	0.00217412	-0.00804359	-1.00559	0.89489	0.948097	Fzr1
ENSMUSG00000020238	0.270097	1.20589	0.0022454	0.0117881	0.239888	1.1809	0.0079454	0.0287592	Ncln
ENSMUSG00000020246	-0.145905	-1.10642	0.257926	0.458638	0.4736	1.38857	0.000855094	0.0040619	Hcfc2
ENSMUSG00000020248	0.0484899	1.03418	0.699966	0.835616	-0.118779	-1.08582	0.392752	0.591027	Nfyb
ENSMUSG00000020250	0.0470034	1.03312	0.525317	0.710232	0.875876	1.83512	1.4653e-32	7.68048e-31	Txnrd1
ENSMUSG00000020253	0.28055	1.21466	0.00692387	0.0299124	0.157459	1.11532	0.150538	0.305786	Ppm1m
ENSMUSG00000020256	0.256902	1.19491	0.126024	0.283595	0.0517469	1.03652	0.804101	0.899365	Aldh1l2
ENSMUSG00000020257	-0.158783	-1.11634	0.196332	0.383663	-0.523764	-1.4377	0.000115788	0.000671272	Wdr82
ENSMUSG00000020260	0.00941838	1.00655	0.900025	0.949972	0.864999	1.82134	3.48023e-31	1.69597e-29	Pofut2
ENSMUSG00000020261	-0.0208893	-1.01458	0.906869	0.953161	-0.574051	-1.4887	0.0140517	0.0470436	Slc36a1
ENSMUSG00000020263	-0.309309	-1.23911	0.00269839	0.0136501	-0.032218	-1.02258	0.765489	0.875132	Appl2
ENSMUSG00000020265	0.140131	1.102	0.177416	0.358533	0.246444	1.18628	0.0238892	0.0728618	Sumo3
ENSMUSG00000020267	0.478518	1.39331	3.61169e-09	7.21587e-08	0.240238	1.18119	0.00343333	0.0138725	Hint1
ENSMUSG00000020271	-0.231589	-1.17413	0.00636987	0.0279039	-0.168903	-1.1242	0.0504194	0.132571	Fbxw11
ENSMUSG00000020272	-0.261823	-1.19899	0.0224569	0.077659	-0.782685	-1.72033	2.68794e-10	3.51565e-09	Stk10
ENSMUSG00000020273	-0.178436	-1.13166	0.300047	0.505243	-0.257671	-1.19555	0.235659	0.422237	Papolg
ENSMUSG00000020275	-0.620802	-1.53773	0.000335496	0.00227711	-0.416469	-1.33466	0.0575642	0.147197	Rel
ENSMUSG00000020277	0.145652	1.10623	0.0713056	0.187503	0.762274	1.69616	8.18971e-21	2.39306e-19	Pfkl
ENSMUSG00000020280	-0.118407	-1.08554	0.381713	0.585522	-0.468006	-1.3832	0.00226418	0.00962798	Pus10
ENSMUSG00000020282	-0.724648	-1.6525	0.000177968	0.00131749	-0.739682	-1.66981	0.00563119	0.0213982	Rhbdf1
ENSMUSG00000020283	-0.163471	-1.11998	0.20153	0.390363	-0.240964	-1.18178	0.0893593	0.206734	Pex13
ENSMUSG00000020284	-0.109632	-1.07895	0.314567	0.520517	0.465038	1.38035	4.85099e-05	0.000304997	1810043G02Rik
ENSMUSG00000020287	-0.1229	-1.08892	0.458511	0.656476	-0.139774	-1.10173	0.495638	0.683047	Mpg
ENSMUSG00000020288	0.274775	1.20981	0.0284584	0.0937888	0.4759	1.39079	0.000519724	0.0026137	Ahsa2
ENSMUSG00000020289	0.0564214	1.03988	0.673341	0.81694	0.279478	1.21376	0.0620769	0.156402	Nprl3
ENSMUSG00000020290	0.5358	1.44975	3.65969e-10	8.38119e-09	0.394155	1.31417	6.03499e-06	4.39178e-05	Xpo1
ENSMUSG00000020300	-0.371007	-1.29326	0.0457526	0.13514	0.348424	1.27317	0.156091	0.313973	Cpeb4
ENSMUSG00000020305	-0.0659682	-1.04679	0.564565	0.73932	-0.261036	-1.19834	0.0348163	0.0990031	Asb3
ENSMUSG00000020307	0.332537	1.25923	0.000107233	0.000831898	0.458282	1.3739	1.54167e-07	1.4321e-06	Cdc34
ENSMUSG00000020308	-0.287487	-1.22051	0.00158378	0.00877624	-0.210161	-1.15682	0.0248602	0.0752068	Tpgs1
ENSMUSG00000020309	0.00845799	1.00588	0.961618	0.981706	0.640478	1.55885	0.00393989	0.0157112	Chac2
ENSMUSG00000020311	-0.422362	-1.34012	0.00193375	0.0103745	-0.412384	-1.33088	0.00778382	0.0282615	Erlec1
ENSMUSG00000020315	-0.180877	-1.13357	0.300281	0.505511	-0.358046	-1.28169	0.107087	0.237344	Sptbn1
ENSMUSG00000020321	-0.130836	-1.09493	0.0799899	0.203696	-0.425385	-1.34293	1.44613e-08	1.54359e-07	Mdh1
ENSMUSG00000020326	0.0272907	1.0191	0.757444	0.871491	0.0795704	1.0567	0.378412	0.576553	Ccng1
ENSMUSG00000020328	0.588727	1.50392	3.26251e-10	7.50992e-09	0.358576	1.28216	0.00021501	0.00118695	Nudcd2
ENSMUSG00000020329	0.052659	1.03717	0.723754	0.850294	-0.323744	-1.25157	0.0640597	0.159971	Polrmt
ENSMUSG00000020330	-0.185456	-1.13718	0.267757	0.470093	-1.90506	-3.74524	1.28124e-19	3.48356e-18	Hmmr
ENSMUSG00000036362	-0.930764	-1.90629	6.27632e-25	7.68335e-23	-2.61465	-6.12477	2.55943e-173	3.549e-170	P2ry13
ENSMUSG00000020346	-0.280785	-1.21486	0.00168984	0.00926524	-0.0412847	-1.02903	0.651791	0.799692	Mgat1
ENSMUSG00000020349	-0.0801932	-1.05716	0.0902911	0.222889	0.101444	1.07285	0.0274645	0.0817397	Ppp2ca
ENSMUSG00000020358	0.70957	1.63532	2.20798e-29	4.12954e-27	0.475216	1.39013	2.75912e-14	5.02806e-13	Hnrnpab
ENSMUSG00000020359	0.118387	1.08552	0.385144	0.588488	-0.129521	-1.09393	0.402615	0.600948	Phykpl
ENSMUSG00000020361	0.447913	1.36407	5.39445e-11	1.44704e-09	0.253475	1.19208	0.000193184	0.00107424	Hspa4
ENSMUSG00000020362	0.060494	1.04282	0.617203	0.778863	0.105352	1.07576	0.42406	0.621046	Cnot6
ENSMUSG00000020366	0.09762	1.07001	0.261844	0.46342	0.0714913	1.0508	0.421479	0.618638	Mapk9
ENSMUSG00000020368	-0.000949282	-1.00066	0.988957	0.995175	-0.21006	-1.15674	0.00207055	0.00889388	Canx
ENSMUSG00000020372	0.684903	1.60759	2.03671e-13	7.49355e-12	0.598217	1.51384	4.7434e-10	6.05955e-09	Rack1
ENSMUSG00000020375	-0.189196	-1.14013	0.138339	0.302464	-0.477845	-1.39266	0.00075393	0.0036426	Rufy1
ENSMUSG00000020376	-0.194363	-1.14422	0.0033953	0.0164999	-0.611572	-1.52792	1.91297e-20	5.45394e-19	Rnf130
ENSMUSG00000020377	-0.942174	-1.92142	4.59148e-17	2.6536e-15	-3.90553	-14.9859	1.19498e-201	2.60386e-198	Ltc4s
ENSMUSG00000020380	-0.326029	-1.25356	0.0501384	0.144419	-0.817737	-1.76264	7.38662e-05	0.000446741	Rad50
ENSMUSG00000020381	0.0820855	1.05855	0.657621	0.806882	-0.719624	-1.64675	0.00463558	0.0180974	Mrnip
ENSMUSG00000020385	-0.517097	-1.43107	0.000202519	0.00146936	-0.453609	-1.36946	0.00429762	0.0169647	Clk4
ENSMUSG00000020386	0.115865	1.08362	0.157962	0.330915	0.24718	1.18689	0.00291469	0.0120319	Sar1b
ENSMUSG00000020388	-0.537642	-1.4516	2.36417e-11	6.68821e-10	0.222662	1.16688	0.0055666	0.0211951	Pdlim4
ENSMUSG00000020389	-0.169967	-1.12503	0.344254	0.549991	-0.371034	-1.29328	0.114238	0.249066	Cdkl3
ENSMUSG00000020390	-0.291892	-1.22425	0.00372958	0.0178834	-0.0986018	-1.07074	0.347895	0.547564	Ube2b
ENSMUSG00000020392	-0.0383282	-1.02692	0.608354	0.772495	-0.0766098	-1.05454	0.307548	0.505335	Cdkn2aipnl
ENSMUSG00000020393	-0.162458	-1.11919	0.365299	0.569415	0.201789	1.15012	0.383792	0.582253	Kremen1
ENSMUSG00000020397	-0.100602	-1.07222	0.364213	0.568889	-0.0133844	-1.00932	0.909869	0.955275	Med7
ENSMUSG00000029553	1.32178	2.49973	1.40469e-16	7.59659e-15	1.37873	2.60039	4.58718e-13	7.60525e-12	Tfec
ENSMUSG00000020400	-0.10734	-1.07724	0.453293	0.651585	1.09746	2.13978	1.83388e-11	2.68705e-10	Tnip1
ENSMUSG00000020402	0.15227	1.11132	0.171995	0.351188	0.259029	1.19667	0.0292836	0.0862283	Vdac1
ENSMUSG00000020409	-0.118807	-1.08584	0.270492	0.473044	-0.246218	-1.18609	0.0313471	0.0909526	Slu7
ENSMUSG00000020412	0.19928	1.14813	0.174777	0.354931	0.280192	1.21436	0.100246	0.225857	Ascc2
ENSMUSG00000020413	-0.161553	-1.11849	0.37224	0.576955	-0.246742	-1.18652	0.29646	0.492745	Hus1
ENSMUSG00000020415	-0.185732	-1.13739	0.114308	0.264208	1.2811	2.43024	1.90046e-24	6.69461e-23	Pttg1
ENSMUSG00000020420	-0.258422	-1.19617	0.213275	0.405416	-0.500345	-1.41455	0.115717	0.251573	Zfp607a
ENSMUSG00000031295	-0.34952	-1.27414	0.0197854	0.0701687	-0.408777	-1.32756	0.0203584	0.0639389	Phka2
ENSMUSG00000020423	-0.882435	-1.84348	2.17427e-12	7.12376e-11	-0.891731	-1.8554	1.32229e-10	1.78328e-09	Btg2
ENSMUSG00000020424	-0.304243	-1.23477	0.0242071	0.0827553	-0.140468	-1.10226	0.355608	0.554379	Castor1
ENSMUSG00000020430	0.164704	1.12094	0.0431593	0.12898	0.0442354	1.03114	0.592135	0.758659	Pes1
ENSMUSG00000020432	-0.585634	-1.5007	1.79694e-14	7.44542e-13	-0.886441	-1.84861	8.50922e-31	4.06869e-29	Tcn2
ENSMUSG00000020437	-0.0369168	-1.02592	0.77106	0.879029	-0.0275151	-1.01926	0.844277	0.920234	Myo1g
ENSMUSG00000020439	-0.515241	-1.42923	0.00448686	0.0208201	-0.43863	-1.35532	0.0642312	0.160294	Smtn
ENSMUSG00000020440	-0.00564719	-1.00392	0.948816	0.974755	0.242113	1.18272	0.00700088	0.0258997	Arf5
ENSMUSG00000000562	0.0461519	1.03251	0.67073	0.815462	-0.40807	-1.32691	0.000455783	0.0023189	Adora3
ENSMUSG00000020444	0.553011	1.46714	1.04524e-08	1.93607e-07	0.434037	1.35101	1.50585e-05	0.000102906	Guk1
ENSMUSG00000020448	-0.354546	-1.27858	0.000875204	0.00524966	-0.127591	-1.09247	0.256391	0.44701	Rnf185
ENSMUSG00000020451	-0.175821	-1.12961	0.306391	0.511583	-0.238483	-1.17975	0.27081	0.463703	Limk2
ENSMUSG00000020453	-0.1854	-1.13713	0.188486	0.373477	-0.475833	-1.39072	0.00339424	0.0137218	Patz1
ENSMUSG00000020454	-0.1974	-1.14663	0.210141	0.400929	-0.403383	-1.32261	0.0332766	0.0953857	Eif4enif1
ENSMUSG00000020455	-0.15067	-1.11008	0.261889	0.46342	-0.418102	-1.33617	0.00592553	0.0223829	Trim11
ENSMUSG00000020456	0.0371847	1.02611	0.611039	0.774059	-0.0414766	-1.02917	0.570792	0.742415	Ogdh
ENSMUSG00000020457	0.11709	1.08454	0.0904054	0.223048	0.159683	1.11704	0.02036	0.0639389	Drg1
ENSMUSG00000020458	-0.364632	-1.28755	2.36302e-10	5.58973e-09	-0.0678622	-1.04816	0.228088	0.412599	Rtn4
ENSMUSG00000020459	0.161093	1.11813	0.260912	0.462538	0.0130391	1.00908	0.93713	0.970272	Mtif2
ENSMUSG00000020460	0.420814	1.33868	1.77217e-07	2.64862e-06	0.25853	1.19626	0.00152365	0.00680428	Rps27a
ENSMUSG00000020462	0.308275	1.23823	0.0230743	0.0794678	0.453191	1.36907	0.00297638	0.0122473	Cfap36
ENSMUSG00000020463	-0.0681348	-1.04836	0.542035	0.723537	-0.297781	-1.22925	0.0126978	0.0431262	Ppp4r3b
ENSMUSG00000020464	0.406189	1.32518	9.4232e-05	0.000742063	1.07134	2.10139	4.36789e-23	1.42054e-21	Pnpt1
ENSMUSG00000020471	0.465573	1.38087	5.16794e-05	0.00043631	-0.114918	-1.08291	0.355625	0.554379	Pold2
ENSMUSG00000020472	-0.330221	-1.25721	0.0236023	0.0810582	-0.338379	-1.26434	0.0459162	0.123433	Zkscan17
ENSMUSG00000020474	-0.0751	-1.05343	0.67551	0.81876	-0.120329	-1.08698	0.60458	0.767355	Polm
ENSMUSG00000020476	-0.0295747	-1.02071	0.720262	0.847821	0.167215	1.12289	0.0455093	0.122707	Dbnl
ENSMUSG00000020477	0.17196	1.12659	0.0503681	0.144825	0.391302	1.31158	1.2461e-05	8.60423e-05	Mrps24
ENSMUSG00000020482	-0.10805	-1.07777	0.445075	0.644768	-0.388828	-1.30933	0.01684	0.054628	Ccdc117
ENSMUSG00000020483	0.378762	1.30023	0.000190919	0.00139496	-0.178943	-1.13205	0.0968989	0.219809	Dynll2
ENSMUSG00000020484	0.399471	1.31902	1.38851e-08	2.4897e-07	0.171334	1.1261	0.0146407	0.0485977	Xbp1
ENSMUSG00000020485	-0.386153	-1.3069	0.000284321	0.00197354	-0.582751	-1.4977	2.80295e-07	2.49874e-06	Supt4a
ENSMUSG00000020491	0.0478759	1.03374	0.820558	0.908268	0.234789	1.17673	0.491224	0.679164	2810021J22Rik
ENSMUSG00000020492	0.0820994	1.05856	0.67871	0.821086	-0.620531	-1.53744	0.0279717	0.0830083	Ska2
ENSMUSG00000020493	-0.140427	-1.10223	0.460291	0.65797	-1.1204	-2.17407	1.75333e-05	0.000118649	Prr11
ENSMUSG00000020495	-0.204458	-1.15225	0.0705174	0.18645	0.183795	1.13587	0.127076	0.270063	Smg8
ENSMUSG00000020496	0.0788219	1.05616	0.41747	0.619859	-0.0319331	-1.02238	0.751716	0.867173	Rnf187
ENSMUSG00000020513	0.260157	1.19761	0.160464	0.334612	0.0375476	1.02637	0.87862	0.938448	Tubd1
ENSMUSG00000020514	0.380824	1.30209	0.000704532	0.00436195	0.281568	1.21552	0.0194601	0.0616368	Mrpl22
ENSMUSG00000020515	-0.236649	-1.17825	0.0015049	0.00839823	-0.291531	-1.22394	0.000100042	0.000586452	Cnot8
ENSMUSG00000020516	0.151479	1.11071	0.205601	0.395573	0.0403797	1.02838	0.756473	0.870243	Rps6kb1
ENSMUSG00000020519	-0.107497	-1.07736	0.421961	0.624135	0.115123	1.08307	0.442605	0.637975	Sap30l
ENSMUSG00000020520	-0.356588	-1.28039	0.00328121	0.0160614	-0.28045	-1.21457	0.0338117	0.0966328	Galnt10
ENSMUSG00000020521	-0.144387	-1.10526	0.126741	0.284685	-0.186164	-1.13773	0.0571727	0.146367	Rnft1
ENSMUSG00000020522	-0.434847	-1.35177	8.74535e-07	1.13235e-05	-0.397817	-1.31751	1.0978e-05	7.65646e-05	Mfap3
ENSMUSG00000020523	-0.0900969	-1.06444	0.274156	0.476723	-0.17138	-1.12614	0.0408612	0.112603	Fam114a2
ENSMUSG00000020525	0.00164948	1.00114	0.990938	0.996036	-0.383506	-1.30451	0.0233859	0.0715558	Ppm1d
ENSMUSG00000020526	0.48682	1.40135	8.42485e-05	0.000671296	0.244974	1.18507	0.0725294	0.176093	Znhit3
ENSMUSG00000020528	-0.25581	-1.19401	0.0417973	0.125803	-0.431006	-1.34817	0.00201707	0.00869107	Prpsap2
ENSMUSG00000020530	-0.0919367	-1.0658	0.361356	0.566364	-0.116656	-1.08422	0.2679	0.459959	Ggnbp2
ENSMUSG00000020534	1.14075	2.20495	1.45977e-12	4.88987e-11	0.346047	1.27107	0.0770125	0.184349	Shmt1
ENSMUSG00000020536	-0.136057	-1.0989	0.225199	0.419205	0.0214225	1.01496	0.858019	0.928149	Llgl1
ENSMUSG00000020537	0.274412	1.2095	0.000311289	0.00213324	0.132928	1.09652	0.083389	0.196225	Drg2
ENSMUSG00000020538	-0.241114	-1.18191	0.0256168	0.0865088	-0.0550739	-1.03891	0.630071	0.785042	Srebf1
ENSMUSG00000020541	-0.274674	-1.20972	0.0501312	0.144419	0.0470636	1.03316	0.768208	0.876663	Tom1l1
ENSMUSG00000020544	0.0498219	1.03514	0.754204	0.869404	0.238838	1.18004	0.210772	0.390016	Cox11
ENSMUSG00000020547	1.06765	2.09601	1.10744e-21	1.02143e-19	-0.0484617	-1.03416	0.688622	0.824972	Bzw2
ENSMUSG00000020549	0.393504	1.31358	0.00268013	0.0135883	0.0303349	1.02125	0.836015	0.91606	Elac2
ENSMUSG00000020553	0.20731	1.15453	0.0370678	0.115006	-0.0364473	-1.02559	0.726332	0.85038	Pctp
ENSMUSG00000020561	0.262459	1.19952	0.0168306	0.0616543	0.0284831	1.01994	0.80848	0.901559	Twistnb
ENSMUSG00000020564	-0.0946782	-1.06783	0.42896	0.630233	0.494133	1.40847	0.000127651	0.000735848	Atxn7l1
ENSMUSG00000020570	-0.273483	-1.20872	0.000246497	0.00174243	-0.27306	-1.20837	0.000261371	0.00141623	Sypl
ENSMUSG00000020571	0.379425	1.30082	1.42743e-10	3.4759e-09	0.274081	1.20922	2.50607e-06	1.93937e-05	Pdia6
ENSMUSG00000020572	0.128664	1.09328	0.183095	0.365755	1.17392	2.25625	4.11285e-32	2.11223e-30	Nampt
ENSMUSG00000020573	-0.00650134	-1.00452	0.950494	0.975635	0.149477	1.10917	0.174621	0.341695	Pik3cg
ENSMUSG00000020576	0.20954	1.15632	0.255988	0.456392	0.0828252	1.05909	0.733739	0.85571	Nbas
ENSMUSG00000020577	-0.901585	-1.86812	4.49142e-09	8.84232e-08	-1.47308	-2.77614	1.46037e-15	2.9194e-14	Tspan13
ENSMUSG00000020580	-0.431668	-1.34879	0.00255884	0.0131116	-0.527557	-1.44149	0.00137389	0.00618171	Rock2
ENSMUSG00000020585	-0.367733	-1.29032	1.24254e-05	0.000120201	-0.22145	-1.1659	0.00953584	0.0336457	Laptm4a
ENSMUSG00000020590	-0.317596	-1.24625	0.012548	0.0487231	-0.316656	-1.24544	0.0243195	0.073923	Snx13
ENSMUSG00000020592	0.419154	1.33714	0.0475111	0.138903	2.04831	4.13621	3.30692e-09	3.81836e-08	Sdc1
ENSMUSG00000020593	-0.287592	-1.2206	0.0656519	0.177026	-1.22294	-2.33421	9.00545e-11	1.23637e-09	Lpin1
ENSMUSG00000020594	-0.0145275	-1.01012	0.88964	0.944042	-0.104912	-1.07543	0.344122	0.54387	Pum2
ENSMUSG00000041362	0.355191	1.27916	0.0265117	0.0888075	-0.402025	-1.32136	0.0393063	0.109166	Shtn1
ENSMUSG00000020605	-0.315599	-1.24453	0.00640156	0.0280154	-0.0683819	-1.04854	0.582509	0.751692	Hs1bp3
ENSMUSG00000020608	0.0096489	1.00671	0.934196	0.966399	-0.4672	-1.38242	0.000232108	0.00127213	Smc6
ENSMUSG00000020610	0.238047	1.17939	0.0222105	0.0770093	0.497873	1.41213	4.94594e-06	3.67464e-05	Amz2
ENSMUSG00000020611	-0.399799	-1.31932	7.22048e-06	7.36599e-05	0.294696	1.22663	0.00117684	0.00540508	Gna13
ENSMUSG00000020612	-0.0193159	-1.01348	0.752095	0.868613	0.0316996	1.02222	0.598872	0.762869	Prkar1a
ENSMUSG00000020621	-0.125522	-1.0909	0.193802	0.380075	-0.0171736	-1.01197	0.863888	0.931194	Rdh14
ENSMUSG00000020623	-0.313398	-1.24263	0.128957	0.287696	-0.709273	-1.63498	0.0233496	0.0714589	Map2k6
ENSMUSG00000020628	0.0377251	1.02649	0.707929	0.840563	-0.414083	-1.33245	9.43221e-05	0.00055655	Trappc12
ENSMUSG00000020629	-0.27882	-1.2132	0.0014643	0.00820489	-0.587966	-1.50313	6.58456e-11	9.23109e-10	Adi1
ENSMUSG00000020630	0.351732	1.27609	0.0142954	0.0541343	0.335569	1.26188	0.0421167	0.115188	Rnaseh1
ENSMUSG00000020634	-0.0620701	-1.04396	0.641246	0.796041	0.0828892	1.05914	0.578623	0.748832	Ubxn2a
ENSMUSG00000020635	-0.171845	-1.1265	0.225527	0.419563	-0.521174	-1.43512	0.00151091	0.00675238	Fkbp1b
ENSMUSG00000020638	0.286144	1.21938	0.175548	0.35596	4.16926	17.9918	3.84319e-34	2.1733e-32	Cmpk2
ENSMUSG00000020640	-0.29209	-1.22441	0.0528498	0.150675	-0.220842	-1.16541	0.213194	0.393211	Itsn2
ENSMUSG00000020641	0.175166	1.12909	0.390865	0.594671	4.30326	19.7429	4.92856e-47	4.88151e-45	Rsad2
ENSMUSG00000020644	-0.0322093	-1.02258	0.68864	0.828039	0.464608	1.37994	9.90371e-09	1.07901e-07	Id2
ENSMUSG00000020647	-0.25557	-1.19381	0.184238	0.367211	-0.139729	-1.1017	0.596292	0.76161	Ncoa1
ENSMUSG00000020648	0.338945	1.26483	0.105182	0.24875	0.11447	1.08258	0.724323	0.849135	Dus4l
ENSMUSG00000020649	0.171781	1.12645	0.298305	0.503363	-1.15358	-2.22466	1.40225e-08	1.50306e-07	Rrm2
ENSMUSG00000020650	0.323382	1.25126	3.51555e-05	0.000307405	-0.242741	-1.18324	0.00214963	0.00919214	Bcap29
ENSMUSG00000020652	-0.0593032	-1.04196	0.699333	0.835155	-0.421198	-1.33904	0.0214205	0.0665703	Cenpo
ENSMUSG00000020653	-0.553113	-1.46725	0.00156546	0.0086858	-0.703658	-1.62863	0.00164042	0.00725464	Klf11
ENSMUSG00000020654	-0.433915	-1.35089	9.62624e-05	0.000757167	-0.808987	-1.75198	1.32943e-11	1.97527e-10	Adcy3
ENSMUSG00000020657	-0.0478292	-1.03371	0.816501	0.90566	0.123036	1.08902	0.690268	0.826101	Dnajc27
ENSMUSG00000020659	-0.276896	-1.21159	0.0193371	0.0688689	-0.183431	-1.13558	0.152756	0.308975	Cbll1
ENSMUSG00000020661	-0.427318	-1.34473	0.000516547	0.00333133	-0.117892	-1.08515	0.3807	0.579119	Dnmt3a
ENSMUSG00000020664	0.374473	1.29637	8.49669e-09	1.59092e-07	0.391464	1.31172	1.26031e-09	1.53054e-08	Dld
ENSMUSG00000020669	0.115123	1.08307	0.576382	0.748174	0.451153	1.36713	0.141993	0.292836	Sh3yl1
ENSMUSG00000020671	-0.15135	-1.11061	0.0105397	0.0426776	0.245082	1.18516	2.42358e-05	0.000160377	Rab10
ENSMUSG00000020677	0.128551	1.0932	0.241171	0.438155	0.102454	1.0736	0.379929	0.578234	Ddx52
ENSMUSG00000020687	0.162317	1.11908	0.261691	0.46337	0.0657156	1.0466	0.694252	0.828691	Cdc27
ENSMUSG00000020689	-0.829848	-1.7775	2.64176e-06	3.01474e-05	-1.10967	-2.15796	1.0009e-06	8.25671e-06	Itgb3
ENSMUSG00000020691	0.0889133	1.06357	0.495029	0.686168	-0.136308	-1.09909	0.34978	0.549233	Mettl2
ENSMUSG00000020692	0.553533	1.46768	0.000819827	0.00495058	0.483311	1.39795	0.0169695	0.0549777	Nle1
ENSMUSG00000020694	0.204202	1.15205	0.190145	0.375313	0.550617	1.46471	0.00286959	0.011865	Tlk2
ENSMUSG00000020695	-0.869076	-1.82649	3.94009e-05	0.000341204	-1.4155	-2.66753	6.30027e-05	0.000388275	Mrc2
ENSMUSG00000020696	0.0454222	1.03199	0.666722	0.813379	-0.0748906	-1.05328	0.501494	0.687992	Rffl
ENSMUSG00000020697	0.24031	1.18125	0.106256	0.250586	0.21525	1.16091	0.21548	0.396419	Lig3
ENSMUSG00000020700	-0.151596	-1.1108	0.133027	0.294314	-0.127612	-1.09248	0.226421	0.410556	Map3k3
ENSMUSG00000020705	0.054373	1.03841	0.600011	0.767161	0.0824909	1.05884	0.448976	0.643215	Ddx42
ENSMUSG00000020706	0.735106	1.66452	7.80858e-10	1.70699e-08	0.402487	1.32178	0.00194186	0.00840259	Ftsj3
ENSMUSG00000020707	-0.592702	-1.50807	2.85026e-06	3.21993e-05	-0.0706963	-1.05022	0.61103	0.771811	Rnf135
ENSMUSG00000020708	0.364998	1.28788	6.96682e-09	1.33071e-07	0.407246	1.32615	6.27594e-11	8.83089e-10	Psmc5
ENSMUSG00000020709	-1.03317	-2.04652	2.22536e-12	7.27347e-11	-0.393889	-1.31393	0.0211844	0.0660383	Adap2
ENSMUSG00000020715	0.13933	1.10139	0.423843	0.625525	0.400734	1.32018	0.0687472	0.168825	Ern1
ENSMUSG00000020719	-0.0451292	-1.03178	0.50357	0.693362	-0.1908	-1.1414	0.00446969	0.0175414	Ddx5
ENSMUSG00000020720	0.468641	1.38381	1.06017e-13	4.07895e-12	0.724073	1.65184	2.38235e-31	1.16842e-29	Psmd12
ENSMUSG00000020733	0.0596095	1.04218	0.526355	0.711065	0.0878242	1.06277	0.366134	0.565704	Slc9a3r1
ENSMUSG00000020736	0.253876	1.19241	0.0170934	0.0623962	0.447852	1.36401	6.53143e-05	0.000400901	Nt5c
ENSMUSG00000020737	0.266248	1.20268	0.00123324	0.00709389	0.0563945	1.03986	0.500017	0.686962	Jpt1
ENSMUSG00000020739	0.408429	1.32724	0.000281149	0.00195555	-0.145739	-1.1063	0.228912	0.413648	Nup85
ENSMUSG00000020740	-0.095367	-1.06834	0.51183	0.699443	-0.268052	-1.20418	0.111897	0.245154	Gga3
ENSMUSG00000031714	-0.140419	-1.10223	0.315435	0.521632	-0.400948	-1.32037	0.0124676	0.0424483	Gab1
ENSMUSG00000020743	-0.382804	-1.30387	6.52999e-05	0.000534546	-0.0338584	-1.02375	0.731922	0.854563	Mif4gd
ENSMUSG00000020744	-0.207024	-1.1543	0.0239896	0.0821575	0.249234	1.18858	0.00755515	0.0275823	Slc25a19
ENSMUSG00000020745	-0.0431236	-1.03034	0.616087	0.77782	0.214632	1.16041	0.014015	0.0469811	Pafah1b1
ENSMUSG00000020747	-0.352023	-1.27635	0.0270939	0.090244	-0.595251	-1.51074	0.00202494	0.00872249	Tmem94
ENSMUSG00000020752	0.254343	1.19279	0.130381	0.289927	0.106831	1.07686	0.60868	0.770148	Recql5
ENSMUSG00000020755	-0.105117	-1.07558	0.356823	0.561936	-0.0927063	-1.06637	0.449333	0.643525	Sap30bp
ENSMUSG00000020766	0.501842	1.41602	9.63982e-10	2.08362e-08	0.799048	1.73995	5.71841e-22	1.78006e-20	Galk1
ENSMUSG00000020770	-0.216909	-1.16224	0.151952	0.322393	-0.0827341	-1.05902	0.642574	0.793045	Unk
ENSMUSG00000032598	-0.11419	-1.08237	0.334365	0.53981	-0.393258	-1.31336	0.0022765	0.00967227	Nckipsd
ENSMUSG00000020775	0.27118	1.20679	0.0015592	0.00865824	0.362949	1.28605	3.19839e-05	0.00020795	Mrpl38
ENSMUSG00000020777	0.0452832	1.03189	0.643089	0.796884	-0.0507392	-1.0358	0.617714	0.777072	Acox1
ENSMUSG00000020778	-0.0238102	-1.01664	0.761276	0.874056	0.214719	1.16048	0.00637096	0.0238939	Ten1
ENSMUSG00000020780	0.140388	1.1022	0.12539	0.282731	0.191285	1.14178	0.0422185	0.115384	Srp68
ENSMUSG00000020781	0.0445382	1.03135	0.782347	0.886121	-0.209568	-1.15634	0.285938	0.48049	Tsen54
ENSMUSG00000020783	-0.13299	-1.09656	0.260685	0.462196	-0.525712	-1.43964	4.7571e-05	0.000299825	Ncbp3
ENSMUSG00000020785	0.159353	1.11679	0.31707	0.523253	-0.971812	-1.9613	7.52483e-07	6.31332e-06	Camkk1
ENSMUSG00000026833	2.35097	5.10166	6.46819e-48	3.11074e-45	2.26058	4.79185	6.29124e-32	3.1775e-30	Olfm1
ENSMUSG00000060512	-0.328733	-1.25591	0.00186705	0.0100768	-1.79552	-3.4714	1.11542e-55	1.50562e-53	0610040J01Rik
ENSMUSG00000020790	-0.0623423	-1.04416	0.638558	0.794181	0.312482	1.24184	0.0351048	0.0996387	Ankfy1
ENSMUSG00000020792	-0.00169584	-1.00118	0.98599	0.993739	-0.0531057	-1.0375	0.596448	0.761626	Exoc7
ENSMUSG00000020794	-0.202517	-1.1507	0.0211998	0.0740535	-0.119961	-1.08671	0.181525	0.350881	Ube2g1
ENSMUSG00000020801	-0.210273	-1.15691	0.0591443	0.163775	0.0288309	1.02019	0.807882	0.901238	Med31
ENSMUSG00000020802	0.0689777	1.04897	0.679209	0.821321	0.159303	1.11675	0.438984	0.634736	Ube2o
ENSMUSG00000020803	0.0617791	1.04375	0.474851	0.669617	0.370946	1.2932	2.47231e-05	0.00016353	Txndc17
ENSMUSG00000020806	0.225605	1.16927	0.0178916	0.0646962	1.16084	2.23587	1.9118e-32	9.95245e-31	Rhbdf2
ENSMUSG00000020807	-0.108738	-1.07828	0.570833	0.7444	-0.272301	-1.20773	0.300496	0.49696	4933427D14Rik
ENSMUSG00000020808	-0.183955	-1.13599	0.320657	0.52671	-1.29313	-2.45059	1.72623e-07	1.58902e-06	Pimreg
ENSMUSG00000020817	0.0481295	1.03392	0.736367	0.858372	0.0690832	1.04905	0.674296	0.814915	Rabep1
ENSMUSG00000020818	-0.623119	-1.5402	1.43044e-09	3.0239e-08	-0.810607	-1.75395	7.3476e-14	1.29414e-12	Mfsd11
ENSMUSG00000020823	-0.28483	-1.21827	0.00485027	0.0222231	-0.238109	-1.17945	0.0243252	0.0739255	Sec14l1
ENSMUSG00000054676	1.00162	2.00224	2.3194e-22	2.29654e-20	1.20633	2.3075	4.74753e-29	2.10506e-27	1600014C10Rik
ENSMUSG00000020827	-0.240676	-1.18155	0.126724	0.284685	0.202193	1.15045	0.281934	0.47618	Mink1
ENSMUSG00000020828	-0.232961	-1.17524	0.0797708	0.20333	0.584667	1.49969	7.60075e-05	0.000457876	Pld2
ENSMUSG00000020829	-0.663764	-1.58421	1.19962e-10	2.96406e-09	-0.49664	-1.41092	4.36712e-06	3.26848e-05	Slc46a1
ENSMUSG00000020832	0.11536	1.08325	0.353303	0.558946	0.13228	1.09602	0.332192	0.531626	Eral1
ENSMUSG00000020834	0.812288	1.75599	2.65821e-06	3.02838e-05	-0.335818	-1.26209	0.131942	0.277434	Dhrs13
ENSMUSG00000020840	-0.131886	-1.09572	0.107419	0.252443	-0.46997	-1.38508	1.83095e-08	1.93002e-07	Blmh
ENSMUSG00000020841	-0.0221022	-1.01544	0.840669	0.919057	0.608298	1.52446	1.87354e-07	1.71531e-06	Cpd
ENSMUSG00000020843	0.0513334	1.03622	0.648989	0.800815	0.108694	1.07825	0.367623	0.566934	Timm22
ENSMUSG00000020849	0.0697939	1.04957	0.128148	0.28651	0.243542	1.1839	4.55282e-08	4.527e-07	Ywhae
ENSMUSG00000020850	0.0436599	1.03073	0.759185	0.872727	-0.333474	-1.26004	0.0421889	0.115345	Prpf8
ENSMUSG00000020857	0.688458	1.61156	1.36863e-08	2.45733e-07	0.70246	1.62728	8.17502e-08	7.85224e-07	Nme2
ENSMUSG00000020859	-0.351331	-1.27574	0.00453847	0.0210234	-0.110348	-1.07949	0.41546	0.612864	Spag9
ENSMUSG00000020863	-0.308704	-1.23859	0.0268177	0.08954	-0.0289408	-1.02026	0.85519	0.926501	Luc7l3
ENSMUSG00000020864	0.0716877	1.05095	0.298983	0.504119	0.0469383	1.03307	0.495461	0.683008	Ankrd40
ENSMUSG00000036006	0.726129	1.65419	7.33512e-06	7.4547e-05	-0.225315	-1.16903	0.256401	0.44701	Ripor2
ENSMUSG00000020868	-0.367118	-1.28977	0.00379448	0.0181129	-0.193461	-1.1435	0.166791	0.329841	Xylt2
ENSMUSG00000020869	0.630046	1.54761	1.04667e-40	3.70908e-38	0.635242	1.5532	1.67581e-43	1.43167e-41	Lrrc59
ENSMUSG00000020873	0.180624	1.13337	0.0298395	0.0970394	0.354696	1.27872	2.55283e-05	0.000168776	Slc35b1
ENSMUSG00000020876	0.134381	1.09762	0.307362	0.512498	0.135009	1.0981	0.358582	0.557368	Snx11
ENSMUSG00000020877	0.271851	1.20736	0.14414	0.310972	-0.541349	-1.45533	0.0312478	0.0906817	Scrn2
ENSMUSG00000020883	0.110384	1.07952	0.388718	0.59247	0.107688	1.0775	0.447625	0.641995	Fbxl20
ENSMUSG00000020888	0.00998704	1.00695	0.943576	0.971536	-0.359014	-1.28255	0.0279631	0.0830083	Dvl2
ENSMUSG00000020889	-0.215027	-1.16073	0.258173	0.458831	-0.31676	-1.24553	0.220724	0.403439	Nr1d1
ENSMUSG00000020893	0.159539	1.11693	0.299261	0.504341	0.217251	1.16252	0.232164	0.417939	Per1
ENSMUSG00000020894	-0.212858	-1.15898	0.0584684	0.162538	0.0551409	1.03896	0.645731	0.795605	Vamp2
ENSMUSG00000020895	0.168256	1.1237	0.304073	0.509475	-0.07285	-1.05179	0.718013	0.844973	Tmem107
ENSMUSG00000020897	0.168475	1.12387	0.296521	0.501627	-1.0772	-2.10994	4.67572e-08	4.63711e-07	Aurkb
ENSMUSG00000020898	-0.373424	-1.29542	3.9212e-05	0.000339787	-0.816198	-1.76076	3.43264e-18	8.52736e-17	Ctc1
ENSMUSG00000020901	-0.317893	-1.24651	0.0148341	0.0558264	0.574615	1.48928	7.2026e-05	0.000438918	Pik3r5
ENSMUSG00000020903	0.0319444	1.02239	0.694412	0.831005	0.276217	1.21102	0.000751232	0.00363187	Stx8
ENSMUSG00000020910	-0.320544	-1.2488	0.0151402	0.0567272	-0.0363472	-1.02551	0.805056	0.899467	Adprm
ENSMUSG00000029999	0.489807	1.40426	0.000915446	0.00546404	-1.07998	-2.11401	5.97931e-10	7.53739e-09	Tgfa
ENSMUSG00000020917	1.02062	2.0288	1.37668e-37	3.63496e-35	0.0350747	1.02461	0.663215	0.808183	Acly
ENSMUSG00000020918	0.588992	1.5042	1.491e-06	1.83359e-05	0.347797	1.27262	0.00937207	0.0331599	Kat2a
ENSMUSG00000020919	0.0794834	1.05664	0.582612	0.753504	-0.0817731	-1.05832	0.625064	0.781933	Stat5b
ENSMUSG00000020921	-0.141527	-1.10307	0.244193	0.442571	-0.0927134	-1.06637	0.484533	0.673646	Tmem101
ENSMUSG00000020922	0.259376	1.19696	0.00534333	0.0241616	0.525409	1.43934	3.7733e-08	3.79896e-07	Lsm12
ENSMUSG00000020923	0.0282339	1.01976	0.836017	0.916706	-0.265201	-1.2018	0.0862042	0.201205	Ubtf
ENSMUSG00000020925	0.141227	1.10284	0.217477	0.410678	0.140776	1.1025	0.252565	0.442395	Ccdc43
ENSMUSG00000020929	0.274883	1.2099	0.000176756	0.00130924	0.175544	1.12939	0.0169147	0.0548353	Eftud2
ENSMUSG00000020932	-0.0187041	-1.01305	0.923427	0.961632	-0.174636	-1.12868	0.517287	0.699962	Gfap
ENSMUSG00000020935	-0.445891	-1.36215	4.42781e-07	6.08418e-06	-0.454986	-1.37077	5.04643e-07	4.34876e-06	Dcakd
ENSMUSG00000020936	-0.164159	-1.12051	0.0114741	0.0455648	0.0740868	1.05269	0.248433	0.437166	Nmt1
ENSMUSG00000020941	-0.889109	-1.85203	3.98538e-06	4.34278e-05	-0.839696	-1.78967	0.00157927	0.00701064	Map3k14
ENSMUSG00000020946	-0.309485	-1.23927	1.86372e-05	0.000173561	0.027239	1.01906	0.705318	0.836239	Gosr2
ENSMUSG00000020948	-0.314875	-1.2439	0.01572	0.0582834	0.0377125	1.02648	0.794355	0.893837	Klhl28
ENSMUSG00000020949	0.311553	1.24104	0.000622959	0.00390539	0.00748499	1.0052	0.93664	0.970093	Fkbp3
ENSMUSG00000020952	0.0802998	1.05724	0.368502	0.572677	0.0289156	1.02024	0.752188	0.867467	Scfd1
ENSMUSG00000020954	0.0396221	1.02784	0.660278	0.808888	0.0300286	1.02103	0.745724	0.86317	Strn3
ENSMUSG00000020955	0.237951	1.17932	0.0719061	0.188346	0.21089	1.1574	0.153894	0.310578	Ap4s1
ENSMUSG00000020956	0.224718	1.16855	0.0301853	0.0977967	-0.111054	-1.08002	0.313064	0.511046	Dtd2
ENSMUSG00000020962	-0.0885322	-1.06329	0.442877	0.642718	0.0402634	1.0283	0.745441	0.863111	Gtf2a1
ENSMUSG00000020964	-0.00246114	-1.00171	0.978538	0.989561	0.100426	1.07209	0.285221	0.479867	Sel1l
ENSMUSG00000020974	0.5841	1.4991	0.00176586	0.00959222	-0.167235	-1.1229	0.50579	0.69078	Pole2
ENSMUSG00000020978	0.03104	1.02175	0.732908	0.856759	-0.244743	-1.18488	0.00926965	0.0328508	Klhdc2
ENSMUSG00000020982	0.0570679	1.04035	0.698475	0.834428	-0.0522263	-1.03686	0.76074	0.87304	Nemf
ENSMUSG00000020986	-0.00762918	-1.0053	0.938596	0.969036	0.195895	1.14543	0.0571705	0.146367	Sec23a
ENSMUSG00000020988	0.140567	1.10234	0.447194	0.646059	-0.116736	-1.08428	0.634256	0.787874	L2hgdh
ENSMUSG00000020993	0.0108118	1.00752	0.896209	0.948174	0.264075	1.20087	0.0016043	0.00711348	Trappc6b
ENSMUSG00000020994	0.246428	1.18627	0.0501486	0.144419	0.0512426	1.03616	0.712033	0.840671	Pnn
ENSMUSG00000021000	0.176597	1.13021	0.0866098	0.215779	0.119926	1.08668	0.267483	0.459451	Mia2
ENSMUSG00000021003	-0.238078	-1.17942	0.0271691	0.090358	-0.884922	-1.84666	1.23702e-14	2.31229e-13	Galc
ENSMUSG00000021012	0.0143675	1.01001	0.848717	0.92384	-0.0607342	-1.043	0.42264	0.619799	Zc3h14
ENSMUSG00000021013	-0.109285	-1.07869	0.567715	0.741707	0.108767	1.07831	0.675434	0.815708	Ttc8
ENSMUSG00000021018	0.370089	1.29243	0.00241013	0.0125067	0.119617	1.08645	0.37174	0.570668	Polr2h
ENSMUSG00000021022	0.0863324	1.06167	0.413293	0.615165	0.112476	1.08108	0.312996	0.511046	Ppp2r3c
ENSMUSG00000021023	0.292813	1.22503	0.0434458	0.129635	0.0869319	1.06211	0.605354	0.767665	1110008L16Rik
ENSMUSG00000021024	0.423429	1.34111	2.32823e-09	4.76474e-08	0.851418	1.80427	1.48044e-33	8.18158e-32	Psma6
ENSMUSG00000021025	0.089246	1.06381	0.207371	0.39756	1.99361	3.98233	1.87234e-178	2.85587e-175	Nfkbia
ENSMUSG00000021027	-0.0302644	-1.0212	0.858321	0.927893	-0.111976	-1.08071	0.596798	0.761818	Ralgapa1
ENSMUSG00000021028	-0.0685097	-1.04863	0.630399	0.788497	-0.360768	-1.28411	0.0288805	0.0852057	Mbip
ENSMUSG00000021033	0.299585	1.23079	0.0178792	0.0646859	0.129195	1.09368	0.356026	0.554758	Gstz1
ENSMUSG00000021036	0.0613021	1.04341	0.37704	0.58145	0.105152	1.07561	0.128083	0.271474	Sptlc2
ENSMUSG00000021037	0.37722	1.29884	2.33547e-06	2.70649e-05	0.189614	1.14046	0.019245	0.0610914	Ahsa1
ENSMUSG00000021038	0.0312538	1.0219	0.777037	0.88263	-0.138428	-1.10071	0.240138	0.427951	Vipas39
ENSMUSG00000021039	-0.154213	-1.11281	0.0699153	0.185148	0.00399061	1.00277	0.963198	0.982871	Snw1
ENSMUSG00000021040	0.440957	1.3575	0.00198825	0.0106077	0.839326	1.78921	1.76548e-07	1.62418e-06	Slirp
ENSMUSG00000021044	0.00404788	1.00281	0.976225	0.988261	0.249596	1.18887	0.10253	0.229713	Adck1
ENSMUSG00000021048	0.600252	1.51598	2.29388e-07	3.36119e-06	0.0772389	1.055	0.538049	0.716668	Mthfd1
ENSMUSG00000021051	0.0504496	1.03559	0.72025	0.847821	0.0876963	1.06267	0.58611	0.754861	Ppp2r5e
ENSMUSG00000051212	-0.281283	-1.21528	0.00077001	0.00471316	-0.390187	-1.31056	4.3561e-06	3.26343e-05	Gpr183
ENSMUSG00000021065	-0.11958	-1.08642	0.442851	0.642718	-0.156592	-1.11465	0.400187	0.598639	Fut8
ENSMUSG00000021067	0.800794	1.74206	1.48133e-09	3.12659e-08	0.923689	1.89696	2.6621e-10	3.48541e-09	Sav1
ENSMUSG00000021069	0.741566	1.67199	2.94653e-16	1.52608e-14	0.194155	1.14405	0.0376789	0.105472	Pygl
ENSMUSG00000021072	0.0645556	1.04576	0.391614	0.59532	-0.0046004	-1.00319	0.95149	0.978497	Tmx1
ENSMUSG00000021076	0.117741	1.08503	0.191684	0.37748	0.263356	1.20027	0.00437115	0.0172193	Actr10
ENSMUSG00000021079	0.412593	1.33108	0.00225153	0.0118111	0.136934	1.09957	0.370024	0.569426	Timm9
ENSMUSG00000021087	-0.495709	-1.41001	0.00135964	0.0077155	-0.451228	-1.3672	0.0144498	0.0480598	Rtn1
ENSMUSG00000021091	0.288775	1.2216	0.163916	0.339115	0.684821	1.6075	0.0706545	0.172514	Serpina3n
ENSMUSG00000021094	0.00220333	1.00153	0.977946	0.989185	-0.202045	-1.15033	0.0123365	0.0420584	Dhrs7
ENSMUSG00000021096	-0.124284	-1.08997	0.118602	0.271604	-0.223893	-1.16788	0.00565111	0.0214633	Ppm1a
ENSMUSG00000021102	0.441652	1.35816	4.32158e-07	5.955e-06	0.411693	1.33025	3.99527e-06	3.00938e-05	Glrx5
ENSMUSG00000021103	0.0633041	1.04486	0.609843	0.773324	0.197072	1.14637	0.14689	0.300337	Mnat1
ENSMUSG00000021108	-0.788759	-1.72759	1.82549e-08	3.1842e-07	-0.328705	-1.25589	0.0395909	0.109756	Prkch
ENSMUSG00000030406	0.186408	1.13793	0.303016	0.508463	1.16402	2.24081	4.67396e-07	4.04608e-06	Gipr
ENSMUSG00000021111	0.206673	1.15402	0.00268406	0.013598	0.24424	1.18447	0.000363212	0.00189534	Papola
ENSMUSG00000021112	-0.279015	-1.21337	0.0803031	0.204355	-0.236924	-1.17848	0.219137	0.401243	Mpp5
ENSMUSG00000021375	-0.022516	-1.01573	0.903978	0.95198	-0.38992	-1.31032	0.118599	0.255904	Kif13a
ENSMUSG00000021114	-0.183681	-1.13578	0.00515061	0.0233923	0.230191	1.17299	0.000381353	0.00198051	Atp6v1d
ENSMUSG00000021115	0.0774469	1.05515	0.494474	0.685855	-0.901085	-1.86747	2.43137e-13	4.11606e-12	Vrk1
ENSMUSG00000021116	0.611497	1.52784	1.0785e-20	8.59355e-19	0.631104	1.54875	2.66945e-22	8.44753e-21	Eif2s1
ENSMUSG00000021120	-0.532307	-1.44624	0.000598826	0.00377519	-0.782912	-1.7206	2.76378e-05	0.000181316	Pigh
ENSMUSG00000021124	0.150702	1.11011	0.0131504	0.0506384	0.43015	1.34737	5.72099e-13	9.42357e-12	Vti1b
ENSMUSG00000028678	0.372446	1.29455	0.0044486	0.0206997	-0.718017	-1.64492	1.32711e-06	1.07443e-05	Kif2c
ENSMUSG00000021127	-0.339072	-1.26494	1.1771e-06	1.48e-05	-0.52295	-1.43689	1.03472e-13	1.79755e-12	Zfp36l1
ENSMUSG00000021131	0.383108	1.30415	0.000144415	0.00108601	0.192725	1.14292	0.0703639	0.172033	Erh
ENSMUSG00000044092	0.445424	1.36171	2.57651e-05	0.000233011	-1.28539	-2.43747	6.87093e-29	3.02897e-27	C130050O18Rik
ENSMUSG00000021134	-0.0367116	-1.02577	0.665776	0.812659	-0.248196	-1.18772	0.00422254	0.0167029	Srsf5
ENSMUSG00000021140	-0.119697	-1.08651	0.492965	0.68478	-0.298081	-1.22951	0.179596	0.348699	Pcnx
ENSMUSG00000021143	-0.330121	-1.25712	0.0365104	0.113597	-0.0481858	-1.03396	0.799113	0.896768	Pacs2
ENSMUSG00000021144	0.173025	1.12742	0.0903404	0.22297	-0.00664377	-1.00462	0.950856	0.978175	Mta1
ENSMUSG00000021147	-0.038023	-1.02671	0.725388	0.851628	0.0309865	1.02171	0.787176	0.889129	Wdr37
ENSMUSG00000021149	0.610893	1.5272	4.78045e-16	2.3842e-14	0.641283	1.55972	2.06501e-17	4.79416e-16	Gtpbp4
ENSMUSG00000021156	-0.137431	-1.09995	0.302507	0.507828	-0.274976	-1.20997	0.0663104	0.164247	Zmynd11
ENSMUSG00000021171	-0.0389897	-1.02739	0.798058	0.894975	-0.0475356	-1.0335	0.791715	0.892194	Esyt2
ENSMUSG00000021175	0.494065	1.40841	0.00270318	0.0136692	-0.417794	-1.33588	0.0409116	0.11267	Cdca7l
ENSMUSG00000021177	0.0315834	1.02213	0.818205	0.906603	-0.171676	-1.12637	0.271304	0.464289	Tdp1
ENSMUSG00000021178	0.224519	1.16839	0.000455031	0.00298754	0.36973	1.29211	5.17063e-09	5.8162e-08	Psmc1
ENSMUSG00000021179	-0.103658	-1.07449	0.556353	0.733632	-0.465436	-1.38074	0.0395006	0.10957	Nrde2
ENSMUSG00000021185	-0.225683	-1.16933	0.0533808	0.151845	0.0396165	1.02784	0.752912	0.867712	Dglucy
ENSMUSG00000021188	0.0407616	1.02866	0.800488	0.896091	-0.0177349	-1.01237	0.927807	0.965319	Trip11
ENSMUSG00000021189	-0.0554919	-1.03921	0.712075	0.843159	-0.112706	-1.08125	0.523761	0.704689	Atxn3
ENSMUSG00000021190	-0.546475	-1.46051	2.67704e-15	1.24307e-13	-0.950273	-1.93224	1.9539e-43	1.65571e-41	Lgmn
ENSMUSG00000021192	-0.127038	-1.09205	0.394693	0.597923	-0.0707217	-1.05024	0.685603	0.823096	Golga5
ENSMUSG00000021193	0.362461	1.28562	0.00426159	0.0199675	0.106106	1.07632	0.448857	0.643215	Pitrm1
ENSMUSG00000021196	0.0819352	1.05844	0.383843	0.587435	0.542057	1.45605	2.18135e-08	2.26495e-07	Pfkp
ENSMUSG00000024679	0.177719	1.13109	0.113467	0.262896	1.61696	3.06727	1.48148e-41	1.15291e-39	Ms4a6d
ENSMUSG00000021203	-0.185329	-1.13708	0.374502	0.578983	-0.00463399	-1.00322	0.988533	0.995188	Otub2
ENSMUSG00000021213	0.217481	1.1627	0.237969	0.434154	0.191023	1.14157	0.431454	0.628574	Akr1c13
ENSMUSG00000021218	0.352606	1.27686	7.45527e-09	1.41398e-07	-0.504988	-1.41911	5.71213e-17	1.27565e-15	Gdi2
ENSMUSG00000021222	-0.0613771	-1.04346	0.713577	0.843874	0.0469159	1.03305	0.820492	0.907728	Dcaf4
ENSMUSG00000021224	-0.81982	-1.76519	2.59323e-10	6.10496e-09	-0.986686	-1.98163	8.92119e-12	1.34861e-10	Numb
ENSMUSG00000021226	-0.291962	-1.2243	0.0441146	0.13131	-0.36941	-1.29182	0.0297813	0.0874325	Acot2
ENSMUSG00000021235	0.0915237	1.06549	0.52171	0.707487	-0.079615	-1.05674	0.628805	0.78416	Coq6
ENSMUSG00000021236	0.0323282	1.02266	0.817856	0.906553	-0.376979	-1.29862	0.0192309	0.0610593	Entpd5
ENSMUSG00000021238	-0.18199	-1.13445	0.127548	0.285553	-0.64532	-1.56409	7.68446e-07	6.44017e-06	Aldh6a1
ENSMUSG00000021240	-0.0541838	-1.03827	0.672442	0.816364	0.10099	1.07251	0.476145	0.667277	Abcd4
ENSMUSG00000021241	-0.0337886	-1.0237	0.714499	0.84434	0.474653	1.38958	4.93271e-07	4.2604e-06	Isca2
ENSMUSG00000021242	-0.486929	-1.40146	9.05502e-18	5.62529e-16	0.220829	1.1654	6.96127e-05	0.000425232	Npc2
ENSMUSG00000021243	0.231476	1.17404	0.00962084	0.0393662	0.470382	1.38548	2.55908e-07	2.2907e-06	Fcf1
ENSMUSG00000021245	0.0122149	1.0085	0.948538	0.974667	-0.262136	-1.19925	0.306302	0.503667	Mlh3
ENSMUSG00000021248	0.00366949	1.00255	0.929614	0.964499	0.156394	1.1145	0.000100235	0.000587354	Tmed10
ENSMUSG00000021250	-0.949516	-1.93123	4.17025e-07	5.77148e-06	-0.395486	-1.31539	0.115122	0.250601	Fos
ENSMUSG00000021252	0.132504	1.09619	0.181871	0.364013	-0.0815671	-1.05817	0.432351	0.629447	Erg28
ENSMUSG00000032554	0.562979	1.47732	7.69923e-05	0.000619839	-1.0185	-2.02581	5.15262e-10	6.5494e-09	Trf
ENSMUSG00000021254	-0.235609	-1.1774	0.0175257	0.0637152	-0.107441	-1.07732	0.298576	0.495182	Gpatch2l
ENSMUSG00000021257	0.108053	1.07777	0.546485	0.72674	-0.222709	-1.16692	0.337219	0.537134	Angel1
ENSMUSG00000021258	0.138373	1.10066	0.318046	0.524275	-0.0386022	-1.02712	0.808647	0.901559	Ccnk
ENSMUSG00000021262	-0.242289	-1.18287	0.00271455	0.0137215	0.107175	1.07712	0.18787	0.359231	Evl
ENSMUSG00000021264	0.0239962	1.01677	0.865422	0.931883	0.0127717	1.00889	0.937367	0.97032	Yy1
ENSMUSG00000021266	0.475817	1.39071	7.12936e-11	1.84979e-09	0.411168	1.32976	1.8598e-08	1.95773e-07	Wars
ENSMUSG00000021270	0.337936	1.26395	0.000103893	0.000809621	0.361215	1.28451	4.79545e-05	0.000302003	Hsp90aa1
ENSMUSG00000021271	-0.399344	-1.31891	0.0119927	0.0471378	-0.476915	-1.39176	0.0130823	0.0442941	Zfp839
ENSMUSG00000021273	-0.0306225	-1.02145	0.835227	0.916415	0.377455	1.29905	0.0266568	0.0797716	Fdft1
ENSMUSG00000021276	0.434868	1.35179	3.76748e-06	4.11793e-05	0.430574	1.34777	9.31667e-06	6.57599e-05	Cinp
ENSMUSG00000021277	-0.188353	-1.13946	0.294985	0.500034	0.441625	1.35813	0.056566	0.145326	Traf3
ENSMUSG00000021281	0.172178	1.12676	0.0418091	0.12581	1.36509	2.57593	6.49244e-58	9.52204e-56	Tnfaip2
ENSMUSG00000021282	0.0546539	1.03861	0.47331	0.668301	0.113082	1.08154	0.139475	0.28909	Eif5
ENSMUSG00000021285	-0.225633	-1.16929	0.185579	0.369021	-0.357226	-1.28096	0.0948032	0.216148	Ppp1r13b
ENSMUSG00000021286	-0.391395	-1.31166	7.73722e-05	0.000622398	-0.529721	-1.44365	3.1942e-07	2.82278e-06	Zfyve21
ENSMUSG00000021287	0.149062	1.10885	0.456274	0.654495	-0.257131	-1.1951	0.370316	0.569627	Xrcc3
ENSMUSG00000021288	0.0889797	1.06362	0.463112	0.659853	0.147191	1.10741	0.265129	0.456951	Klc1
ENSMUSG00000021290	0.265023	1.20166	0.00234124	0.0122056	0.20044	1.14905	0.0242032	0.0736282	Atp5mpl
ENSMUSG00000021302	-0.207366	-1.15458	0.0290791	0.095321	0.0492369	1.03472	0.61537	0.775232	Ggps1
ENSMUSG00000021306	-1.01624	-2.02263	1.54818e-21	1.39918e-19	-0.211474	-1.15787	0.0592737	0.150684	Gpr137b
ENSMUSG00000021311	0.081271	1.05795	0.573694	0.74649	-0.399872	-1.31939	0.0173083	0.0558857	Mtr
ENSMUSG00000021322	-0.330791	-1.2577	0.0577626	0.160942	1.59429	3.01945	4.57063e-13	7.58605e-12	Aoah
ENSMUSG00000021326	0.339331	1.26517	0.000367653	0.00246801	0.17686	1.13042	0.0731547	0.177144	Trim27
ENSMUSG00000021327	-0.330238	-1.25722	0.00301174	0.0149543	-0.506275	-1.42038	2.24096e-05	0.000149004	Zkscan3
ENSMUSG00000021338	0.540546	1.45452	0.00260112	0.0133029	2.71019	6.54407	3.85893e-33	2.08724e-31	Carmil1
ENSMUSG00000021339	0.225562	1.16923	0.0824144	0.208138	0.561836	1.47615	8.87464e-05	0.000526917	Mrs2
ENSMUSG00000021357	0.111231	1.08015	0.283229	0.487656	0.288824	1.22164	0.0078945	0.0286089	Exoc2
ENSMUSG00000022360	0.272945	1.20827	0.036023	0.112549	-0.384444	-1.30536	0.00828724	0.0298266	Atad2
ENSMUSG00000021361	0.277344	1.21196	0.00110274	0.00644143	0.201231	1.14968	0.0200592	0.0631893	Tmem14c
ENSMUSG00000074886	0.317843	1.24647	0.00734994	0.0314404	-0.3803	-1.30161	0.00328998	0.0133783	Grk6
ENSMUSG00000021368	0.0606918	1.04297	0.630984	0.788935	0.365865	1.28865	0.00835493	0.0300404	Tbc1d7
ENSMUSG00000021371	-0.198896	-1.14782	0.0299413	0.0972712	-0.247816	-1.18741	0.00865502	0.0309386	Mcur1
ENSMUSG00000021374	0.175148	1.12908	0.217382	0.410613	-0.0197275	-1.01377	0.903683	0.951203	Nup153
ENSMUSG00000027452	-0.125963	-1.09124	0.309632	0.515072	-0.376928	-1.29857	0.00558163	0.0212443	Acss1
ENSMUSG00000021376	0.255113	1.19343	0.130717	0.290469	-0.319779	-1.24814	0.13331	0.279734	Tpmt
ENSMUSG00000021377	0.104393	1.07504	0.353957	0.559403	-0.24297	-1.18343	0.0442622	0.120002	Dek
ENSMUSG00000021384	-0.727509	-1.65578	4.37254e-18	2.81726e-16	-1.2196	-2.32882	6.22441e-46	5.86055e-44	Susd3
ENSMUSG00000021385	0.483971	1.39859	0.00761591	0.0323929	0.378056	1.29959	0.108894	0.240282	Ippk
ENSMUSG00000021391	-0.0645395	-1.04575	0.744863	0.863567	-1.09846	-2.14126	0.000155498	0.000881386	Cenpp
ENSMUSG00000021392	0.0713203	1.05068	0.668539	0.814453	-0.330782	-1.2577	0.11008	0.242008	Nol8
ENSMUSG00000021395	-0.0929183	-1.06653	0.52038	0.706253	-0.47097	-1.38604	0.00499849	0.0192969	Spin1
ENSMUSG00000021400	0.33487	1.26126	0.0119005	0.046866	0.117626	1.08495	0.431599	0.628706	Wrnip1
ENSMUSG00000021408	-0.148796	-1.10864	0.272709	0.475378	0.0164262	1.01145	0.914457	0.957835	Ripk1
ENSMUSG00000072812	-0.495408	-1.40972	0.00407492	0.0192401	-0.374917	-1.29676	0.0848796	0.198965	Ahnak2
ENSMUSG00000021413	0.0757338	1.0539	0.615962	0.777769	-0.424639	-1.34224	0.017328	0.0559255	Prpf4b
ENSMUSG00000021417	0.00983751	1.00684	0.890878	0.944964	0.324	1.2518	5.50932e-06	4.05764e-05	Eci2
ENSMUSG00000021418	0.619532	1.53638	7.50703e-05	0.00060678	0.26705	1.20334	0.15414	0.310869	Rpp40
ENSMUSG00000021420	0.213654	1.15962	0.0916223	0.225226	-0.0139418	-1.00971	0.92085	0.961115	Fars2
ENSMUSG00000021423	-0.259822	-1.19733	0.00169302	0.00927134	-1.17033	-2.25064	3.36248e-44	2.94758e-42	Ly86
ENSMUSG00000021427	0.235348	1.17719	0.000189599	0.00138607	0.0903533	1.06463	0.147325	0.300984	Ssr1
ENSMUSG00000021428	0.100157	1.07189	0.466341	0.662589	0.0530667	1.03747	0.73359	0.855659	Riok1
ENSMUSG00000021432	-0.103268	-1.0742	0.373218	0.577939	0.140655	1.10241	0.258976	0.450057	Slc35b3
ENSMUSG00000021451	-1.03276	-2.04594	3.95347e-22	3.74911e-20	0.710024	1.63583	2.61421e-10	3.4286e-09	Sema4d
ENSMUSG00000032470	-0.488383	-1.40287	0.00273103	0.0137893	-0.370901	-1.29316	0.0625099	0.15713	Mras
ENSMUSG00000021457	-0.0967734	-1.06938	0.515598	0.702239	-0.0253997	-1.01776	0.883896	0.941945	Syk
ENSMUSG00000021458	-0.00437627	-1.00304	0.973565	0.987127	0.683057	1.60554	3.21757e-06	2.45265e-05	2010111I01Rik
ENSMUSG00000021460	-0.0782624	-1.05575	0.520082	0.705991	-0.364556	-1.28749	0.00638413	0.0239293	Auh
ENSMUSG00000021461	0.104465	1.0751	0.560872	0.73649	-0.0197507	-1.01378	0.93235	0.967688	Fancc
ENSMUSG00000021468	-0.143394	-1.1045	0.10834	0.253856	-0.225118	-1.16887	0.0141387	0.047272	Sptlc1
ENSMUSG00000021474	0.864306	1.82046	1.81676e-29	3.44571e-27	0.120515	1.08712	0.121181	0.260298	Sfxn1
ENSMUSG00000021476	0.00176018	1.00122	0.987606	0.994896	-0.0643753	-1.04563	0.597213	0.761971	Habp4
ENSMUSG00000021477	-0.169475	-1.12465	0.0637559	0.172988	-0.0449859	-1.03167	0.631814	0.786025	Ctsl
ENSMUSG00000021481	0.0882058	1.06305	0.641894	0.796292	-0.390001	-1.31039	0.129453	0.273786	Zfp346
ENSMUSG00000021482	0.0257546	1.01801	0.785536	0.887739	-0.386522	-1.30724	9.33262e-05	0.000551746	Aaed1
ENSMUSG00000021483	0.031256	1.0219	0.822659	0.909409	0.0674404	1.04786	0.671421	0.813085	Cdk20
ENSMUSG00000021484	0.0675727	1.04795	0.289273	0.494132	-0.0479006	-1.03376	0.447718	0.642069	Lman2
ENSMUSG00000021485	-0.402485	-1.32178	0.0546406	0.154221	-1.29869	-2.46005	9.43578e-05	0.00055655	Mxd3
ENSMUSG00000021486	0.296462	1.22813	3.28664e-11	9.06924e-10	0.539105	1.45307	1.41274e-35	8.58509e-34	Prelid1
ENSMUSG00000021488	-0.182423	-1.13479	0.239207	0.435586	-0.355918	-1.2798	0.0542839	0.140552	Nsd1
ENSMUSG00000021493	0.523097	1.43704	0.00141574	0.00798008	0.739435	1.66952	0.000212361	0.00117403	Pdlim7
ENSMUSG00000021494	0.158032	1.11576	0.137247	0.300907	0.236348	1.17801	0.0352111	0.0998094	Ddx41
ENSMUSG00000021496	0.178233	1.1315	0.141487	0.3073	0.26047	1.19787	0.0483909	0.128456	Pcbd2
ENSMUSG00000021497	-0.249768	-1.18902	0.00335858	0.0163332	-0.407091	-1.32601	2.78304e-06	2.13745e-05	Txndc15
ENSMUSG00000021500	0.506536	1.42063	0.00058913	0.00372103	0.0769212	1.05476	0.654452	0.801731	Ddx46
ENSMUSG00000021501	-0.081114	-1.05783	0.3418	0.547482	-0.0549257	-1.03881	0.527888	0.708177	Caml
ENSMUSG00000021504	0.134561	1.09776	0.156286	0.328886	-0.032574	-1.02284	0.740741	0.860446	B4galt7
ENSMUSG00000029207	-0.29278	-1.225	0.00275729	0.0138943	-0.366636	-1.28934	0.000313624	0.00166159	Apbb2
ENSMUSG00000021518	-0.10074	-1.07232	0.264791	0.467263	-0.147292	-1.10749	0.112346	0.245785	Ptdss1
ENSMUSG00000021519	-0.0944475	-1.06766	0.365802	0.569995	0.202459	1.15066	0.0641934	0.160226	Mterf3
ENSMUSG00000021520	0.317615	1.24627	3.03122e-05	0.000268719	0.320552	1.24881	2.77373e-05	0.00018189	Uqcrb
ENSMUSG00000021532	0.337804	1.26383	0.0154013	0.0573307	0.307737	1.23776	0.0524907	0.136721	Fastkd3
ENSMUSG00000021537	0.214634	1.16041	0.0264097	0.0885542	0.0610691	1.04324	0.543066	0.720106	Cetn3
ENSMUSG00000021540	-0.182696	-1.135	0.292206	0.49695	-0.23377	-1.1759	0.288582	0.483798	Smad5
ENSMUSG00000021546	-0.0377237	-1.02649	0.274356	0.47683	-0.0955783	-1.06849	0.00412877	0.0163617	Hnrnpk
ENSMUSG00000021548	0.427281	1.3447	7.60517e-07	1.00011e-05	0.0744698	1.05297	0.401098	0.599614	Ccnh
ENSMUSG00000021549	0.324756	1.25245	0.00327835	0.0160532	-0.334277	-1.26075	0.00466316	0.018194	Rasa1
ENSMUSG00000021550	0.203083	1.15116	0.00423202	0.0198773	0.604277	1.52022	8.39211e-18	2.00949e-16	2210016F16Rik
ENSMUSG00000021555	-0.295033	-1.22691	0.00298815	0.014869	-0.192268	-1.14256	0.0633849	0.158728	Naa35
ENSMUSG00000021556	-0.549897	-1.46398	1.1933e-06	1.49479e-05	-1.48796	-2.80492	1.52078e-34	8.85359e-33	Golm1
ENSMUSG00000024085	-0.205067	-1.15274	0.155293	0.32736	-0.36324	-1.28631	0.0296363	0.0870988	Man2a1
ENSMUSG00000041859	0.345617	1.27069	0.000711145	0.00439624	-0.361851	-1.28507	0.000737764	0.0035781	Mcm3
ENSMUSG00000021576	0.16436	1.12067	0.031179	0.100444	0.324062	1.25185	2.28847e-05	0.00015203	Pdcd6
ENSMUSG00000021577	0.123563	1.08942	0.00661596	0.0287482	-0.0559448	-1.03954	0.207007	0.385293	Sdha
ENSMUSG00000021578	-0.0743684	-1.0529	0.445174	0.644768	0.0159525	1.01112	0.874716	0.936744	Ccdc127
ENSMUSG00000021583	0.0932998	1.06681	0.34871	0.554788	0.174236	1.12837	0.0930443	0.213035	Erap1
ENSMUSG00000021585	-0.103243	-1.07419	0.542632	0.723904	-0.314565	-1.24364	0.137332	0.285502	Cast
ENSMUSG00000021591	0.574316	1.48897	5.18833e-08	8.46861e-07	1.80044	3.48327	1.02274e-59	1.57574e-57	Glrx
ENSMUSG00000021592	-0.24047	-1.18138	0.0671029	0.179755	-0.629342	-1.54686	1.94324e-05	0.000130689	Arsk
ENSMUSG00000021595	0.571553	1.48612	9.21716e-16	4.51339e-14	0.475532	1.39043	2.17167e-11	3.16678e-10	Nsun2
ENSMUSG00000021596	0.0532713	1.03762	0.71454	0.84434	0.49236	1.40674	0.00342081	0.0138255	Mctp1
ENSMUSG00000021597	0.31532	1.24429	0.09058	0.223357	-0.228214	-1.17138	0.359614	0.55863	Slf1
ENSMUSG00000021606	0.287993	1.22094	0.000214473	0.00154196	0.384577	1.30548	9.00426e-07	7.47643e-06	Ndufs6
ENSMUSG00000021607	0.480174	1.39491	4.13985e-07	5.73531e-06	0.230683	1.17339	0.0191159	0.0607666	Mrpl36
ENSMUSG00000021608	-0.250682	-1.18977	0.0137448	0.0525259	-0.632234	-1.54996	3.36079e-09	3.87176e-08	Lpcat1
ENSMUSG00000021610	0.11281	1.08133	0.135562	0.298329	0.244411	1.18461	0.00126017	0.00574202	Clptm1l
ENSMUSG00000021615	0.181328	1.13393	0.237113	0.433237	0.430535	1.34773	0.0172616	0.0557702	Xrcc4
ENSMUSG00000026627	-0.231363	-1.17394	0.0106158	0.0428643	-0.355552	-1.27948	0.000132824	0.000763651	Tmem206
ENSMUSG00000021621	-0.012176	-1.00848	0.915214	0.957009	0.249524	1.18882	0.0412461	0.113356	Zcchc9
ENSMUSG00000114055	2.90381	7.48399	3.19133e-47	1.43248e-44	2.58867	6.01544	7.66997e-25	2.7592e-23	Gm32089
ENSMUSG00000021629	0.088526	1.06328	0.371106	0.575528	0.06036	1.04273	0.558198	0.73155	Slc30a5
ENSMUSG00000021635	-0.121267	-1.08769	0.328904	0.534905	-0.00767295	-1.00533	0.955085	0.979879	Rad17
ENSMUSG00000021639	-0.430847	-1.34803	8.3189e-06	8.3041e-05	-0.923949	-1.8973	5.71718e-20	1.60008e-18	Gtf2h2
ENSMUSG00000002083	-0.512884	-1.4269	0.000108967	0.000843792	-0.352902	-1.27713	0.0176321	0.0567629	Bbc3
ENSMUSG00000021645	0.64143	1.55987	1.25645e-11	3.68613e-10	0.707639	1.63313	4.39963e-13	7.32615e-12	Smn1
ENSMUSG00000021646	0.0498176	1.03513	0.740569	0.860588	-0.522442	-1.43638	0.0033705	0.01364	Mccc2
ENSMUSG00000021650	0.289566	1.22227	0.015298	0.0571279	0.150491	1.10995	0.246189	0.434571	Ptcd2
ENSMUSG00000021660	0.371151	1.29338	7.6241e-07	1.00162e-05	0.452102	1.36803	1.87805e-09	2.24147e-08	Btf3
ENSMUSG00000021661	-0.284603	-1.21808	0.0316333	0.101592	-0.160294	-1.11752	0.279804	0.473889	Ankra2
ENSMUSG00000021665	-0.795996	-1.73628	2.69248e-22	2.60842e-20	-1.12717	-2.1843	4.62319e-42	3.67279e-40	Hexb
ENSMUSG00000021666	0.0744577	1.05297	0.598982	0.766355	-0.170986	-1.12583	0.293067	0.48913	Gfm2
ENSMUSG00000021668	-0.242041	-1.18266	0.108169	0.253675	-0.0788325	-1.05616	0.656183	0.802885	Polk
ENSMUSG00000021669	-0.355013	-1.279	0.0228312	0.0787148	-0.360035	-1.28346	0.0541433	0.140236	Col4a3bp
ENSMUSG00000021670	0.205018	1.1527	0.0491339	0.142284	0.453699	1.36955	3.28384e-05	0.000213052	Hmgcr
ENSMUSG00000021671	0.0500433	1.0353	0.699716	0.835539	-0.24527	-1.18531	0.0917801	0.21099	Poc5
ENSMUSG00000021676	-0.576954	-1.4917	0.0055037	0.0247507	-0.717459	-1.64428	0.0244163	0.0741403	Iqgap2
ENSMUSG00000021681	0.0298402	1.0209	0.822189	0.909297	-0.0505498	-1.03566	0.734036	0.855801	Aggf1
ENSMUSG00000021686	0.317819	1.24644	0.000159475	0.00118975	0.123925	1.0897	0.148133	0.302028	Ap3b1
ENSMUSG00000021687	0.733924	1.66316	5.38378e-17	3.08502e-15	0.401071	1.32049	7.53634e-06	5.40441e-05	Scamp1
ENSMUSG00000021692	0.241971	1.18261	0.0800549	0.203784	0.392134	1.31233	0.012105	0.0414078	Dimt1
ENSMUSG00000021693	-0.090975	-1.06509	0.618334	0.779853	-0.0479352	-1.03378	0.841355	0.918845	Kif2a
ENSMUSG00000021694	0.272793	1.20814	0.0637186	0.172921	0.420714	1.33859	0.0135448	0.0456713	Ercc8
ENSMUSG00000021697	-0.193058	-1.14318	0.357854	0.562705	-1.23422	-2.35255	0.000932316	0.00439115	Depdc1b
ENSMUSG00000002835	0.506576	1.42067	0.00188876	0.0101736	-0.343361	-1.26871	0.0864586	0.20149	Chaf1a
ENSMUSG00000021703	-0.428835	-1.34615	0.0154324	0.057407	-0.654245	-1.57379	0.00410403	0.0162806	Serinc5
ENSMUSG00000021706	0.051236	1.03615	0.714107	0.84419	0.375649	1.29742	0.0180446	0.0579196	Zfyve16
ENSMUSG00000021707	0.258786	1.19647	0.0862448	0.215015	-0.575162	-1.48984	0.00135379	0.0061093	Dhfr
ENSMUSG00000021709	-0.386722	-1.30742	0.00286364	0.0143459	-0.352914	-1.27714	0.0144218	0.0479774	Erbin
ENSMUSG00000021710	0.275097	1.21008	0.0399165	0.121363	0.247604	1.18723	0.0994528	0.224401	Nln
ENSMUSG00000021711	0.181396	1.13398	0.0416971	0.125557	0.112766	1.0813	0.217083	0.398455	Trappc13
ENSMUSG00000021712	-0.260976	-1.19829	0.122067	0.2771	-0.391931	-1.31215	0.0627048	0.157464	Trim23
ENSMUSG00000021714	0.13378	1.09716	0.468621	0.664112	-1.0311	-2.04358	3.4146e-05	0.000220873	Cenpk
ENSMUSG00000021715	0.331631	1.25844	0.0351079	0.110384	0.372448	1.29455	0.0478926	0.127388	Cwc27
ENSMUSG00000021716	-0.17435	-1.12846	0.133797	0.295498	-0.425908	-1.34342	0.000767774	0.00369078	Srek1ip1
ENSMUSG00000021719	0.15298	1.11186	0.391495	0.59532	-1.68603	-3.21769	1.70247e-12	2.70413e-11	Rgs7bp
ENSMUSG00000021720	-0.441919	-1.35841	0.00129997	0.00743015	-0.524817	-1.43875	0.000766069	0.00368491	Rnf180
ENSMUSG00000021725	-0.13173	-1.09561	0.435126	0.635717	-0.0361571	-1.02538	0.863349	0.93117	Parp8
ENSMUSG00000022018	1.1078	2.15517	5.59685e-15	2.53762e-13	1.1331	2.19329	2.00196e-12	3.16763e-11	Rgcc
ENSMUSG00000021731	0.352769	1.27701	0.000107246	0.000831898	0.193987	1.14392	0.0389251	0.108364	Mrps30
ENSMUSG00000027611	0.167599	1.12319	0.368631	0.572811	0.645764	1.56457	0.00865923	0.0309464	Procr
ENSMUSG00000021737	0.382752	1.30383	4.15229e-09	8.21068e-08	0.419433	1.3374	8.00922e-11	1.10357e-09	Psmd6
ENSMUSG00000021748	0.175357	1.12924	0.012184	0.0476532	0.192704	1.1429	0.00573048	0.0217214	Pdhb
ENSMUSG00000021752	-0.146548	-1.10692	0.169017	0.34679	0.116089	1.08379	0.300432	0.496939	Kctd6
ENSMUSG00000021754	-0.398324	-1.31798	7.39538e-05	0.000599195	-0.55659	-1.47079	1.31381e-07	1.23018e-06	Map3k1
ENSMUSG00000021756	-0.489216	-1.40368	0.000280777	0.00195397	-0.496939	-1.41122	0.0010435	0.00485257	Il6st
ENSMUSG00000021759	-0.974696	-1.96523	2.01986e-16	1.06665e-14	-0.0589431	-1.0417	0.644899	0.794979	Plpp1
ENSMUSG00000021764	0.21822	1.1633	0.0199252	0.0705345	0.425978	1.34348	1.02308e-05	7.16816e-05	Ndufs4
ENSMUSG00000021770	-0.109319	-1.07872	0.340125	0.545731	-0.0802895	-1.05723	0.514715	0.698016	Samd8
ENSMUSG00000021771	0.235085	1.17698	0.000714351	0.00440855	0.353851	1.27797	3.05735e-07	2.70969e-06	Vdac2
ENSMUSG00000021772	-0.392563	-1.31272	0.00809157	0.034125	0.248319	1.18782	0.146875	0.300337	Nkiras1
ENSMUSG00000021773	0.164299	1.12062	0.232817	0.427885	0.214458	1.16027	0.168629	0.332355	Comtd1
ENSMUSG00000021774	-0.0350905	-1.02462	0.717719	0.846528	0.240833	1.18167	0.0162507	0.0530206	Ube2e1
ENSMUSG00000021775	-0.746796	-1.67806	8.52983e-05	0.000678857	-0.890582	-1.85392	0.00057912	0.00287918	Nr1d2
ENSMUSG00000021785	-0.035964	-1.02524	0.761376	0.874056	-0.0601719	-1.04259	0.639389	0.791478	Ngly1
ENSMUSG00000021786	0.0603961	1.04275	0.734919	0.857576	0.111227	1.08015	0.627562	0.783621	Oxsm
ENSMUSG00000021792	-0.416181	-1.33439	0.0140034	0.0532533	-0.968464	-1.95676	6.2997e-06	4.57351e-05	Fam213a
ENSMUSG00000021794	0.181796	1.1343	0.00495295	0.0226169	0.0759223	1.05403	0.236435	0.42308	Glud1
ENSMUSG00000021796	-0.0759936	-1.05409	0.575331	0.747725	0.185929	1.13755	0.223206	0.40666	Bmpr1a
ENSMUSG00000019987	1.67116	3.18471	3.14535e-22	3.02538e-20	1.00088	2.00122	3.96253e-06	2.98766e-05	Arg1
ENSMUSG00000021807	0.19962	1.1484	0.0114618	0.0455293	0.213825	1.15976	0.00726065	0.0266795	Rtraf
ENSMUSG00000021809	-0.415024	-1.33332	0.0126224	0.0489554	0.0479321	1.03378	0.814839	0.905027	Nudt13
ENSMUSG00000021810	0.290366	1.22295	0.000237836	0.00168741	0.0963567	1.06907	0.228373	0.412972	Ecd
ENSMUSG00000021811	0.078265	1.05575	0.50981	0.698206	-0.811375	-1.75488	5.51754e-10	7.00158e-09	Dnajc9
ENSMUSG00000021814	-0.160651	-1.11779	0.0291918	0.0955976	0.375106	1.29694	3.05485e-07	2.70905e-06	Anxa7
ENSMUSG00000021816	0.13461	1.0978	0.246424	0.44464	0.162071	1.11889	0.195538	0.369768	Ppp3cb
ENSMUSG00000005057	-0.425294	-1.34285	1.90404e-05	0.000176826	-0.340949	-1.26659	0.00101882	0.00474652	Sh2b2
ENSMUSG00000021824	0.402808	1.32208	5.91462e-07	7.91713e-06	0.424827	1.34241	1.89215e-07	1.73131e-06	Ap3m1
ENSMUSG00000046908	1.09144	2.13086	1.97567e-07	2.93e-06	-0.757016	-1.68999	0.0461808	0.123948	Ltb4r1
ENSMUSG00000021831	-0.0216311	-1.01511	0.81309	0.903687	1.01495	2.02084	2.91356e-27	1.16642e-25	Ero1l
ENSMUSG00000021832	0.285723	1.21902	0.00333473	0.0162513	0.578722	1.49353	9.5845e-09	1.04573e-07	Psmc6
ENSMUSG00000021840	0.0885968	1.06334	0.393738	0.59708	0.0836669	1.05971	0.444441	0.639534	Mapk1ip1l
ENSMUSG00000021843	0.125416	1.09082	0.43622	0.636961	-0.00521912	-1.00362	0.978687	0.991337	Ktn1
ENSMUSG00000021846	-0.223955	-1.16793	0.134638	0.296878	-0.88867	-1.85147	6.07442e-07	5.18484e-06	Peli2
ENSMUSG00000021866	0.0582249	1.04118	0.615989	0.777769	0.0289366	1.02026	0.81817	0.906987	Anxa11
ENSMUSG00000021868	0.654848	1.57445	1.39193e-07	2.13726e-06	0.422132	1.33991	0.00201414	0.00868333	Ppif
ENSMUSG00000021870	-0.357047	-1.2808	0.00628316	0.027551	-0.673095	-1.59449	4.11991e-06	3.09714e-05	Slmap
ENSMUSG00000021876	-0.570365	-1.4849	7.729e-07	1.01343e-05	-2.17415	-4.51318	2.97139e-68	5.66533e-66	Rnase4
ENSMUSG00000021877	0.0728418	1.05179	0.299894	0.505112	0.381765	1.30293	4.76025e-08	4.71788e-07	Arf4
ENSMUSG00000021886	0.00190369	1.00132	0.984742	0.99305	0.0685297	1.04865	0.508892	0.69311	Gpr65
ENSMUSG00000021890	0.124434	1.09008	0.201203	0.389966	0.755753	1.68851	5.64881e-14	1.00538e-12	Eaf1
ENSMUSG00000021891	0.0688211	1.04886	0.576117	0.748045	0.288008	1.22095	0.0320671	0.0926889	Mettl6
ENSMUSG00000053897	-0.264834	-1.2015	0.087033	0.216553	-1.61339	-3.0597	6.34145e-18	1.53048e-16	Slc39a8
ENSMUSG00000021893	0.153252	1.11207	0.222405	0.416249	-0.210155	-1.15681	0.129821	0.274274	Capn7
ENSMUSG00000005533	-0.0029453	-1.00204	0.982457	0.991885	-0.337004	-1.26313	0.0262177	0.0786582	Igf1r
ENSMUSG00000021900	-0.292441	-1.22471	0.0285876	0.0941637	0.302733	1.23348	0.0420561	0.115105	Btd
ENSMUSG00000021901	-0.0167069	-1.01165	0.872697	0.936095	0.0566623	1.04006	0.605245	0.767665	Bap1
ENSMUSG00000021902	-0.117064	-1.08453	0.503673	0.693432	-0.55171	-1.46582	0.0139024	0.0466871	Phf7
ENSMUSG00000021905	0.189764	1.14058	0.0580209	0.161494	0.22006	1.16478	0.0354073	0.100235	Dph3
ENSMUSG00000021906	0.331878	1.25865	0.0213636	0.0745573	0.00585572	1.00407	0.972054	0.98733	Oxnad1
ENSMUSG00000021910	-0.046534	-1.03278	0.662064	0.810486	0.0058203	1.00404	0.958709	0.981028	Nisch
[truncated: 7,685 more rows]
