# Supplementary material for: Organotypic Brain Slice Culture Microglia Exhibit Molecular Similarity to Acutely-Isolated Adult Microglia and Provide a Platform to Study Neuroinflammation
Source: Front Cell Neurosci. 2020 Dec 21;14:592005. doi: 10.3389/fncel.2020.592005 (PMC7812919; doi:10.3389/fncel.2020.592005)
Supplement: Supplementary file 8 [file Table_8.XLSX]

## Sheet: Table Legend
	Ingenuity Canonical Pathway Analysis of differentially expressed genes in isolated brain slice microglia following exposure of cultured brain slices to either TNF or GM-CSF for 24 hours.

## Sheet: TNFup DEGs
Ingenuity Canonical Pathways	-log(p-value)	Ratio	z-score	Molecules
Role of PKR in Interferon Induction and Antiviral Response	17.6	0.265	2.646	APAF1,BAX,CYCS,DDX58,EIF2AK2,EIF2S1,FAS,FCGR1A,HSP90AB1,HSPA5,HSPA8,IFIH1,IFNAR1,IKBKE,IL18,IL1B,IRF1,IRF9,MARCO,MSR1,MYD88,NFKB2,NFKBIA,NFKBIB,NFKBIE,PDGFA,STAT1,STAT2,TLR3,TNF,TRAF6
Activation of IRF by Cytosolic Pattern Recognition Receptors	15.5	0.349	2.132	ADAR,CD40,DDX58,DHX58,IFIH1,IFIT2,IFNAR1,IKBKE,IL6,IRF7,IRF9,ISG15,NFKB2,NFKBIA,NFKBIB,NFKBIE,STAT1,STAT2,TANK,TNF,TRAF6,ZBP1
Protein Ubiquitination Pathway	13.6	0.15	NA	BIRC3,DNAJB6,DNAJC21,HLA-A,HLA-E,HSP90AB1,HSPA5,HSPA8,HSPD1,MDM2,PSMA2,PSMA3,PSMA4,PSMA5,PSMA6,PSMA7,PSMB10,PSMB2,PSMB3,PSMB4,PSMB5,PSMB6,PSMB7,PSMB8,PSMB9,PSMC4,PSMD10,PSMD12,PSMD14,PSMD7,PSME1,PSME2,SASS6,SMURF1,TAP1,TRAF6,UBE2F,UBE2L6,UBE2M,USP18,USP25
Interferon Signaling	12.1	0.417	3.207	BAX,IFI35,IFIT1,IFIT3,IFITM3,IFNAR1,IRF1,IRF9,ISG15,OAS1,PSMB8,SOCS1,STAT1,STAT2,TAP1
Granulocyte Adhesion and Diapedesis	12.1	0.172	NA	C5AR1,Ccl2,CCL2,CCL5,Ccl7,Ccl8,Ccl9,CXCL10,Cxcl11,CXCL13,CXCL16,CXCL3,Cxcl9,FPR1,FPR2,ICAM1,IL18,IL1A,IL1B,IL1RAP,IL1RN,ITGA5,ITGAL,MMP13,MMP14,MMP2,SDC1,SDC3,SDC4,TNF,VCAM1
Role of Macrophages, Fibroblasts and Endothelial Cells in Rheumatoid Arthritis	11.7	0.131	NA	ATF4,C5AR1,CCL2,CCL5,CCND1,CEBPB,FCGR1A,FN1,ICAM1,IKBKE,IL18,IL1A,IL1B,IL1RAP,IL1RN,IL6,IRAK3,MAP2K1,MAPKAPK2,MIF,MMP13,MYD88,NFKBIA,NFKBIB,NFKBIE,NOS2,PDGFA,PIK3R6,PPP3CC,RRAS,SOCS1,SOCS3,SRC,TLR1,Tlr12,TLR2,TLR3,TNF,TRAF6,VCAM1,VEGFA
Acute Phase Response Signaling	11.4	0.168	3.138	C1R,C2,C3,CEBPB,CP,ELK1,FN1,HMOX1,HP,IKBKE,IL18,IL1A,IL1B,IL1RAP,IL1RN,IL6,MAP2K1,MYD88,NFKB2,NFKBIA,NFKBIB,NFKBIE,RRAS,Saa3,SOCS1,SOCS2,SOCS3,SOD2,TNF,TRAF6
Systemic Lupus Erythematosus In B Cell Signaling Pathway	10.9	0.135	5.425	BCL2L1,CCND1,CCND2,CCND3,CD40,FGR,HCK,IFIH1,IFIT2,IFIT3,IFNAR1,IL18,IL1A,IL1B,IL6,IRF7,IRF9,ISG15,ISG20,LILRB3,LILRB4,MALT1,MAP2K1,MCL1,MYD88,NFKB2,PIK3AP1,PIK3R6,PPP3CC,RRAS,SRC,STAT1,STAT2,TLR3,TNF,Tnfsf9,TRAF6
Death Receptor Signaling	10.9	0.231	1.789	ACTG1,APAF1,BIRC3,CFLAR,CYCS,DAXX,FAS,IKBKE,NAIP,NFKB2,NFKBIA,NFKBIB,NFKBIE,PARP10,PARP11,PARP12,PARP14,PARP3,PARP9,TANK,TNF
Type I Diabetes Mellitus Signaling	10.8	0.207	2.828	APAF1,CYCS,FAS,HLA-A,HLA-E,HLA-G,HSPD1,IKBKE,IL1B,IL1RAP,IRF1,MYD88,NFKB2,NFKBIA,NFKBIB,NFKBIE,NOS2,SOCS1,SOCS2,SOCS3,STAT1,TNF,TRAF6
IL-6 Signaling	10.5	0.192	3.962	CD14,CEBPB,ELK1,IKBKE,IL18,IL1A,IL1B,IL1RAP,IL1RN,IL6,MAP2K1,MAPKAPK2,MCL1,NFKB2,NFKBIA,NFKBIB,NFKBIE,PIK3R6,RRAS,SOCS1,SOCS3,TNF,TRAF6,VEGFA
IL-10 Signaling	10.4	0.261	NA	ARG2,CD14,ELK1,HMOX1,IKBKE,IL18,IL1A,IL1B,IL1RAP,IL1RN,IL6,NFKB2,NFKBIA,NFKBIB,NFKBIE,SOCS3,TNF,TRAF6
Role of Pattern Recognition Receptors in Recognition of Bacteria and Viruses	10	0.169	4.025	C3,C5AR1,CCL5,CLEC6A,DDX58,EIF2AK2,EIF2S1,IFIH1,IL18,IL1A,IL1B,IL6,IRF7,MYD88,NFKB2,NLRP3,OAS1,OAS2,OAS3,PIK3R6,TLR1,TLR2,TLR3,TNF,Tnfsf9,TRAF6
Neuroinflammation Signaling Pathway	9.78	0.123	4.564	ATF4,BIRC3,CCL2,CCL5,CD40,CFLAR,CXCL10,CYBB,FAS,HLA-A,HLA-E,HMOX1,ICAM1,IKBKE,IL18,IL1B,IL6,IRAK3,IRF7,MYD88,NAIP,NFKB2,NLRP3,NOS2,PIK3R6,PLA2G4A,PPP3CC,PTGS2,SOD2,STAT1,TLR1,Tlr12,TLR2,TLR3,TNF,TRAF6,VCAM1
NF-κB Signaling	9.23	0.151	2.353	AZI2,CD40,EIF2AK2,HDAC1,IGF2R,IL18,IL1A,IL1B,IL1RN,IRAK3,MALT1,MYD88,NFKB2,NFKBIA,NFKBIB,NFKBIE,PIK3R6,RELB,RRAS,TANK,TLR1,TLR2,TLR3,TNF,TNFAIP3,TNIP1,TRAF6
PPAR Signaling	8.88	0.192	-3.578	CITED2,HSP90AB1,IKBKE,IL18,IL1A,IL1B,IL1RAP,IL1RN,MAP2K1,NFKB2,NFKBIA,NFKBIB,NFKBIE,NR1H3,PDGFA,PTGS2,RRAS,SRA1,TNF,TRAF6
PI3K/AKT Signaling	8.77	0.149	3.153	BCL2L1,CCND1,CDKN1A,CSF2RB,EIF4E,EIF4EBP1,GYS1,HSP90AB1,IFNAR1,IKBKE,IL12RB1,IL13RA1,IL15RA,IL20RB,IL2RG,ITGA5,MAP2K1,MCL1,MDM2,NFKB2,NFKBIA,NFKBIB,NFKBIE,PPP2R5A,PTGS2,RRAS
Toll-like Receptor Signaling	8.7	0.224	3.207	CD14,EIF2AK2,ELK1,IL18,IL1A,IL1B,IL1RN,IRAK3,MYD88,NFKB2,NFKBIA,TLR1,TLR2,TLR3,TNF,TNFAIP3,TRAF6
Agranulocyte Adhesion and Diapedesis	8.49	0.14	NA	ACTG1,C5AR1,Ccl2,CCL2,CCL5,Ccl7,Ccl8,Ccl9,CXCL10,Cxcl11,CXCL13,CXCL16,CXCL3,Cxcl9,FN1,ICAM1,IL18,IL1A,IL1B,IL1RN,ITGA5,MMP13,MMP14,MMP2,SDC4,TNF,VCAM1
Necroptosis Signaling Pathway	8.4	0.153	4.899	BIRC3,CFLAR,CYBB,EIF2AK2,FAS,IFNAR1,IRF9,MDM2,MLKL,NLRP3,PLA2G4A,PPP3CC,RNF31,STAT1,STAT2,TIMM10,TIMM17A,TIMM23,TLR3,TNF,TNIP1,TOMM40,TSPO,ZBP1
Dendritic Cell Maturation	8.35	0.142	5	ATF4,CD40,FCGR1A,HLA-A,HLA-E,ICAM1,IFNAR1,IKBKE,IL18,IL1A,IL1B,IL1RN,IL6,MYD88,NFKB2,NFKBIA,NFKBIB,NFKBIE,PIK3R6,RELB,STAT1,STAT2,TLR2,TLR3,TNF,TRAF6
Hepatic Fibrosis Signaling Pathway	8.35	0.106	3.683	ATF4,CCL2,CCL5,CCND1,CD40,CEBPB,CYBB,ELK1,FTH1,HIF1A,ICAM1,IKBKE,IL18,IL1A,IL1B,IL1RAP,IL1RN,IRAK3,ITGA5,MAP2K1,MMP13,MYD88,NFKB2,NFKBIA,NFKBIB,NFKBIE,PDGFA,PIK3R6,PRKAR1B,PRKAR2B,RHOV,RND1,RRAS,SOD2,TIMP1,TNF,TRAF6,VCAM1,VEGFA
iNOS Signaling	8.25	0.289	3.317	CD14,HMGA1,IKBKE,IRAK3,IRF1,MYD88,NFKB2,NFKBIA,NFKBIB,NFKBIE,NOS2,STAT1,TRAF6
IL-8 Signaling	8.15	0.135	4.491	BAX,BCL2L1,CCND1,CCND2,CCND3,CSTB,CYBB,EIF4EBP1,HBEGF,HMOX1,ICAM1,IKBKE,IQGAP1,IRAK3,MAP2K1,MMP2,NFKBIB,PIK3R6,PTGS2,RHOV,RND1,RRAS,SRC,TRAF6,VASP,VCAM1,VEGFA
TREM1 Signaling	7.91	0.213	4	CCL2,CD40,ICAM1,IL18,IL1B,IL6,ITGA5,MYD88,NFKB2,NLRP3,TLR1,Tlr12,TLR2,TLR3,TNF,TREM1
Apoptosis Signaling	7.65	0.182	0	APAF1,BAX,BCL2A1,BCL2L1,BIRC3,CYCS,ENDOG,FAS,IKBKE,MAP2K1,MCL1,NAIP,NFKB2,NFKBIA,NFKBIB,NFKBIE,RRAS,TNF
Myc Mediated Apoptosis Signaling	7.64	0.26	0.277	APAF1,BAX,BCL2L1,CFLAR,CYCS,FAS,IKBKE,MCL1,MDM2,NFKB2,PRKAR1B,PRKAR2B,TNF
Induction of Apoptosis by HIV1	7.42	0.23	0.535	APAF1,BAX,BCL2L1,BIRC3,CYCS,DAXX,FAS,IKBKE,NAIP,NFKB2,NFKBIA,NFKBIB,NFKBIE,TNF
Role of RIG1-like Receptors in Antiviral Innate Immunity	7.35	0.273	2.333	DDX58,DHX58,IFIH1,IKBKE,IRF7,NFKB2,NFKBIA,NFKBIB,NFKBIE,TANK,TRAF6,TRIM25
TNFR2 Signaling	7.14	0.333	0.707	BIRC3,IKBKE,NAIP,NFKB2,NFKBIA,NFKBIB,NFKBIE,TANK,TNF,TNFAIP3
Role of IL-17A in Arthritis	7.1	0.236	NA	CCL2,CCL5,CXCL3,MAP2K1,MAPKAPK2,MMP13,NFKB2,NFKBIA,NFKBIB,NFKBIE,NOS2,PIK3R6,PTGS2
Communication between Innate and Adaptive Immune Cells	7.09	0.177	NA	CCL5,Ccl9,CD40,CXCL10,HLA-A,HLA-E,HLA-G,IL18,IL1A,IL1B,IL1RN,IL6,TLR1,Tlr12,TLR2,TLR3,TNF
CD40 Signaling	7.05	0.215	0.832	CD40,ICAM1,IKBKE,MAP2K1,MAPKAPK2,NFKB2,NFKBIA,NFKBIB,NFKBIE,PIK3R6,PTGS2,TANK,TNFAIP3,TRAF6
STAT3 Pathway	6.88	0.148	1.604	CDKN1A,CISH,CSF2RB,IFNAR1,IGF2R,IL12RB1,IL13RA1,IL15RA,IL1A,IL1B,IL20RB,IL2RG,MAP2K1,PIM1,RRAS,SOCS1,SOCS2,SOCS3,SRC,VEGFA
Crosstalk between Dendritic Cells and Natural Killer Cells	6.8	0.18	3.606	ACTG1,CD40,CD69,CSF2RB,FAS,HLA-A,HLA-E,HLA-G,IL15RA,IL18,IL2RG,IL6,ITGAL,NFKB2,TLR3,TNF
Altered T Cell and B Cell Signaling in Rheumatoid Arthritis	6.73	0.178	NA	CD40,CXCL13,FAS,HLA-A,IL18,IL1A,IL1B,IL1RN,IL6,NFKB2,RELB,TLR1,Tlr12,TLR2,TLR3,TNF
TNFR1 Signaling	6.68	0.24	1.508	APAF1,BIRC3,CYCS,IKBKE,NAIP,NFKB2,NFKBIA,NFKBIB,NFKBIE,TANK,TNF,TNFAIP3
GM-CSF Signaling	6.63	0.2	2.887	BCL2A1,BCL2L1,CCND1,CISH,CSF2RB,ELK1,HCK,MAP2K1,PIK3R6,PIM1,PPP3CC,RACK1,RRAS,STAT1
LXR/RXR Activation	6.28	0.149	-2.183	ARG2,C3,CCL2,CD14,IL18,IL1A,IL1B,IL1RAP,IL1RN,IL6,LDLR,MSR1,NFKB2,NOS2,NR1H3,PTGS2,TLR3,TNF
p53 Signaling	6.21	0.163	0.632	APAF1,BAX,BCL2L1,CCND1,CCND2,CDKN1A,DRAM1,FAS,GADD45A,GADD45B,HDAC1,HIF1A,MDM2,PIK3R6,PML,THBS1
Colorectal Cancer Metastasis Signaling	6.03	0.107	4.707	BAX,BCL2L1,CCND1,IL6,MAP2K1,MMP13,MMP14,MMP2,NFKB2,NOS2,PIK3R6,PRKAR1B,PRKAR2B,PTGER4,PTGS2,RALGDS,RHOV,RND1,RRAS,SRC,STAT1,TLR1,Tlr12,TLR2,TLR3,TNF,VEGFA
Antigen Presentation Pathway	5.95	0.256	NA	CD74,HLA-A,HLA-E,HLA-G,PSMB5,PSMB6,PSMB8,PSMB9,TAP1,TAPBP
JAK/Stat Signaling	5.88	0.175	1.069	BCL2L1,CDKN1A,CEBPB,CISH,IL6,MAP2K1,NFKB2,PIK3R6,RRAS,SOCS1,SOCS2,SOCS3,STAT1,STAT2
Aryl Hydrocarbon Receptor Signaling	5.82	0.133	1.5	ALDH18A1,ALDH1B1,APAF1,BAX,CCND1,CCND2,CCND3,CDKN1A,FAS,HSP90AB1,IL1A,IL1B,IL6,MDM2,NCOA7,NFKB2,SRC,TGM2,TNF
Tumoricidal Function of Hepatic Natural Killer Cells	5.82	0.333	2	APAF1,BAX,CYCS,ENDOG,FAS,ICAM1,ITGAL,M6PR
Hepatic Fibrosis / Hepatic Stellate Cell Activation	5.77	0.118	NA	BAX,CCL2,CCL5,CD14,CD40,FAS,FN1,ICAM1,IFNAR1,IL1A,IL1B,IL1RAP,IL6,MMP13,MMP2,NFKB2,PDGFA,STAT1,TIMP1,TNF,VCAM1,VEGFA
p38 MAPK Signaling	5.77	0.144	4	ATF4,DAXX,ELK1,FAS,IL18,IL1A,IL1B,IL1RAP,IL1RN,IRAK3,MAPKAPK2,MAPKAPK3,PLA2G4A,RPS6KA4,STAT1,TNF,TRAF6
IL-9 Signaling	5.65	0.273	1.134	BCL3,CISH,IL2RG,NFKB2,PIK3R6,SOCS2,SOCS3,STAT1,TNF
MIF Regulation of Innate Immunity	5.63	0.238	3.162	CD14,CD74,MIF,NFKB2,NFKBIA,NFKBIB,NFKBIE,NOS2,PLA2G4A,PTGS2
Role of IL-17F in Allergic Inflammatory Airway Diseases	5.63	0.238	3	ATF4,CCL2,CXCL10,IL1B,IL6,MAP2K1,MMP13,NFKB2,RPS6KA4,TRAF6
MIF-mediated Glucocorticoid Regulation	5.53	0.265	3	CD14,CD74,MIF,NFKB2,NFKBIA,NFKBIB,NFKBIE,PLA2G4A,PTGS2
Glucocorticoid Receptor Signaling	5.47	0.0923	NA	BCL2L1,CCL2,CCL5,CDKN1A,CEBPB,ELK1,FCGR1A,GTF2E2,HSP90AB1,HSPA5,HSPA8,ICAM1,IKBKE,IL1B,IL1RN,IL6,MAP2K1,NFKBIA,NFKBIB,NFKBIE,NOS2,PIK3R6,POLR2C,PPP3CC,PTGS2,RRAS,SRA1,STAT1,TNF,TRAF6,VCAM1
TWEAK Signaling	5.42	0.257	-0.333	APAF1,BIRC3,CYCS,IKBKE,NAIP,NFKB2,NFKBIA,NFKBIB,NFKBIE
IL-17A Signaling in Fibroblasts	5.42	0.257	NA	CCL2,CEBPB,IKBKE,IL6,NFKB2,NFKBIA,NFKBIB,NFKBIE,TRAF6
Atherosclerosis Signaling	5.37	0.135	NA	CCL2,CD40,F3,ICAM1,IL18,IL1A,IL1B,IL1RN,IL6,MMP13,MSR1,NFKB2,PDGFA,PLA2G4A,PLA2G7,TNF,VCAM1
Senescence Pathway	5.34	0.0982	3.657	CCND1,CDKN1A,CEBPB,EIF4E,EIF4EBP1,ETS2,GADD45A,GADD45B,IKBKE,IL1A,IL6,MAP2K1,MAPKAPK2,MAPKAPK3,MDM2,NFKB2,PDK3,PIK3R6,PML,PPP2R5A,PPP3CC,RPS6KA4,RRAS,Saa3,SOD2,TLR2,TRAF6
Hepatic Cholestasis	5.25	0.114	NA	ABCC1,CD14,IKBKE,IL18,IL1A,IL1B,IL1RAP,IL1RN,IL6,IRAK3,MYD88,NFKB2,NFKBIA,NFKBIB,NFKBIE,NR1H3,PRKAR1B,PRKAR2B,TNF,Tnfsf9,TRAF6
IL-17 Signaling	5.13	0.163	NA	CCL2,CEBPB,CXCL10,ELK1,IL6,MAP2K1,MAPKAPK2,NOS2,PIK3R6,PTGS2,RRAS,TIMP1,TRAF6
IL-12 Signaling and Production in Macrophages	5.09	0.129	NA	CD40,CEBPB,IKBKE,IL12RB1,IL18,IRF1,JMJD6,MAP2K1,MYD88,NFKB2,NFKBIB,NOS2,PIK3R6,STAT1,TLR2,TNF,TRAF6
Graft-versus-Host Disease Signaling	5.07	0.208	NA	FAS,HLA-A,HLA-E,HLA-G,IL18,IL1A,IL1B,IL1RN,IL6,TNF
Th1 Pathway	4.97	0.132	2.324	CD274,CD40,HLA-A,ICAM1,ICOSLG/LOC102723996,IFNAR1,IL12RB1,IL18,IL27,IL6,IRF1,PIK3R6,RUNX3,SOCS1,SOCS3,STAT1
Small Cell Lung Cancer Signaling	4.97	0.169	1.667	APAF1,BCL2L1,CCND1,CYCS,IKBKE,NFKB2,NFKBIA,NFKBIB,NFKBIE,PIK3R6,PTGS2,TRAF6
Retinoic acid Mediated Apoptosis Signaling	4.95	0.183	2.714	APAF1,CFLAR,CYCS,IFNAR1,IRF1,PARP10,PARP11,PARP12,PARP14,PARP3,PARP9
Antioxidant Action of Vitamin C	4.91	0.138	-3.162	CSF2RB,GLRX,HMOX1,IKBKE,NFKB2,NFKBIA,NFKBIB,NFKBIE,PLA2G4A,PLA2G7,SLC2A1,SLC2A3,TNF,TXN,TXNRD1
Hypoxia Signaling in the Cardiovascular System	4.78	0.162	2.828	ATF4,HIF1A,HSP90AB1,LDHA,MDM2,NFKBIA,NFKBIB,NFKBIE,UBE2F,UBE2L6,UBE2M,VEGFA
Lymphotoxin β Receptor Signaling	4.67	0.189	1.89	APAF1,BCL2L1,CYCS,IKBKE,NFKB2,NFKBIA,PIK3R6,RELB,TRAF6,VCAM1
Role of Hypercytokinemia/hyperchemokinemia in the Pathogenesis of Influenza	4.63	0.209	NA	CCL2,CCL5,CXCL10,IL18,IL1A,IL1B,IL1RN,IL6,TNF
Endocannabinoid Cancer Inhibition Pathway	4.63	0.119	-1.698	ATF4,CASP4,CCND1,CCND2,CCND3,CDKN1A,HIF1A,MAP2K1,MMP2,NOS2,NUPR1,PIK3R6,PRKAR1B,PRKAR2B,SRC,VEGFA,VIM
Production of Nitric Oxide and Reactive Oxygen Species in Macrophages	4.61	0.106	2.982	ARG2,CYBA,CYBB,IKBKE,IRF1,MAP2K1,NCF4,NFKB2,NFKBIA,NFKBIB,NFKBIE,NOS2,PIK3R6,PPP1R14B,PPP2R5A,RHOV,RND1,STAT1,TLR2,TNF
NRF2-mediated Oxidative Stress Response	4.58	0.106	3.873	ABCC1,ACTG1,ATF4,CCT7,DNAJB6,DNAJC21,FTH1,GCLM,GSR,HMOX1,JUNB,MAFF,MAP2K1,PIK3R6,PRDX1,RRAS,SOD2,STIP1,TXN,TXNRD1
Glycolysis I	4.47	0.269	2.646	ALDOA,ENO1,GPI,PFKL,PGAM1,PGK1,TPI1
GADD45 Signaling	4.34	0.316	NA	CCND1,CCND2,CCND3,CDKN1A,GADD45A,GADD45B
PEDF Signaling	4.32	0.146	1	BCL2L1,CFLAR,ELK1,FAS,IKBKE,NFKB2,NFKBIA,NFKBIB,NFKBIE,PIK3R6,RRAS,SOD2
Pancreatic Adenocarcinoma Signaling	4.29	0.128	3.207	BCL2L1,CCND1,CDKN1A,ELK1,HBEGF,HMOX1,MAP2K1,MDM2,NFKB2,PIK3R6,PTGS2,RALGDS,STAT1,VEGFA
Inflammasome pathway	4.2	0.3	2.449	IL18,IL1B,MYD88,NAIP,NFKB2,NLRP3
Urate Biosynthesis/Inosine 5'-phosphate Degradation	4.16	0.385	2.236	IMPDH1,NT5C3A,NT5E,PNP,XDH
Th1 and Th2 Activation Pathway	4.15	0.105	NA	CD274,CD40,HLA-A,ICAM1,ICOSLG/LOC102723996,IFNAR1,IL12RB1,IL18,IL27,IL2RG,IL6,IRF1,JAG1,PIK3R6,RUNX3,SOCS1,SOCS3,STAT1
Role of Osteoblasts, Osteoclasts and Chondrocytes in Rheumatoid Arthritis	4.11	0.0955	NA	BIRC3,IKBKE,IL18,IL1A,IL1B,IL1RAP,IL1RN,IL6,ITGA5,MMP13,MMP14,NAIP,NFKBIA,NFKBIB,NFKBIE,PIK3R6,PPP3CC,SMURF1,SRC,TNF,TRAF6
ILK Signaling	4.05	0.1	2.5	ACTG1,ATF4,CCND1,FLNA,FLNB,FN1,HIF1A,NFKB2,NOS2,PIK3R6,PPP1R14B,PPP2R5A,PTGS2,RHOV,RND1,RPS6KA4,TNF,VEGFA,VIM
Sirtuin Signaling Pathway	4.03	0.0859	0.258	AGTRAP,ARG2,BAX,CYC1,G6PD,GADD45A,GADD45B,HIF1A,LDHA,NAMPT,NFKB2,NOS2,NR1H3,PGAM1,PGK1,RRP9,SLC2A1,SOD2,TIMM10,TIMM17A,TIMM23,TNF,TOMM40,TSPO,TUBA1C
RANK Signaling in Osteoclasts	4.01	0.136	3	BIRC3,ELK1,IKBKE,MAP2K1,NFKB2,NFKBIA,NFKBIB,NFKBIE,PIK3R6,PPP3CC,SRC,TRAF6
Erythropoietin Signaling	3.96	0.145	NA	ELK1,MAP2K1,NFKB2,NFKBIA,NFKBIB,NFKBIE,PIK3R6,RRAS,SOCS1,SOCS3,SRC
ERK/MAPK Signaling	3.96	0.0984	2.524	ATF4,BCAR1,DUSP2,EIF4E,EIF4EBP1,ELK1,ETS2,ITGA5,MAP2K1,PIK3R6,PLA2G4A,PPP1R14B,PPP2R5A,PRKAR1B,PRKAR2B,RPS6KA4,RRAS,SRC,STAT1
Role of Tissue Factor in Cancer	3.95	0.12	NA	BCL2L1,EIF4E,F3,FGR,HBEGF,HCK,IL1B,MMP13,PIK3R6,PLAUR,RPS6KA4,RRAS,SRC,VEGFA
OX40 Signaling Pathway	3.92	0.133	-0.447	BCL2L1,H2-K2/H2-Q9,H2-M2,H2-T22,H2-T24,HLA-A,HLA-E,HLA-G,NFKB2,NFKBIA,NFKBIB,NFKBIE
Osteoarthritis Pathway	3.91	0.0948	3.13	ACVRL1,ATF4,CASP4,CEBPB,FN1,HIF1A,IL1B,IL1RAP,ITGA5,JAG1,MMP13,MYBBP1A,NAMPT,NFKB2,NOS2,PTGS2,SDC4,TLR2,TNF,VEGFA
CD27 Signaling in Lymphocytes	3.88	0.17	0.816	APAF1,BCL2L1,CYCS,IKBKE,MAP2K1,NFKB2,NFKBIA,NFKBIB,NFKBIE
IL-17A Signaling in Airway Cells	3.88	0.154	1.265	CXCL3,IKBKE,IL6,MAP2K1,NFKB2,NFKBIA,NFKBIB,NFKBIE,PIK3R6,TRAF6
Prostate Cancer Signaling	3.87	0.132	NA	ATF4,CCND1,CDKN1A,HSP90AB1,MAP2K1,MDM2,NFKB2,NFKBIA,NFKBIB,NFKBIE,PIK3R6,RRAS
IL-1 Signaling	3.87	0.132	3.464	IKBKE,IL1A,IL1RAP,IRAK3,MYD88,NFKB2,NFKBIA,NFKBIB,NFKBIE,PRKAR1B,PRKAR2B,TRAF6
4-1BB Signaling in T Lymphocytes	3.85	0.219	2	IKBKE,MAP2K1,NFKB2,NFKBIA,NFKBIB,NFKBIE,TNFRSF9
Adrenomedullin signaling pathway	3.84	0.0964	3.441	ADM,BAX,C3,CEBPB,ELK1,HIF1A,IL18,IL1A,IL1B,IL1RN,KCNN4,MAP2K1,MMP2,NFKB2,PIK3R6,PRKAR1B,PRKAR2B,RRAS,TNF
Superpathway of Citrulline Metabolism	3.82	0.333	2.236	ALDH18A1,ARG1,ARG2,ASS1,NOS2
Molecular Mechanisms of Cancer	3.81	0.0767	NA	APAF1,BAX,BCL2L1,BIRC3,CCND1,CCND2,CCND3,CDKN1A,CFLAR,CYCS,DAXX,ELK1,FAS,HIF1A,ITGA5,MAP2K1,MDM2,NAIP,NFKB2,NFKBIA,NFKBIB,NFKBIE,PIK3R6,PRKAR1B,PRKAR2B,RALGDS,RHOV,RND1,RRAS,SRC
BAG2 Signaling Pathway	3.8	0.186	0	CDKN1A,HSPA5,HSPA8,MAPKAPK2,MDM2,NFKB2,PSME1,PSME2
Cardiac Hypertrophy Signaling (Enhanced)	3.78	0.0719	5.145	CSF2RB,CYBB,DIAPH1,EIF4E,EIF4EBP1,ELK1,GDPD1,HDAC1,IFNAR1,IKBKE,IL12RB1,IL13RA1,IL15RA,IL18,IL1A,IL1B,IL20RB,IL2RG,IL6,ITGA5,MAP2K1,MAPKAPK2,MAPKAPK3,NFKB2,PDE4B,PDE8A,PIK3R6,PPP3CC,PRKAR1B,PRKAR2B,PTGS2,RRAS,SMPDL3B,TNF,Tnfsf9
Role of MAPK Signaling in the Pathogenesis of Influenza	3.76	0.138	NA	BAX,CCL2,CCL5,CXCL10,MAP2K1,PLA2G4A,PLA2G7,PTGS2,RABGEF1,RRAS,TNF
IL-23 Signaling Pathway	3.72	0.182	1.134	HIF1A,IL12RB1,IL1B,NFKB2,NFKBIA,PIK3R6,SOCS3,TNF
Vitamin-C Transport	3.71	0.25	2.236	GLRX,LRRC8C,SLC2A1,SLC2A3,TXN,TXNRD1
Folate Transformations I	3.69	0.444	2	MTHFD1L,MTHFD2,MTHFR,SHMT2
UVA-Induced MAPK Signaling	3.56	0.122	2	BCL2L1,CYCS,PARP10,PARP11,PARP12,PARP14,PARP3,PARP9,PIK3R6,RPS6KA4,RRAS,STAT1
HIF1α Signaling	3.54	0.115	NA	EGLN3,HIF1A,LDHA,MDM2,MMP13,MMP14,MMP2,NOS2,PIK3R6,RRAS,SLC2A1,SLC2A3,VEGFA
Gluconeogenesis I	3.5	0.231	2.449	ALDOA,ENO1,GPI,MDH2,PGAM1,PGK1
fMLP Signaling in Neutrophils	3.42	0.112	1.508	ACTR3,CYBB,ELK1,FPR1,FPR2,MAP2K1,NFKB2,NFKBIA,NFKBIB,NFKBIE,PIK3R6,PPP3CC,RRAS
Differential Regulation of Cytokine Production in Macrophages and T Helper Cells by IL-17A and IL-17F	3.4	0.278	NA	CCL2,CCL5,IL1B,IL6,TNF
Purine Nucleotides Degradation II (Aerobic)	3.4	0.278	2.236	IMPDH1,NT5C3A,NT5E,PNP,XDH
Docosahexaenoic Acid (DHA) Signaling	3.36	0.184	NA	APAF1,BAX,BCL2A1,BCL2L1,CYCS,IL1B,PIK3R6
HMGB1 Signaling	3.35	0.097	3.742	CCL2,ELK1,ICAM1,IL18,IL1A,IL1B,IL6,MAP2K1,NFKB2,PIK3R6,RHOV,RND1,RRAS,TNF,Tnfsf9,VCAM1
Relaxin Signaling	3.32	0.1	1.508	ELK1,GDPD1,MAP2K1,NFKB2,NFKBIA,NFKBIB,NFKBIE,NOS2,PDE4B,PDE8A,PIK3R6,PRKAR1B,PRKAR2B,SMPDL3B,VEGFA
Cholecystokinin/Gastrin-mediated Signaling	3.32	0.109	3.464	BCAR1,ELK1,IL18,IL1A,IL1B,IL1RN,MAP2K1,PTGS2,RHOV,RND1,RRAS,SRC,TNF
April Mediated Signaling	3.29	0.179	0.378	ELK1,IKBKE,NFKB2,NFKBIA,NFKBIB,NFKBIE,TRAF6
Th17 Activation Pathway	3.26	0.121	2.111	HIF1A,HSP90AB1,IL12RB1,IL1B,IL6,IRAK3,MYD88,NFKB2,PTGER4,SOCS3,TRAF6
G-Protein Coupled Receptor Signaling	3.25	0.0809	NA	ADORA2B,ATF4,FPR1,FPR2,GDPD1,HCAR2,IKBKE,MAP2K1,NFKB2,NFKBIA,NFKBIB,NFKBIE,PDE4B,PDE8A,PIK3R6,PRKAR1B,PRKAR2B,PTGER4,PTGIR,RRAS,SMPDL3B,SRC
Estrogen Receptor Signaling	3.23	0.0762	4.082	ARG2,ATF4,CCND1,CDKN1A,CYC1,EIF4E,EIF4EBP1,HIF1A,HSP90AB1,IGF2R,MAP2K1,MED23,MMP13,MMP14,MMP2,NFKB2,PIK3R6,PRKAR1B,PRKAR2B,RRAS,SOD2,SRA1,SRC,VEGFA,ZDHHC21
PI3K Signaling in B Lymphocytes	3.2	0.101	3.742	ATF4,C3,CD40,ELK1,IKBKE,MALT1,MAP2K1,NFKB2,NFKBIA,NFKBIB,NFKBIE,PIK3AP1,PPP3CC,RRAS
B Cell Activating Factor Signaling	3.15	0.171	2	ELK1,IKBKE,NFKB2,NFKBIA,NFKBIB,NFKBIE,TRAF6
Guanosine Nucleotides Degradation III	3.13	0.333	2	NT5C3A,NT5E,PNP,XDH
FLT3 Signaling in Hematopoietic Progenitor Cells	3.13	0.125	2.53	ATF4,EIF4E,EIF4EBP1,ELK1,MAP2K1,PIK3R6,RPS6KA4,RRAS,STAT1,STAT2
PPARα/RXRα Activation	3.12	0.0895	-1.387	ACAA1,BCL3,HSP90AB1,IKBKE,IL1B,IL1RAP,IL6,MAP2K1,MED23,NFKB2,NFKBIA,NFKBIB,NFKBIE,PRKAR1B,PRKAR2B,RRAS,TRAF6
Phagosome Formation	3.11	0.104	NA	C5AR1,FCGR1A,FN1,ITGA5,MARCO,MSR1,PIK3R6,RHOV,RND1,TLR1,Tlr12,TLR2,TLR3
Prolactin Signaling	3.09	0.123	0.707	CEBPB,IRF1,MAP2K1,NMI,PIK3R6,RRAS,SOCS1,SOCS2,SOCS3,STAT1
iCOS-iCOSL Signaling in T Helper Cells	3.06	0.108	3	CD40,HLA-A,ICOSLG/LOC102723996,IKBKE,IL2RG,LCP2,NFKB2,NFKBIA,NFKBIB,NFKBIE,PIK3R6,PPP3CC
LPS-stimulated MAPK Signaling	3.05	0.122	3.162	CD14,ELK1,IKBKE,MAP2K1,NFKB2,NFKBIA,NFKBIB,NFKBIE,PIK3R6,RRAS
NF-κB Activation by Viruses	3.05	0.122	3.162	EIF2AK2,IKBKE,ITGA5,ITGAL,NFKB2,NFKBIA,NFKBIB,NFKBIE,PIK3R6,RRAS
Urea Cycle	3.03	0.5	NA	ARG1,ARG2,ASS1
Leukocyte Extravasation Signaling	2.95	0.0863	3	ACTG1,BCAR1,CD44,CYBA,CYBB,ICAM1,ITGA5,ITGAL,MMP13,MMP14,MMP2,NCF4,PIK3R6,SRC,TIMP1,VASP,VCAM1
Allograft Rejection Signaling	2.89	0.116	NA	CD40,FAS,H2-K2/H2-Q9,H2-M2,H2-T22,H2-T24,HLA-A,HLA-E,HLA-G,TNF
Differential Regulation of Cytokine Production in Intestinal Epithelial Cells by IL-17A and IL-17F	2.87	0.217	NA	CCL2,CCL5,IL1A,IL1B,TNF
Adenine and Adenosine Salvage I	2.86	1	NA	APRT,PNP
Putrescine Biosynthesis III	2.86	1	NA	AZIN2,ODC1
T Helper Cell Differentiation	2.83	0.123	NA	CD40,HLA-A,ICOSLG/LOC102723996,IL12RB1,IL18,IL2RG,IL6,STAT1,TNF
Sumoylation Pathway	2.81	0.107	-0.816	DAXX,FAS,HDAC1,ISG20,MDM2,NFKB2,NFKBIA,PML,RAN,RHOV,RND1
Role of JAK1, JAK2 and TYK2 in Interferon Signaling	2.79	0.208	NA	IFNAR1,NFKB2,SOCS1,STAT1,STAT2
CD28 Signaling in T Helper Cells	2.77	0.1	2.828	ACTR3,HLA-A,IKBKE,LCP2,MALT1,MAP2K1,NFKB2,NFKBIA,NFKBIB,NFKBIE,PIK3R6,PPP3CC
Regulation of IL-2 Expression in Activated and Anergic T Lymphocytes	2.77	0.112	NA	ELK1,IKBKE,MALT1,MAP2K1,NFKB2,NFKBIA,NFKBIB,NFKBIE,PPP3CC,RRAS
Angiopoietin Signaling	2.74	0.12	-0.707	DOK2,IKBKE,NFKB2,NFKBIA,NFKBIB,NFKBIE,PIK3R6,RRAS,TNIP1
Adenosine Nucleotides Degradation II	2.73	0.267	2	NT5C3A,NT5E,PNP,XDH
Gαs Signaling	2.68	0.103	3.317	ADORA2B,ATF4,ELK1,HCAR2,HCK,MAP2K1,PRKAR1B,PRKAR2B,PTGER4,PTGIR,SRC
Systemic Lupus Erythematosus Signaling	2.63	0.0786	NA	CD40,FCGR1A,HLA-A,HLA-E,HLA-G,IL18,IL1A,IL1B,IL1RN,IL6,PIK3R6,PRPF31,PRPF38A,PRPF4,RRAS,SNRNP27,TNF,ZCRB1
IL-7 Signaling Pathway	2.63	0.115	1.667	BAX,CCND1,CCND3,IL2RG,MCL1,PIK3R6,SLC2A1,SOCS1,STAT1
Role of PI3K/AKT Signaling in the Pathogenesis of Influenza	2.61	0.125	0.707	CCL5,IFNAR1,MAP2K1,NFKB2,NFKBIA,NFKBIB,NFKBIE,PIK3R6
HOTAIR Regulatory Pathway	2.58	0.0875	1.604	CD44,CDKN1A,HDAC1,ICAM1,IRF1,LAMTOR5,MDM2,MMP13,MMP14,MMP2,NFKB2,NFKBIA,PIK3R6,VIM
Natural Killer Cell Signaling	2.54	0.0812	2.324	HLA-A,HLA-E,HLA-G,HSPA5,HSPA8,IL12RB1,IL18,ITGAL,KLRB1,LCP2,MAP2K1,MYD88,NFKB2,PIK3R6,RRAS,TRAF6
Bladder Cancer Signaling	2.49	0.103	NA	CCND1,CDKN1A,MAP2K1,MDM2,MMP13,MMP14,MMP2,RRAS,THBS1,VEGFA
Systemic Lupus Erythematosus In T Cell Signaling Pathway	2.47	0.0691	3.128	ATF4,CASP4,CD44,FAS,GADD45A,H2-K2/H2-Q9,H2-M2,H2-T22,H2-T24,HLA-A,HLA-E,HLA-G,ICOSLG/LOC102723996,IL6,ITGAL,MAP2K1,NOS2,PIK3R6,PPP2R5A,PPP3CC,RHOV,RND1,RRAS
Citrulline Biosynthesis	2.44	0.333	NA	ALDH18A1,ARG1,ARG2
Role of Cytokines in Mediating Communication between Immune Cells	2.44	0.13	NA	IL18,IL1A,IL1B,IL1RN,IL27,IL6,TNF
VEGF Signaling	2.43	0.101	2.828	ACTG1,BCL2L1,EIF2S1,EIF2S2,HIF1A,MAP2K1,PIK3R6,RRAS,SRC,VEGFA
Cdc42 Signaling	2.41	0.0838	2.646	ACTR3,CDC42EP2,DIAPH1,H2-K2/H2-Q9,H2-M2,H2-T22,H2-T24,HLA-A,HLA-E,HLA-G,IQGAP1,ITGA5,SRC,TNK2
B Cell Receptor Signaling	2.41	0.0811	3.873	ATF4,BCL2A1,BCL2L1,ELK1,IKBKE,MALT1,MAP2K1,NFKB2,NFKBIA,NFKBIB,NFKBIE,PIK3AP1,PIK3R6,PPP3CC,RRAS
TR/RXR Activation	2.41	0.107	NA	BCL3,ENO1,HIF1A,HP,LDLR,MDM2,PIK3R6,SLC16A3,SLC2A1
Hypusine Biosynthesis	2.39	0.667	NA	DHPS,EIF5A
Phagosome Maturation	2.38	0.0861	NA	CTSC,CYBB,DYNLL1,HLA-A,HLA-E,M6PR,PRDX1,PRDX5,PRDX6,TAP1,TCIRG1,TUBA1C,TUBB6
Renin-Angiotensin Signaling	2.35	0.0932	3.162	CCL2,CCL5,ELK1,MAP2K1,NFKB2,PIK3R6,PRKAR1B,PRKAR2B,RRAS,STAT1,TNF
Chronic Myeloid Leukemia Signaling	2.3	0.0971	NA	BCL2L1,CCND1,CDKN1A,HDAC1,IKBKE,MAP2K1,MDM2,NFKB2,PIK3R6,RRAS
MSP-RON Signaling Pathway	2.26	0.121	NA	ACTG1,CCL2,CSF2RB,NOS2,PIK3R6,TLR2,TNF
Caveolar-mediated Endocytosis Signaling	2.25	0.11	NA	ACTG1,FLNA,FLNB,HLA-A,HLA-E,ITGA5,ITGAL,SRC
T Cell Receptor Signaling	2.25	0.0952	NA	ELK1,IKBKE,LCP2,MALT1,MAP2K1,NFKB2,NFKBIA,PIK3R6,PPP3CC,RRAS
Acute Myeloid Leukemia Signaling	2.24	0.101	1.134	CCND1,CSF2RB,EIF4EBP1,MAP2K1,NFKB2,PIK3R6,PIM1,PML,RRAS
T Cell Exhaustion Signaling Pathway	2.23	0.08	2.53	CD274,HLA-A,HLA-E,HLA-G,IFNAR1,IL12RB1,IL6,IRF9,PIK3R6,PPP2R5A,RRAS,STAT1,STAT2,VEGFA
RAR Activation	2.22	0.0773	NA	CITED2,CSF2RB,MAP2K1,MAPKAPK2,NFKB2,PML,PRKAR1B,PRKAR2B,PRMT1,PRMT2,RELB,SRA1,SRC,TNIP1,VEGFA
Estrogen-Dependent Breast Cancer Signaling	2.22	0.108	2.646	ATF4,CCND1,ELK1,HSD17B7,NFKB2,PIK3R6,RRAS,SRC
Glioma Invasiveness Signaling	2.22	0.108	1.89	CD44,MMP2,PIK3R6,PLAUR,RHOV,RND1,RRAS,TIMP1
PD-1, PD-L1 cancer immunotherapy pathway	2.22	0.0943	-1.897	BCL2L1,CD274,ELK1,HLA-A,HLA-E,HLA-G,IL2RG,LCP2,PIK3R6,TNF
Gαq Signaling	2.21	0.0823	2.333	ELK1,GYS1,HMOX1,IKBKE,MAP2K1,NFKB2,NFKBIA,NFKBIB,NFKBIE,PIK3R6,PPP3CC,RHOV,RND1
Virus Entry via Endocytic Pathways	2.19	0.0935	NA	ACTG1,FLNA,FLNB,HLA-A,HLA-E,ITGA5,ITGAL,PIK3R6,RRAS,SRC
Type II Diabetes Mellitus Signaling	2.17	0.0845	2.121	ACSL4,CEBPB,IKBKE,NFKB2,NFKBIA,NFKBIB,NFKBIE,PIK3R6,SOCS1,SOCS2,SOCS3,TNF
PFKFB4 Signaling Pathway	2.17	0.13	1.633	ATF4,GPI,MAP2K1,PRKAR1B,PRKAR2B,XDH
Pentose Phosphate Pathway (Oxidative Branch)	2.1	0.5	NA	G6PD,PGD
Glutathione Redox Reactions II	2.1	0.5	NA	GLRX,GSR
Arginine Degradation I (Arginase Pathway)	2.1	0.5	NA	ARG1,ARG2
Cytotoxic T Lymphocyte-mediated Apoptosis of Target Cells	2.1	0.147	NA	APAF1,CYCS,FAS,HLA-A,HLA-E
Polyamine Regulation in Colon Cancer	2.09	0.182	NA	MXD1,ODC1,PSME1,PSME2
Pyrimidine Deoxyribonucleotides De Novo Biosynthesis I	2.09	0.182	2	AK4,CMPK2,NME1,NME2
Fcγ Receptor-mediated Phagocytosis in Macrophages and Monocytes	2.09	0.0957	3	ACTG1,ACTR3,FCGR1A,FGR,HCK,HMOX1,LCP2,SRC,VASP
VDR/RXR Activation	2.08	0.103	1.134	CCL5,CD14,CDKN1A,CEBPB,CXCL10,GADD45A,MXD1,PDGFA
Tec Kinase Signaling	2.08	0.0793	3.317	ACTG1,FAS,FGR,HCK,ITGA5,NFKB2,PIK3R6,RHOV,RND1,SRC,STAT1,STAT2,TNF
HGF Signaling	2.08	0.0901	2.121	CCND1,CDKN1A,ELK1,ETS2,IL6,ITGA5,MAP2K1,PIK3R6,PTGS2,RRAS
Rac Signaling	2.05	0.0893	3.162	ACTR3,CD44,CYBB,ELK1,IQGAP1,ITGA5,MAP2K1,NFKB2,PIK3R6,RRAS
BEX2 Signaling Pathway	2.05	0.101	0.707	CCND1,CDKN1A,HIF1A,MMP2,NFKB2,NFKBIA,PPP2R5A,VEGFA
Sertoli Cell-Sertoli Cell Junction Signaling	2.03	0.0757	NA	ACTG1,BCAR1,ELK1,ITGA5,MAP2K1,NOS2,PRKAR1B,PRKAR2B,RRAS,SRC,TNF,TUBA1C,TUBB6,YBX3
LPS/IL-1 Mediated Inhibition of RXR Function	2.01	0.0714	1.89	ACSL4,ALAS1,ALDH18A1,ALDH1B1,CD14,CHST11,FABP3,IL18,IL1A,IL1B,IL1RAP,IL1RN,MYD88,NR1H3,TNF,TRAF6
NGF Signaling	2	0.0877	3.162	ATF4,BAX,ELK1,IKBKE,MAP2K1,NFKB2,PIK3R6,RPS6KA4,RRAS,TRAF6
Salvage Pathways of Pyrimidine Ribonucleotides	2	0.0928	2.828	AK4,APOBEC3B,CMPK2,EIF2AK2,MAP2K1,NME1,NME2,PIM1,PRKX
Melanoma Signaling	1.99	0.12	1.633	CCND1,CDKN1A,MAP2K1,MDM2,PIK3R6,RRAS
Eicosanoid Signaling	1.96	0.106	NA	FPR2,PLA2G4A,PLA2G7,PTGER4,PTGES,PTGIR,PTGS2
Cell Cycle Regulation by BTG Family Proteins	1.95	0.135	NA	BTG1,CCND1,NOCT,PPP2R5A,PRMT1
cAMP-mediated signaling	1.94	0.0702	3	ADORA2B,ATF4,FPR1,FPR2,GDPD1,HCAR2,MAP2K1,PDE4B,PDE8A,PPP3CC,PRKAR1B,PRKAR2B,PTGER4,PTGIR,SMPDL3B,SRC
Role of JAK family kinases in IL-6-type Cytokine Signaling	1.89	0.16	NA	IL6,SOCS1,SOCS3,STAT1
Tetrahydrofolate Salvage from 5,10-methenyltetrahydrofolate	1.89	0.4	NA	MTHFD1L,MTHFD2
Citrulline-Nitric Oxide Cycle	1.89	0.4	NA	ASS1,NOS2
Folate Polyglutamylation	1.89	0.4	NA	MTHFD1L,SHMT2
Remodeling of Epithelial Adherens Junctions	1.89	0.103	NA	ACTG1,ACTR3,IQGAP1,NME1,SRC,TUBA1C,TUBB6
Iron homeostasis signaling pathway	1.88	0.0803	NA	CIAO2B,CP,FTH1,HIF1A,HMOX1,HP,IL6,PDGFA,SLC25A37,SLC39A14,TCIRG1
Colanic Acid Building Blocks Biosynthesis	1.86	0.214	NA	GALK1,GMPPB,GPI
Role of JAK1 and JAK3 in γc Cytokine Signaling	1.86	0.101	NA	IL15RA,IL2RG,PIK3R6,RRAS,SOCS1,SOCS3,STAT1
AMPK Signaling	1.85	0.0701	1	AK2,AK4,AK6,ATF4,CCND1,CDKN1A,EIF4EBP1,GYS1,ORAI2,PFKL,PIK3R6,PPP2R5A,PRKAR1B,PRKAR2B,SLC2A1
Protein Kinase A Signaling	1.85	0.0603	1.213	ATF4,DUSP16,DUSP2,DUSP5,ELK1,FLNA,FLNB,GDPD1,GYS1,MAP2K1,NFKB2,NFKBIA,NFKBIB,NFKBIE,PDE4B,PDE8A,PPP1R14B,PPP3CC,PRKAR1B,PRKAR2B,PTGS2,PTPN12,SMPDL3B,VASP
Inhibition of Matrix Metalloproteases	1.85	0.128	-1	MMP13,MMP14,MMP2,SDC1,TIMP1
PDGF Signaling	1.84	0.093	2.828	EIF2AK2,ELK1,MAP2K1,PDGFA,PIK3R6,RRAS,SRC,STAT1
Ovarian Cancer Signaling	1.83	0.0791	2.828	CCND1,CD44,MAP2K1,MMP2,PIK3R6,PRKAR1B,PRKAR2B,PTGS2,RRAS,SRC,VEGFA
NAD Salvage Pathway II	1.83	0.154	2	ACP2,NMNAT1,NT5C3A,NT5E
IGF-1 Signaling	1.82	0.0865	1	ELK1,MAP2K1,PIK3R6,PRKAR1B,PRKAR2B,RRAS,SOCS1,SOCS2,SOCS3
Growth Hormone Signaling	1.79	0.0986	0.378	ELK1,PIK3R6,RPS6KA4,SOCS1,SOCS2,SOCS3,STAT1
Telomerase Signaling	1.74	0.0841	1.89	CDKN1A,ETS2,HDAC1,HSP90AB1,IL2RG,MAP2K1,PIK3R6,PPP2R5A,RRAS
Arginine Degradation VI (Arginase 2 Pathway)	1.73	0.333	NA	ARG1,ARG2
NAD Biosynthesis III	1.73	0.333	NA	NAMPT,NMNAT1
GDP-mannose Biosynthesis	1.73	0.333	NA	GMPPB,GPI
PTEN Signaling	1.72	0.0794	-2.53	BCAR1,BCL2L1,CCND1,CDKN1A,IGF2R,IKBKE,ITGA5,MAP2K1,NFKB2,RRAS
Granzyme B Signaling	1.7	0.188	NA	APAF1,CYCS,ENDOG
14-3-3-mediated Signaling	1.7	0.0787	2.449	BAX,ELK1,MAP2K1,PIK3R6,RRAS,SRC,TNF,TUBA1C,TUBB6,VIM
Oncostatin M Signaling	1.68	0.116	2.236	ELK1,MAP2K1,MMP13,RRAS,STAT1
IL-15 Signaling	1.67	0.0933	2.646	BCL2L1,IL15RA,IL2RG,MAP2K1,NFKB2,PIK3R6,RRAS
Xenobiotic Metabolism Signaling	1.66	0.0627	NA	ALDH18A1,ALDH1B1,CHST11,CITED2,ESD,HMOX1,HSP90AB1,IL1A,IL1B,IL6,MAP2K1,NFKB2,NOS2,PIK3R6,PPP2R5A,RRAS,SRA1,TNF
Gα12/13 Signaling	1.63	0.0769	2.646	ELK1,IKBKE,MAP2K1,NFKB2,NFKBIA,NFKBIB,NFKBIE,PIK3R6,RRAS,SRC
Melanocyte Development and Pigmentation Signaling	1.63	0.0851	2.828	ATF4,MAP2K1,PIK3R6,PRKAR1B,PRKAR2B,RPS6KA4,RRAS,SRC
Axonal Guidance Signaling	1.62	0.0558	NA	ACTR3,ADAM8,BCAR1,EIF4E,ITGA5,MAG,MAP2K1,MMP13,MMP14,MMP2,NRP2,PDGFA,PFN1,PIK3R6,PLXNA1,PPP3CC,PRKAR1B,PRKAR2B,PSMD14,RND1,RRAS,SEMA4A,SEMA4D,TUBA1C,TUBB6,VASP,VEGFA
IL-2 Signaling	1.6	0.0984	1.633	ELK1,IL2RG,MAP2K1,PIK3R6,RRAS,SOCS1
Thioredoxin Pathway	1.59	0.286	NA	TXN,TXNRD1
Glycogen Biosynthesis II (from UDP-D-Glucose)	1.59	0.286	NA	GBE1,GYS1
Germ Cell-Sertoli Cell Junction Signaling	1.58	0.0702	NA	ACTG1,BCAR1,IQGAP1,MAP2K1,PIK3R6,RHOV,RND1,RRAS,SRC,TNF,TUBA1C,TUBB6
TGF-β Signaling	1.58	0.0833	1.414	HDAC1,IRF7,MAP2K1,RRAS,RUNX3,SMURF1,TGIF1,TRAF6
FAT10 Cancer Signaling Pathway	1.57	0.109	2.236	IKBKE,IL6,NFKB2,NFKBIA,TNF
IL-3 Signaling	1.56	0.0886	2.646	CSF2RB,ELK1,MAP2K1,PIK3R6,PPP3CC,RRAS,STAT1
FAT10 Signaling Pathway	1.56	0.167	NA	PSME1,PSME2,TNF
Amyotrophic Lateral Sclerosis Signaling	1.56	0.0825	0.707	APAF1,BAX,BCL2L1,BIRC3,CYCS,NAIP,PIK3R6,VEGFA
Integrin Signaling	1.55	0.0657	3.051	ACTG1,ACTR3,BCAR1,ITGA5,ITGAL,MAP2K1,PFN1,PIK3R6,RHOV,RND1,RRAS,SRC,TNK2,VASP
Clathrin-mediated Endocytosis Signaling	1.55	0.0674	NA	ACTG1,ACTR3,DAB2,HSPA8,ITGA5,LDLR,MDM2,PDGFA,PIK3R6,PPP3CC,SH3BP4,SRC,VEGFA
Renal Cell Carcinoma Signaling	1.54	0.0875	NA	EGLN3,HIF1A,MAP2K1,PIK3R6,RRAS,SLC2A1,VEGFA
PKCθ Signaling in T Lymphocytes	1.52	0.071	3.317	HLA-A,IKBKE,LCP2,MALT1,NFKB2,NFKBIA,NFKBIB,NFKBIE,PIK3R6,PPP3CC,RRAS
Th2 Pathway	1.52	0.0735	1.134	CD40,HLA-A,ICAM1,ICOSLG/LOC102723996,IL12RB1,IL2RG,JAG1,PIK3R6,RUNX3,SOCS3
Nitric Oxide Signaling in the Cardiovascular System	1.51	0.0808	2.449	ARG2,HSP90AB1,MAP2K1,PIK3R6,PRKAR1B,PRKAR2B,SLC7A1,VEGFA
Huntington's Disease Signaling	1.5	0.0633	-1.667	APAF1,ATF4,BAX,BCL2L1,CASP4,CYCS,HDAC1,HSPA5,HSPA8,IFT57,PIK3R6,POLR2C,PSME1,PSME2,TGM2
Airway Pathology in Chronic Obstructive Pulmonary Disease	1.48	0.25	NA	MMP2,TNF
Histidine Degradation III	1.48	0.25	NA	MTHFD1L,MTHFD2
Actin Cytoskeleton Signaling	1.48	0.0642	2.714	ACTG1,ACTR3,BCAR1,CD14,DIAPH1,FLNA,FN1,IQGAP1,ITGA5,MAP2K1,PDGFA,PFN1,PIK3R6,RRAS
Breast Cancer Regulation by Stathmin1	1.46	0.0525	NA	ADORA2B,ATF4,C5AR1,CCND1,CCND2,CCND3,CCRL2,FPR1,FPR2,GIPR,GPR18,GPR35,GPR84,HCAR2,HIF1A,MAP2K1,MMP2,NFKB2,P2RY2,PIK3R6,PPP1R14B,PPP2R5A,PRKAR1B,PRKAR2B,PTAFR,PTGER4,PTGIR,RRAS,TUBA1C,TUBB6,VEGFA
Autoimmune Thyroid Disease Signaling	1.46	0.102	NA	CD40,FAS,HLA-A,HLA-E,HLA-G
Insulin Receptor Signaling	1.44	0.0714	1	EIF4E,EIF4EBP1,GYS1,MAP2K1,PIK3R6,PPP1R14B,PRKAR1B,PRKAR2B,RRAS,SOCS3
Inhibition of Angiogenesis by TSP1	1.44	0.118	NA	CD47,SDC1,THBS1,VEGFA
Role of JAK2 in Hormone-like Cytokine Signaling	1.44	0.118	NA	SOCS1,SOCS2,SOCS3,STAT1
IL-15 Production	1.44	0.0744	3	FGR,HCK,IL6,IRF1,MAP2K1,NFKB2,SRC,STAT1,TNK2
Xanthine and Xanthosine Salvage	1.43	1	NA	PNP
Asparagine Biosynthesis I	1.43	1	NA	ASNS
Cell Cycle: G1/S Checkpoint Regulation	1.42	0.0896	-1.633	CCND1,CCND2,CCND3,CDKN1A,HDAC1,MDM2
Role of NFAT in Regulation of the Immune Response	1.42	0.0663	3	FCGR1A,HLA-A,IKBKE,LCP2,MAP2K1,NFKB2,NFKBIA,NFKBIB,NFKBIE,PIK3R6,PPP3CC,RRAS
IL-4 Signaling	1.41	0.0824	NA	HLA-A,HMGA1,IL13RA1,IL2RG,PIK3R6,RRAS,SOCS1
Signaling by Rho Family GTPases	1.4	0.0615	3.742	ACTG1,ACTR3,CDC42EP2,CYBB,ELK1,IQGAP1,ITGA5,MAP2K1,NFKB2,PIK3R6,RHOV,RND1,SEPTIN11,SEPTIN9,VIM
Endoplasmic Reticulum Stress Pathway	1.39	0.143	NA	ATF4,EIF2S1,HSPA5
Pathogenesis of Multiple Sclerosis	1.38	0.222	NA	CCL5,CXCL10
Sucrose Degradation V (Mammalian)	1.38	0.222	NA	ALDOA,TPI1
Ceramide Signaling	1.34	0.0795	1.89	CYCS,MAP2K1,NFKB2,PIK3R6,PPP2R5A,RRAS,TNF
Complement System	1.33	0.108	2	C1R,C2,C3,C5AR1
Paxillin Signaling	1.32	0.0741	1.89	ACTG1,BCAR1,ITGA5,ITGAL,PIK3R6,PTPN12,RRAS,SRC
Xenobiotic Metabolism CAR Signaling Pathway	1.3	0.0635	2.309	ABCC1,ALDH18A1,ALDH1B1,CHST11,CITED2,HSP90AB1,MAP2K1,NOS2,PPP2R5A,RACK1,SRA1,SRC
Actin Nucleation by ARP-WASP Complex	1.29	0.0833	2.236	ACTR3,ITGA5,RHOV,RND1,RRAS,VASP
Prostanoid Biosynthesis	1.29	0.2	NA	PTGES,PTGS2
Pentose Phosphate Pathway	1.29	0.2	NA	G6PD,PGD
Reelin Signaling in Neurons	1.29	0.0698	3	ACTR3,FGR,HCK,ITGA5,ITGAL,MAP2K1,PDK3,PIK3R6,SRC
Glioma Signaling	1.28	0.0727	2.236	CCND1,CDKN1A,IGF2R,MAP2K1,MDM2,PDGFA,PIK3R6,RRAS
EGF Signaling	1.28	0.0909	2.236	ELK1,MAP2K1,PIK3R6,SRC,STAT1
Unfolded protein response	1.25	0.0893	1.342	ATF4,CD82,CEBPB,HSPA5,HSPA8
Phospholipase C Signaling	1.24	0.0584	3.051	ATF4,HDAC1,HMOX1,ITGA5,LCP2,MAP2K1,NFKB2,PLA2G4A,PPP3CC,RALGDS,RHOV,RND1,RRAS,SRC,TGM2
CNTF Signaling	1.22	0.0877	2.236	MAP2K1,PIK3R6,RPS6KA4,RRAS,STAT1
γ-glutamyl Cycle	1.22	0.182	NA	ANPEP,GCLM
Macropinocytosis Signaling	1.2	0.0789	2	CD14,ITGA5,PDGFA,PIK3R6,RRAS,SRC
FAK Signaling	1.2	0.0737	NA	ACTG1,BCAR1,ITGA5,MAP2K1,PIK3R6,RRAS,SRC
Cancer Drug Resistance By Drug Efflux	1.2	0.0862	NA	ABCC1,MAP2K1,MDM2,PTGS2,RRAS
IL-17A Signaling in Gastric Cells	1.19	0.12	NA	CCL5,CXCL10,TNF
Endocannabinoid Developing Neuron Pathway	1.19	0.0696	2.449	ATF4,CCND1,MAP2K1,PIK3R6,PRKAR1B,PRKAR2B,RRAS,SRC
Apelin Endothelial Signaling Pathway	1.19	0.0696	2.828	CCL2,HIF1A,ICAM1,MAP2K1,NFKB2,PIK3R6,RRAS,VCAM1
Pyrimidine Ribonucleotides Interconversion	1.19	0.0976	2	AK4,CMPK2,NME1,NME2
Neuregulin Signaling	1.18	0.0729	2.236	ELK1,HBEGF,HSP90AB1,ITGA5,MAP2K1,RRAS,SRC
Antiproliferative Role of Somatostatin Receptor 2	1.18	0.0779	1.633	CDKN1A,ELK1,MAP2K1,PIK3R6,RRAS,SRC
Nur77 Signaling in T Lymphocytes	1.17	0.0847	NA	APAF1,CYCS,HDAC1,HLA-A,PPP3CC
ATM Signaling	1.16	0.0722	-1	ATF4,CDKN1A,GADD45A,GADD45B,MDM2,NFKBIA,PPP2R5A
Endometrial Cancer Signaling	1.15	0.0833	2.236	CCND1,ELK1,MAP2K1,PIK3R6,RRAS
Epoxysqualene Biosynthesis	1.14	0.5	NA	SQLE
Guanine and Guanosine Salvage I	1.14	0.5	NA	PNP
Spermidine Biosynthesis I	1.14	0.5	NA	SRM
Cardiolipin Biosynthesis II	1.14	0.5	NA	PGS1
Formaldehyde Oxidation II (Glutathione-dependent)	1.14	0.5	NA	ESD
Glycine Biosynthesis I	1.14	0.5	NA	SHMT2
Pyrimidine Ribonucleotides De Novo Biosynthesis	1.13	0.093	2	AK4,CMPK2,NME1,NME2
tRNA Splicing	1.13	0.093	2	GDPD1,PDE4B,PDE8A,SMPDL3B
Opioid Signaling Pathway	1.11	0.0567	3.051	ATF4,ELK1,FGR,HCK,MAP2K1,NFKB2,NFKBIA,OGFR,PPP3CC,PRKAR1B,PRKAR2B,RPS6KA4,RRAS,SRC
Apelin Pancreas Signaling Pathway	1.1	0.0909	-1	NFKB2,PIK3R6,PRKAR1B,PRKAR2B
Cyclins and Cell Cycle Regulation	1.09	0.0741	0.447	CCND1,CCND2,CCND3,CDKN1A,HDAC1,PPP2R5A
Cholesterol Biosynthesis I	1.09	0.154	NA	HSD17B7,SQLE
Cholesterol Biosynthesis II (via 24,25-dihydrolanosterol)	1.09	0.154	NA	HSD17B7,SQLE
Cholesterol Biosynthesis III (via Desmosterol)	1.09	0.154	NA	HSD17B7,SQLE
Inhibition of ARE-Mediated mRNA Degradation Pathway	1.07	0.0656	1.414	DCP2,MAPKAPK2,PPP2R5A,PRKAR1B,PRKAR2B,PSME1,PSME2,TNF
RhoA Signaling	1.06	0.065	2.449	ACTG1,ACTR3,CDC42EP2,NRP2,PFN1,PLXNA1,SEPTIN11,SEPTIN9
Glioblastoma Multiforme Signaling	1.06	0.0606	2.333	CCND1,CDKN1A,MAP2K1,MDM2,PDGFA,PIK3R6,RHOV,RND1,RRAS,SRC
HER-2 Signaling in Breast Cancer	1.04	0.0714	NA	CCND1,CDKN1A,MDM2,MMP2,PIK3R6,RRAS
VEGF Family Ligand-Receptor Interactions	1.04	0.0714	2.236	MAP2K1,NRP2,PIK3R6,PLA2G4A,RRAS,VEGFA
PXR/RXR Activation	1.03	0.0769	NA	ALAS1,IL6,PRKAR1B,PRKAR2B,TNF
ErbB2-ErbB3 Signaling	1.03	0.0769	2.236	CCND1,ELK1,MAP2K1,PIK3R6,RRAS
Gαi Signaling	1.03	0.064	1.134	FPR1,FPR2,HCAR2,PRKAR1B,PRKAR2B,RALGDS,RRAS,SRC
BMP signaling pathway	1.02	0.0706	1.633	MAP2K1,NFKB2,PRKAR1B,PRKAR2B,RRAS,SMURF1
FXR/RXR Activation	1.01	0.0635	NA	C3,IL18,IL1A,IL1B,IL1RN,NR1H3,SDC1,TNF
P2Y Purigenic Receptor Signaling Pathway	0.996	0.063	2.828	ATF4,MAP2K1,NFKB2,P2RY2,PIK3R6,PRKAR1B,PRKAR2B,RRAS
Xenobiotic Metabolism PXR Signaling Pathway	0.987	0.0573	2.714	ALDH18A1,ALDH1B1,CHST11,CITED2,ESD,HSP90AB1,NOS2,PPP1R14B,PRKAR1B,PRKAR2B,SRA1
Diphthamide Biosynthesis	0.971	0.333	NA	DPH6
1,25-dihydroxyvitamin D3 Biosynthesis	0.971	0.333	NA	CYP2R1
Glutathione Biosynthesis	0.971	0.333	NA	GCLM
Tetrahydrobiopterin Biosynthesis I	0.971	0.333	NA	GCH1
Anandamide Degradation	0.971	0.333	NA	NAAA
Tetrahydrobiopterin Biosynthesis II	0.971	0.333	NA	GCH1
GNRH Signaling	0.955	0.0578	2.53	ATF4,ELK1,HBEGF,MAP2K1,MMP2,NFKB2,PRKAR1B,PRKAR2B,RRAS,SRC
Cardiac Hypertrophy Signaling	0.951	0.0542	3.464	EIF4E,ELK1,IL6,MAP2K1,MAPKAPK2,MAPKAPK3,PIK3R6,PPP3CC,PRKAR1B,PRKAR2B,RHOV,RND1,RRAS
Circadian Rhythm Signaling	0.91	0.0909	NA	ATF4,BHLHE40,PER2
Heparan Sulfate Biosynthesis (Late Stages)	0.907	0.0704	2.236	AARS1,CHST11,EXT1,PPME1,PRDX6
3-phosphoinositide Degradation	0.907	0.0581	2.828	DUSP16,DUSP2,DUSP5,MTM1,NOCT,PPP1R14B,PPP2R5A,PTPN12,SOCS3
UVB-Induced MAPK Signaling	0.896	0.0769	2	EIF4E,EIF4EBP1,MAP2K1,PIK3R6
EIF2 Signaling	0.883	0.0536	1.414	ATF4,CCND1,EIF2AK2,EIF2S1,EIF2S2,EIF4E,HSPA5,MAP2K1,PIK3R6,RPL27,RRAS,VEGFA
Regulation of eIF4 and p70S6K Signaling	0.883	0.0573	1.342	EIF2S1,EIF2S2,EIF4E,EIF4EBP1,ITGA5,MAP2K1,PIK3R6,PPP2R5A,RRAS
Aldosterone Signaling in Epithelial Cells	0.873	0.057	NA	DNAJB6,DNAJC21,HSP90AB1,HSPA5,HSPA8,HSPD1,MAP2K1,PIK3R6,SASS6
Airway Inflammation in Asthma	0.854	0.25	NA	TNF
Leptin Signaling in Obesity	0.854	0.0676	NA	MAP2K1,PIK3R6,PRKAR1B,PRKAR2B,SOCS3
Arsenate Detoxification I (Glutaredoxin)	0.854	0.25	NA	PNP
Heme Degradation	0.854	0.25	NA	HMOX1
Branched-chain α-keto acid Dehydrogenase Complex	0.854	0.25	NA	BCKDHB
Ascorbate Recycling (Cytosolic)	0.854	0.25	NA	GLRX
Proline Biosynthesis I	0.854	0.25	NA	ALDH18A1
Hereditary Breast Cancer Signaling	0.824	0.0571	NA	CCND1,CDKN1A,GADD45A,GADD45B,HDAC1,PIK3R6,POLR2C,RRAS
PAK Signaling	0.818	0.0619	2.449	ITGA5,MAP2K1,PDGFA,PIK3R6,RRAS,TNF
GDNF Family Ligand-Receptor Interactions	0.818	0.0658	2	DOK2,MAP2K1,PDLIM7,PIK3R6,RRAS
D-myo-inositol (1,4,5,6)-Tetrakisphosphate Biosynthesis	0.812	0.0567	2.646	DUSP16,DUSP2,DUSP5,NOCT,PPP1R14B,PPP2R5A,PTPN12,SOCS3
D-myo-inositol (3,4,5,6)-tetrakisphosphate Biosynthesis	0.812	0.0567	2.646	DUSP16,DUSP2,DUSP5,NOCT,PPP1R14B,PPP2R5A,PTPN12,SOCS3
Cardiac β-adrenergic Signaling	0.812	0.0567	1.414	GDPD1,PDE4B,PDE8A,PPP1R14B,PPP2R5A,PRKAR1B,PRKAR2B,SMPDL3B
Notch Signaling	0.804	0.0811	NA	FURIN,JAG1,MAG
Dopamine Receptor Signaling	0.801	0.0649	NA	GCH1,PPP1R14B,PPP2R5A,PRKAR1B,PRKAR2B
mTOR Signaling	0.799	0.0524	2.333	EIF4E,EIF4EBP1,HIF1A,HMOX1,PIK3R6,PPP2R5A,RHOV,RND1,RPS6KA4,RRAS,VEGFA
3-phosphoinositide Biosynthesis	0.793	0.0545	2.828	DUSP16,DUSP2,DUSP5,NOCT,PIK3R6,PPP1R14B,PPP2R5A,PTPN12,SOCS3
Heparan Sulfate Biosynthesis	0.785	0.0641	2.236	AARS1,CHST11,EXT1,PPME1,PRDX6
Fatty Acid α-oxidation	0.772	0.1	NA	ALDH1B1,PTGS2
Agrin Interactions at Neuromuscular Junction	0.77	0.0633	2.236	ACTG1,ITGA5,ITGAL,RRAS,SRC
Thyroid Cancer Signaling	0.77	0.0633	2.236	CCND1,ELK1,MAP2K1,PIK3R6,RRAS
Corticotropin Releasing Hormone Signaling	0.764	0.0552	2.449	ATF4,ELK1,MAP2K1,NOS2,PRKAR1B,PRKAR2B,PTGS2,VEGFA
Tetrapyrrole Biosynthesis II	0.764	0.2	NA	ALAS1
Eumelanin Biosynthesis	0.764	0.2	NA	MIF
Galactose Degradation I (Leloir Pathway)	0.764	0.2	NA	GALK1
dTMP De Novo Biosynthesis	0.764	0.2	NA	SHMT2
Neuropathic Pain Signaling In Dorsal Horn Neurons	0.762	0.0594	2.449	ELK1,KCNN4,PIK3R6,PRKAR1B,PRKAR2B,SRC
Tight Junction Signaling	0.759	0.0536	NA	ACTG1,NFKB2,PPP2R5A,PRKAR1B,PRKAR2B,SMURF1,TNF,VASP,YBX3
tRNA Charging	0.757	0.0769	NA	AARS1,CARS1,RARS1
Chemokine Signaling	0.754	0.0625	2.236	CCL2,CCL5,MAP2K1,RRAS,SRC
Semaphorin Signaling in Neurons	0.738	0.0667	NA	PLXNA1,RHOV,RND1,SEMA4D
Apelin Adipocyte Signaling Pathway	0.724	0.061	-0.447	CYBB,HIF1A,PRDX6,PRKAR1B,PRKAR2B
Phosphatidylglycerol Biosynthesis II (Non-plastidic)	0.708	0.0909	NA	AGPAT4,PGS1
Gap Junction Signaling	0.695	0.0505	NA	ACTG1,MAP2K1,PIK3R6,PPP3CC,PRKAR1B,PRKAR2B,RRAS,SRC,TUBA1C,TUBB6
NAD Biosynthesis from 2-amino-3-carboxymuconate Semialdehyde	0.693	0.167	NA	NMNAT1
Arginine Biosynthesis IV	0.693	0.167	NA	ASS1
Pyruvate Fermentation to Lactate	0.693	0.167	NA	LDHA
Chondroitin and Dermatan Biosynthesis	0.693	0.167	NA	CHPF
Glycerol Degradation I	0.693	0.167	NA	Gk
Adenine and Adenosine Salvage III	0.693	0.167	NA	PNP
Zymosterol Biosynthesis	0.693	0.167	NA	HSD17B7
Rapoport-Luebering Glycolytic Shunt	0.693	0.167	NA	PGAM1
Synaptic Long Term Potentiation	0.69	0.0543	1.89	ATF4,MAP2K1,PPP1R14B,PPP3CC,PRKAR1B,PRKAR2B,RRAS
White Adipose Tissue Browning Pathway	0.69	0.0543	2.646	ATF4,CEBPB,LDHA,PRDM16,PRKAR1B,PRKAR2B,VEGFA
Thrombopoietin Signaling	0.686	0.0635	2	MAP2K1,PIK3R6,RRAS,STAT1
Sperm Motility	0.682	0.0493	2.236	FGR,HCK,MAP2K1,PDE4B,PLA2G4A,PLA2G7,PRKAR1B,PRKAR2B,SLC16A10,SRC,TNK2
Role of Lipids/Lipid Rafts in the Pathogenesis of Influenza	0.678	0.087	NA	IFNAR1,RSAD2
CDK5 Signaling	0.672	0.0556	1.633	MAP2K1,PPP1R14B,PPP2R5A,PRKAR1B,PRKAR2B,RRAS
Gustation Pathway	0.67	0.0519	NA	GDPD1,P2RX4,P2RY2,PDE4B,PDE8A,PRKAR1B,PRKAR2B,SMPDL3B
Pyridoxal 5'-phosphate Salvage Pathway	0.656	0.0615	NA	EIF2AK2,MAP2K1,PIM1,PRKX
Regulation of Cellular Mechanics by Calpain Protease	0.656	0.0615	1	CCND1,ITGA5,RRAS,SRC
IL-22 Signaling	0.652	0.0833	NA	SOCS3,STAT1
Glutathione Redox Reactions I	0.652	0.0833	NA	GSR,PRDX6
D-myo-inositol-5-phosphate Metabolism	0.65	0.0513	2.646	DUSP16,DUSP2,DUSP5,NOCT,PPP1R14B,PPP2R5A,PTPN12,SOCS3
Ephrin Receptor Signaling	0.644	0.05	2.646	ACTR3,ATF4,BCAR1,ITGA5,MAP2K1,PDGFA,RRAS,SRC,VEGFA
Mitotic Roles of Polo-Like Kinase	0.64	0.0606	NA	HSP90AB1,PLK3,PPP2R5A,PTTG1
Adipogenesis pathway	0.636	0.0522	NA	CEBPB,HDAC1,HIF1A,NOCT,PER2,SAP30,TNF
Superpathway of Serine and Glycine Biosynthesis I	0.633	0.143	NA	SHMT2
NAD Salvage Pathway III	0.633	0.143	NA	NMNAT1
Purine Ribonucleosides Degradation to Ribose-1-phosphate	0.633	0.143	NA	PNP
Aspartate Degradation II	0.633	0.143	NA	MDH2
CTLA4 Signaling in Cytotoxic T Lymphocytes	0.629	0.0562	NA	HLA-A,HLA-E,LCP2,PIK3R6,PPP2R5A
eNOS Signaling	0.622	0.0503	0.816	HSP90AB1,HSPA5,HSPA8,PIK3R6,PRKAR1B,PRKAR2B,SLC7A1,VEGFA
Androgen Signaling	0.616	0.0515	1.342	CCND1,GTF2E2,NFKB2,POLR2C,PRKAR1B,PRKAR2B,SRC
Estrogen-mediated S-phase Entry	0.6	0.0769	NA	CCND1,CDKN1A
Apelin Liver Signaling Pathway	0.6	0.0769	NA	FAS,TNF
Triacylglycerol Degradation	0.597	0.0638	NA	AARS1,PPME1,PRDX6
SPINK1 General Cancer Pathway	0.595	0.058	2	IL6,MAP2K1,PIK3R6,RRAS
Superoxide Radicals Degradation	0.583	0.125	NA	SOD2
Salvage Pathways of Pyrimidine Deoxyribonucleotides	0.583	0.125	NA	APOBEC3B
Endothelin-1 Signaling	0.577	0.0479	3	CASP4,HMOX1,NOS2,PIK3R6,PLA2G4A,PLA2G7,PTGS2,RRAS,SRC
Fc Epsilon RI Signaling	0.572	0.0513	2.236	LCP2,MAP2K1,PIK3R6,PLA2G4A,RRAS,TNF
Neuroprotective Role of THOP1 in Alzheimer's Disease	0.572	0.0513	NA	C1R,HLA-A,HLA-E,HLA-G,PRKAR1B,PRKAR2B
Regulation of Actin-based Motility by Rho	0.569	0.0532	2	ACTR3,ITGA5,PFN1,RHOV,RND1
ErbB Signaling	0.569	0.0532	2.236	ELK1,HBEGF,MAP2K1,PIK3R6,RRAS
Cell Cycle: G2/M DNA Damage Checkpoint Regulation	0.564	0.0612	NA	CDKN1A,GADD45A,MDM2
ERK5 Signaling	0.556	0.0556	2	ATF4,RPS6KA4,RRAS,SRC
CXCR4 Signaling	0.551	0.0479	2.646	BCAR1,ELK1,MAP2K1,PIK3R6,RHOV,RND1,RRAS,SRC
Primary Immunodeficiency Signaling	0.547	0.06	NA	CD40,IL2RG,TAP1
α-Adrenergic Signaling	0.545	0.0521	NA	GYS1,MAP2K1,PRKAR1B,PRKAR2B,RRAS
Regulation of the Epithelial-Mesenchymal Transition Pathway	0.545	0.0469	NA	HIF1A,JAG1,LOX,MAP2K1,MMP2,NFKB2,PIK3R6,RRAS,SMURF1
Non-Small Cell Lung Cancer Signaling	0.542	0.0548	2	CCND1,MAP2K1,PIK3R6,RRAS
Heme Biosynthesis II	0.539	0.111	NA	ALAS1
Superpathway of Cholesterol Biosynthesis	0.533	0.069	NA	HSD17B7,SQLE
Role of p14/p19ARF in Tumor Suppression	0.533	0.069	NA	MDM2,PIK3R6
Sonic Hedgehog Signaling	0.533	0.069	NA	PRKAR1B,PRKAR2B
UVC-Induced MAPK Signaling	0.532	0.0588	NA	MAP2K1,RRAS,SRC
Mitochondrial Dysfunction	0.519	0.0468	NA	COX17,CYC1,CYCS,FURIN,GSR,PRDX5,SOD2,XDH
Neurotrophin/TRK Signaling	0.506	0.0526	2	ATF4,MAP2K1,PIK3R6,RRAS
Superpathway of Inositol Phosphate Compounds	0.502	0.0455	2.828	DUSP16,DUSP2,DUSP5,NOCT,PIK3R6,PPP1R14B,PPP2R5A,PTPN12,SOCS3
Glycine Betaine Degradation	0.502	0.1	NA	SHMT2
SAPK/JNK Signaling	0.483	0.049	1.342	DAXX,ELK1,GADD45A,PIK3R6,RRAS
Ethanol Degradation II	0.476	0.0625	NA	ADHFE1,ALDH1B1
Fatty Acid β-oxidation I	0.476	0.0625	NA	ACAA1,ACSL4
Epithelial Adherens Junction Signaling	0.475	0.0461	NA	ACTG1,ACTR3,IQGAP1,RRAS,SRC,TUBA1C,TUBB6
Purine Nucleotides De Novo Biosynthesis II	0.469	0.0909	NA	IMPDH1
GDP-glucose Biosynthesis	0.469	0.0909	NA	PGM1
p70S6K Signaling	0.461	0.0465	1.633	IL2RG,MAP2K1,PIK3R6,PPP2R5A,RRAS,SRC
Glucose and Glucose-1-phosphate Degradation	0.438	0.0833	NA	PGM1
NAD biosynthesis II (from tryptophan)	0.438	0.0833	NA	NMNAT1
Glycogen Degradation II	0.438	0.0833	NA	PGM1
Coagulation System	0.426	0.0571	NA	F3,PLAUR
DNA Methylation and Transcriptional Repression Signaling	0.426	0.0571	NA	HDAC1,SAP30
Noradrenaline and Adrenaline Degradation	0.426	0.0571	NA	ADHFE1,ALDH1B1
FGF Signaling	0.42	0.0476	2	ATF4,MAP2K1,MAPKAPK2,PIK3R6
B Cell Development	0.411	0.0556	NA	CD40,HLA-A
HIPPO signaling	0.411	0.0471	NA	CD44,PPP1R14B,PPP2R5A,SAV1
Role of IL-17A in Psoriasis	0.41	0.0769	NA	CXCL3
Fatty Acid Activation	0.41	0.0769	NA	ACSL4
Acyl-CoA Hydrolysis	0.41	0.0769	NA	ACOT7
NAD Phosphorylation and Dephosphorylation	0.41	0.0769	NA	ACP2
UDP-N-acetyl-D-galactosamine Biosynthesis II	0.41	0.0769	NA	GPI
Role of NFAT in Cardiac Hypertrophy	0.399	0.0421	2.828	HDAC1,IL6,MAP2K1,PIK3R6,PPP3CC,PRKAR1B,PRKAR2B,RRAS,SRC
Glycogen Degradation III	0.386	0.0714	NA	PGM1
Phospholipases	0.381	0.0476	NA	HMOX1,PLA2G4A,PLA2G7
Choline Biosynthesis III	0.364	0.0667	NA	HMOX1
Netrin Signaling	0.361	0.0462	NA	PPP3CC,PRKAR1B,PRKAR2B
Sphingosine-1-phosphate Signaling	0.358	0.0427	1	CASP4,PDGFA,PIK3R6,RHOV,RND1
Calcium-induced T Lymphocyte Apoptosis	0.351	0.0455	NA	HDAC1,HLA-A,PPP3CC
Mechanisms of Viral Exit from Host Cells	0.344	0.0488	NA	ACTG1,CHMP4B
Extrinsic Prothrombin Activation Pathway	0.343	0.0625	NA	F3
Chondroitin Sulfate Degradation (Metazoa)	0.343	0.0625	NA	CEMIP2
Parkinson's Signaling	0.343	0.0625	NA	CYCS
ErbB4 Signaling	0.342	0.0448	NA	MAP2K1,PIK3R6,RRAS
Triacylglycerol Biosynthesis	0.333	0.0476	NA	AGPAT4,PLPP3
RAN Signaling	0.324	0.0588	NA	RAN
Ubiquinol-10 Biosynthesis (Eukaryotic)	0.324	0.0588	NA	COQ2
γ-linolenate Biosynthesis II (Animals)	0.324	0.0588	NA	ACSL4
Dermatan Sulfate Degradation (Metazoa)	0.324	0.0588	NA	CEMIP2
Mitochondrial L-carnitine Shuttle Pathway	0.324	0.0588	NA	ACSL4
Histamine Degradation	0.324	0.0588	NA	ALDH1B1
G Beta Gamma Signaling	0.322	0.041	2.236	HBEGF,PRKAR1B,PRKAR2B,RRAS,SRC
Synaptogenesis Signaling Pathway	0.308	0.0385	2.887	ACTR3,ATF4,EIF4EBP1,FGR,HCK,HSPA8,PIK3R6,PRKAR1B,PRKAR2B,RRAS,SRC,THBS1
Valine Degradation I	0.306	0.0556	NA	BCKDHB
Melatonin Signaling	0.298	0.0417	NA	MAP2K1,PRKAR1B,PRKAR2B
CREB Signaling in Neurons	0.298	0.0386	2.646	ATF4,ELK1,MAP2K1,PIK3R6,POLR2C,PRKAR1B,PRKAR2B,RRAS
RhoGDI Signaling	0.298	0.0389	-2.449	ACTG1,ACTR3,CD44,ITGA5,RHOV,RND1,SRC
Thrombin Signaling	0.292	0.0385	2.646	ELK1,MAP2K1,NFKB2,PIK3R6,RHOV,RND1,RRAS,SRC
GPCR-Mediated Integration of Enteroendocrine Signaling Exemplified by an L Cell	0.291	0.0411	NA	GIPR,PRKAR1B,PRKAR2B
Role of Oct4 in Mammalian Embryonic Stem Cell Pluripotency	0.29	0.0435	NA	ETS2,TDRD7
Granzyme A Signaling	0.29	0.0526	NA	NME1
Oxidative Ethanol Degradation III	0.29	0.0526	NA	ALDH1B1
Ephrin A Signaling	0.28	0.0426	NA	BCAR1,PIK3R6
Stearate Biosynthesis I (Animals)	0.28	0.0426	NA	ACOT7,ACSL4
CDP-diacylglycerol Biosynthesis I	0.275	0.05	NA	AGPAT4
Chondroitin Sulfate Biosynthesis (Late Stages)	0.271	0.0417	NA	CHPF,CHST11
Cellular Effects of Sildenafil (Viagra)	0.268	0.0382	NA	ACTG1,KCNN4,PDE4B,PRKAR1B,PRKAR2B
Hematopoiesis from Pluripotent Stem Cells	0.261	0.0408	NA	IL1A,IL6
Putrescine Degradation III	0.261	0.0476	NA	ALDH1B1
Assembly of RNA Polymerase II Complex	0.253	0.04	NA	GTF2E2,POLR2C
Amyloid Processing	0.253	0.04	NA	PRKAR1B,PRKAR2B
Methionine Degradation I (to Homocysteine)	0.248	0.0455	NA	PRMT1
Role of BRCA1 in DNA Damage Response	0.24	0.0375	NA	CDKN1A,GADD45A,STAT1
Ethanol Degradation IV	0.236	0.0435	NA	ALDH1B1
Apelin Cardiac Fibroblast Signaling Pathway	0.236	0.0435	NA	IL6
Phototransduction Pathway	0.229	0.0377	NA	PRKAR1B,PRKAR2B
TCA Cycle II (Eukaryotic)	0.224	0.0417	NA	MDH2
Cysteine Biosynthesis III (mammalia)	0.224	0.0417	NA	PRMT1
Tryptophan Degradation X (Mammalian, via Tryptamine)	0.213	0.04	NA	ALDH1B1
Synaptic Long Term Depression	0	0.0317	1.633	MAP2K1,NOS2,PLA2G4A,PLA2G7,PPP2R5A,RRAS
FcγRIIB Signaling in B Lymphocytes	0	0.0267	NA	PIK3R6,RRAS
CCR5 Signaling in Macrophages	0	0.0213	NA	CCL5,FAS
CCR3 Signaling in Eosinophils	0	0.0323	2	MAP2K1,PIK3R6,PLA2G4A,RRAS
Factors Promoting Cardiogenesis in Vertebrates	0	0.0133	NA	ATF4,CCND1
Role of CHK Proteins in Cell Cycle Checkpoint Control	0	0.0351	NA	CDKN1A,PPP2R5A
Human Embryonic Stem Cell Pluripotency	0	0.0148	NA	PDGFA,PIK3R6
Role of NANOG in Mammalian Embryonic Stem Cell Pluripotency	0	0.0252	NA	MAP2K1,PIK3R6,RRAS
Role of Wnt/GSK-3β Signaling in the Pathogenesis of Influenza	0	0.0128	NA	IFNAR1
Dopamine-DARPP32 Feedback in cAMP Signaling	0	0.0368	1.633	ATF4,PPP1R14B,PPP2R5A,PPP3CC,PRKAR1B,PRKAR2B
Mouse Embryonic Stem Cell Pluripotency	0	0.0291	NA	MAP2K1,PIK3R6,RRAS
nNOS Signaling in Neurons	0	0.0213	NA	PPP3CC
nNOS Signaling in Skeletal Muscle Cells	0	0.0244	NA	SNTB2
Dopamine Degradation	0	0.0333	NA	ALDH1B1
Estrogen Biosynthesis	0	0.0244	NA	HSD17B7
Chondroitin Sulfate Biosynthesis	0	0.0357	NA	CHPF,CHST11
Dermatan Sulfate Biosynthesis	0	0.0339	NA	CHPF,CHST11
Glutathione-mediated Detoxification	0	0.0312	NA	ANPEP
Dermatan Sulfate Biosynthesis (Late Stages)	0	0.0217	NA	CHST11
Serotonin Degradation	0	0.0299	NA	ADHFE1,ALDH1B1
Retinol Biosynthesis	0	0.0238	NA	ESD
Superpathway of Methionine Degradation	0	0.027	NA	PRMT1
Oxidative Phosphorylation	0	0.0275	NA	COX17,CYC1,CYCS
PCP pathway	0	0.0333	NA	JUNB,PFN1
Wnt/Ca+ pathway	0	0.0323	NA	ATF4,NFKB2
Nucleotide Excision Repair Pathway	0	0.0286	NA	POLR2C
GABA Receptor Signaling	0	0.0105	NA	KCNN4
Wnt/β-catenin Signaling	0	0.0347	-0.447	CCND1,CD44,HDAC1,MDM2,PPP2R5A,SRC
Serotonin Receptor Signaling	0	0.0233	NA	GCH1
Glutamate Receptor Signaling	0	0.0175	NA	HOMER1
GPCR-Mediated Nutrient Sensing in Enteroendocrine Cells	0	0.0179	NA	PRKAR1B,PRKAR2B
Autophagy	0	0.0164	NA	CTSC
GP6 Signaling Pathway	0	0.0168	NA	LCP2,PIK3R6
SPINK1 Pancreatic Cancer Pathway	0	0.0167	NA	CPD
NER Pathway	0	0.0194	NA	POLE4,POLR2C
Endocannabinoid Neuronal Synapse Pathway	0	0.0312	0	PPP3CC,PRKAR1B,PRKAR2B,PTGS2
Apelin Cardiomyocyte Signaling Pathway	0	0.0202	NA	HIF1A,PIK3R6
Xenobiotic Metabolism General Signaling Pathway	0	0.035	2.236	HMOX1,MAP2K1,NR1H3,PIK3R6,RRAS
Calcium Signaling	0	0.034	2	ATF4,HDAC1,PPP3CC,PRKAR1B,PRKAR2B,Tpm4,TRPC4

## Sheet: TNFdown DEGs
Ingenuity Canonical Pathways	-log(p-value)	Ratio	z-score	Molecules
Mitotic Roles of Polo-Like Kinase	7.97	0.242	-2.309	CCNB1,CCNB2,CDC20,CDC25B,CDC25C,CDK1,CHEK2,FBXO5,KIF11,KIF23,PLK1,PLK4,PPM1J,PRC1,SMC3,WEE1
Cell Cycle: G2/M DNA Damage Checkpoint Regulation	7.09	0.265	1.941	ABL1,AURKA,CCNB1,CCNB2,CDC25B,CDC25C,CDK1,CHEK2,PLK1,RPS6KA1,TOP2A,TOP2B,WEE1
ATM Signaling	6.22	0.175	-1.291	ABL1,BID,CCNB1,CCNB2,CDC25C,CDK1,CHEK2,H2AX,HERC2,HP1BP3,JUN,PPM1J,RAD50,RAD51,SMC2,SMC3,ZEB1
Cyclins and Cell Cycle Regulation	5.16	0.173	-0.905	ABL1,CCNA2,CCNB1,CCNB2,CCNE2,CDK1,CDKN2C,E2F2,E2F8,HDAC5,HDAC9,PPM1J,TGFB3,WEE1
Senescence Pathway	3.94	0.0945	-1.569	CAPN3,CBX8,CCNB1,CCNB2,CDC25B,CDC25C,CDK1,CHEK2,E2F2,E2F8,ETS1,EZH2,JUN,NFATC1,PARP1,PDK2,PIK3R1,PPM1J,RAD50,RRAS2,SMAD7,TGFB3,TGFBR1,TGFBR2,TMEM173,YPEL3
DNA Double-Strand Break Repair by Homologous Recombination	3.71	0.357	NA	ABL1,ATRX,LIG1,RAD50,RAD51
Hereditary Breast Cancer Signaling	3.06	0.107	NA	CCNB1,CDC25C,CDK1,CHEK2,FANCB,H2AX,HDAC5,HDAC9,MSH2,PIK3R1,RAD50,RAD51,RRAS2,SMARCA2,WEE1
Antiproliferative Role of TOB in T Cell Signaling	2.95	0.179	-0.378	CCNA2,CCNE2,DPP7,RPS6KA1,TGFB3,TGFBR1,TGFBR2
Molecular Mechanisms of Cancer	2.89	0.0767	NA	ABL1,ADCY3,ADCY7,Aph1c,ARHGEF6,AURKA,BCL2L11,BID,CCNE2,CDC25B,CDC25C,CDK1,CDK19,CDKN2C,CHEK2,E2F2,E2F8,FOXO1,GNA11,GNA12,JUN,LRP1,PIK3R1,PRKCB,RHOB,RRAS2,SMAD7,TGFB3,TGFBR1,TGFBR2
Cardiac Hypertrophy Signaling	2.86	0.0875	-4.359	ADCY3,ADCY7,ADRB1,ADRB2,GNA11,GNA12,GNG10,GNG2,IL6R,JUN,MAP3K14,MEF2C,PIK3R1,PLCL1,PLCL2,RHOB,RPS6KA1,RRAS2,TGFB3,TGFBR1,TGFBR2
Role of BRCA1 in DNA Damage Response	2.71	0.125	-1.414	BRIP1,CHEK2,E2F2,E2F8,FANCB,MSH2,PLK1,RAD50,RAD51,SMARCA2
Cell Cycle: G1/S Checkpoint Regulation	2.71	0.134	0.707	ABL1,CCNE2,CDKN2C,E2F2,E2F8,FOXO1,HDAC5,HDAC9,TGFB3
PI3K Signaling in B Lymphocytes	2.67	0.101	-2.887	ABL1,CD180,CD79B,CD81,DAPP1,INPP5D,JUN,NFATC1,PIK3R1,PLCL1,PLCL2,PRKCB,RRAS2,VAV2
Pancreatic Adenocarcinoma Signaling	2.66	0.11	-2.236	ABL1,BIRC5,E2F2,E2F8,PIK3R1,PLD1,PLD4,RAD51,TGFA,TGFB3,TGFBR1,TGFBR2
B Cell Receptor Signaling	2.65	0.0919	-2.324	ABL1,APBB1IP,CD79B,DAPP1,ETS1,FCGR2A,FOXO1,IGHM,INPP5D,JUN,MAP3K14,MEF2C,NFATC1,PIK3R1,PRKCB,RRAS2,VAV2
Role of CHK Proteins in Cell Cycle Checkpoint Control	2.58	0.14	0.707	CDC25C,CDK1,CHEK2,E2F2,E2F8,PLK1,PPM1J,RAD50
Autophagy	2.4	0.131	NA	CTSD,CTSE,CTSF,CTSH,MAP1LC3A,MAP1LC3B,RB1CC1,ULK1
Estrogen-mediated S-phase Entry	2.38	0.192	-2.236	CCNA2,CCNE2,CDK1,E2F2,E2F8
Adipogenesis pathway	2.35	0.097	NA	BSCL2,CEBPA,DGKD,EZH2,FGFRL1,FOXO1,GTF2H2,HDAC5,HDAC9,LPIN1,NR1D2,PPARG,RPS6KA1
Th1 and Th2 Activation Pathway	2.21	0.0877	NA	CCR5,HAVCR2,HLA-DMA,HLA-DMB,HLA-DOB,IFNGR1,IKZF1,IL6R,JUN,MAF,NFATC1,PIK3R1,S1PR1,TGFBR1,TGFBR2
FXR/RXR Activation	2.14	0.0952	NA	APOC4,APOE,CYP27A1,FOXO1,MLXIPL,PCYOX1,PLTP,PON3,PPARG,SCARB1,SERPINF1,TF
Prostanoid Biosynthesis	2.14	0.3	NA	HPGDS,PTGS1,TBXAS1
DNA damage-induced 14-3-3σ Signaling	2.13	0.211	NA	CCNB1,CCNB2,CCNE2,CDK1
P2Y Purigenic Receptor Signaling Pathway	2.12	0.0945	-2.53	ADCY3,ADCY7,GNG10,GNG2,ITGB3,JUN,P2RY12,PIK3R1,PLCL1,PLCL2,PRKCB,RRAS2
Cell Cycle Control of Chromosomal Replication	2.05	0.125	-2.646	CDK1,CDK19,CHEK2,DBF4,LIG1,TOP2A,TOP2B
Role of NFAT in Regulation of the Immune Response	2	0.0829	-3.606	CD79B,CSNK1E,FCGR2A,GNA11,GNA12,GNG10,GNG2,HLA-DMA,HLA-DMB,HLA-DOB,JUN,MEF2C,NFATC1,PIK3R1,RRAS2
Protein Kinase A Signaling	1.95	0.0678	-0.816	ADCY3,ADCY7,ADD3,CDC25B,CDC25C,CDKN3,DUSP1,GNG10,GNG2,H1-2,H1f4,NFATC1,PDE3B,PLCL1,PLCL2,PRKCB,PTPN18,PTPRA,PTPRS,SIRPA,SMPDL3A,TCF7L2,TGFB3,TGFBR1,TGFBR2,TNNI2,UBASH3B
p38 MAPK Signaling	1.94	0.0932	-1.667	CDC25B,DUSP1,EEF2K,HSPB3,MAP4K1,MEF2C,MKNK2,RPS6KA1,TGFB3,TGFBR1,TGFBR2
Chronic Myeloid Leukemia Signaling	1.93	0.0971	NA	ABL1,E2F2,E2F8,HDAC5,HDAC9,PIK3R1,RRAS2,TGFB3,TGFBR1,TGFBR2
Endothelin-1 Signaling	1.85	0.0798	-2.84	ADCY3,ADCY7,CASP2,EDNRB,GNA11,GNA12,JUN,PIK3R1,PLCL1,PLCL2,PLD1,PLD4,PRKCB,PTGS1,RRAS2
Cardiac Hypertrophy Signaling (Enhanced)	1.8	0.0637	-4.747	ADCY3,ADCY7,ADRB1,ADRB2,ATP2A3,DIAPH3,EDNRB,FGFRL1,GNA11,GNA12,GNG2,HDAC5,HDAC9,HSPB3,IL6R,JUN,MAP3K14,MEF2C,MKNK2,NFATC1,PDE3B,PIK3R1,PLCL1,PLCL2,PRKCB,RRAS2,SMPDL3A,TGFB3,TGFBR1,TGFBR2,TNFSF12
B Cell Development	1.77	0.139	NA	CD79B,HLA-DMA,HLA-DMB,HLA-DOB,IGHM
Fcγ Receptor-mediated Phagocytosis in Macrophages and Monocytes	1.75	0.0957	-3	DOCK1,FCGR2A,INPP5D,PIK3R1,PLD1,PLD4,PRKCB,TLN2,VAV2
Aryl Hydrocarbon Receptor Signaling	1.74	0.0839	-2.121	ALDH2,ALDH6A1,CCNA2,CCNE2,CHEK2,CTSD,HSPB3,JUN,MGST3,NFIA,NRIP1,TGFB3
Breast Cancer Regulation by Stathmin1	1.73	0.0609	NA	ADGRG1,ADRB1,ADRB2,ARHGEF6,AURKA,AURKB,C5AR2,CAMK1,CCR5,CDK1,CNR2,CX3CR1,E2F2,E2F8,EDNRB,FOXM1,GNG10,GNG2,GPR155,GPR157,GPR160,GPR19,GPR34,JUN,LPAR5,LPAR6,P2RY12,P2RY13,PIK3R1,PPM1J,PRKCB,RB1CC1,RRAS2,S1PR1,STMN1,TGFA
Cell Cycle Regulation by BTG Family Proteins	1.72	0.135	-2	BTG2,CCNE2,E2F2,E2F8,PPM1J
DNA Double-Strand Break Repair by Non-Homologous End Joining	1.71	0.214	NA	PARP1,RAD50,XRCC5
Role of NFAT in Cardiac Hypertrophy	1.7	0.0748	-3.606	ADCY3,ADCY7,CAMK1,GNG10,GNG2,HDAC5,HDAC9,MEF2C,PIK3R1,PLCL1,PLCL2,PRKCB,RRAS2,TGFB3,TGFBR1,TGFBR2
Colorectal Cancer Metastasis Signaling	1.65	0.0711	-3.464	ADCY3,ADCY7,BIRC5,GNG10,GNG2,IFNGR1,IL6R,JUN,LRP1,MSH2,PIK3R1,RHOB,RRAS2,TCF7L2,TGFB3,TGFBR1,TGFBR2,TLR8
NF-κB Activation by Viruses	1.65	0.0976	-2.646	CCR5,ITGA6,ITGB3,ITGB5,MAP3K14,PIK3R1,PRKCB,RRAS2
Telomere Extension by Telomerase	1.63	0.2	NA	RAD50,TERF2,XRCC5
Ceramide Biosynthesis	1.62	0.333	NA	KDSR,SPTSSA
Zymosterol Biosynthesis	1.62	0.333	NA	LBR,TM7SF2
Apelin Endothelial Signaling Pathway	1.62	0.087	-1	ADCY3,ADCY7,GNA11,HDAC5,JUN,KLF2,MEF2C,PIK3R1,PRKCB,RRAS2
Apoptosis Signaling	1.61	0.0909	-0.707	BCL2L11,BID,CAPN3,CASP2,CDK1,MAP3K14,PARP1,RPS6KA1,RRAS2
Systemic Lupus Erythematosus In B Cell Signaling Pathway	1.6	0.0691	-2.524	BCL2L11,CD79B,FCGR2A,FOXO1,IFNGR1,IGHM,IL6R,INPP5D,JUN,MAP3K14,NFATC1,PIK3R1,PRKCB,RASGRP3,RRAS2,TGFB3,TLR8,TMEM173,TNFSF12
CXCR4 Signaling	1.6	0.0778	-1.667	ADCY3,ADCY7,DOCK1,ELMO1,GNA11,GNA12,GNG10,GNG2,JUN,PIK3R1,PRKCB,RHOB,RRAS2
Granzyme B Signaling	1.55	0.188	NA	BID,NUMA1,PARP1
Chondroitin Sulfate Degradation (Metazoa)	1.55	0.188	NA	ARSB,HEXA,HEXB
Glutaryl-CoA Degradation	1.55	0.188	NA	ACAA2,HADH,HSD17B4
Th2 Pathway	1.53	0.0809	0.816	CCR5,HLA-DMA,HLA-DMB,HLA-DOB,IKZF1,JUN,MAF,PIK3R1,S1PR1,TGFBR1,TGFBR2
PPARα/RXRα Activation	1.5	0.0737	0.905	ADCY3,ADCY7,GNA11,ITGB5,JUN,MAP3K14,MEF2C,PLCL1,PLCL2,PRKCB,RRAS2,TGFB3,TGFBR1,TGFBR2
LXR/RXR Activation	1.49	0.0826	-2.121	APOC4,APOE,HADH,LBP,MLXIPL,PCYOX1,PLTP,PON3,SERPINF1,TF
Dermatan Sulfate Degradation (Metazoa)	1.48	0.176	NA	FGFRL1,HEXA,HEXB
cAMP-mediated signaling	1.48	0.0702	-2	ADCY3,ADCY7,ADRB1,ADRB2,CAMK1,CNR2,DUSP1,P2RY12,P2RY13,PDE3B,PKIB,RGS10,RGS2,RPS6KA1,S1PR1,SMPDL3A
T Helper Cell Differentiation	1.46	0.0959	NA	HLA-DMA,HLA-DMB,HLA-DOB,IFNGR1,IL6R,TGFBR1,TGFBR2
GPCR-Mediated Integration of Enteroendocrine Signaling Exemplified by an L Cell	1.46	0.0959	-0.378	ADCY3,ADCY7,ADRB1,ADRB2,GNA11,PLCL1,PLCL2
T Cell Exhaustion Signaling Pathway	1.45	0.0743	-1.667	FOXO1,HAVCR2,HLA-DMA,HLA-DMB,HLA-DOB,IL6R,JUN,NFATC1,PIK3R1,PPM1J,RRAS2,TGFBR1,TGFBR2
RAR Activation	1.44	0.0722	NA	ADCY3,ADCY7,DHRS3,DUSP1,GTF2H2,JUN,NRIP1,PARP1,PIK3R1,PRKCB,RDH10,SMAD7,SMARCA2,TGFB3
Leptin Signaling in Obesity	1.44	0.0946	NA	ADCY3,ADCY7,FOXO1,PDE3B,PIK3R1,PLCL1,PLCL2
Virus Entry via Endocytic Pathways	1.43	0.0841	NA	ABL1,AP1B1,AP1S2,ITGA6,ITGB3,ITGB5,PIK3R1,PRKCB,RRAS2
Telomerase Signaling	1.43	0.0841	-0.816	ABL1,ETS1,HDAC5,HDAC9,PIK3R1,PPM1J,RRAS2,TEP1,TERF2
Valine Degradation I	1.42	0.167	NA	ALDH6A1,BCKDHA,HIBCH
IL-1 Signaling	1.41	0.0879	NA	ADCY3,ADCY7,GNA11,GNA12,GNG10,GNG2,JUN,MAP3K14
Gαi Signaling	1.41	0.08	-1	ADCY3,ADCY7,CNR2,GNG10,GNG2,P2RY12,P2RY13,RGS10,RRAS2,S1PR1
Phagosome Formation	1.41	0.08	NA	FCGR2A,Fcrls,MRC1,MRC2,PIK3R1,PLCL1,PLCL2,PRKCB,RHOB,TLR8
G-Protein Coupled Receptor Signaling	1.39	0.0662	NA	ADCY3,ADCY7,ADRB1,ADRB2,CNR2,DUSP1,GNA11,P2RY12,P2RY13,PDE3B,PIK3R1,PRKCB,RGS10,RGS2,RPS6KA1,RRAS2,S1PR1,SMPDL3A
Salvage Pathways of Pyrimidine Deoxyribonucleotides	1.37	0.25	NA	TK1,TK2
Methylthiopropionate Biosynthesis	1.37	1	NA	ADI1
Glutamine Biosynthesis I	1.37	1	NA	GLUL
Sorbitol Degradation I	1.37	1	NA	SORD
D-mannose Degradation	1.37	1	NA	MPI
Glioma Signaling	1.36	0.0818	-2.236	ABL1,CAMK1,CDKN2C,E2F2,E2F8,PIK3R1,PRKCB,RRAS2,TGFA
GADD45 Signaling	1.36	0.158	NA	CCNB1,CCNE2,CDK1
Fatty Acid β-oxidation I	1.35	0.125	-2	ACAA2,ACADM,HADH,HSD17B4
FAK Signaling	1.32	0.0842	NA	ARHGEF6,ASAP1,CAPN3,DOCK1,HMMR,PIK3R1,RRAS2,TLN2
GPCR-Mediated Nutrient Sensing in Enteroendocrine Cells	1.32	0.0804	-3	ADCY3,ADCY7,GNA11,GNG10,GNG2,LPAR5,PLCL1,PLCL2,PRKCB
TGF-β Signaling	1.3	0.0833	-1.414	JUN,MAP4K1,PMEPA1,RRAS2,SMAD7,TGFB3,TGFBR1,TGFBR2
IL-12 Signaling and Production in Macrophages	1.27	0.0758	NA	APOC4,APOE,IFNGR1,JUN,MAF,PCYOX1,PIK3R1,PPARG,PRKCB,TGFB3
UVA-Induced MAPK Signaling	1.25	0.0816	-2.236	JUN,PARP1,PARP16,PIK3R1,PLCL1,PLCL2,RPS6KA1,RRAS2
PEDF Signaling	1.23	0.0854	-1.89	ARHGAP22,PIK3R1,PPARG,RRAS2,SERPINF1,TCF7L2,ZEB1
Thrombin Signaling	1.23	0.0673	-2.111	ADCY3,ADCY7,ARHGEF6,CAMK1,GNA11,GNA12,GNG10,GNG2,PIK3R1,PLCL1,PLCL2,PRKCB,RHOB,RRAS2
Myc Mediated Apoptosis Signaling	1.23	0.1	-2.236	ADRB1,ADRB2,BCL2L11,BID,CASP2
Sphingosine-1-phosphate Signaling	1.22	0.0769	-1	ADCY3,ADCY7,CASP2,GNA12,PIK3R1,PLCL1,PLCL2,RHOB,S1PR1
Ketolysis	1.19	0.2	NA	ACAA2,OXCT1
HER-2 Signaling in Breast Cancer	1.19	0.0833	NA	CCNE2,FOXO1,ITGB3,ITGB5,PIK3R1,PRKCB,RRAS2
ERK/MAPK Signaling	1.18	0.0674	-2.309	DOCK1,DUSP1,ETS1,HSPB3,MKNK2,NFATC1,PIK3R1,PPARG,PPM1J,PRKCB,RPS6KA1,RRAS2,TLN2
IL-4 Signaling	1.17	0.0824	NA	HLA-DMA,HLA-DMB,HLA-DOB,INPP5D,NFATC1,PIK3R1,RRAS2
Th1 Pathway	1.15	0.0744	-2.449	CCR5,HAVCR2,HLA-DMA,HLA-DMB,HLA-DOB,IFNGR1,IL6R,NFATC1,PIK3R1
Tryptophan Degradation III (Eukaryotic)	1.15	0.13	NA	ACAA2,HADH,HSD17B4
Docosahexaenoic Acid (DHA) Signaling	1.12	0.105	NA	BID,FOXO1,PIK3R1,SERPINF1
Cardiac β-adrenergic Signaling	1.12	0.0709	-1.414	ADCY3,ADCY7,ADRB1,ATP2A3,GNG10,GNG2,PDE3B,PKIB,PPM1J,SMPDL3A
RhoA Signaling	1.11	0.0732	-1.414	ANLN,ARHGAP4,ARHGAP5,CDC42EP3,GNA12,LPAR5,LPAR6,PLD1,PLEKHG5
Superpathway of Inositol Phosphate Compounds	1.11	0.0657	-3.606	CDC25B,CDC25C,DUSP1,DUSP27,INPP5D,IP6K1,MTMR4,PALD1,PIK3R1,PIP4K2A,PLPP7,SIRPA,THTPA
Phospholipase C Signaling	1.1	0.0623	-3.317	ADCY3,ADCY7,ARHGEF6,CD79B,FCGR2A,GNG10,GNG2,HDAC5,HDAC9,MEF2C,NFATC1,PLD1,PLD4,PRKCB,RHOB,RRAS2
PD-1, PD-L1 cancer immunotherapy pathway	1.1	0.0755	1.134	HLA-DMA,HLA-DMB,HLA-DOB,IFNGR1,MR1,PDCD4,PIK3R1,TGFB3
April Mediated Signaling	1.09	0.103	-2	JUN,MAP3K14,NFATC1,TNFRSF13B
Antigen Presentation Pathway	1.09	0.103	NA	HLA-DMA,HLA-DMB,HLA-DOB,MR1
Regulation of IL-2 Expression in Activated and Anergic T Lymphocytes	1.08	0.0787	NA	JUN,NFATC1,RRAS2,TGFB3,TGFBR1,TGFBR2,VAV2
β-alanine Degradation I	1.08	0.5	NA	ALDH6A1
L-DOPA Degradation	1.08	0.5	NA	COMT
Taurine Biosynthesis	1.08	0.5	NA	CSAD
Glycine Degradation (Creatine Biosynthesis)	1.08	0.5	NA	GAMT
Gαs Signaling	1.08	0.0748	-1.134	ADCY3,ADCY7,ADD3,ADRB1,ADRB2,GNG10,GNG2,RGS2
Altered T Cell and B Cell Signaling in Rheumatoid Arthritis	1.06	0.0778	NA	CD79B,HLA-DMA,HLA-DMB,HLA-DOB,MAP3K14,TLR8,TNFRSF13B
Neuroinflammation Signaling Pathway	1.06	0.06	-3.5	BIRC5,CX3CR1,GLUL,HLA-DMA,HLA-DMB,HLA-DOB,IFNGR1,IL6R,JUN,MFGE8,NFATC1,PIK3R1,SLC1A3,TGFB3,TGFBR1,TGFBR2,TLR8,TREM2
Paxillin Signaling	1.06	0.0741	-2.236	ARHGEF6,DOCK1,ITGA6,ITGB3,ITGB5,PIK3R1,RRAS2,TLN2
Tec Kinase Signaling	1.05	0.0671	-2.449	GNA11,GNA12,GNG10,GNG2,GTF2I,PIK3R1,PRKCB,RHOB,TEC,TNFSF12,VAV2
BER pathway	1.05	0.167	NA	LIG1,PARP1
Death Receptor Signaling	1.04	0.0769	-1.89	BID,CASP2,HSPB3,MAP3K14,PARP1,PARP16,TNFSF12
Glioma Invasiveness Signaling	1.03	0.0811	-2.449	HMMR,ITGB3,ITGB5,PIK3R1,RHOB,RRAS2
B Cell Activating Factor Signaling	1.03	0.0976	-2	JUN,MAP3K14,NFATC1,TNFRSF13B
p70S6K Signaling	1.02	0.0698	-1.667	CD79B,EEF2K,PIK3R1,PLCL1,PLCL2,PLD1,PPM1J,PRKCB,RRAS2
Hepatic Fibrosis / Hepatic Stellate Cell Activation	1.01	0.0645	NA	BAMBI,CCR5,EDNRB,IFNGR1,IGFBP4,IL6R,LBP,SMAD7,TGFA,TGFB3,TGFBR1,TGFBR2
Gα12/13 Signaling	1	0.0692	-3	GNA12,JUN,LPAR5,LPAR6,MEF2C,PIK3R1,RRAS2,TEC,VAV2
Leukotriene Biosynthesis	0.991	0.154	NA	LTC4S,MGST3
Cholesterol Biosynthesis I	0.991	0.154	NA	LBR,TM7SF2
Cholesterol Biosynthesis II (via 24,25-dihydrolanosterol)	0.991	0.154	NA	LBR,TM7SF2
Cholesterol Biosynthesis III (via Desmosterol)	0.991	0.154	NA	LBR,TM7SF2
Pregnenolone Biosynthesis	0.991	0.154	NA	CYP27A1,MICAL1
Macropinocytosis Signaling	0.991	0.0789	NA	ITGB3,ITGB5,MRC1,PIK3R1,PRKCB,RRAS2
Nur77 Signaling in T Lymphocytes	0.987	0.0847	NA	HDAC9,HLA-DMA,HLA-DMB,HLA-DOB,NFATC1
Relaxin Signaling	0.983	0.0667	-2.236	ADCY3,ADCY7,GNA11,GNA12,GNG10,GNG2,JUN,PDE3B,PIK3R1,SMPDL3A
IL-3 Signaling	0.932	0.0759	-0.816	FOXO1,INPP5D,JUN,PIK3R1,PRKCB,RRAS2
Agrin Interactions at Neuromuscular Junction	0.932	0.0759	-2.236	ARHGEF6,ITGA6,ITGB3,JUN,RAPSN,RRAS2
Wnt/β-catenin Signaling	0.932	0.0636	0.905	CSNK1E,DKK2,JUN,LRP1,MAP4K1,PPM1J,SOX4,TCF7L2,TGFB3,TGFBR1,TGFBR2
Human Embryonic Stem Cell Pluripotency	0.924	0.0667	NA	FGFRL1,FOXO1,PIK3R1,S1PR1,SMAD7,TCF7L2,TGFB3,TGFBR1,TGFBR2
Integrin Signaling	0.924	0.061	-3.464	ABL1,ARHGAP5,ASAP1,CAPN3,DOCK1,ITGA6,ITGB3,ITGB5,PIK3R1,RHOB,RRAS2,TLN2,TSPAN7
Coenzyme A Biosynthesis	0.914	0.333	NA	PPCDC
Tetrahydrobiopterin Biosynthesis I	0.914	0.333	NA	PTS
D-glucuronate Degradation I	0.914	0.333	NA	CRYL1
3-phosphoinositide Degradation	0.914	0.0645	-3.162	CDC25B,CDC25C,DUSP1,DUSP27,INPP5D,MTMR4,PALD1,PLPP7,SIRPA,THTPA
Thyroid Hormone Biosynthesis	0.914	0.333	NA	CTSD
Tetrahydrobiopterin Biosynthesis II	0.914	0.333	NA	PTS
Superpathway of Cholesterol Biosynthesis	0.914	0.103	NA	ACAA2,LBR,TM7SF2
N-acetylglucosamine Degradation I	0.914	0.333	NA	GNPDA1
Sonic Hedgehog Signaling	0.914	0.103	NA	CCNB1,CDK1,DYRK1B
Role of Tissue Factor in Cancer	0.91	0.0684	NA	GNA11,GNA12,ITGA6,ITGB3,ITGB5,PIK3R1,RPS6KA1,RRAS2
D-myo-inositol-5-phosphate Metabolism	0.903	0.0641	-3.162	CDC25B,CDC25C,DUSP1,DUSP27,MTMR4,PALD1,PIP4K2A,PLPP7,SIRPA,THTPA
Choline Biosynthesis III	0.886	0.133	NA	PLD1,PLD4
Leukocyte Extravasation Signaling	0.883	0.0609	-1.508	ABL1,ARHGAP4,ARHGAP5,F11R,ITGA6,ITGB3,PIK3R1,PRKCB,SELPLG,SIPA1,TEC,VAV2
Dopamine Degradation	0.879	0.1	NA	ALDH2,COMT,Sult1a1
LPS-stimulated MAPK Signaling	0.876	0.0732	-2.236	JUN,LBP,MAP3K14,PIK3R1,PRKCB,RRAS2
Gαq Signaling	0.876	0.0633	-2.333	GNA11,GNG10,GNG2,NFATC1,PIK3R1,PLD1,PLD4,PRKCB,RGS2,RHOB
Regulation of Cellular Mechanics by Calpain Protease	0.854	0.0769	0	CAPN3,CCNA2,CDK1,RRAS2,TLN2
SAPK/JNK Signaling	0.851	0.0686	-2.646	GNA12,GNG2,JUN,MAP4K1,NFATC1,PIK3R1,RRAS2
IL-8 Signaling	0.848	0.06	-3.317	GNA12,GNG10,GNG2,ITGB3,ITGB5,JUN,PIK3R1,PLD1,PLD4,PRKCB,RHOB,RRAS2
G Protein Signaling Mediated by Tubby	0.848	0.0968	NA	ABL1,GNG10,GNG2
D-myo-inositol (1,4,5,6)-Tetrakisphosphate Biosynthesis	0.842	0.0638	-3	CDC25B,CDC25C,DUSP1,DUSP27,MTMR4,PALD1,PLPP7,SIRPA,THTPA
D-myo-inositol (3,4,5,6)-tetrakisphosphate Biosynthesis	0.842	0.0638	-3	CDC25B,CDC25C,DUSP1,DUSP27,MTMR4,PALD1,PLPP7,SIRPA,THTPA
G Beta Gamma Signaling	0.839	0.0656	-2.828	ARHGEF6,CAV2,GNA11,GNA12,GNG10,GNG2,PRKCB,RRAS2
Mismatch Repair in Eukaryotes	0.839	0.125	NA	EXO1,MSH2
Calcium-induced T Lymphocyte Apoptosis	0.836	0.0758	-2.236	ATP2A3,HLA-DMA,HLA-DMB,HLA-DOB,PRKCB
Eicosanoid Signaling	0.836	0.0758	NA	ALOX5AP,HPGDS,LTC4S,PTGS1,TBXAS1
LPS/IL-1 Mediated Inhibition of RXR Function	0.81	0.058	0.816	ABCC3,ACOX3,ALDH2,ALDH6A1,APOC4,APOE,CHST2,FMO5,JUN,LBP,MGST3,PLTP,SCARB1
PDGF Signaling	0.807	0.0698	-2.449	ABL1,INPP5D,JUN,PIK3R1,PRKCB,RRAS2
PRPP Biosynthesis I	0.799	0.25	NA	PRPS2
Branched-chain α-keto acid Dehydrogenase Complex	0.799	0.25	NA	BCKDHA
Spermine and Spermidine Degradation I	0.799	0.25	NA	PAOX
Phenylethylamine Degradation I	0.799	0.25	NA	ALDH2
Methylmalonyl Pathway	0.799	0.25	NA	PCCB
α-tocopherol Degradation	0.799	0.25	NA	CYP4F2
N-acetylglucosamine Degradation II	0.799	0.25	NA	GNPDA1
Xenobiotic Metabolism Signaling	0.799	0.0557	NA	ABCC3,ALDH2,ALDH6A1,CAMK1,CHST2,FMO5,HDAC5,MAF,MAP3K14,MGST3,NRIP1,PIK3R1,PPM1J,PRKCB,RRAS2,Ugt1a7c
TNFR1 Signaling	0.796	0.08	-2	BID,CASP2,JUN,MAP3K14
Ubiquinol-10 Biosynthesis (Eukaryotic)	0.796	0.118	NA	BCKDHA,MICAL1
Histamine Degradation	0.796	0.118	NA	ALDH2,HNMT
3-phosphoinositide Biosynthesis	0.79	0.0606	-3.162	CDC25B,CDC25C,DUSP1,DUSP27,MTMR4,PALD1,PIK3R1,PLPP7,SIRPA,THTPA
IL-10 Signaling	0.777	0.0725	NA	CCR5,FCGR2A,JUN,LBP,MAP3K14
Ceramide Signaling	0.775	0.0682	-1.633	CTSD,JUN,PIK3R1,PPM1J,RRAS2,S1PR1
CREB Signaling in Neurons	0.775	0.058	-2.828	ADCY3,ADCY7,GNA11,GNA12,GNG10,GNG2,PIK3R1,PLCL1,PLCL2,PRKCB,RPS6KA1,RRAS2
14-3-3-mediated Signaling	0.77	0.063	-2.646	FOXO1,JUN,PIK3R1,PLCL1,PLCL2,PRKCB,RPS6KA1,RRAS2
Inhibition of Angiogenesis by TSP1	0.764	0.0882	NA	JUN,TGFBR1,TGFBR2
CDK5 Signaling	0.762	0.0648	-2.449	ABL1,ADCY3,ADCY7,CABLES1,ITGA6,PPM1J,RRAS2
Production of Nitric Oxide and Reactive Oxygen Species in Macrophages	0.759	0.0585	-2.714	APOC4,APOE,IFNGR1,JUN,MAP3K14,PCYOX1,PIK3R1,PPM1J,PRKCB,RHOB,SIRPA
Endocannabinoid Neuronal Synapse Pathway	0.757	0.0625	-1.134	ADCY3,ADCY7,CNR2,GNA11,GNG2,MGLL,PLCL1,PLCL2
Reelin Signaling in Neurons	0.745	0.062	-2.646	APOE,ARHGEF6,CNR2,ITGA6,ITGB3,MAP4K1,PDK2,PIK3R1
TWEAK Signaling	0.738	0.0857	NA	BID,MAP3K14,TNFSF12
Factors Promoting Cardiogenesis in Vertebrates	0.733	0.06	-2.828	LRP1,MEF2C,PLCL1,PLCL2,PRKCB,TCF7L2,TGFB3,TGFBR1,TGFBR2
Ephrin B Signaling	0.726	0.0694	NA	GNA11,GNA12,GNG10,GNG2,VAV2
HGF Signaling	0.721	0.0631	-2.449	DOCK1,ETS1,JUN,MAP3K14,PIK3R1,PRKCB,RRAS2
Granzyme A Signaling	0.719	0.105	NA	H1-2,H1f4
Protein Citrullination	0.712	0.2	NA	PADI2
Creatine-phosphate Biosynthesis	0.712	0.2	NA	CKB
2-oxobutanoate Degradation I	0.712	0.2	NA	PCCB
Clathrin-mediated Endocytosis Signaling	0.71	0.057	NA	AP1B1,AP1S2,APOC4,APOE,ITGB3,ITGB5,NUMB,PCYOX1,PICALM,PIK3R1,TF
Estrogen-Dependent Breast Cancer Signaling	0.693	0.0676	NA	HSD17B11,HSD17B4,JUN,PIK3R1,RRAS2
Gustation Pathway	0.688	0.0584	NA	ADCY3,ADCY7,GNG2,LPAR6,P2RX1,P2RY12,P2RY13,PDE3B,SMPDL3A
The Visual Cycle	0.686	0.1	NA	DHRS3,RDH10
ErbB Signaling	0.684	0.0638	-1.633	FOXO1,JUN,PIK3R1,PRKCB,RRAS2,TGFA
PKCθ Signaling in T Lymphocytes	0.678	0.0581	-3	HLA-DMA,HLA-DMB,HLA-DOB,JUN,MAP3K14,NFATC1,PIK3R1,RRAS2,VAV2
Endocannabinoid Developing Neuron Pathway	0.67	0.0609	-0.378	ADCY3,ADCY7,CNR2,GNG2,MGLL,PIK3R1,RRAS2
Erythropoietin Signaling	0.662	0.0658	NA	EPOR,JUN,PIK3R1,PRKCB,RRAS2
Toll-like Receptor Signaling	0.662	0.0658	NA	JUN,LBP,MAP3K14,SIGIRR,TLR8
Neurotrophin/TRK Signaling	0.662	0.0658	-1.342	JUN,PIK3R1,RPS6KA1,RRAS2,SPRY1
α-Adrenergic Signaling	0.658	0.0625	NA	ADCY3,ADCY7,GNG10,GNG2,PRKCB,RRAS2
CNTF Signaling	0.658	0.0702	-2	LIFR,PIK3R1,RPS6KA1,RRAS2
Aldosterone Signaling in Epithelial Cells	0.646	0.057	-2.236	DNAJB14,DNAJC9,DUSP1,HSPB3,PIK3R1,PLCL1,PLCL2,PRKCB,SLC12A2
Dopamine Receptor Signaling	0.646	0.0649	NA	ADCY3,ADCY7,COMT,PPM1J,PTS
Pyruvate Fermentation to Lactate	0.642	0.167	NA	LDHB
Lactose Degradation III	0.642	0.167	NA	PSAP
GDP-mannose Biosynthesis	0.642	0.167	NA	MPI
p53 Signaling	0.631	0.0612	0	BIRC5,CHEK2,HDAC9,JUN,PIK3R1,SERPINE2
IL-7 Signaling Pathway	0.631	0.0641	-1	FOXO1,IGHM,JUN,NFATC1,PIK3R1
Pyrimidine Deoxyribonucleotides De Novo Biosynthesis I	0.623	0.0909	NA	RRM1,RRM2
Apelin Cardiomyocyte Signaling Pathway	0.618	0.0606	-2.449	ATP2A3,GNA11,PIK3R1,PLCL1,PLCL2,PRKCB
Thyroid Cancer Signaling	0.616	0.0633	-1.342	FOXO1,JUN,PIK3R1,RRAS2,TCF7L2
Dendritic Cell Maturation	0.607	0.0546	-3.162	CD83,FCGR2A,HLA-DMA,HLA-DMB,HLA-DOB,MAP3K14,PIK3R1,PLCL1,PLCL2,TREM2
SPINK1 Pancreatic Cancer Pathway	0.606	0.0667	2	CELA1,CPQ,TGFBR1,TGFBR2
Renal Cell Carcinoma Signaling	0.602	0.0625	-2	ETS1,JUN,PIK3R1,RRAS2,TGFA
Pyrimidine Ribonucleotides Interconversion	0.602	0.0732	NA	DHX9,ENTPD1,SMARCAL1
Chemokine Signaling	0.602	0.0625	-2.236	CAMK1,CCR5,JUN,PRKCB,RRAS2
Dopamine-DARPP32 Feedback in cAMP Signaling	0.597	0.0552	-2.828	ADCY3,ADCY7,ATP2A3,CAMKK1,CSNK1E,PLCL1,PLCL2,PPM1J,PRKCB
Hepatic Cholestasis	0.588	0.0541	NA	ABCC3,ADCY3,ADCY7,CYP27A1,JUN,LBP,MAP3K14,PRKCB,TGFB3,TNFSF12
Xenobiotic Metabolism General Signaling Pathway	0.587	0.0559	-2.828	ABCA2,MAF,MAP3K14,MGST3,PIK3R1,PRKCB,RRAS2,Ugt1a7c
NAD Salvage Pathway III	0.583	0.143	NA	NMRK1
Apelin Adipocyte Signaling Pathway	0.575	0.061	-0.447	ADCY3,ADCY7,GNA11,GPX3,MGST3
Glutathione Redox Reactions I	0.569	0.0833	NA	GPX3,MGST3
NER Pathway	0.569	0.0583	-1	ERCC5,GTF2H2,H4C1,LIG1,TOP2A,TOP2B
Pyrimidine Ribonucleotides De Novo Biosynthesis	0.564	0.0698	NA	DHX9,ENTPD1,SMARCAL1
Serotonin Receptor Signaling	0.564	0.0698	NA	ADCY3,ADCY7,PTS
Thrombopoietin Signaling	0.559	0.0635	-2	JUN,PIK3R1,PRKCB,RRAS2
Phospholipases	0.559	0.0635	-2	PLCL1,PLCL2,PLD1,PLD4
IL-6 Signaling	0.556	0.056	-2.449	HSPB3,IL6R,JUN,LBP,MAP3K14,PIK3R1,RRAS2
NRF2-mediated Oxidative Stress Response	0.554	0.0529	-1.633	DNAJB14,DNAJC9,EPHX1,JUN,MAF,MGST3,PIK3R1,PRKCB,RRAS2,SCARB1
Xenobiotic Metabolism CAR Signaling Pathway	0.554	0.0529	-2.53	ABCC3,ALDH2,ALDH6A1,CHST2,FMO5,MGST3,NRIP1,PPM1J,PRKCB,Ugt1a7c
Osteoarthritis Pathway	0.551	0.0521	-0.632	ANKH,CASP2,HES1,LRP1,MEF2C,PPARG,SLC39A8,SMAD7,TCF7L2,TGFBR1,TGFBR2
TR/RXR Activation	0.55	0.0595	NA	ADRB1,PDE3B,PIK3R1,SCARB1,THRSP
PTEN Signaling	0.547	0.0556	0.816	BCL2L11,FOXO1,INPP5D,PIK3R1,RRAS2,TGFBR1,TGFBR2
T Cell Receptor Signaling	0.547	0.0571	NA	JUN,NFATC1,PIK3R1,RRAS2,TEC,VAV2
Inositol Pyrophosphates Biosynthesis	0.535	0.125	NA	IP6K1
CD40 Signaling	0.53	0.0615	NA	JUN,MAP3K14,PIK3R1,PTGS1
ErbB2-ErbB3 Signaling	0.53	0.0615	NA	FOXO1,JUN,PIK3R1,RRAS2
Pyridoxal 5'-phosphate Salvage Pathway	0.53	0.0615	-2	CDK1,NEK2,PLK1,TTK
iNOS Signaling	0.529	0.0667	NA	IFNGR1,JUN,LBP
Germ Cell-Sertoli Cell Junction Signaling	0.526	0.0526	NA	ITGA6,JUP,MAP3K14,PIK3R1,RHOB,RRAS2,TGFB3,TGFBR1,TGFBR2
Lipid Antigen Presentation by CD1	0.521	0.0769	NA	AP1B1,PSAP
FAT10 Cancer Signaling Pathway	0.511	0.0652	NA	TGFB3,TGFBR1,TGFBR2
Antioxidant Action of Vitamin C	0.503	0.055	2	PLCL1,PLCL2,PLD1,PLD4,SLC2A5,SLC2A8
Actin Cytoskeleton Signaling	0.499	0.0505	-2.53	ARHGEF6,DIAPH3,DOCK1,GNA12,LBP,MATK,PIK3R1,RRAS2,SSH2,TLN2,VAV2
Triacylglycerol Degradation	0.495	0.0638	NA	ABHD12,MGLL,PNPLA7
Pathogenesis of Multiple Sclerosis	0.492	0.111	NA	CCR5
Sucrose Degradation V (Mammalian)	0.492	0.111	NA	KHK
Leucine Degradation I	0.492	0.111	NA	ACADM
Adrenomedullin signaling pathway	0.491	0.0508	-3.162	ADCY3,ADCY7,CFH,GNA11,MATK,PIK3R1,PLCL1,PLCL2,PPARG,RRAS2
Acute Myeloid Leukemia Signaling	0.489	0.0562	-1	CEBPA,JUP,PIK3R1,RRAS2,TCF7L2
Gap Junction Signaling	0.484	0.0505	NA	ADCY3,ADCY7,ADRB1,CSNK1E,PIK3R1,PLCL1,PLCL2,PRKCB,RRAS2,SGSM3
iCOS-iCOSL Signaling in T Helper Cells	0.483	0.0541	-1.633	HLA-DMA,HLA-DMB,HLA-DOB,INPP5D,NFATC1,PIK3R1
Type I Diabetes Mellitus Signaling	0.483	0.0541	NA	BID,HLA-DMA,HLA-DMB,HLA-DOB,IFNGR1,MAP3K14
Graft-versus-Host Disease Signaling	0.48	0.0625	NA	HLA-DMA,HLA-DMB,HLA-DOB
Signaling by Rho Family GTPases	0.472	0.0492	-2.121	ARHGEF6,CDC42EP3,DIAPH3,GNA11,GNA12,GNG10,GNG2,JUN,PIK3R1,PLD1,RHOB,STMN1
Prostate Cancer Signaling	0.467	0.0549	NA	ABL1,CCNE2,FOXO1,PIK3R1,RRAS2
Role of Macrophages, Fibroblasts and Endothelial Cells in Rheumatoid Arthritis	0.466	0.0481	NA	CEBPA,DKK2,IL16,IL6R,JUN,LRP1,MAP3K14,NFATC1,PIK3R1,PLCL1,PLCL2,PRKCB,RRAS2,TCF7L2,TLR8
Autoimmune Thyroid Disease Signaling	0.465	0.0612	NA	HLA-DMA,HLA-DMB,HLA-DOB
GM-CSF Signaling	0.465	0.0571	-1	ETS1,PIK3R1,PRKCB,RRAS2
HIF1α Signaling	0.463	0.0531	NA	JUN,LDHB,PIK3R1,RRAS2,SLC2A5,SLC2A8
NF-κB Signaling	0.461	0.0503	-3	MAP3K14,PIK3R1,PRKCB,RRAS2,SIGIRR,TGFA,TGFBR1,TGFBR2,TLR8
Calcium Transport I	0.455	0.1	NA	ATP2A3
Androgen Signaling	0.453	0.0515	NA	GNA11,GNA12,GNG10,GNG2,GTF2H2,JUN,PRKCB
Growth Hormone Signaling	0.452	0.0563	-2	CEBPA,PIK3R1,PRKCB,RPS6KA1
Small Cell Lung Cancer Signaling	0.452	0.0563	NA	ABL1,BID,CCNE2,PIK3R1
ERK5 Signaling	0.44	0.0556	-2	GNA12,MEF2C,RPS6KA1,RRAS2
TNFR2 Signaling	0.439	0.0667	NA	JUN,MAP3K14
CCR5 Signaling in Macrophages	0.437	0.0532	NA	CCR5,GNG10,GNG2,JUN,PRKCB
Melanocyte Development and Pigmentation Signaling	0.437	0.0532	-2.236	ADCY3,ADCY7,PIK3R1,RPS6KA1,RRAS2
UVC-Induced MAPK Signaling	0.437	0.0588	NA	JUN,PRKCB,RRAS2
fMLP Signaling in Neutrophils	0.435	0.0517	-2.236	GNG10,GNG2,NFATC1,PIK3R1,PRKCB,RRAS2
Caveolar-mediated Endocytosis Signaling	0.429	0.0548	NA	ABL1,ITGA6,ITGB3,ITGB5
Non-Small Cell Lung Cancer Signaling	0.429	0.0548	NA	ABL1,PIK3R1,RRAS2,TGFA
Ovarian Cancer Signaling	0.428	0.0504	NA	ABL1,MSH2,PIK3R1,PTGS1,RAD51,RRAS2,TCF7L2
Ketogenesis	0.423	0.0909	NA	ACAA2
γ-glutamyl Cycle	0.423	0.0909	NA	OPLAH
UVB-Induced MAPK Signaling	0.423	0.0577	NA	JUN,PIK3R1,PRKCB
Renin-Angiotensin Signaling	0.418	0.0508	-2	ADCY3,ADCY7,JUN,PIK3R1,PRKCB,RRAS2
Neuregulin Signaling	0.417	0.0521	-1.342	MATK,PIK3R1,PRKCB,RRAS2,TGFA
Communication between Innate and Adaptive Immune Cells	0.417	0.0521	NA	CD79B,CD83,IGHM,TLR8,TNFRSF13B
Cholecystokinin/Gastrin-mediated Signaling	0.41	0.0504	-2.449	GNA12,JUN,MEF2C,PRKCB,RHOB,RRAS2
Hepatic Fibrosis Signaling Pathway	0.41	0.0462	-1.698	BAMBI,EZH2,FOXO1,ITGB3,JUN,PDCD4,PIK3R1,PPARG,PRKCB,RHOB,RRAS2,SMAD7,TCF7L2,TF,TGFB3,TGFBR1,TGFBR2
CD27 Signaling in Lymphocytes	0.409	0.0566	NA	BID,JUN,MAP3K14
Salvage Pathways of Pyrimidine Ribonucleotides	0.408	0.0515	-2.236	CDADC1,CDK1,NEK2,PLK1,TTK
FcγRIIB Signaling in B Lymphocytes	0.407	0.0533	-1	CD79B,INPP5D,PIK3R1,RRAS2
Angiopoietin Signaling	0.407	0.0533	NA	BIRC5,FOXO1,PIK3R1,RRAS2
4-1BB Signaling in T Lymphocytes	0.405	0.0625	NA	JUN,MAP3K14
Glutathione-mediated Detoxification	0.405	0.0625	NA	HPGDS,MGST3
CD28 Signaling in T Helper Cells	0.401	0.05	NA	HLA-DMA,HLA-DMB,HLA-DOB,JUN,NFATC1,PIK3R1
Glioblastoma Multiforme Signaling	0.401	0.0485	-1.633	E2F2,E2F8,FOXO1,PIK3R1,PLCL1,PLCL2,RHOB,RRAS2
GDNF Family Ligand-Receptor Interactions	0.397	0.0526	-2	DOK3,JUN,PIK3R1,RRAS2
Endocannabinoid Cancer Inhibition Pathway	0.397	0.049	1.134	ADCY3,ADCY7,CASP2,CCNE2,CNR2,PIK3R1,TCF7L2
IL-15 Production	0.393	0.0496	-2.449	AATK,ABL1,CLK1,MATK,MERTK,TEC
Nitric Oxide Signaling in the Cardiovascular System	0.389	0.0505	-1.342	ADRB1,ATP2A3,PDE3B,PIK3R1,PRKCB
Antiproliferative Role of Somatostatin Receptor 2	0.386	0.0519	NA	GNG10,GNG2,PIK3R1,RRAS2
Estrogen Receptor Signaling	0.382	0.0457	-2.324	ADCY3,ADCY7,FBXO32,FOXO1,GNA11,GNA12,GNG2,HES1,JUN,NRIP1,PIK3R1,PLCL1,PLCL2,PRKCB,RRAS2
Huntington's Disease Signaling	0.378	0.0464	-1.89	CAPN3,CASP2,CTSD,GNA11,GNG10,GNG2,HDAC5,HDAC9,JUN,PIK3R1,PRKCB
AMPK Signaling	0.378	0.0467	-0.707	ADRB1,ADRB2,CCNA2,EEF2K,FOXO1,PIK3R1,PPM1J,RAB27A,SMARCA2,ULK1
VDR/RXR Activation	0.376	0.0513	NA	CEBPA,FOXO1,HES1,PRKCB
Role of JAK2 in Hormone-like Cytokine Signaling	0.373	0.0588	NA	EPOR,SIRPA
Retinoate Biosynthesis I	0.373	0.0588	NA	DHRS3,RDH10
Regulation of the Epithelial-Mesenchymal Transition Pathway	0.373	0.0469	NA	ETS1,FGFRL1,PIK3R1,RRAS2,TCF7L2,TGFB3,TGFBR1,TGFBR2,ZEB1
Neuropathic Pain Signaling In Dorsal Horn Neurons	0.372	0.0495	-2.236	CAMK1,PIK3R1,PLCL1,PLCL2,PRKCB
Oleate Biosynthesis II (Animals)	0.367	0.0769	NA	ALDH6A1
Bile Acid Biosynthesis, Neutral Pathway	0.367	0.0769	NA	CYP27A1
UDP-N-acetyl-D-galactosamine Biosynthesis II	0.367	0.0769	NA	GNPDA1
BEX2 Signaling Pathway	0.367	0.0506	-1	JUN,LDB1,PPM1J,TCF7L2
Glutamate Receptor Signaling	0.362	0.0526	NA	GLUL,GNG2,SLC1A3
Noradrenaline and Adrenaline Degradation	0.358	0.0571	NA	ALDH2,COMT
Nucleotide Excision Repair Pathway	0.358	0.0571	NA	ERCC5,GTF2H2
IL-17 Signaling	0.357	0.05	NA	JUN,MAP3K14,PIK3R1,RRAS2
FLT3 Signaling in Hematopoietic Progenitor Cells	0.357	0.05	-1	INPP5D,PIK3R1,RPS6KA1,RRAS2
Sumoylation Pathway	0.355	0.0485	1.342	CEBPA,ETS1,JUN,RHOB,ZEB1
Cancer Drug Resistance By Drug Efflux	0.351	0.0517	NA	FOXO1,PIK3R1,RRAS2
GNRH Signaling	0.348	0.0462	-2.828	ADCY3,ADCY7,GNA11,GNG2,JUN,MAP3K14,PRKCB,RRAS2
Prolactin Signaling	0.348	0.0494	-2	JUN,PIK3R1,PRKCB,RRAS2
PPAR Signaling	0.347	0.0481	0.447	JUN,MAP3K14,NRIP1,PPARG,RRAS2
IGF-1 Signaling	0.347	0.0481	NA	FOXO1,IGFBP4,JUN,PIK3R1,RRAS2
Glucocorticoid Receptor Signaling	0.345	0.0446	NA	ADRB2,CEBPA,DUSP1,GTF2H2,JUN,MAP3K14,NFATC1,NRIP1,PIK3R1,RRAS2,SMARCA2,TGFB3,TGFBR1,TGFBR2,TSC22D3
Mevalonate Pathway I	0.343	0.0714	NA	ACAA2
Phenylalanine Degradation IV (Mammalian, via Side Chain)	0.343	0.0714	NA	ALDH2
Colanic Acid Building Blocks Biosynthesis	0.343	0.0714	NA	MPI
Synaptic Long Term Potentiation	0.333	0.0465	-2.449	GNA11,PLCL1,PLCL2,PRKCB,RPS6KA1,RRAS2
Notch Signaling	0.33	0.0541	NA	HES1,NUMB
Complement System	0.33	0.0541	NA	C1QC,CFH
Retinoic acid Mediated Apoptosis Signaling	0.329	0.05	NA	BID,PARP1,PARP16
Sperm Motility	0.328	0.0448	NA	AATK,ABL1,CLK1,MATK,MERTK,PLCL1,PLCL2,PRKCB,SLC12A2,TEC
Role of Pattern Recognition Receptors in Recognition of Bacteria and Viruses	0.321	0.0455	NA	C1QC,PIK3R1,PRKCB,RNASEL,TGFB3,TLR8,TNFSF12
VEGF Family Ligand-Receptor Interactions	0.321	0.0476	NA	NRP1,PIK3R1,PRKCB,RRAS2
Isoleucine Degradation I	0.321	0.0667	NA	ACAA2
Histidine Degradation VI	0.321	0.0667	NA	MICAL1
IL-2 Signaling	0.319	0.0492	NA	JUN,PIK3R1,RRAS2
Thyroid Hormone Metabolism II (via Conjugation and/or Degradation)	0.317	0.0526	NA	Sult1a1,Ugt1a7c
Acute Phase Response Signaling	0.312	0.0447	-1.633	IL6R,JUN,LBP,MAP3K14,PIK3R1,RRAS2,SERPINF1,TF
Wnt/Ca+ pathway	0.31	0.0484	NA	NFATC1,PLCL1,PLCL2
RhoGDI Signaling	0.306	0.0444	2	ARHGAP4,ARHGAP5,ARHGEF6,GNA11,GNA12,GNG10,GNG2,RHOB
Ephrin Receptor Signaling	0.306	0.0444	-2.646	ABL1,GNA11,GNA12,GNG10,GNG2,MAP3K14,RRAS2,SH2D3C
Extrinsic Prothrombin Activation Pathway	0.302	0.0625	NA	PROS1
Calcium Signaling	0.294	0.0437	-2.236	ASPH,ATP2A3,CAMK1,CAMKK1,HDAC5,HDAC9,MEF2C,NFATC1,TNNI2
eNOS Signaling	0.292	0.044	-2.449	ADCY3,ADCY7,CCNA2,LPAR5,LPAR6,PIK3R1,PRKCB
RANK Signaling in Osteoclasts	0.289	0.0455	-2	JUN,MAP3K14,NFATC1,PIK3R1
D-myo-inositol (1,4,5)-trisphosphate Degradation	0.284	0.0588	NA	INPP5D
CTLA4 Signaling in Cytotoxic T Lymphocytes	0.282	0.0449	NA	AP1B1,AP1S2,PIK3R1,PPM1J
nNOS Signaling in Skeletal Muscle Cells	0.282	0.0488	NA	CAPN3,SNTA1
Estrogen Biosynthesis	0.282	0.0488	NA	HSD17B11,HSD17B4
mTOR Signaling	0.275	0.0429	-1.667	PIK3R1,PLD1,PLD4,PPM1J,PRKCB,RHOB,RPS6KA1,RRAS2,ULK1
OX40 Signaling Pathway	0.275	0.0444	NA	HLA-DMA,HLA-DMB,HLA-DOB,JUN
Retinol Biosynthesis	0.272	0.0476	NA	DHRS3,RDH10
Triacylglycerol Biosynthesis	0.272	0.0476	NA	LPIN1,PLPPR3
1D-myo-inositol Hexakisphosphate Biosynthesis II (Mammalian)	0.267	0.0556	NA	INPP5D
D-myo-inositol (1,3,4)-trisphosphate Biosynthesis	0.267	0.0556	NA	INPP5D
Superpathway of Geranylgeranyldiphosphate Biosynthesis I (via Mevalonate)	0.267	0.0556	NA	ACAA2
FAT10 Signaling Pathway	0.267	0.0556	NA	MAP1LC3B
ErbB4 Signaling	0.265	0.0448	NA	PIK3R1,PRKCB,RRAS2
Serotonin Degradation	0.265	0.0448	NA	ALDH2,Sult1a1,Ugt1a7c
tRNA Splicing	0.261	0.0465	NA	PDE3B,SMPDL3A
HMGB1 Signaling	0.26	0.0424	-2.449	IFNGR1,JUN,PIK3R1,RHOB,RRAS2,TGFB3,TNFSF12
Fc Epsilon RI Signaling	0.256	0.0427	-1.342	INPP5D,PIK3R1,PRKCB,RRAS2,VAV2
Oxidative Ethanol Degradation III	0.252	0.0526	NA	ALDH2
Apelin Pancreas Signaling Pathway	0.252	0.0455	NA	PDE3B,PIK3R1
SPINK1 General Cancer Pathway	0.249	0.0435	NA	IL6R,PIK3R1,RRAS2
Cardiomyocyte Differentiation via BMP Receptors	0.237	0.05	NA	MEF2C
Fatty Acid α-oxidation	0.237	0.05	NA	ALDH2
Role of Oct4 in Mammalian Embryonic Stem Cell Pluripotency	0.233	0.0435	NA	CCNF,PARP1
Putrescine Degradation III	0.225	0.0476	NA	ALDH2
nNOS Signaling in Neurons	0.224	0.0426	NA	CAPN3,PRKCB
Ephrin A Signaling	0.224	0.0426	NA	PIK3R1,VAV2
Polyamine Regulation in Colon Cancer	0.212	0.0455	NA	PPARG
Superpathway of D-myo-inositol (1,4,5)-trisphosphate Metabolism	0.201	0.0435	NA	INPP5D
Ethanol Degradation IV	0.201	0.0435	NA	ALDH2
Apelin Cardiac Fibroblast Signaling Pathway	0.201	0.0435	NA	TGFB3
Natural Killer Cell Signaling	0	0.0305	-2.449	FCGR2A,MAP3K14,NFATC1,PIK3R1,RRAS2,VAV2
Circadian Rhythm Signaling	0	0.0303	NA	CSNK1E
Axonal Guidance Signaling	0	0.0351	NA	ABL1,Adam3,ARHGEF6,DOCK1,GNA11,GNA12,GNG10,GNG2,HERC2,MICAL1,NFATC1,NRP1,PIK3R1,PLCL1,PLCL2,PRKCB,RRAS2
Amyotrophic Lateral Sclerosis Signaling	0	0.0412	NA	BID,CAPN3,GLUL,PIK3R1
Synaptic Long Term Depression	0	0.037	-1.89	GNA11,GNA12,PLCL1,PLCL2,PPM1J,PRKCB,RRAS2
Coagulation System	0	0.0286	NA	PROS1
Mitochondrial Dysfunction	0	0.0175	NA	Aph1c,COX4I2,PINK1
PXR/RXR Activation	0	0.0308	NA	ABCC3,FOXO1
Tight Junction Signaling	0	0.0417	NA	CEBPA,F11R,JUN,PPM1J,TGFB3,TGFBR1,TGFBR2
Regulation of Actin-based Motility by Rho	0	0.0106	NA	RHOB
Activation of IRF by Cytosolic Pattern Recognition Receptors	0	0.0159	NA	JUN
Role of PKR in Interferon Induction and Antiviral Response	0	0.0256	NA	BID,IFNGR1,JUN
TREM1 Signaling	0	0.04	NA	CD83,SIGIRR,TLR8
MIF Regulation of Innate Immunity	0	0.0238	NA	JUN
Cytotoxic T Lymphocyte-mediated Apoptosis of Target Cells	0	0.0294	NA	BID
Lymphotoxin β Receptor Signaling	0	0.0377	NA	MAP3K14,PIK3R1
Induction of Apoptosis by HIV1	0	0.0328	NA	BID,MAP3K14
IL-9 Signaling	0	0.0303	NA	PIK3R1
CCR3 Signaling in Eosinophils	0	0.0403	NA	GNG10,GNG2,PIK3R1,PRKCB,RRAS2
Oncostatin M Signaling	0	0.0233	NA	RRAS2
IL-15 Signaling	0	0.0267	NA	PIK3R1,RRAS2
Mechanisms of Viral Exit from Host Cells	0	0.0244	NA	PRKCB
Melatonin Signaling	0	0.0417	NA	PLCL1,PLCL2,PRKCB
Cellular Effects of Sildenafil (Viagra)	0	0.0382	NA	ADCY3,ADCY7,PDE3B,PLCL1,PLCL2
Semaphorin Signaling in Neurons	0	0.0333	NA	NRP1,RHOB
Corticotropin Releasing Hormone Signaling	0	0.0345	-2	ADCY3,ADCY7,JUN,MEF2C,PRKCB
DNA Methylation and Transcriptional Repression Signaling	0	0.0286	NA	H4C1
Role of NANOG in Mammalian Embryonic Stem Cell Pluripotency	0	0.0252	NA	LIFR,PIK3R1,RRAS2
Melanoma Signaling	0	0.04	NA	PIK3R1,RRAS2
Endometrial Cancer Signaling	0	0.0333	NA	PIK3R1,RRAS2
Basal Cell Carcinoma Signaling	0	0.0139	NA	TCF7L2
Primary Immunodeficiency Signaling	0	0.04	NA	IGHM,TNFRSF13B
Allograft Rejection Signaling	0	0.0349	NA	HLA-DMA,HLA-DMB,HLA-DOB
Bladder Cancer Signaling	0	0.0206	NA	ABL1,RRAS2
Type II Diabetes Mellitus Signaling	0	0.0282	-1	MAP3K14,PIK3R1,PPARG,PRKCB
Crosstalk between Dendritic Cells and Natural Killer Cells	0	0.0337	NA	CD83,TLN2,TREM2
Systemic Lupus Erythematosus Signaling	0	0.0393	NA	CD79B,FCGR2A,IGHM,IL6R,INPP5D,JUN,NFATC1,PIK3R1,RRAS2
Cdc42 Signaling	0	0.0419	NA	ARHGEF6,DIAPH3,HLA-DMA,HLA-DMB,HLA-DOB,JUN,VAV2
ILK Signaling	0	0.0421	-2.121	ARHGEF6,DOCK1,ITGB3,ITGB5,JUN,PIK3R1,PPM1J,RHOB
EIF2 Signaling	0	0.00893	NA	PIK3R1,RRAS2
PAK Signaling	0	0.0309	NA	ARHGEF6,PIK3R1,RRAS2
Rac Signaling	0	0.0357	-2	JUN,PIK3R1,PLD1,RRAS2
Role of Osteoblasts, Osteoclasts and Chondrocytes in Rheumatoid Arthritis	0	0.0409	NA	DKK2,FOXO1,ITGB3,JUN,LRP1,MAP3K14,NFATC1,PIK3R1,TCF7L2
Atherosclerosis Signaling	0	0.0397	NA	APOC4,APOE,PCYOX1,SELPLG,TNFSF12
Regulation of eIF4 and p70S6K Signaling	0	0.0191	NA	PIK3R1,PPM1J,RRAS2
Neuroprotective Role of THOP1 in Alzheimer's Disease	0	0.00855	NA	HTRA3
Role of Wnt/GSK-3β Signaling in the Pathogenesis of Influenza	0	0.0256	NA	CSNK1E,TCF7L2
Role of MAPK Signaling in the Pathogenesis of Influenza	0	0.0125	NA	RRAS2
Role of PI3K/AKT Signaling in the Pathogenesis of Influenza	0	0.0312	NA	CCR5,PIK3R1
Role of Hypercytokinemia/hyperchemokinemia in the Pathogenesis of Influenza	0	0.0233	NA	CCR5
MSP-RON Signaling Pathway	0	0.0172	NA	PIK3R1
Tumoricidal Function of Hepatic Natural Killer Cells	0	0.0417	NA	BID
Intrinsic Prothrombin Activation Pathway	0	0.0238	NA	PROS1
Assembly of RNA Polymerase II Complex	0	0.02	NA	GTF2H2
IL-17A Signaling in Airway Cells	0	0.0154	NA	PIK3R1
Role of IL-17A in Arthritis	0	0.0364	NA	PIK3R1,RPS6KA1
IL-17A Signaling in Fibroblasts	0	0.0286	NA	JUN
IL-17A Signaling in Gastric Cells	0	0.04	NA	JUN
Role of IL-17F in Allergic Inflammatory Airway Diseases	0	0.0238	NA	RPS6KA1
Role of JAK1, JAK2 and TYK2 in Interferon Signaling	0	0.0417	NA	IFNGR1
Role of JAK family kinases in IL-6-type Cytokine Signaling	0	0.04	NA	IL6R
Role of JAK1 and JAK3 in γc Cytokine Signaling	0	0.029	NA	PIK3R1,RRAS2
Actin Nucleation by ARP-WASP Complex	0	0.0417	NA	GNA12,RHOB,RRAS2
NGF Signaling	0	0.0351	-2	MAP3K14,PIK3R1,RPS6KA1,RRAS2
Sertoli Cell-Sertoli Cell Junction Signaling	0	0.0324	NA	F11R,JUN,JUP,MAP3K14,RRAS2,TGFB3
Mouse Embryonic Stem Cell Pluripotency	0	0.0388	-2	LIFR,PIK3R1,RRAS2,TCF7L2
Hematopoiesis from Pluripotent Stem Cells	0	0.0204	NA	IGHM
Transcriptional Regulatory Network in Embryonic Stem Cells	0	0.037	NA	H4C1,ZFHX3
Netrin Signaling	0	0.0154	NA	NFATC1
Heparan Sulfate Biosynthesis	0	0.0256	NA	CHST2,PNPLA7
Nicotine Degradation III	0	0.0179	NA	Ugt1a7c
Heparan Sulfate Biosynthesis (Late Stages)	0	0.0282	NA	CHST2,PNPLA7
Melatonin Degradation I	0	0.0333	NA	Sult1a1,Ugt1a7c
NAD Salvage Pathway II	0	0.0385	NA	NMRK1
D-myo-inositol (1,4,5)-Trisphosphate Biosynthesis	0	0.04	NA	PIP4K2A
Tryptophan Degradation X (Mammalian, via Tryptamine)	0	0.04	NA	ALDH2
Chondroitin Sulfate Biosynthesis	0	0.0179	NA	CHST2
Dermatan Sulfate Biosynthesis	0	0.0169	NA	CHST2
Dermatan Sulfate Biosynthesis (Late Stages)	0	0.0217	NA	CHST2
Nicotine Degradation II	0	0.0308	NA	FMO5,Ugt1a7c
Chondroitin Sulfate Biosynthesis (Late Stages)	0	0.0208	NA	CHST2
Superpathway of Melatonin Degradation	0	0.0308	NA	Sult1a1,Ugt1a7c
Stearate Biosynthesis I (Animals)	0	0.0213	NA	TBXAS1
Ethanol Degradation II	0	0.0312	NA	ALDH2
Superpathway of Methionine Degradation	0	0.027	NA	PCCB
Epithelial Adherens Junction Signaling	0	0.0395	NA	JUP,RRAS2,TCF7L2,TGFBR1,TGFBR2,VAV2
Inhibition of Matrix Metalloproteases	0	0.0256	NA	LRP1
Agranulocyte Adhesion and Diapedesis	0	0.0207	NA	2610528A11Rik,CD34,ITGA6,SELPLG
Granulocyte Adhesion and Diapedesis	0	0.0222	NA	2610528A11Rik,ITGA6,ITGB3,SELPLG
Role of p14/p19ARF in Tumor Suppression	0	0.0345	NA	PIK3R1
STAT3 Pathway	0	0.037	-2	IL6R,RRAS2,TGFA,TGFBR1,TGFBR2
Oxidative Phosphorylation	0	0.00917	NA	COX4I2
HIPPO signaling	0	0.0235	NA	CSNK1E,PPM1J
PCP pathway	0	0.0167	NA	JUN
Unfolded protein response	0	0.0357	NA	CEBPA,PPARG
EGF Signaling	0	0.0364	NA	JUN,PIK3R1
PI3K/AKT Signaling	0	0.0343	1	FOXO1,IL6R,INPP5D,PIK3R1,PPM1J,RRAS2
Interferon Signaling	0	0.0278	NA	IFNGR1
Protein Ubiquitination Pathway	0	0.0293	NA	CDC20,DNAJB14,DNAJC9,HSPB3,UBE2C,USP2,USP28,USP30
Amyloid Processing	0	0.04	NA	CAPN3,CSNK1E
FGF Signaling	0	0.0238	NA	FGFRL1,PIK3R1
JAK/Stat Signaling	0	0.0375	NA	JUN,PIK3R1,RRAS2
GABA Receptor Signaling	0	0.0316	NA	ADCY3,ADCY7,AP1B1
Insulin Receptor Signaling	0	0.0357	-0.447	FOXO1,INPP5D,PDE3B,PIK3R1,RRAS2
Phototransduction Pathway	0	0.0189	NA	GNGT2
VEGF Signaling	0	0.0404	NA	FOXO1,PIK3R1,PRKCB,RRAS2
Hypoxia Signaling in the Cardiovascular System	0	0.027	NA	JUN,UBE2C
BMP signaling pathway	0	0.0353	NA	JUN,RRAS2,SMAD7
Phagosome Maturation	0	0.0265	NA	CTSD,CTSE,CTSF,CTSH
GP6 Signaling Pathway	0	0.042	-2.236	APBB1IP,ITGB3,LAMB2,PIK3R1,PRKCB
Sirtuin Signaling Pathway	0	0.0412	-1.897	ATG14,BCL2L11,FOXO1,H1-2,H1f4,JUN,LDHB,MAP1LC3A,MAP1LC3B,PARP1,PPARG,XRCC5
Opioid Signaling Pathway	0	0.0364	-1.667	ADCY3,ADCY7,AP1B1,CAMK1,GNG2,PRKCB,RGS10,RPS6KA1,RRAS2
Iron homeostasis signaling pathway	0	0.0365	NA	HFE,IL6R,LRP1,SLC40A1,TF
Th17 Activation Pathway	0	0.022	NA	IL6R,NFATC1
BAG2 Signaling Pathway	0	0.0233	NA	PINK1
PFKFB4 Signaling Pathway	0	0.0217	NA	TGFB3
Synaptogenesis Signaling Pathway	0	0.0288	-3	ADCY3,ADCY7,AP1B1,APOE,CADM1,LRP1,PIK3R1,RRAS2,SYT11
IL-23 Signaling Pathway	0	0.0227	NA	PIK3R1
Systemic Lupus Erythematosus In T Cell Signaling Pathway	0	0.033	-1.508	CASP2,GNA12,HLA-DMA,HLA-DMB,HLA-DOB,JUN,PIK3R1,PPM1J,RHOB,RRAS2,SELPLG
White Adipose Tissue Browning Pathway	0	0.0388	-2.236	ADCY3,ADCY7,FGFRL1,LDHB,PPARG
Inhibition of ARE-Mediated mRNA Degradation Pathway	0	0.0246	NA	PPM1J,TNFSF12,ZFP36L2
HOTAIR Regulatory Pathway	0	0.025	-2	EZH2,FOXM1,PIK3R1,TCF7L2
Necroptosis Signaling Pathway	0	0.0191	NA	CAPN3,GLUL,MERTK
Xenobiotic Metabolism PXR Signaling Pathway	0	0.0417	-2.121	ABCC3,ALDH2,ALDH6A1,CHST2,MGST3,NRIP1,PRKCB,Ugt1a7c

## Sheet: GM-CSFup DEGs
Ingenuity Canonical Pathways	-log(p-value)	Ratio	z-score	Molecules
Granulocyte Adhesion and Diapedesis	6.55	0.0889	NA	Ccl2,CCL2,CCL5,Ccl6,Ccl7,Ccl8,Ccl9,Cxcl11,FPR2,IL18RAP,IL1A,IL1B,IL1R2,IL1RN,MMP12,MMP13
Purine Nucleotides De Novo Biosynthesis II	6.03	0.455	2.236	ADSL,ATIC,GART,IMPDH2,PPAT
IL-10 Signaling	5.28	0.13	NA	ARG2,CCR1,IL18RAP,IL1A,IL1B,IL1R2,IL1RN,IL6,SOCS3
Role of Macrophages, Fibroblasts and Endothelial Cells in Rheumatoid Arthritis	5.15	0.0609	NA	CCL2,CCL5,CCND1,CEBPB,CEBPD,FN1,IL18RAP,IL1A,IL1B,IL1R2,IL1RN,IL6,MMP13,MYC,NOS2,OSM,RRAS2,SOCS3,SRC
STAT3 Pathway	5.06	0.0889	1	CISH,CSF2RB,IL18RAP,IL1A,IL1B,IL1R2,MYC,PIM1,RRAS2,SOCS2,SOCS3,SRC
Role of Hypercytokinemia/hyperchemokinemia in the Pathogenesis of Influenza	4.87	0.163	NA	CCL2,CCL5,CCR1,IL1A,IL1B,IL1RN,IL6
Folate Transformations I	4.86	0.444	2	MTHFD1,MTHFD2,SHMT1,SHMT2
Agranulocyte Adhesion and Diapedesis	4.78	0.0725	NA	Ccl2,CCL2,CCL5,Ccl6,Ccl7,Ccl8,Ccl9,Cxcl11,FN1,IL1A,IL1B,IL1RN,MMP12,MMP13
Sirtuin Signaling Pathway	4.44	0.0584	-1.134	ACLY,ARG2,ATP5MC1,CYC1,KAT2A,MYC,NDUFA12,NOS2,POLR1B,POLR1E,PPARG,PPID,PPIF,RRP9,TIMM8A,TOMM40,Tomm5
Tetrahydrofolate Salvage from 5,10-methenyltetrahydrofolate	4.2	0.6	NA	GART,MTHFD1,MTHFD2
dTMP De Novo Biosynthesis	4.2	0.6	NA	SHMT1,SHMT2,TYMS
Folate Polyglutamylation	4.2	0.6	NA	MTHFD1,SHMT1,SHMT2
LXR/RXR Activation	4.04	0.0826	-2.333	ARG2,CCL2,IL18RAP,IL1A,IL1B,IL1R2,IL1RN,IL6,MSR1,NOS2
Atherosclerosis Signaling	3.89	0.0794	NA	ALOX5,CCL2,F3,IL1A,IL1B,IL1RN,IL6,MMP13,MSR1,TNFSF14
Superpathway of Citrulline Metabolism	3.86	0.267	2	ALDH18A1,ARG1,ARG2,NOS2
Hepatic Fibrosis Signaling Pathway	3.68	0.0489	3.3	CCL2,CCL5,CCND1,CEBPB,IL18RAP,IL1A,IL1B,IL1R2,IL1RN,IRS2,KLF9,MMP13,MYC,PPARG,RND1,RRAS2,SPP1,TIMP1
Graft-versus-Host Disease Signaling	3.59	0.125	NA	HLA-DMA,HLA-DMB,IL1A,IL1B,IL1RN,IL6
Differential Regulation of Cytokine Production in Macrophages and T Helper Cells by IL-17A and IL-17F	3.53	0.222	NA	CCL2,CCL5,IL1B,IL6
GM-CSF Signaling	3.49	0.1	1.633	BCL2A1,CCND1,CISH,CSF2RB,PIM1,RACK1,RRAS2
Glycine Biosynthesis I	3.46	1	NA	SHMT1,SHMT2
Aryl Hydrocarbon Receptor Signaling	3.45	0.0699	2.333	AHR,ALDH18A1,CCND1,CCND2,IL1A,IL1B,IL6,MYC,RARA,SRC
Bladder Cancer Signaling	3.34	0.0825	2	CCND1,FGF13,MMP12,MMP13,MYC,PA2G4,RRAS2,THBS1
Citrulline Biosynthesis	3.3	0.333	NA	ALDH18A1,ARG1,ARG2
Acute Phase Response Signaling	3.25	0.0615	1.897	CEBPB,FN1,IL1A,IL1B,IL1RN,IL6,OSM,RRAS2,Saa3,SOCS2,SOCS3
IL-6 Signaling	3.25	0.072	2.333	CEBPB,IL18RAP,IL1A,IL1B,IL1R2,IL1RN,IL6,RRAS2,SOCS3
Role of Pattern Recognition Receptors in Recognition of Bacteria and Viruses	3.19	0.0649	1.342	CCL5,CLEC6A,EIF2S1,IL1A,IL1B,IL6,OAS2,OSM,TNFSF14,Tnfsf9
tRNA Charging	3.13	0.128	2.236	FARSB,IARS1,RARS1,TARS1,YARS1
Differential Regulation of Cytokine Production in Intestinal Epithelial Cells by IL-17A and IL-17F	3.1	0.174	NA	CCL2,CCL5,IL1A,IL1B
5-aminoimidazole Ribonucleotide Biosynthesis I	2.99	0.667	NA	GART,PPAT
Inosine-5'-phosphate Biosynthesis II	2.99	0.667	NA	ADSL,ATIC
Role of IL-17F in Allergic Inflammatory Airway Diseases	2.97	0.119	2.236	CCL2,IL1B,IL6,MMP13,RPS6KA3
EIF2 Signaling	2.97	0.0536	2.121	CCND1,EIF2S1,EIF3B,MYC,RPL12,RPL27,RPL38,RPL5,RPLP0,RPS15,RPS8,RRAS2
HMGB1 Signaling	2.96	0.0606	2.646	CCL2,IL1A,IL1B,IL6,KAT2A,OSM,RND1,RRAS2,TNFSF14,Tnfsf9
Type I Diabetes Mellitus Signaling	2.95	0.0721	0	CYCS,HLA-DMA,HLA-DMB,HSPD1,IL1B,NOS2,SOCS2,SOCS3
Altered T Cell and B Cell Signaling in Rheumatoid Arthritis	2.83	0.0778	NA	HLA-DMA,HLA-DMB,IL1A,IL1B,IL1RN,IL6,SPP1
Cell Cycle: G1/S Checkpoint Regulation	2.81	0.0896	-0.447	CCND1,CCND2,GNL3,MYC,PA2G4,RPL5
p38 MAPK Signaling	2.78	0.0678	2.646	IL18RAP,IL1A,IL1B,IL1R2,IL1RN,MAPKAPK3,MYC,RPS6KA3
Arginine Degradation I (Arginase Pathway)	2.69	0.5	NA	ARG1,ARG2
Osteoarthritis Pathway	2.68	0.0521	2.111	CEBPB,FN1,IL18RAP,IL1B,IL1R2,MMP12,MMP13,MYBBP1A,NOS2,PPARG,SPP1
Hepatic Cholestasis	2.59	0.0541	NA	IL18RAP,IL1A,IL1B,IL1R2,IL1RN,IL6,OSM,RARA,TNFSF14,Tnfsf9
Hepatic Fibrosis / Hepatic Stellate Cell Activation	2.58	0.0538	NA	CCL2,CCL5,FN1,IL18RAP,IL1A,IL1B,IL1R2,IL6,MMP13,TIMP1
Necroptosis Signaling Pathway	2.55	0.0573	2.333	MLKL,PPID,PPIF,PYGL,RIPK3,SLC25A13,TIMM8A,TOMM40,Tomm5
IL-9 Signaling	2.5	0.121	NA	CISH,IRS2,SOCS2,SOCS3
PPAR Signaling	2.48	0.0673	-1.89	IL18RAP,IL1A,IL1B,IL1R2,IL1RN,PPARG,RRAS2
IL-17 Signaling	2.42	0.075	NA	CCL2,CEBPB,IL6,NOS2,RRAS2,TIMP1
JAK/Stat Signaling	2.42	0.075	0	CEBPB,CISH,IL6,RRAS2,SOCS2,SOCS3
IL-17A Signaling in Fibroblasts	2.4	0.114	NA	CCL2,CEBPB,CEBPD,IL6
Urea Cycle	2.31	0.333	NA	ARG1,ARG2
Arginine Degradation VI (Arginase 2 Pathway)	2.31	0.333	NA	ARG1,ARG2
Systemic Lupus Erythematosus In B Cell Signaling Pathway	2.24	0.0436	2.887	CCND1,CCND2,IL1A,IL1B,IL6,LILRB4,MYC,OSM,RRAS2,SRC,TNFSF14,Tnfsf9
Role of Tissue Factor in Cancer	2.2	0.0598	NA	F3,HBEGF,IL1B,MMP13,RPS6KA3,RRAS2,SRC
Acute Myeloid Leukemia Signaling	2.19	0.0674	1	CCND1,CSF2RB,MYC,PIM1,RARA,RRAS2
Superpathway of Serine and Glycine Biosynthesis I	2.17	0.286	NA	SHMT1,SHMT2
Polyamine Regulation in Colon Cancer	2.12	0.136	NA	MYC,ODC1,PPARG
Pyrimidine Deoxyribonucleotides De Novo Biosynthesis I	2.12	0.136	NA	NME1,NME2,TYMS
Pyrimidine Ribonucleotides De Novo Biosynthesis	2.08	0.093	2	CAD,CTPS1,NME1,NME2
Histidine Degradation III	2.05	0.25	NA	MTHFD1,MTHFD2
Communication between Innate and Adaptive Immune Cells	2.04	0.0625	NA	CCL5,Ccl9,IL1A,IL1B,IL1RN,IL6
Role of JAK family kinases in IL-6-type Cytokine Signaling	1.96	0.12	NA	IL6,OSM,SOCS3
Systemic Lupus Erythematosus Signaling	1.95	0.0437	NA	IL1A,IL1B,IL1RN,IL6,LSM7,PRPF31,RRAS2,SNRPA1,SNRPD1,SNRPD2
Pathogenesis of Multiple Sclerosis	1.94	0.222	NA	CCL5,CCR1
Glycine Betaine Degradation	1.85	0.2	NA	SHMT1,SHMT2
Prolactin Signaling	1.75	0.0617	0	CEBPB,MYC,RRAS2,SOCS2,SOCS3
Role of Cytokines in Mediating Communication between Immune Cells	1.74	0.0741	NA	IL1A,IL1B,IL1RN,IL6
Acetyl-CoA Biosynthesis III (from Citrate)	1.73	1	NA	ACLY
Asparagine Biosynthesis I	1.73	1	NA	ASNS
Role of IL-17A in Arthritis	1.72	0.0727	NA	CCL2,CCL5,MMP13,NOS2
Assembly of RNA Polymerase I Complex	1.69	0.167	NA	POLR1B,POLR1E
Role of Osteoblasts, Osteoclasts and Chondrocytes in Rheumatoid Arthritis	1.65	0.0409	NA	IL18RAP,IL1A,IL1B,IL1R2,IL1RN,IL6,MMP13,SPP1,SRC
Cholesterol Biosynthesis I	1.63	0.154	NA	HSD17B7,SQLE
Urate Biosynthesis/Inosine 5'-phosphate Degradation	1.63	0.154	NA	IMPDH2,NT5E
Cholesterol Biosynthesis II (via 24,25-dihydrolanosterol)	1.63	0.154	NA	HSD17B7,SQLE
Cholesterol Biosynthesis III (via Desmosterol)	1.63	0.154	NA	HSD17B7,SQLE
Cholecystokinin/Gastrin-mediated Signaling	1.62	0.0504	2.236	IL1A,IL1B,IL1RN,RND1,RRAS2,SRC
LPS/IL-1 Mediated Inhibition of RXR Function	1.6	0.0402	NA	ACSL4,ALDH18A1,HS3ST3B1,IL18RAP,IL1A,IL1B,IL1R2,IL1RN,RARA
Role of JAK2 in Hormone-like Cytokine Signaling	1.6	0.0882	NA	IRS2,SOCS2,SOCS3
Th1 Pathway	1.59	0.0496	1.633	CD274,HLA-DMA,HLA-DMB,IL6,NFIL3,SOCS3
ILK Signaling	1.58	0.0421	1.633	CCND1,FLNA,FN1,IRS2,MYC,NOS2,PPP1R14B,RND1
Docosahexaenoic Acid (DHA) Signaling	1.47	0.0789	NA	BCL2A1,CYCS,IL1B
Eicosanoid Signaling	1.46	0.0606	NA	ALOX5,FPR2,LTB4R,PTGES
Inhibition of Matrix Metalloproteases	1.45	0.0769	NA	MMP12,MMP13,TIMP1
p53 Signaling	1.44	0.051	NA	CCND1,CCND2,GNL3,THBS1,TIGAR
Epoxysqualene Biosynthesis	1.43	0.5	NA	SQLE
All-trans-decaprenyl Diphosphate Biosynthesis	1.43	0.5	NA	PDSS1
Uridine-5'-phosphate Biosynthesis	1.43	0.5	NA	CAD
Spermidine Biosynthesis I	1.43	0.5	NA	SRM
Adenine and Adenosine Salvage I	1.43	0.5	NA	APRT
Putrescine Biosynthesis III	1.43	0.5	NA	ODC1
RAN Signaling	1.41	0.118	NA	RAN,RANBP1
Pyrimidine Ribonucleotides Interconversion	1.39	0.0732	NA	CTPS1,NME1,NME2
Th1 and Th2 Activation Pathway	1.38	0.0409	NA	CCR1,CD274,HLA-DMA,HLA-DMB,IL6,NFIL3,SOCS3
Triacylglycerol Biosynthesis	1.37	0.0714	NA	AGPAT4,DGAT2,PLPPR2
Small Cell Lung Cancer Signaling	1.36	0.0563	NA	CCND1,CYCS,MYC,PA2G4
Purine Nucleotides Degradation II (Aerobic)	1.36	0.111	NA	IMPDH2,NT5E
ERK5 Signaling	1.34	0.0556	2	MYC,RPS6KA3,RRAS2,SRC
Oncostatin M Signaling	1.34	0.0698	NA	MMP13,OSM,RRAS2
Granzyme A Signaling	1.32	0.105	NA	NME1,SET
GADD45 Signaling	1.32	0.105	NA	CCND1,CCND2
Colorectal Cancer Metastasis Signaling	1.32	0.0356	2.828	CCND1,IL6,MMP12,MMP13,MYC,NOS2,RND1,RRAS2,SRC
Estrogen-Dependent Breast Cancer Signaling	1.31	0.0541	NA	CCND1,HSD17B7,RRAS2,SRC
Type II Diabetes Mellitus Signaling	1.3	0.0423	NA	ACSL4,CEBPB,IRS2,PPARG,SOCS2,SOCS3
Glucocorticoid Receptor Signaling	1.29	0.0327	NA	CCL2,CCL5,CEBPB,FKBP4,FKBP5,IL1B,IL1R2,IL1RN,IL6,NOS2,RRAS2
TREM1 Signaling	1.29	0.0533	2	CCL2,IL1B,IL6,TREM1
Oxidative Phosphorylation	1.27	0.0459	2.236	ATP5MC1,COX10,CYC1,CYCS,NDUFA12
Role of Oct4 in Mammalian Embryonic Stem Cell Pluripotency	1.27	0.0652	NA	ETS2,RARA,SPP1
Diphthamide Biosynthesis	1.26	0.333	NA	DPH6
Hypusine Biosynthesis	1.26	0.333	NA	EIF5A
Geranylgeranyldiphosphate Biosynthesis	1.26	0.333	NA	COX10
Anandamide Degradation	1.26	0.333	NA	NAAA
Oxidized GTP and dGTP Detoxification	1.26	0.333	NA	RUVBL2
VDR/RXR Activation	1.24	0.0513	NA	CCL5,CEBPB,SPP1,VDR
Thyroid Cancer Signaling	1.22	0.0506	2	CCND1,IRS2,MYC,RRAS2
HIF1α Signaling	1.22	0.0442	NA	MMP12,MMP13,NAA10,NOS2,RRAS2
Chemokine Signaling	1.21	0.05	2	CCL2,CCL5,RRAS2,SRC
Methionine Degradation I (to Homocysteine)	1.2	0.0909	NA	AHCY,PRMT3
Branched-chain α-keto acid Dehydrogenase Complex	1.14	0.25	NA	BCKDHB
Proline Biosynthesis I	1.14	0.25	NA	ALDH18A1
Cysteine Biosynthesis III (mammalia)	1.14	0.0833	NA	AHCY,PRMT3
IL-4 Signaling	1.13	0.0471	NA	HLA-DMA,HLA-DMB,HMGA1,RRAS2
Estrogen-mediated S-phase Entry	1.08	0.0769	NA	CCND1,MYC
Gluconeogenesis I	1.08	0.0769	NA	ENO1,MDH2
Gαi Signaling	1.07	0.04	2.236	FPR2,HCAR2,LTB4R,RRAS2,SRC
Cell Cycle Control of Chromosomal Replication	1.06	0.0536	NA	CDC6,DNA2,MCM4
Unfolded protein response	1.06	0.0536	NA	CEBPB,CEBPD,PPARG
FXR/RXR Activation	1.06	0.0397	NA	IL1A,IL1B,IL1RN,PPARG,RARA
Citrulline-Nitric Oxide Cycle	1.05	0.2	NA	NOS2
Th17 Activation Pathway	1.04	0.044	2	AHR,IL1B,IL6,SOCS3
MSP-RON Signaling Pathway	1.03	0.0517	NA	CCL2,CSF2RB,NOS2
Nur77 Signaling in T Lymphocytes	1.01	0.0508	NA	CYCS,HLA-DMA,HLA-DMB
Endometrial Cancer Signaling	0.996	0.05	NA	CCND1,MYC,RRAS2
Superpathway of Cholesterol Biosynthesis	0.996	0.069	NA	HSD17B7,SQLE
Neuregulin Signaling	0.979	0.0417	2	HBEGF,MYC,RRAS2,SRC
Zymosterol Biosynthesis	0.971	0.167	NA	HSD17B7
Rapoport-Luebering Glycolytic Shunt	0.971	0.167	NA	TIGAR
Salvage Pathways of Pyrimidine Ribonucleotides	0.967	0.0412	NA	NME1,NME2,PIM1,UCK2
Thrombopoietin Signaling	0.947	0.0476	NA	IRS2,MYC,RRAS2
Ethanol Degradation II	0.924	0.0625	NA	ADHFE1,DHRS9
ErbB2-ErbB3 Signaling	0.917	0.0462	NA	CCND1,MYC,RRAS2
Regulation of Cellular Mechanics by Calpain Protease	0.917	0.0462	NA	CCND1,RRAS2,SRC
Insulin Receptor Signaling	0.917	0.0357	1.342	ACLY,IRS2,PPP1R14B,RRAS2,SOCS3
Aspartate Degradation II	0.91	0.143	NA	MDH2
Cardiac Hypertrophy Signaling (Enhanced)	0.903	0.0267	3.317	CSF2RB,FGF13,IL18RAP,IL1A,IL1B,IL1R2,IL6,MAPKAPK3,MYC,OSM,RRAS2,TNFSF14,Tnfsf9
Chronic Myeloid Leukemia Signaling	0.9	0.0388	NA	CCND1,MYC,PA2G4,RRAS2
Dendritic Cell Maturation	0.893	0.0328	2.449	HLA-DMA,HLA-DMB,IL1A,IL1B,IL1RN,IL6
Endocannabinoid Cancer Inhibition Pathway	0.889	0.035	-2.236	CCND1,CCND2,MYC,NOS2,SRC
IGF-1 Signaling	0.886	0.0385	0	IRS2,RRAS2,SOCS2,SOCS3
Remodeling of Epithelial Adherens Junctions	0.876	0.0441	NA	NME1,SRC,TUBB6
Role of JAK1 and JAK3 in γc Cytokine Signaling	0.86	0.0435	NA	IRS2,RRAS2,SOCS3
Noradrenaline and Adrenaline Degradation	0.86	0.0571	NA	ADHFE1,DHRS9
Telomerase Signaling	0.857	0.0374	2	DKC1,ETS2,MYC,RRAS2
Senescence Pathway	0.845	0.0291	2.121	CCND1,CEBPB,ETS2,IL1A,IL6,MAPKAPK3,RRAS2,Saa3
B Cell Development	0.842	0.0556	NA	HLA-DMA,HLA-DMB
Interferon Signaling	0.842	0.0556	NA	IFIT1,IFITM3
Growth Hormone Signaling	0.836	0.0423	NA	RPS6KA3,SOCS2,SOCS3
Superpathway of Methionine Degradation	0.821	0.0541	NA	AHCY,PRMT3
HGF Signaling	0.815	0.036	NA	CCND1,ETS2,IL6,RRAS2
ERK/MAPK Signaling	0.815	0.0311	1.342	ETS2,MYC,PPARG,PPP1R14B,RRAS2,SRC
T Helper Cell Differentiation	0.81	0.0411	NA	HLA-DMA,HLA-DMB,IL6
Non-Small Cell Lung Cancer Signaling	0.81	0.0411	NA	CCND1,PA2G4,RRAS2
Glioma Invasiveness Signaling	0.796	0.0405	NA	RND1,RRAS2,TIMP1
Estrogen Receptor Signaling	0.793	0.0274	3	ARG2,ATP5MC1,CCND1,CYC1,MMP12,MMP13,MYC,RRAS2,SRC
Adrenomedullin signaling pathway	0.788	0.0305	2.449	CEBPB,IL1A,IL1B,IL1RN,PPARG,RRAS2
Antigen Presentation Pathway	0.785	0.0513	NA	HLA-DMA,HLA-DMB
Erythropoietin Signaling	0.772	0.0395	NA	RRAS2,SOCS3,SRC
GDNF Family Ligand-Receptor Interactions	0.772	0.0395	NA	DOK2,IRS2,RRAS2
Toll-like Receptor Signaling	0.772	0.0395	NA	IL1A,IL1B,IL1RN
Xenobiotic Metabolism Signaling	0.772	0.0279	NA	AHR,ALDH18A1,HS3ST3B1,IL1A,IL1B,IL6,NOS2,RRAS2
Regulation of eIF4 and p70S6K Signaling	0.77	0.0318	NA	EIF2S1,EIF3B,RPS15,RPS8,RRAS2
IL-8 Signaling	0.767	0.03	2.236	CCND1,CCND2,HBEGF,RND1,RRAS2,SRC
Prostanoid Biosynthesis	0.767	0.1	NA	PTGES
Role of PKR in Interferon Induction and Antiviral Response	0.757	0.0342	NA	CYCS,EIF2S1,IL1B,MSR1
Role of MAPK Signaling in the Pathogenesis of Influenza	0.728	0.0375	NA	CCL2,CCL5,RRAS2
Cyclins and Cell Cycle Regulation	0.717	0.037	NA	CCND1,CCND2,PA2G4
Glioblastoma Multiforme Signaling	0.71	0.0303	2	CCND1,MYC,RND1,RRAS2,SRC
IL-23 Signaling Pathway	0.703	0.0455	NA	IL1B,SOCS3
mTOR Signaling	0.701	0.0286	NA	EIF3B,RND1,RPS15,RPS6KA3,RPS8,RRAS2
Neuroinflammation Signaling Pathway	0.701	0.0267	2.121	CCL2,CCL5,CD200R1,HLA-DMA,HLA-DMB,IL1B,IL6,NOS2
Glycogen Degradation II	0.695	0.0833	NA	PYGL
Guanosine Nucleotides Degradation III	0.695	0.0833	NA	NT5E
iNOS Signaling	0.69	0.0444	NA	HMGA1,NOS2
Mitochondrial Dysfunction	0.668	0.0292	NA	ATP5MC1,COX10,CYC1,CYCS,NDUFA12
Breast Cancer Regulation by Stathmin1	0.668	0.0237	NA	ADORA2B,CCND1,CCND2,CCR1,FPR2,GPR171,HCAR2,LTB4R,P2RY2,PPP1R14B,RPS6KA3,RRAS2,SIVA1,TUBB6
PDGF Signaling	0.666	0.0349	NA	MYC,RRAS2,SRC
Fatty Acid Activation	0.664	0.0769	NA	ACSL4
Leukotriene Biosynthesis	0.664	0.0769	NA	ALOX5
Stearate Biosynthesis I (Animals)	0.662	0.0426	NA	ACSL4,ZADH2
Wnt/β-catenin Signaling	0.654	0.0289	-0.447	CCND1,MYC,RARA,RUVBL2,SRC
PI3K/AKT Signaling	0.642	0.0286	NA	CCND1,CSF2RB,IL18RAP,IL1R2,RRAS2
T Cell Exhaustion Signaling Pathway	0.642	0.0286	NA	CD274,HLA-DMA,HLA-DMB,IL6,RRAS2
Crosstalk between Dendritic Cells and Natural Killer Cells	0.636	0.0337	NA	CD69,CSF2RB,IL6
Glycogen Degradation III	0.636	0.0714	NA	PYGL
Autoimmune Thyroid Disease Signaling	0.635	0.0408	NA	HLA-DMA,HLA-DMB
Hematopoiesis from Pluripotent Stem Cells	0.635	0.0408	NA	IL1A,IL6
Melanoma Signaling	0.622	0.04	NA	CCND1,RRAS2
Myc Mediated Apoptosis Signaling	0.622	0.04	NA	CYCS,MYC
Adipogenesis pathway	0.62	0.0299	NA	CEBPB,CEBPD,KAT2A,PPARG
Prostate Cancer Signaling	0.618	0.033	NA	CCND1,PA2G4,RRAS2
NF-κB Signaling	0.616	0.0279	2.236	IL1A,IL1B,IL1R2,IL1RN,RRAS2
Adenosine Nucleotides Degradation II	0.609	0.0667	NA	NT5E
UVC-Induced MAPK Signaling	0.609	0.0392	NA	RRAS2,SRC
Th2 Pathway	0.606	0.0294	NA	CCR1,HLA-DMA,HLA-DMB,SOCS3
cAMP-mediated signaling	0.597	0.0263	2.236	ADORA2B,AKAP7,FPR2,HCAR2,LTB4R,SRC
Melanocyte Development and Pigmentation Signaling	0.593	0.0319	NA	RPS6KA3,RRAS2,SRC
CD27 Signaling in Lymphocytes	0.587	0.0377	NA	CYCS,SIVA1
Lymphotoxin β Receptor Signaling	0.587	0.0377	NA	CYCS,TNFSF14
Ovarian Cancer Signaling	0.585	0.0288	NA	CCND1,PA2G4,RRAS2,SRC
Granzyme B Signaling	0.585	0.0625	NA	CYCS
Extrinsic Prothrombin Activation Pathway	0.585	0.0625	NA	F3
Chondroitin Sulfate Degradation (Metazoa)	0.585	0.0625	NA	CEMIP2
Parkinson's Signaling	0.585	0.0625	NA	CYCS
Sertoli Cell-Sertoli Cell Junction Signaling	0.58	0.027	NA	NOS2,RRAS2,SRC,TUBB6,YBX3
TGF-β Signaling	0.575	0.0312	NA	INHBB,RRAS2,VDR
D-myo-inositol (1,4,5,6)-Tetrakisphosphate Biosynthesis	0.57	0.0284	2	DUSP5,PPP1R14B,SET,SOCS3
D-myo-inositol (3,4,5,6)-tetrakisphosphate Biosynthesis	0.57	0.0284	2	DUSP5,PPP1R14B,SET,SOCS3
γ-linolenate Biosynthesis II (Animals)	0.562	0.0588	NA	ACSL4
Dermatan Sulfate Degradation (Metazoa)	0.562	0.0588	NA	CEMIP2
Mitochondrial L-carnitine Shuttle Pathway	0.562	0.0588	NA	ACSL4
UVA-Induced MAPK Signaling	0.559	0.0306	NA	CYCS,RPS6KA3,RRAS2
Xenobiotic Metabolism CAR Signaling Pathway	0.558	0.0265	1.342	ALDH18A1,HS3ST3B1,NOS2,RACK1,SRC
PPARα/RXRα Activation	0.551	0.0263	-2.236	IL18RAP,IL1B,IL1R2,IL6,RRAS2
Apoptosis Signaling	0.551	0.0303	NA	BCL2A1,CYCS,RRAS2
VEGF Signaling	0.551	0.0303	NA	EIF2S1,RRAS2,SRC
CNTF Signaling	0.542	0.0351	NA	RPS6KA3,RRAS2
Valine Degradation I	0.542	0.0556	NA	BCKDHB
Methylglyoxal Degradation III	0.542	0.0556	NA	ZADH2
Superpathway of Geranylgeranyldiphosphate Biosynthesis I (via Mevalonate)	0.542	0.0556	NA	COX10
Mouse Embryonic Stem Cell Pluripotency	0.521	0.0291	NA	ID1,MYC,RRAS2
Semaphorin Signaling in Neurons	0.511	0.0333	NA	PLXNA1,RND1
Retinoic acid Mediated Apoptosis Signaling	0.511	0.0333	NA	CYCS,RARA
CDP-diacylglycerol Biosynthesis I	0.503	0.05	NA	AGPAT4
The Visual Cycle	0.503	0.05	NA	DHRS9
Inflammasome pathway	0.503	0.05	NA	IL1B
Induction of Apoptosis by HIV1	0.502	0.0328	NA	CYCS,SLC25A13
PD-1, PD-L1 cancer immunotherapy pathway	0.5	0.0283	NA	CD274,HLA-DMA,HLA-DMB
Virus Entry via Endocytic Pathways	0.493	0.028	NA	FLNA,RRAS2,SRC
Gαs Signaling	0.493	0.028	NA	ADORA2B,HCAR2,SRC
Endoplasmic Reticulum Stress Pathway	0.487	0.0476	NA	EIF2S1
3-phosphoinositide Degradation	0.485	0.0258	2	DUSP5,PPP1R14B,SET,SOCS3
D-myo-inositol-5-phosphate Metabolism	0.48	0.0256	2	DUSP5,PPP1R14B,SET,SOCS3
Pancreatic Adenocarcinoma Signaling	0.479	0.0275	NA	CCND1,HBEGF,PA2G4
Glioma Signaling	0.472	0.0273	NA	CCND1,PA2G4,RRAS2
Phosphatidylglycerol Biosynthesis II (Non-plastidic)	0.47	0.0455	NA	AGPAT4
HOTAIR Regulatory Pathway	0.458	0.025	2	MMP12,MMP13,MYC,SPP1
Calcium-induced T Lymphocyte Apoptosis	0.457	0.0303	NA	HLA-DMA,HLA-DMB
Apelin Cardiac Fibroblast Signaling Pathway	0.455	0.0435	NA	IL6
Serotonin Degradation	0.449	0.0299	NA	ADHFE1,DHRS9
Endocannabinoid Developing Neuron Pathway	0.441	0.0261	NA	CCND1,RRAS2,SRC
IL-22 Signaling	0.44	0.0417	NA	SOCS3
Tumoricidal Function of Hepatic Natural Killer Cells	0.44	0.0417	NA	CYCS
TCA Cycle II (Eukaryotic)	0.44	0.0417	NA	MDH2
Vitamin-C Transport	0.44	0.0417	NA	LRRC8C
3-phosphoinositide Biosynthesis	0.433	0.0242	2	DUSP5,PPP1R14B,SET,SOCS3
SPINK1 General Cancer Pathway	0.433	0.029	NA	IL6,RRAS2
IL-17A Signaling in Gastric Cells	0.426	0.04	NA	CCL5
Renin-Angiotensin Signaling	0.424	0.0254	NA	CCL2,CCL5,RRAS2
Cdc42 Signaling	0.423	0.024	NA	CDC42EP2,HLA-DMA,HLA-DMB,SRC
NAD Salvage Pathway II	0.412	0.0385	NA	NT5E
Glycolysis I	0.412	0.0385	NA	ENO1
Actin Nucleation by ARP-WASP Complex	0.41	0.0278	NA	RND1,RRAS2
Germ Cell-Sertoli Cell Junction Signaling	0.403	0.0234	NA	RND1,RRAS2,SRC,TUBB6
Caveolar-mediated Endocytosis Signaling	0.402	0.0274	NA	FLNA,SRC
G-Protein Coupled Receptor Signaling	0.402	0.0221	NA	ADORA2B,FPR2,HCAR2,LTB4R,RRAS2,SRC
G Beta Gamma Signaling	0.4	0.0246	NA	HBEGF,RRAS2,SRC
Inhibition of ARE-Mediated mRNA Degradation Pathway	0.4	0.0246	NA	DIS3,EXOSC2,TNFSF14
IL-15 Signaling	0.388	0.0267	NA	MYC,RRAS2
Angiopoietin Signaling	0.388	0.0267	NA	DOK2,RRAS2
Phagosome Formation	0.384	0.024	NA	FN1,MSR1,RND1
Macropinocytosis Signaling	0.382	0.0263	NA	RRAS2,SRC
Role of p14/p19ARF in Tumor Suppression	0.376	0.0345	NA	NPM3
14-3-3-mediated Signaling	0.375	0.0236	NA	RRAS2,SRC,TUBB6
Antiproliferative Role of Somatostatin Receptor 2	0.375	0.026	NA	RRAS2,SRC
P2Y Purigenic Receptor Signaling Pathway	0.375	0.0236	NA	MYC,P2RY2,RRAS2
Dopamine Receptor Signaling	0.375	0.026	NA	NCS1,PPP1R14B
IL-7 Signaling Pathway	0.369	0.0256	NA	CCND1,MYC
Acetone Degradation I (to Methylglyoxal)	0.366	0.0333	NA	ZADH2
White Adipose Tissue Browning Pathway	0.365	0.0233	NA	CEBPB,PPARG,RARA
IL-3 Signaling	0.363	0.0253	NA	CSF2RB,RRAS2
Agrin Interactions at Neuromuscular Junction	0.363	0.0253	NA	RRAS2,SRC
BEX2 Signaling Pathway	0.363	0.0253	NA	CCND1,SPP1
FLT3 Signaling in Hematopoietic Progenitor Cells	0.356	0.025	NA	RPS6KA3,RRAS2
Molecular Mechanisms of Cancer	0.353	0.0205	NA	CCND1,CCND2,CYCS,MYC,PA2G4,RND1,RRAS2,SRC
IL-12 Signaling and Production in Macrophages	0.35	0.0227	NA	CEBPB,NOS2,PPARG
Fatty Acid β-oxidation I	0.345	0.0312	NA	ACSL4
PEDF Signaling	0.344	0.0244	NA	PPARG,RRAS2
Circadian Rhythm Signaling	0.334	0.0303	NA	BHLHE40
Endothelin-1 Signaling	0.333	0.0213	2	MYC,NOS2,RRAS2,SRC
Production of Nitric Oxide and Reactive Oxygen Species in Macrophages	0.333	0.0213	NA	ARG2,NOS2,PPP1R14B,RND1
TR/RXR Activation	0.332	0.0238	NA	ENO1,KLF9
HER-2 Signaling in Breast Cancer	0.332	0.0238	NA	CCND1,RRAS2
NRF2-mediated Oxidative Stress Response	0.329	0.0212	NA	CCT7,FKBP5,RRAS2,STIP1
HIPPO signaling	0.326	0.0235	NA	PPP1R14B,SAV1
Cytotoxic T Lymphocyte-mediated Apoptosis of Target Cells	0.325	0.0294	NA	CYCS
Inhibition of Angiogenesis by TSP1	0.325	0.0294	NA	THBS1
Retinoate Biosynthesis I	0.325	0.0294	NA	DHRS9
Allograft Rejection Signaling	0.321	0.0233	NA	HLA-DMA,HLA-DMB
Xenobiotic Metabolism PXR Signaling Pathway	0.318	0.0208	2	ALDH18A1,HS3ST3B1,NOS2,PPP1R14B
Coagulation System	0.317	0.0286	NA	F3
TWEAK Signaling	0.317	0.0286	NA	CYCS
Clathrin-mediated Endocytosis Signaling	0.314	0.0207	NA	DAB2,FGF13,HIP1,SRC
RAR Activation	0.311	0.0206	NA	CSF2RB,DHRS9,RARA,SRC
Ceramide Signaling	0.31	0.0227	NA	CYCS,RRAS2
Leukocyte Extravasation Signaling	0.3	0.0203	1	MMP12,MMP13,SRC,TIMP1
Cell Cycle Regulation by BTG Family Proteins	0.299	0.027	NA	CCND1
OX40 Signaling Pathway	0.299	0.0222	NA	HLA-DMA,HLA-DMB
Notch Signaling	0.299	0.027	NA	LFNG
Complement System	0.299	0.027	NA	C1QBP
Superpathway of Inositol Phosphate Compounds	0.297	0.0202	2	DUSP5,PPP1R14B,SET,SOCS3
ErbB Signaling	0.28	0.0213	NA	HBEGF,RRAS2
FAK Signaling	0.275	0.0211	NA	RRAS2,SRC
α-Adrenergic Signaling	0.271	0.0208	NA	PYGL,RRAS2
Estrogen Biosynthesis	0.269	0.0244	NA	HSD17B7
Epithelial Adherens Junction Signaling	0.268	0.0197	NA	RRAS2,SRC,TUBB6
MIF Regulation of Innate Immunity	0.263	0.0238	NA	NOS2
Retinol Biosynthesis	0.263	0.0238	NA	DHRS9
Nitric Oxide Signaling in the Cardiovascular System	0.257	0.0202	NA	ARG2,SLC7A1
PKCθ Signaling in T Lymphocytes	0.256	0.0194	NA	HLA-DMA,HLA-DMB,RRAS2
BAG2 Signaling Pathway	0.256	0.0233	NA	MYC
Integrin Signaling	0.249	0.0188	NA	BCAR3,RND1,RRAS2,SRC
Aldosterone Signaling in Epithelial Cells	0.246	0.019	NA	AHCY,HSPD1,HSPE1
Sumoylation Pathway	0.24	0.0194	NA	RAN,RND1
Dermatan Sulfate Biosynthesis (Late Stages)	0.237	0.0217	NA	HS3ST3B1
FAT10 Cancer Signaling Pathway	0.237	0.0217	NA	IL6
Chondroitin Sulfate Biosynthesis (Late Stages)	0.225	0.0208	NA	HS3ST3B1
TNFR1 Signaling	0.215	0.02	NA	CYCS
UVB-Induced MAPK Signaling	0.205	0.0192	NA	RPS6KA3
Natural Killer Cell Signaling	0	0.0152	NA	IL18RAP,KLRB1,RRAS2
Synaptic Long Term Potentiation	0	0.0155	NA	PPP1R14B,RRAS2
Axonal Guidance Signaling	0	0.0165	NA	ADAM8,ADAMTS1,MMP12,MMP13,PLXNA1,RND1,RRAS2,TUBB6
Amyotrophic Lateral Sclerosis Signaling	0	0.0103	NA	CYCS
Fc Epsilon RI Signaling	0	0.00855	NA	RRAS2
Actin Cytoskeleton Signaling	0	0.0183	NA	FGF13,FLNA,FN1,RRAS2
Synaptic Long Term Depression	0	0.0106	NA	NOS2,RRAS2
Huntington's Disease Signaling	0	0.0127	NA	ATP5MC1,CYCS,HIP1
PXR/RXR Activation	0	0.0154	NA	IL6
Tight Junction Signaling	0	0.00595	NA	YBX3
Regulation of Actin-based Motility by Rho	0	0.0106	NA	RND1
Activation of IRF by Cytosolic Pattern Recognition Receptors	0	0.0159	NA	IL6
Fcγ Receptor-mediated Phagocytosis in Macrophages and Monocytes	0	0.0106	NA	SRC
Role of NFAT in Regulation of the Immune Response	0	0.0166	NA	HLA-DMA,HLA-DMB,RRAS2
FcγRIIB Signaling in B Lymphocytes	0	0.0133	NA	RRAS2
LPS-stimulated MAPK Signaling	0	0.0122	NA	RRAS2
NF-κB Activation by Viruses	0	0.0122	NA	RRAS2
CCR5 Signaling in Macrophages	0	0.0106	NA	CCL5
fMLP Signaling in Neutrophils	0	0.0172	NA	FPR2,RRAS2
CXCR4 Signaling	0	0.018	NA	RND1,RRAS2,SRC
IL-15 Production	0	0.0165	NA	IL6,SRC
CCR3 Signaling in Eosinophils	0	0.00806	NA	RRAS2
CD28 Signaling in T Helper Cells	0	0.0167	NA	HLA-DMA,HLA-DMB
Reelin Signaling in Neurons	0	0.00775	NA	SRC
Neuropathic Pain Signaling In Dorsal Horn Neurons	0	0.0099	NA	SRC
Relaxin Signaling	0	0.00667	NA	NOS2
Factors Promoting Cardiogenesis in Vertebrates	0	0.0133	NA	CCND1,MYC
Thrombin Signaling	0	0.0144	NA	RND1,RRAS2,SRC
Cardiac Hypertrophy Signaling	0	0.0167	NA	IL6,MAPKAPK3,RND1,RRAS2
CDK5 Signaling	0	0.0185	NA	PPP1R14B,RRAS2
iCOS-iCOSL Signaling in T Helper Cells	0	0.018	NA	HLA-DMA,HLA-DMB
Corticotropin Releasing Hormone Signaling	0	0.0069	NA	NOS2
GNRH Signaling	0	0.0173	NA	HBEGF,RRAS2,SRC
Androgen Signaling	0	0.0147	NA	CCND1,SRC
Role of NANOG in Mammalian Embryonic Stem Cell Pluripotency	0	0.0084	NA	RRAS2
CREB Signaling in Neurons	0	0.00483	NA	RRAS2
Renal Cell Carcinoma Signaling	0	0.0125	NA	RRAS2
Gα12/13 Signaling	0	0.0154	NA	RRAS2,SRC
p70S6K Signaling	0	0.0155	NA	RRAS2,SRC
Sphingosine-1-phosphate Signaling	0	0.00855	NA	RND1
AMPK Signaling	0	0.014	NA	CCND1,IRS2,PPAT
PAK Signaling	0	0.0103	NA	RRAS2
Hereditary Breast Cancer Signaling	0	0.0143	NA	CCND1,RRAS2
Rac Signaling	0	0.00893	NA	RRAS2
RhoA Signaling	0	0.0163	NA	CDC42EP2,PLXNA1
Phospholipase C Signaling	0	0.0156	NA	RND1,RPS6KA3,RRAS2,SRC
Protein Kinase A Signaling	0	0.0126	NA	AKAP7,DUSP5,FLNA,PPP1R14B,PYGL
Leptin Signaling in Obesity	0	0.0135	NA	SOCS3
Role of NFAT in Cardiac Hypertrophy	0	0.014	NA	IL6,RRAS2,SRC
IL-1 Signaling	0	0.011	NA	IL1A
RANK Signaling in Osteoclasts	0	0.0114	NA	SRC
Neuroprotective Role of THOP1 in Alzheimer's Disease	0	0.00855	NA	THOP1
Regulation of IL-2 Expression in Activated and Anergic T Lymphocytes	0	0.0112	NA	RRAS2
Role of PI3K/AKT Signaling in the Pathogenesis of Influenza	0	0.0156	NA	CCL5
PI3K Signaling in B Lymphocytes	0	0.0145	NA	IRS2,RRAS2
IL-17A Signaling in Airway Cells	0	0.0154	NA	IL6
Dopamine-DARPP32 Feedback in cAMP Signaling	0	0.00613	NA	PPP1R14B
NGF Signaling	0	0.0175	NA	RPS6KA3,RRAS2
Paxillin Signaling	0	0.0185	NA	RRAS2,SRC
Signaling by Rho Family GTPases	0	0.0082	NA	CDC42EP2,RND1
RhoGDI Signaling	0	0.0111	NA	RND1,SRC
Gap Junction Signaling	0	0.0152	NA	RRAS2,SRC,TUBB6
Transcriptional Regulatory Network in Embryonic Stem Cells	0	0.0185	NA	SET
eNOS Signaling	0	0.00629	NA	SLC7A1
VEGF Family Ligand-Receptor Interactions	0	0.0119	NA	RRAS2
ErbB4 Signaling	0	0.0149	NA	RRAS2
Heparan Sulfate Biosynthesis	0	0.0128	NA	HS3ST3B1
Heparan Sulfate Biosynthesis (Late Stages)	0	0.0141	NA	HS3ST3B1
Pyridoxal 5'-phosphate Salvage Pathway	0	0.0154	NA	PIM1
Chondroitin Sulfate Biosynthesis	0	0.0179	NA	HS3ST3B1
Dermatan Sulfate Biosynthesis	0	0.0169	NA	HS3ST3B1
Antioxidant Action of Vitamin C	0	0.00917	NA	CSF2RB
Gαq Signaling	0	0.00633	NA	RND1
Regulation of the Epithelial-Mesenchymal Transition Pathway	0	0.0104	NA	FGF13,RRAS2
Sperm Motility	0	0.00448	NA	SRC
Tec Kinase Signaling	0	0.0122	NA	RND1,SRC
EGF Signaling	0	0.0182	NA	SRC
SAPK/JNK Signaling	0	0.0098	NA	RRAS2
PTEN Signaling	0	0.0159	NA	CCND1,RRAS2
Cardiac β-adrenergic Signaling	0	0.0142	NA	AKAP7,PPP1R14B
Protein Ubiquitination Pathway	0	0.011	NA	HSPD1,HSPE1,THOP1
IL-2 Signaling	0	0.0164	NA	RRAS2
FGF Signaling	0	0.0119	NA	FGF13
B Cell Receptor Signaling	0	0.0108	NA	BCL2A1,RRAS2
Neurotrophin/TRK Signaling	0	0.0132	NA	RRAS2
Death Receptor Signaling	0	0.011	NA	CYCS
Glutamate Receptor Signaling	0	0.0175	NA	HOMER1
T Cell Receptor Signaling	0	0.00952	NA	RRAS2
BMP signaling pathway	0	0.0118	NA	RRAS2
Gustation Pathway	0	0.00649	NA	P2RY2
Phagosome Maturation	0	0.0132	NA	CTSC,TUBB6
Autophagy	0	0.0164	NA	CTSC
Cancer Drug Resistance By Drug Efflux	0	0.0172	NA	RRAS2
Opioid Signaling Pathway	0	0.0162	2	MYC,RPS6KA3,RRAS2,SRC
Iron homeostasis signaling pathway	0	0.0073	NA	IL6
SPINK1 Pancreatic Cancer Pathway	0	0.0167	NA	MMP12
NER Pathway	0	0.00971	NA	DNA2
Apelin Endothelial Signaling Pathway	0	0.0174	NA	CCL2,RRAS2
Synaptogenesis Signaling Pathway	0	0.00962	NA	RRAS2,SRC,THBS1
Systemic Lupus Erythematosus In T Cell Signaling Pathway	0	0.018	1.633	HLA-DMA,HLA-DMB,IL6,NOS2,RND1,RRAS2
Xenobiotic Metabolism General Signaling Pathway	0	0.014	NA	AHR,RRAS2
Calcium Signaling	0	0.00485	NA	TRPC4
Ephrin Receptor Signaling	0	0.0111	NA	RRAS2,SRC

## Sheet: GM-CSFdown DEGs
Ingenuity Canonical Pathways	-log(p-value)	Ratio	z-score	Molecules
T Cell Exhaustion Signaling Pathway	4.65	0.0743	-2.333	BCL6,FOS,FOXO1,HAVCR2,HLA-DOA,HLA-DOB,HLA-E,IL10RB,LAG3,PPM1J,PRDM1,TGFBR1,TGFBR2
Th1 and Th2 Activation Pathway	4.1	0.0702	NA	CD4,CXCR4,HAVCR2,HLA-DOA,HLA-DOB,IFNGR1,IL10RB,MAF,NFKB1,S1PR1,TGFBR1,TGFBR2
Dendritic Cell Maturation	3.82	0.0656	-3.317	CD83,FSCN1,HLA-DOA,HLA-DOB,HLA-E,MAP3K14,NFKB1,NFKBIE,PLCD1,PLCL1,RELB,TREM2
TNFR2 Signaling	3.7	0.167	-2	FOS,MAP3K14,NFKB1,NFKBIE,TNFAIP3
PI3K Signaling in B Lymphocytes	3.62	0.0725	-3	ATF3,BLNK,CD180,CD79B,FOS,NFKB1,NFKBIE,PLCD1,PLCL1,VAV2
T Helper Cell Differentiation	3.41	0.0959	NA	BCL6,HLA-DOA,HLA-DOB,IFNGR1,IL10RB,TGFBR1,TGFBR2
B Cell Receptor Signaling	3.19	0.0595	-1.897	BCL6,BLNK,CD79B,ETS1,FOXO1,IGHM,MAP3K14,NFKB1,NFKBIE,POU2F2,VAV2
Production of Nitric Oxide and Reactive Oxygen Species in Macrophages	3.13	0.0585	-2.714	APOC4,APOE,FOS,IFNGR1,MAP3K14,NFKB1,NFKBIE,PPM1J,PRKCH,RHOB,SIRPA
NF-κB Activation by Viruses	3.11	0.0854	-2.646	CD4,ITGB3,ITGB5,MAP3K14,NFKB1,NFKBIE,PRKCH
Autophagy	3.06	0.0984	NA	CTSB,CTSD,CTSE,CTSF,CTSO,MAP1LC3A
Antioxidant Action of Vitamin C	3.04	0.0734	2.449	NFKB1,NFKBIE,PLA2G7,PLCD1,PLCL1,PLD4,SLC2A5,SLC2A8
Th2 Pathway	3.03	0.0662	0	CD4,CXCR4,HLA-DOA,HLA-DOB,MAF,NFKB1,S1PR1,TGFBR1,TGFBR2
OX40 Signaling Pathway	2.87	0.0778	NA	CD4,H2-T24,HLA-DOA,HLA-DOB,HLA-E,NFKB1,NFKBIE
iNOS Signaling	2.87	0.111	-2.236	FOS,IFNGR1,LY96,NFKB1,NFKBIE
LXR/RXR Activation	2.75	0.0661	-1.134	APOC4,APOE,LY96,MYLIP,NFKB1,PLTP,PON3,SERPINF1
Systemic Lupus Erythematosus In B Cell Signaling Pathway	2.74	0.0473	-1.941	BCL2L11,BLNK,CD72,CD79B,FOS,FOXO1,IFIT3,IFNGR1,IGHM,MAP3K14,NFKB1,PRKCH,RASGRP3
TNFR1 Signaling	2.66	0.1	-2	FOS,MAP3K14,NFKB1,NFKBIE,TNFAIP3
Chondroitin Sulfate Degradation (Metazoa)	2.54	0.188	NA	ARSB,HEXA,HEXB
IL-12 Signaling and Production in Macrophages	2.51	0.0606	NA	APOC4,APOE,FOS,IFNGR1,MAF,NFKB1,PRKCH,REL
Dermatan Sulfate Degradation (Metazoa)	2.46	0.176	NA	HEXA,HEXB,IDUA
B Cell Development	2.38	0.111	NA	CD79B,HLA-DOA,HLA-DOB,IGHM
Type I Diabetes Mellitus Signaling	2.35	0.0631	-2	HLA-DOA,HLA-DOB,HLA-E,IFNGR1,MAP3K14,NFKB1,NFKBIE
G-Protein Coupled Receptor Signaling	2.33	0.0441	NA	ADRB1,ADRB2,DUSP1,NFKB1,NFKBIE,P2RY12,P2RY13,PDE3B,RGS10,RGS2,S1PR1,SMPDL3A
April Mediated Signaling	2.26	0.103	-1	FOS,MAP3K14,NFKB1,NFKBIE
Antigen Presentation Pathway	2.26	0.103	NA	HLA-DOA,HLA-DOB,HLA-E,TAPBP
Crosstalk between Dendritic Cells and Natural Killer Cells	2.22	0.0674	NA	CD83,FSCN1,HLA-E,NFKB1,TLN2,TREM2
Regulation of IL-2 Expression in Activated and Anergic T Lymphocytes	2.22	0.0674	NA	FOS,NFKB1,NFKBIE,TGFBR1,TGFBR2,VAV2
Altered T Cell and B Cell Signaling in Rheumatoid Arthritis	2.2	0.0667	NA	CD79B,HLA-DOA,HLA-DOB,MAP3K14,NFKB1,RELB
Role of NFAT in Regulation of the Immune Response	2.19	0.0497	-2.828	BLNK,CD4,CD79B,FOS,GNA12,HLA-DOA,HLA-DOB,NFKB1,NFKBIE
B Cell Activating Factor Signaling	2.18	0.0976	NA	FOS,MAP3K14,NFKB1,NFKBIE
Breast Cancer Regulation by Stathmin1	2.17	0.0338	NA	ADGRE1,ADGRG1,ADRB1,ADRB2,CCRL2,CX3CR1,GPR137B,GPR155,GPR157,GPR34,IGF1,LPAR5,NFKB1,P2RY12,P2RY13,PDGFB,PPM1J,PRKCH,S1PR1,TUBB2B
CD40 Signaling	2.17	0.0769	-0.447	FOS,MAP3K14,NFKB1,NFKBIE,TNFAIP3
Phagosome Maturation	2.16	0.053	NA	CTSB,CTSD,CTSE,CTSF,CTSO,HLA-E,RAB7B,TUBB2B
Th1 Pathway	2.15	0.0579	-2.236	CD4,HAVCR2,HLA-DOA,HLA-DOB,IFNGR1,IL10RB,NFKB1
Protein Kinase A Signaling	2.14	0.0377	-0.905	DUSP1,EBI3,NFKB1,NFKBIE,PDE3B,PLCD1,PLCL1,PRKCH,PTPRA,PTPRO,SIRPA,SMPDL3A,TGFBR1,TGFBR2,TNNI2
MIF Regulation of Innate Immunity	2.14	0.0952	-2	FOS,LY96,NFKB1,NFKBIE
Calcium-induced T Lymphocyte Apoptosis	2.14	0.0758	-2.236	ATP2A3,CD4,HLA-DOA,HLA-DOB,PRKCH
Hepatic Fibrosis / Hepatic Stellate Cell Activation	2.12	0.0484	NA	IFNGR1,IGF1,LY96,NFKB1,PDGFB,SMAD7,TGFBR1,TGFBR2,TIMP2
PKCθ Signaling in T Lymphocytes	2.1	0.0516	-2.828	CD4,FOS,HLA-DOA,HLA-DOB,MAP3K14,NFKB1,NFKBIE,VAV2
PPARα/RXRα Activation	2.06	0.0474	1.633	ADIPOR1,ITGB5,MAP3K14,NFKB1,NFKBIE,PLCD1,PLCL1,TGFBR1,TGFBR2
FXR/RXR Activation	2.06	0.0556	NA	APOC4,APOE,CYP27A1,FOXO1,PLTP,PON3,SERPINF1
Atherosclerosis Signaling	2.06	0.0556	NA	APOC4,APOE,CXCR4,NFKB1,PDGFB,PLA2G7,SELPLG
IL-10 Signaling	2.06	0.0725	NA	FOS,IL10RB,MAP3K14,NFKB1,NFKBIE
P2Y Purigenic Receptor Signaling Pathway	2.04	0.0551	-1.633	FOS,ITGB3,NFKB1,P2RY12,PLCD1,PLCL1,PRKCH
cAMP-mediated signaling	2.01	0.0439	-1.265	ADRB1,ADRB2,DUSP1,P2RY12,P2RY13,PDE3B,RGS10,RGS2,S1PR1,SMPDL3A
RAR Activation	2	0.0464	NA	Akr1b10,DUSP1,FOS,NFKB1,PNRC1,PRKCH,REL,RELB,SMAD7
Neuroinflammation Signaling Pathway	2	0.04	-3	CX3CR1,FOS,GLUL,HLA-DOA,HLA-DOB,HLA-E,IFNGR1,NFKB1,SLC1A3,TGFBR1,TGFBR2,TREM2
FAT10 Cancer Signaling Pathway	2	0.087	-2	CXCR4,NFKB1,TGFBR1,TGFBR2
Tight Junction Signaling	1.9	0.0476	NA	CEBPA,F11R,FOS,JAM2,NFKB1,PPM1J,TGFBR1,TGFBR2
Erythropoietin Signaling	1.89	0.0658	NA	EPOR,FOS,NFKB1,NFKBIE,PRKCH
Toll-like Receptor Signaling	1.89	0.0658	NA	FOS,LY96,MAP3K14,NFKB1,TNFAIP3
Myc Mediated Apoptosis Signaling	1.88	0.08	-1	ADRB1,ADRB2,BCL2L11,NFKB1
Cardiac Hypertrophy Signaling	1.86	0.0417	-3	ADRB1,ADRB2,GNA12,IGF1,MAP3K14,PLCD1,PLCL1,RHOB,TGFBR1,TGFBR2
Molecular Mechanisms of Cancer	1.86	0.0358	NA	Aph1c,BCL2L11,CDK19,FOS,FOXO1,GNA12,LRP1,NFKB1,NFKBIE,PRKCH,RHOB,SMAD7,TGFBR1,TGFBR2
CD27 Signaling in Lymphocytes	1.79	0.0755	NA	FOS,MAP3K14,NFKB1,NFKBIE
LPS-stimulated MAPK Signaling	1.75	0.061	-1.342	FOS,MAP3K14,NFKB1,NFKBIE,PRKCH
NF-κB Signaling	1.75	0.0447	-1.414	MAP3K14,NFKB1,NFKBIE,RELB,TGFBR1,TGFBR2,TNFAIP3,TNFRSF11A
Glutamine Biosynthesis I	1.74	1	NA	GLUL
Cardiac Hypertrophy Signaling (Enhanced)	1.73	0.0329	-4	ADRB1,ADRB2,ATP2A3,GNA12,HSPB3,IGF1,IL10RB,MAP3K14,NFKB1,PDE3B,PLCD1,PLCL1,PRKCH,SMPDL3A,TGFBR1,TGFBR2
4-1BB Signaling in T Lymphocytes	1.69	0.0938	NA	MAP3K14,NFKB1,NFKBIE
Role of Osteoblasts, Osteoclasts and Chondrocytes in Rheumatoid Arthritis	1.68	0.0409	NA	FOS,FOXO1,IGF1,ITGB3,LRP1,MAP3K14,NFKB1,NFKBIE,TNFRSF11A
Role of PKR in Interferon Induction and Antiviral Response	1.68	0.0513	-1.633	ATF3,FOS,IFNGR1,NFKB1,NFKBIE,PDGFB
Sphingosine-1-phosphate Signaling	1.68	0.0513	-2.449	GNA12,PDGFB,PLCD1,PLCL1,RHOB,S1PR1
Pregnenolone Biosynthesis	1.64	0.154	NA	CYP27A1,MICAL1
Ceramide Signaling	1.64	0.0568	-2.236	CTSD,FOS,NFKB1,PPM1J,S1PR1
RANK Signaling in Osteoclasts	1.64	0.0568	-2	FOS,MAP3K14,NFKB1,NFKBIE,TNFRSF11A
CD28 Signaling in T Helper Cells	1.63	0.05	NA	CD4,FOS,HLA-DOA,HLA-DOB,NFKB1,NFKBIE
MIF-mediated Glucocorticoid Regulation	1.62	0.0882	NA	LY96,NFKB1,NFKBIE
Semaphorin Signaling in Neurons	1.61	0.0667	NA	DPYSL2,NRP1,RHOB,SEMA4D
SPINK1 Pancreatic Cancer Pathway	1.61	0.0667	2	CELA1,CTSB,TGFBR1,TGFBR2
Induction of Apoptosis by HIV1	1.59	0.0656	-1	CXCR4,MAP3K14,NFKB1,NFKBIE
TWEAK Signaling	1.58	0.0857	NA	MAP3K14,NFKB1,NFKBIE
IL-17A Signaling in Fibroblasts	1.58	0.0857	NA	FOS,NFKB1,NFKBIE
IL-1 Signaling	1.58	0.0549	-2	FOS,GNA12,MAP3K14,NFKB1,NFKBIE
Clathrin-mediated Endocytosis Signaling	1.58	0.0415	NA	AP1S2,APOC4,APOE,IGF1,ITGB3,ITGB5,NUMB,PDGFB
Aldosterone Signaling in Epithelial Cells	1.57	0.0443	-2.236	DUSP1,HSPB3,PLCD1,PLCL1,PRKCH,SGK1,SLC12A2
Phospholipases	1.54	0.0635	-2	PLA2G7,PLCD1,PLCL1,PLD4
PTEN Signaling	1.54	0.0476	1.633	BCL2L11,FOXO1,NFKB1,TGFBR1,TGFBR2,TNFRSF11A
Leukocyte Extravasation Signaling	1.53	0.0406	-1.633	CXCR4,F11R,ITGB3,JAM2,PRKCH,SELPLG,TIMP2,VAV2
Fcγ Receptor-mediated Phagocytosis in Macrophages and Monocytes	1.53	0.0532	-2.236	FYB1,PLD4,PRKCH,TLN2,VAV2
14-3-3-mediated Signaling	1.52	0.0472	-2	FOS,FOXO1,PLCD1,PLCL1,PRKCH,TUBB2B
Role of Macrophages, Fibroblasts and Endothelial Cells in Rheumatoid Arthritis	1.52	0.0353	NA	CEBPA,FOS,IL16,LRP1,MAP3K14,NFKB1,NFKBIE,PDGFB,PLCD1,PLCL1,PRKCH
IL-8 Signaling	1.5	0.04	-2.646	FOS,GNA12,ITGB3,ITGB5,NFKB1,PLD4,PRKCH,RHOB
Communication between Innate and Adaptive Immune Cells	1.49	0.0521	NA	CD4,CD79B,CD83,HLA-E,IGHM
CXCR4 Signaling	1.46	0.0419	-2	CD4,CXCR4,ELMO1,FOS,GNA12,PRKCH,RHOB
Cdc42 Signaling	1.46	0.0419	NA	CLIP1,FOS,H2-T24,HLA-DOA,HLA-DOB,HLA-E,VAV2
Ubiquinol-10 Biosynthesis (Eukaryotic)	1.42	0.118	NA	BCKDHA,MICAL1
Human Embryonic Stem Cell Pluripotency	1.41	0.0444	NA	FOXO1,PDGFB,S1PR1,SMAD7,TGFBR1,TGFBR2
STAT3 Pathway	1.41	0.0444	-2.449	IGF1,IL10RB,PDGFB,TGFBR1,TGFBR2,TNFRSF11A
Sumoylation Pathway	1.38	0.0485	1.342	CEBPA,ETS1,FOS,NFKB1,RHOB
Growth Hormone Signaling	1.38	0.0563	NA	CEBPA,FOS,IGF1,PRKCH
Heparan Sulfate Biosynthesis (Late Stages)	1.38	0.0563	-2	CHST1,CHST15,CHST2,PNPLA7
PPAR Signaling	1.37	0.0481	2.236	FOS,MAP3K14,NFKB1,NFKBIE,PDGFB
BAG2 Signaling Pathway	1.35	0.0698	NA	CTSB,NFKB1,PINK1
Systemic Lupus Erythematosus In T Cell Signaling Pathway	1.35	0.033	-2.714	BCL6,FOS,GNA12,H2-T24,HLA-DOA,HLA-DOB,HLA-E,PPM1J,RHOB,RPTOR,SELPLG
GPCR-Mediated Integration of Enteroendocrine Signaling Exemplified by an L Cell	1.34	0.0548	0	ADRB1,ADRB2,PLCD1,PLCL1
Glucocorticoid Receptor Signaling	1.33	0.0327	NA	ADRB2,CEBPA,DUSP1,FOS,MAP3K14,NFKB1,NFKBIE,POU2F2,SGK1,TGFBR1,TGFBR2
Estrogen-Dependent Breast Cancer Signaling	1.33	0.0541	NA	FOS,HSD17B11,IGF1,NFKB1
Leptin Signaling in Obesity	1.33	0.0541	NA	FOXO1,PDE3B,PLCD1,PLCL1
Glioma Invasiveness Signaling	1.33	0.0541	-1	ITGB3,ITGB5,RHOB,TIMP2
Virus Entry via Endocytic Pathways	1.32	0.0467	NA	AP1S2,HLA-E,ITGB3,ITGB5,PRKCH
Macropinocytosis Signaling	1.29	0.0526	NA	ITGB3,ITGB5,PDGFB,PRKCH
Inflammasome pathway	1.29	0.1	NA	CTSB,NFKB1
Dermatan Sulfate Biosynthesis (Late Stages)	1.28	0.0652	NA	CHST1,CHST15,CHST2
iCOS-iCOSL Signaling in T Helper Cells	1.27	0.045	-2	CD4,HLA-DOA,HLA-DOB,NFKB1,NFKBIE
Thyroid Hormone Biosynthesis	1.27	0.333	NA	CTSD
N-acetylglucosamine Degradation I	1.27	0.333	NA	GNPDA1
Triacylglycerol Degradation	1.26	0.0638	NA	ABHD12,MGLL,PNPLA7
Hepatic Cholestasis	1.26	0.0378	NA	ABCC3,CYP27A1,LY96,MAP3K14,NFKB1,NFKBIE,PRKCH
Heparan Sulfate Biosynthesis	1.26	0.0513	-2	CHST1,CHST15,CHST2,PNPLA7
LPS/IL-1 Mediated Inhibition of RXR Function	1.26	0.0357	NA	ABCC3,APOC4,APOE,CHST1,CHST15,CHST2,LY96,PLTP
Thyroid Cancer Signaling	1.24	0.0506	-1	CXCR4,FOS,FOXO1,IGF1
Graft-versus-Host Disease Signaling	1.24	0.0625	NA	HLA-DOA,HLA-DOB,HLA-E
Chondroitin Sulfate Biosynthesis (Late Stages)	1.24	0.0625	NA	CHST1,CHST15,CHST2
Relaxin Signaling	1.23	0.04	NA	FOS,GNA12,NFKB1,NFKBIE,PDE3B,SMPDL3A
Factors Promoting Cardiogenesis in Vertebrates	1.23	0.04	-2.236	LRP1,PLCD1,PLCL1,PRKCH,TGFBR1,TGFBR2
Endothelin-1 Signaling	1.23	0.0372	-2.646	FOS,GNA12,PLA2G7,PLCD1,PLCL1,PLD4,PRKCH
Synaptic Long Term Depression	1.22	0.037	-1.89	GNA12,IGF1,PLA2G7,PLCD1,PLCL1,PPM1J,PRKCH
Autoimmune Thyroid Disease Signaling	1.22	0.0612	NA	HLA-DOA,HLA-DOB,HLA-E
Primary Immunodeficiency Signaling	1.19	0.06	NA	BLNK,CD4,IGHM
PEDF Signaling	1.19	0.0488	NA	ARHGAP22,NFKB1,NFKBIE,SERPINF1
D-myo-inositol-5-phosphate Metabolism	1.16	0.0385	-2.449	DUSP1,DUSP27,PIP4K2A,PLCD1,PTPRO,SIRPA
HER-2 Signaling in Breast Cancer	1.16	0.0476	NA	FOXO1,ITGB3,ITGB5,PRKCH
Role of JAK1, JAK2 and TYK2 in Interferon Signaling	1.15	0.0833	NA	IFNGR1,NFKB1
Branched-chain α-keto acid Dehydrogenase Complex	1.15	0.25	NA	BCKDHA
Spermine and Spermidine Degradation I	1.15	0.25	NA	SAT1
Methylmalonyl Pathway	1.15	0.25	NA	PCCB
α-tocopherol Degradation	1.15	0.25	NA	CYP4F2
N-acetylglucosamine Degradation II	1.15	0.25	NA	GNPDA1
Gαq Signaling	1.14	0.038	-1.342	NFKB1,NFKBIE,PLD4,PRKCH,RGS2,RHOB
Lymphotoxin β Receptor Signaling	1.13	0.0566	NA	MAP3K14,NFKB1,RELB
Allograft Rejection Signaling	1.13	0.0465	NA	H2-T24,HLA-DOA,HLA-DOB,HLA-E
IL-17A Signaling in Gastric Cells	1.12	0.08	NA	FOS,NFKB1
D-myo-inositol (1,4,5)-Trisphosphate Biosynthesis	1.12	0.08	NA	PIP4K2A,PLCD1
Hepatic Fibrosis Signaling Pathway	1.1	0.0299	-1.508	FOS,FOXO1,ITGB3,NFKB1,NFKBIE,PDGFB,PRKCH,RHOB,SMAD7,TGFBR1,TGFBR2
Dopamine-DARPP32 Feedback in cAMP Signaling	1.09	0.0368	-2	ATP2A3,KCNJ2,PLCD1,PLCL1,PPM1J,PRKCH
IL-6 Signaling	1.09	0.04	-2.236	FOS,HSPB3,MAP3K14,NFKB1,NFKBIE
Phagosome Formation	1.09	0.04	NA	MRC2,PLCD1,PLCL1,PRKCH,RHOB
Tec Kinase Signaling	1.08	0.0366	-2.236	FOS,GNA12,NFKB1,PRKCH,RHOB,VAV2
Chondroitin Sulfate Biosynthesis	1.08	0.0536	NA	CHST1,CHST15,CHST2
Xenobiotic Metabolism Signaling	1.08	0.0314	NA	ABCC3,CHST1,CHST15,CHST2,MAF,MAP3K14,NFKB1,PPM1J,PRKCH
Glioblastoma Multiforme Signaling	1.07	0.0364	-1.633	FOXO1,IGF1,PDGFB,PLCD1,PLCL1,RHOB
Death Receptor Signaling	1.06	0.044	0	HSPB3,MAP3K14,NFKB1,NFKBIE
Protein Citrullination	1.05	0.2	NA	PADI2
2-oxobutanoate Degradation I	1.05	0.2	NA	PCCB
p70S6K Signaling	1.05	0.0388	-1.342	CD79B,PLCD1,PLCL1,PPM1J,PRKCH
Gα12/13 Signaling	1.04	0.0385	-2	GNA12,LPAR5,NFKB1,NFKBIE,VAV2
Dermatan Sulfate Biosynthesis	1.03	0.0508	NA	CHST1,CHST15,CHST2
TGF-β Signaling	0.996	0.0417	-1	FOS,SMAD7,TGFBR1,TGFBR2
Pyruvate Fermentation to Lactate	0.979	0.167	NA	LDHB
Wnt/Ca+ pathway	0.975	0.0484	NA	NFKB1,PLCD1,PLCL1
Iron homeostasis signaling pathway	0.967	0.0365	NA	HFE,LRP1,PDGFB,SLC40A1,SLC46A1
Nitric Oxide Signaling in the Cardiovascular System	0.963	0.0404	-1	ADRB1,ATP2A3,PDE3B,PRKCH
Apoptosis Signaling	0.963	0.0404	NA	BCL2L11,MAP3K14,NFKB1,NFKBIE
Apelin Cardiomyocyte Signaling Pathway	0.963	0.0404	-2	ATP2A3,PLCD1,PLCL1,PRKCH
Axonal Guidance Signaling	0.951	0.0269	NA	Adam3,CXCR4,DPYSL2,GNA12,IGF1,MICAL1,NRP1,PDGFB,PLCD1,PLCL1,PRKCH,SEMA4D,TUBB2B
Neuropathic Pain Signaling In Dorsal Horn Neurons	0.939	0.0396	-2	FOS,PLCD1,PLCL1,PRKCH
Sperm Motility	0.928	0.0314	-2	CLK1,MATK,PLA2G7,PLCD1,PLCL1,PRKCH,SLC12A2
Cardiac β-adrenergic Signaling	0.924	0.0355	-1.342	ADRB1,ATP2A3,PDE3B,PPM1J,SMPDL3A
Type II Diabetes Mellitus Signaling	0.917	0.0352	-1.342	ADIPOR1,MAP3K14,NFKB1,NFKBIE,PRKCH
T Cell Receptor Signaling	0.893	0.0381	NA	CD4,FOS,NFKB1,VAV2
Inhibition of Angiogenesis by TSP1	0.889	0.0588	NA	TGFBR1,TGFBR2
Role of JAK2 in Hormone-like Cytokine Signaling	0.889	0.0588	NA	EPOR,SIRPA
PD-1, PD-L1 cancer immunotherapy pathway	0.883	0.0377	1	HLA-DOA,HLA-DOB,HLA-E,IFNGR1
Senescence Pathway	0.87	0.0291	-2.121	ATF3,ETS1,NFKB1,PPM1J,SMAD7,TGFBR1,TGFBR2,YPEL3
Xenobiotic Metabolism CAR Signaling Pathway	0.866	0.0317	-1.633	ABCC3,CHST1,CHST15,CHST2,PPM1J,PRKCH
ILK Signaling	0.86	0.0316	-1.633	FOS,ITGB3,ITGB5,NFKB1,PPM1J,RHOB
Sphingomyelin Metabolism	0.86	0.125	NA	SGMS1
Pancreatic Adenocarcinoma Signaling	0.851	0.0367	NA	NFKB1,PLD4,TGFBR1,TGFBR2
Interferon Signaling	0.851	0.0556	NA	IFIT3,IFNGR1
Melatonin Signaling	0.836	0.0417	NA	PLCD1,PLCL1,PRKCH
ERK5 Signaling	0.836	0.0417	NA	FOS,GNA12,SGK1
Ephrin B Signaling	0.836	0.0417	NA	CXCR4,GNA12,VAV2
ERK/MAPK Signaling	0.836	0.0311	-0.816	DUSP1,ETS1,FOS,HSPB3,PPM1J,TLN2
Cell Cycle Regulation by BTG Family Proteins	0.83	0.0541	NA	BTG2,PPM1J
HGF Signaling	0.83	0.036	NA	ETS1,FOS,MAP3K14,PRKCH
Epithelial Adherens Junction Signaling	0.827	0.0329	NA	CLIP1,TGFBR1,TGFBR2,TUBB2B,VAV2
Caveolar-mediated Endocytosis Signaling	0.821	0.0411	NA	HLA-E,ITGB3,ITGB5
GPCR-Mediated Nutrient Sensing in Enteroendocrine Cells	0.821	0.0357	-2	LPAR5,PLCD1,PLCL1,PRKCH
Estrogen Receptor Signaling	0.818	0.0274	-1.667	FBXO32,FOS,FOXO1,GNA12,IGF1,NFKB1,PLCD1,PLCL1,PRKCH
Docosahexaenoic Acid (DHA) Signaling	0.812	0.0526	NA	FOXO1,SERPINF1
Thyroid Hormone Metabolism II (via Conjugation and/or Degradation)	0.812	0.0526	NA	LARGE1,Sult1a1
Gustation Pathway	0.812	0.0325	NA	P2RX1,P2RY12,P2RY13,PDE3B,SMPDL3A
3-phosphoinositide Degradation	0.804	0.0323	-2.236	DUSP1,DUSP27,MTMR14,PTPRO,SIRPA
Superpathway of Inositol Phosphate Compounds	0.801	0.0303	-2.449	DUSP1,DUSP27,PIP4K2A,PLCD1,PTPRO,SIRPA
Angiopoietin Signaling	0.799	0.04	NA	FOXO1,NFKB1,NFKBIE
Antiproliferative Role of TOB in T Cell Signaling	0.796	0.0513	NA	TGFBR1,TGFBR2
Inhibition of Matrix Metalloproteases	0.796	0.0513	NA	LRP1,TIMP2
Calcium Transport I	0.772	0.1	NA	ATP2A3
p38 MAPK Signaling	0.764	0.0339	-1	DUSP1,HSPB3,TGFBR1,TGFBR2
VDR/RXR Activation	0.762	0.0385	NA	CEBPA,FOXO1,PRKCH
IL-7 Signaling Pathway	0.762	0.0385	NA	BCL6,FOXO1,IGHM
Cholecystokinin/Gastrin-mediated Signaling	0.754	0.0336	-2	FOS,GNA12,PRKCH,RHOB
IL-3 Signaling	0.752	0.038	NA	FOS,FOXO1,PRKCH
Role of IL-17F in Allergic Inflammatory Airway Diseases	0.745	0.0476	NA	IGF1,NFKB1
Triacylglycerol Biosynthesis	0.745	0.0476	NA	LPIN2,Plpp1
Renal Cell Carcinoma Signaling	0.74	0.0375	NA	ETS1,FOS,PDGFB
Thrombin Signaling	0.733	0.0288	-2.449	GNA12,NFKB1,PLCD1,PLCL1,PRKCH,RHOB
Colorectal Cancer Metastasis Signaling	0.733	0.0277	-2	FOS,IFNGR1,LRP1,NFKB1,RHOB,TGFBR1,TGFBR2
tRNA Splicing	0.728	0.0465	NA	PDE3B,SMPDL3A
RhoA Signaling	0.721	0.0325	-2	GNA12,IGF1,LPAR5,PLEKHG5
Role of RIG1-like Receptors in Antiviral Innate Immunity	0.714	0.0455	NA	NFKB1,NFKBIE
Osteoarthritis Pathway	0.714	0.0284	0	ANKH,LRP1,NFKB1,SMAD7,TGFBR1,TGFBR2
Apelin Pancreas Signaling Pathway	0.714	0.0455	NA	NFKB1,PDE3B
Phospholipase C Signaling	0.71	0.0272	-1.633	BLNK,CD79B,NFKB1,PLCD1,PLD4,PRKCH,RHOB
Gαi Signaling	0.703	0.032	-1	P2RY12,P2RY13,RGS10,S1PR1
Guanosine Nucleotides Degradation III	0.701	0.0833	NA	XDH
TR/RXR Activation	0.697	0.0357	NA	ADRB1,PDE3B,THRSP
VEGF Family Ligand-Receptor Interactions	0.697	0.0357	NA	FOS,NRP1,PRKCH
AMPK Signaling	0.695	0.028	-1.342	ADRB1,ADRB2,FOXO1,PFKFB3,PPM1J,RPTOR
Role of NFAT in Cardiac Hypertrophy	0.695	0.028	-2.449	IGF1,PLCD1,PLCL1,PRKCH,TGFBR1,TGFBR2
Germ Cell-Sertoli Cell Junction Signaling	0.684	0.0292	NA	MAP3K14,RHOB,TGFBR1,TGFBR2,TUBB2B
Leukotriene Biosynthesis	0.67	0.0769	NA	LTC4S
Urate Biosynthesis/Inosine 5'-phosphate Degradation	0.67	0.0769	NA	XDH
Bile Acid Biosynthesis, Neutral Pathway	0.67	0.0769	NA	CYP27A1
UDP-N-acetyl-D-galactosamine Biosynthesis II	0.67	0.0769	NA	GNPDA1
PI3K/AKT Signaling	0.658	0.0286	NA	FOXO1,IL10RB,NFKB1,NFKBIE,PPM1J
CTLA4 Signaling in Cytotoxic T Lymphocytes	0.65	0.0337	NA	AP1S2,HLA-E,PPM1J
Acute Myeloid Leukemia Signaling	0.65	0.0337	NA	CEBPA,CSF3R,NFKB1
Hematopoiesis from Pluripotent Stem Cells	0.644	0.0408	NA	CD4,IGHM
Acute Phase Response Signaling	0.633	0.0279	-1	FOS,MAP3K14,NFKB1,NFKBIE,SERPINF1
Adipogenesis pathway	0.633	0.0299	NA	CEBPA,DGKD,FOXO1,NR1D2
Prostate Cancer Signaling	0.631	0.033	NA	FOXO1,NFKB1,NFKBIE
Granulocyte Adhesion and Diapedesis	0.625	0.0278	NA	2610528A11Rik,CSF3R,CXCR4,ITGB3,SELPLG
UVC-Induced MAPK Signaling	0.618	0.0392	NA	FOS,PRKCH
Choline Biosynthesis III	0.614	0.0667	NA	PLD4
Adenosine Nucleotides Degradation II	0.614	0.0667	NA	XDH
Histidine Degradation VI	0.614	0.0667	NA	MICAL1
UVB-Induced MAPK Signaling	0.607	0.0385	NA	FOS,PRKCH
CCR5 Signaling in Macrophages	0.604	0.0319	NA	CD4,FOS,PRKCH
ErbB Signaling	0.604	0.0319	NA	FOS,FOXO1,PRKCH
Insulin Receptor Signaling	0.592	0.0286	-1	FOXO1,PDE3B,RPTOR,SGK1
Parkinson's Signaling	0.59	0.0625	NA	SNCAIP
D-myo-inositol (1,4,5,6)-Tetrakisphosphate Biosynthesis	0.583	0.0284	-2	DUSP1,DUSP27,PTPRO,SIRPA
D-myo-inositol (3,4,5,6)-tetrakisphosphate Biosynthesis	0.583	0.0284	-2	DUSP1,DUSP27,PTPRO,SIRPA
Salvage Pathways of Pyrimidine Ribonucleotides	0.578	0.0309	NA	APOBEC1,PRKCH,SGK1
Role of IL-17A in Arthritis	0.572	0.0364	NA	NFKB1,NFKBIE
Aryl Hydrocarbon Receptor Signaling	0.57	0.028	NA	CTSD,FOS,HSPB3,NFKB1
UVA-Induced MAPK Signaling	0.57	0.0306	NA	FOS,PLCD1,PLCL1
Histamine Degradation	0.569	0.0588	NA	HNMT
Unfolded protein response	0.561	0.0357	NA	CD82,CEBPA
Regulation of the Epithelial-Mesenchymal Transition Pathway	0.556	0.026	NA	ETS1,LOX,NFKB1,TGFBR1,TGFBR2
Xenobiotic Metabolism PXR Signaling Pathway	0.556	0.026	-1.342	ABCC3,CHST1,CHST15,CHST2,PRKCH
Glutamate Receptor Signaling	0.55	0.0351	NA	GLUL,SLC1A3
Valine Degradation I	0.547	0.0556	NA	BCKDHA
Purine Nucleotides Degradation II (Aerobic)	0.547	0.0556	NA	XDH
Methylglyoxal Degradation III	0.547	0.0556	NA	Akr1b10
Cancer Drug Resistance By Drug Efflux	0.541	0.0345	NA	FOXO1,NFKB1
Sirtuin Signaling Pathway	0.541	0.0241	0	BCL2L11,FOXO1,LDHB,MAP1LC3A,NFKB1,PFKFB3,RPTOR
Chronic Myeloid Leukemia Signaling	0.532	0.0291	NA	NFKB1,TGFBR1,TGFBR2
Nur77 Signaling in T Lymphocytes	0.53	0.0339	NA	HLA-DOA,HLA-DOB
Natural Killer Cell Signaling	0.529	0.0254	-0.447	HLA-E,LAIR1,MAP3K14,NFKB1,VAV2
Adrenomedullin signaling pathway	0.529	0.0254	-2.236	FOS,MATK,NFKB1,PLCD1,PLCL1
Gap Junction Signaling	0.524	0.0253	NA	ADRB1,PLCD1,PLCL1,PRKCH,TUBB2B
IGF-1 Signaling	0.524	0.0288	NA	FOS,FOXO1,IGF1
Melatonin Degradation I	0.52	0.0333	NA	LARGE1,Sult1a1
The Visual Cycle	0.509	0.05	NA	Akr1b10
Fatty Acid α-oxidation	0.509	0.05	NA	BCO2
Gαs Signaling	0.503	0.028	NA	ADRB1,ADRB2,RGS2
Paxillin Signaling	0.496	0.0278	NA	ITGB3,ITGB5,TLN2
Activation of IRF by Cytosolic Pattern Recognition Receptors	0.492	0.0317	NA	NFKB1,NFKBIE
Thrombopoietin Signaling	0.492	0.0317	NA	FOS,PRKCH
Putrescine Degradation III	0.491	0.0476	NA	SAT1
Glioma Signaling	0.483	0.0273	NA	IGF1,PDGFB,PRKCH
Role of PI3K/AKT Signaling in the Pathogenesis of Influenza	0.483	0.0312	NA	NFKB1,NFKBIE
Polyamine Regulation in Colon Cancer	0.475	0.0455	NA	SAT1
PXR/RXR Activation	0.474	0.0308	NA	ABCC3,FOXO1
IL-17A Signaling in Airway Cells	0.474	0.0308	NA	NFKB1,NFKBIE
Pyridoxal 5'-phosphate Salvage Pathway	0.474	0.0308	NA	PRKCH,SGK1
Superpathway of Melatonin Degradation	0.474	0.0308	NA	LARGE1,Sult1a1
Eicosanoid Signaling	0.466	0.0303	NA	LTC4S,PLA2G7
mTOR Signaling	0.465	0.0238	-1.342	PLD4,PPM1J,PRKCH,RHOB,RPTOR
HIF1α Signaling	0.463	0.0265	NA	LDHB,SLC2A5,SLC2A8
Serotonin Degradation	0.457	0.0299	NA	LARGE1,Sult1a1
Integrin Signaling	0.451	0.0235	-2.236	ITGB3,ITGB5,PDGFB,RHOB,TLN2
Apelin Endothelial Signaling Pathway	0.451	0.0261	NA	FOS,NFKB1,PRKCH
Remodeling of Epithelial Adherens Junctions	0.449	0.0294	NA	CLIP1,TUBB2B
IL-22 Signaling	0.445	0.0417	NA	IL10RB
fMLP Signaling in Neutrophils	0.445	0.0259	NA	NFKB1,NFKBIE,PRKCH
Glutathione Redox Reactions I	0.445	0.0417	NA	GPX3
HMGB1 Signaling	0.444	0.0242	-2	FOS,IFNGR1,NFKB1,RHOB
3-phosphoinositide Biosynthesis	0.444	0.0242	-2	DUSP1,DUSP27,PTPRO,SIRPA
Role of Tissue Factor in Cancer	0.439	0.0256	NA	GNA12,ITGB3,ITGB5
Renin-Angiotensin Signaling	0.433	0.0254	NA	FOS,NFKB1,PRKCH
Tryptophan Degradation X (Mammalian, via Tryptamine)	0.431	0.04	NA	Akr1b10
Actin Cytoskeleton Signaling	0.429	0.0229	-2	GNA12,MATK,PDGFB,TLN2,VAV2
Small Cell Lung Cancer Signaling	0.425	0.0282	NA	NFKB1,NFKBIE
Actin Nucleation by ARP-WASP Complex	0.418	0.0278	NA	GNA12,RHOB
IL-15 Production	0.416	0.0248	NA	CLK1,MATK,NFKB1
G Beta Gamma Signaling	0.41	0.0246	NA	CAV2,GNA12,PRKCH
GNRH Signaling	0.406	0.0231	-1	FOS,MAP3K14,NFKB1,PRKCH
Wnt/β-catenin Signaling	0.406	0.0231	1	LRP1,PPM1J,TGFBR1,TGFBR2
TREM1 Signaling	0.396	0.0267	NA	CD83,NFKB1
FcγRIIB Signaling in B Lymphocytes	0.396	0.0267	NA	BLNK,CD79B
IL-15 Signaling	0.396	0.0267	NA	NFKB1,RPTOR
GDNF Family Ligand-Receptor Interactions	0.389	0.0263	NA	DOK3,FOS
Systemic Lupus Erythematosus Signaling	0.385	0.0218	NA	CD72,CD79B,FOS,HLA-E,IGHM
Sonic Hedgehog Signaling	0.381	0.0345	NA	DYRK1B
Endocannabinoid Neuronal Synapse Pathway	0.379	0.0234	NA	MGLL,PLCD1,PLCL1
Ephrin Receptor Signaling	0.375	0.0222	NA	CXCR4,GNA12,MAP3K14,PDGFB
Synaptic Long Term Potentiation	0.374	0.0233	NA	PLCD1,PLCL1,PRKCH
Agrin Interactions at Neuromuscular Junction	0.37	0.0253	NA	ITGB3,RAPSN
Dopamine Degradation	0.37	0.0333	NA	Sult1a1
BEX2 Signaling Pathway	0.37	0.0253	NA	NFKB1,PPM1J
IL-17 Signaling	0.364	0.025	NA	MAP3K14,NFKB1
Cellular Effects of Sildenafil (Viagra)	0.364	0.0229	NA	PDE3B,PLCD1,PLCL1
JAK/Stat Signaling	0.364	0.025	NA	FOS,NFKB1
Chemokine Signaling	0.364	0.025	NA	CXCR4,FOS
Prolactin Signaling	0.357	0.0247	NA	FOS,PRKCH
Sertoli Cell-Sertoli Cell Junction Signaling	0.355	0.0216	NA	F11R,JAM2,MAP3K14,TUBB2B
Androgen Signaling	0.34	0.0221	NA	GNA12,NFKB1,PRKCH
IL-9 Signaling	0.339	0.0303	NA	NFKB1
IL-4 Signaling	0.333	0.0235	NA	HLA-DOA,HLA-DOB
BMP signaling pathway	0.333	0.0235	NA	NFKB1,SMAD7
Signaling by Rho Family GTPases	0.332	0.0205	NA	CLIP1,FOS,GNA12,NFKB1,RHOB
Cytotoxic T Lymphocyte-mediated Apoptosis of Target Cells	0.33	0.0294	NA	HLA-E
Retinoate Biosynthesis I	0.33	0.0294	NA	Akr1b10
PDGF Signaling	0.328	0.0233	NA	FOS,PDGFB
Opioid Signaling Pathway	0.322	0.0202	-0.447	FOS,NFKB1,PRKCH,RGS1,RGS10
Xenobiotic Metabolism General Signaling Pathway	0.31	0.021	NA	MAF,MAP3K14,PRKCH
Superpathway of Methionine Degradation	0.304	0.027	NA	PCCB
Notch Signaling	0.304	0.027	NA	NUMB
Neuregulin Signaling	0.277	0.0208	NA	MATK,PRKCH
CREB Signaling in Neurons	0.277	0.0193	NA	GNA12,PLCD1,PLCL1,PRKCH
Mechanisms of Viral Exit from Host Cells	0.273	0.0244	NA	PRKCH
Estrogen Biosynthesis	0.273	0.0244	NA	HSD17B11
Pyrimidine Ribonucleotides Interconversion	0.273	0.0244	NA	ENTPD1
Amyotrophic Lateral Sclerosis Signaling	0.272	0.0206	NA	GLUL,IGF1
p53 Signaling	0.268	0.0204	NA	COQ8A,SERPINE2
Retinol Biosynthesis	0.267	0.0238	NA	Akr1b10
Pyrimidine Ribonucleotides De Novo Biosynthesis	0.26	0.0233	NA	ENTPD1
IL-23 Signaling Pathway	0.253	0.0227	NA	NFKB1
PFKFB4 Signaling Pathway	0.241	0.0217	NA	XDH
nNOS Signaling in Neurons	0.235	0.0213	NA	PRKCH
Ephrin A Signaling	0.235	0.0213	NA	VAV2
Telomerase Signaling	0.231	0.0187	NA	ETS1,PPM1J
CDK5 Signaling	0.227	0.0185	NA	CABLES1,PPM1J
Fc Epsilon RI Signaling	0	0.0171	NA	PRKCH,VAV2
Huntington's Disease Signaling	0	0.0169	NA	CTSD,IGF1,PRKCH,SGK1
NRF2-mediated Oxidative Stress Response	0	0.0159	NA	FOS,MAF,PRKCH
Mitochondrial Dysfunction	0	0.0175	NA	Aph1c,PINK1,XDH
Regulation of Actin-based Motility by Rho	0	0.0106	NA	RHOB
α-Adrenergic Signaling	0	0.0104	NA	PRKCH
Role of Pattern Recognition Receptors in Recognition of Bacteria and Viruses	0	0.013	NA	NFKB1,PRKCH
CCR3 Signaling in Eosinophils	0	0.00806	NA	PRKCH
Reelin Signaling in Neurons	0	0.0155	NA	APOE,ITGB3
Corticotropin Releasing Hormone Signaling	0	0.0138	NA	FOS,PRKCH
Mitotic Roles of Polo-Like Kinase	0	0.0152	NA	PPM1J
Role of CHK Proteins in Cell Cycle Checkpoint Control	0	0.0175	NA	PPM1J
ATM Signaling	0	0.0103	NA	PPM1J
FAK Signaling	0	0.0105	NA	TLN2
EIF2 Signaling	0	0.00446	NA	ATF3
PAK Signaling	0	0.0103	NA	PDGFB
Rac Signaling	0	0.00893	NA	NFKB1
Regulation of eIF4 and p70S6K Signaling	0	0.00637	NA	PPM1J
Neuroprotective Role of THOP1 in Alzheimer's Disease	0	0.00855	NA	HLA-E
Role of MAPK Signaling in the Pathogenesis of Influenza	0	0.0125	NA	PLA2G7
Cyclins and Cell Cycle Regulation	0	0.0123	NA	PPM1J
Cell Cycle Control of Chromosomal Replication	0	0.0179	NA	CDK19
Role of JAK1 and JAK3 in γc Cytokine Signaling	0	0.0145	NA	BLNK
NGF Signaling	0	0.0175	NA	MAP3K14,NFKB1
RhoGDI Signaling	0	0.0111	NA	GNA12,RHOB
eNOS Signaling	0	0.0126	NA	LPAR5,PRKCH
ErbB2-ErbB3 Signaling	0	0.0154	NA	FOXO1
ErbB4 Signaling	0	0.0149	NA	PRKCH
Nicotine Degradation III	0	0.0179	NA	LARGE1
Nicotine Degradation II	0	0.0154	NA	LARGE1
Regulation of Cellular Mechanics by Calpain Protease	0	0.0154	NA	TLN2
Agranulocyte Adhesion and Diapedesis	0	0.0155	NA	2610528A11Rik,CXCR4,SELPLG
HIPPO signaling	0	0.0118	NA	PPM1J
EGF Signaling	0	0.0182	NA	FOS
Cell Cycle: G1/S Checkpoint Regulation	0	0.0149	NA	FOXO1
SAPK/JNK Signaling	0	0.0098	NA	GNA12
Protein Ubiquitination Pathway	0	0.0147	NA	HLA-E,HSPB3,USP18,USP2
IL-2 Signaling	0	0.0164	NA	FOS
Neurotrophin/TRK Signaling	0	0.0132	NA	FOS
Dopamine Receptor Signaling	0	0.013	NA	PPM1J
VEGF Signaling	0	0.0101	NA	FOXO1
Hypoxia Signaling in the Cardiovascular System	0	0.0135	NA	NFKBIE
GP6 Signaling Pathway	0	0.0168	NA	ITGB3,PRKCH
Th17 Activation Pathway	0	0.011	NA	NFKB1
Endocannabinoid Developing Neuron Pathway	0	0.0174	NA	MGLL,RPTOR
Endocannabinoid Cancer Inhibition Pathway	0	0.014	NA	ATF3,RPTOR
Apelin Adipocyte Signaling Pathway	0	0.0122	NA	GPX3
Synaptogenesis Signaling Pathway	0	0.00962	NA	APOE,CADM1,LRP1
White Adipose Tissue Browning Pathway	0	0.00775	NA	LDHB
Inhibition of ARE-Mediated mRNA Degradation Pathway	0	0.0164	NA	PPM1J,ZFP36
HOTAIR Regulatory Pathway	0	0.0125	NA	JAM2,NFKB1
Necroptosis Signaling Pathway	0	0.00637	NA	GLUL
Calcium Signaling	0	0.0146	NA	ASPH,ATP2A3,TNNI2
GM-CSF Signaling	0	0.0143	NA	ETS1
